# Supplementary material for: Tracking Charge Migration with Frequency-Matched Strobo-Spectroscopy
Source: J Phys Chem A. 2024 Jan 2;128(1):20–7. doi: 10.1021/acs.jpca.3c04234 (PMC10788909; doi:10.1021/acs.jpca.3c04234)
Supplement: Supplementary file 2 — jp3c04234_si_002.zip [file jp3c04234_si_002.zip › supplemental data/Data/dipoles/pi_x-system/tau=5.0625.txt]

# pi_x-system-resolved dipole moment for tau = 5.0625 o.c.
0.000000000000e+00 -2.734161457674e-02 3.925451152663e-04 2.794313746110e+01
2.500000000000e-01 -2.733758221557e-02 3.924877278110e-04 2.794079038413e+01
5.000000000000e-01 -2.732600356578e-02 3.923257818978e-04 2.793388588144e+01
7.500000000000e-01 -2.730818132558e-02 3.920743939143e-04 2.792271051624e+01
1.000000000000e+00 -2.728559713108e-02 3.917509423875e-04 2.790751688712e+01
1.250000000000e+00 -2.725953945315e-02 3.913715168123e-04 2.788845539254e+01
1.500000000000e+00 -2.723099084488e-02 3.909495894851e-04 2.786559721560e+01
1.750000000000e+00 -2.720063523558e-02 3.904959092124e-04 2.783898581279e+01
2.000000000000e+00 -2.716891235652e-02 3.900189725434e-04 2.780868097392e+01
2.250000000000e+00 -2.713609817240e-02 3.895256286051e-04 2.777478242677e+01
2.500000000000e+00 -2.710238381349e-02 3.890214923733e-04 2.773743286330e+01
2.750000000000e+00 -2.706793439439e-02 3.885112065499e-04 2.769681280162e+01
3.000000000000e+00 -2.703291036342e-02 3.879986082754e-04 2.765313581082e+01
3.250000000000e+00 -2.699745894901e-02 3.874867544370e-04 2.760664462281e+01
3.500000000000e+00 -2.696170044871e-02 3.869779608387e-04 2.755760860653e+01
3.750000000000e+00 -2.692571568203e-02 3.864737640814e-04 2.750631554342e+01
4.000000000000e+00 -2.688954169584e-02 3.859750867361e-04 2.745306166562e+01
4.250000000000e+00 -2.685316911812e-02 3.854822268765e-04 2.739813980811e+01
4.500000000000e+00 -2.681654160474e-02 3.849949338705e-04 2.734182889849e+01
4.750000000000e+00 -2.677955639784e-02 3.845123794705e-04 2.728438551627e+01
5.000000000000e+00 -2.674207092981e-02 3.840333591405e-04 2.722603996027e+01
5.250000000000e+00 -2.670391715582e-02 3.835562943873e-04 2.716699581723e+01
5.500000000000e+00 -2.666492067449e-02 3.830793292817e-04 2.710743271643e+01
5.750000000000e+00 -2.662491644347e-02 3.826003740315e-04 2.704751028743e+01
6.000000000000e+00 -2.658375482614e-02 3.821171443585e-04 2.698737291419e+01
6.250000000000e+00 -2.654130081259e-02 3.816272084962e-04 2.692715337017e+01
6.500000000000e+00 -2.649743271931e-02 3.811280529971e-04 2.686697468558e+01
6.750000000000e+00 -2.645204617325e-02 3.806171715280e-04 2.680695056064e+01
7.000000000000e+00 -2.640506675067e-02 3.800921438282e-04 2.674718502233e+01
7.250000000000e+00 -2.635646655484e-02 3.795507570872e-04 2.668777149843e+01
7.500000000000e+00 -2.630627676317e-02 3.789910767268e-04 2.662879231447e+01
7.750000000000e+00 -2.625458960042e-02 3.784113994475e-04 2.657031928819e+01
8.000000000000e+00 -2.620154520482e-02 3.778101573336e-04 2.651241533067e+01
8.250000000000e+00 -2.614730996327e-02 3.771859764895e-04 2.645513703966e+01
8.500000000000e+00 -2.609205707998e-02 3.765377272720e-04 2.639853758463e+01
8.750000000000e+00 -2.603595744323e-02 3.758645683671e-04 2.634266928452e+01
9.000000000000e+00 -2.597918489329e-02 3.751660884787e-04 2.628758572418e+01
9.250000000000e+00 -2.592193038335e-02 3.744424548058e-04 2.623334270812e+01
9.500000000000e+00 -2.586441388580e-02 3.736944871125e-04 2.617999858605e+01
9.750000000000e+00 -2.580688864116e-02 3.729235533226e-04 2.612761423145e+01
1.000000000000e+01 -2.574963337943e-02 3.721315607225e-04 2.607625226320e+01
1.025000000000e+01 -2.569293540692e-02 3.713207733133e-04 2.602597641610e+01
1.050000000000e+01 -2.563707170711e-02 3.704937142238e-04 2.597685060100e+01
1.075000000000e+01 -2.558229544514e-02 3.696530758733e-04 2.592893797580e+01
1.100000000000e+01 -2.552882984009e-02 3.688016400126e-04 2.588229988579e+01
1.125000000000e+01 -2.547686749881e-02 3.679421392273e-04 2.583699256256e+01
1.150000000000e+01 -2.542657682567e-02 3.670774895035e-04 2.579306873523e+01
1.175000000000e+01 -2.537810611172e-02 3.662107345687e-04 2.575057471614e+01
1.200000000000e+01 -2.533158470452e-02 3.653446567379e-04 2.570954973416e+01
1.225000000000e+01 -2.528711889410e-02 3.644819837138e-04 2.567002546951e+01
1.250000000000e+01 -2.524478620684e-02 3.636254156366e-04 2.563202614550e+01
1.275000000000e+01 -2.520462722287e-02 3.627775331999e-04 2.559556887495e+01
1.300000000000e+01 -2.516663639145e-02 3.619406445639e-04 2.556066363523e+01
1.325000000000e+01 -2.513075757419e-02 3.611169385880e-04 2.552731310454e+01
1.350000000000e+01 -2.509688288554e-02 3.603083820579e-04 2.549551305254e+01
1.375000000000e+01 -2.506485393897e-02 3.595166918119e-04 2.546525065315e+01
1.400000000000e+01 -2.503446912029e-02 3.587433170126e-04 2.543650483220e+01
1.425000000000e+01 -2.500549007442e-02 3.579893857734e-04 2.540924439233e+01
1.450000000000e+01 -2.497764700899e-02 3.572556531444e-04 2.538342592543e+01
1.475000000000e+01 -2.495064441595e-02 3.565424719226e-04 2.535899289969e+01
1.500000000000e+01 -2.492416514600e-02 3.558497846641e-04 2.533587481346e+01
1.525000000000e+01 -2.489787473898e-02 3.551770842742e-04 2.531398666959e+01
1.550000000000e+01 -2.487142707007e-02 3.545234692917e-04 2.529322899151e+01
1.575000000000e+01 -2.484447274367e-02 3.538877012018e-04 2.527348861993e+01
1.600000000000e+01 -2.481666978637e-02 3.532683054257e-04 2.525463975117e+01
1.625000000000e+01 -2.478769668952e-02 3.526637131317e-04 2.523654613960e+01
1.650000000000e+01 -2.475726561279e-02 3.520723382567e-04 2.521906329903e+01
1.675000000000e+01 -2.472513441340e-02 3.514927083704e-04 2.520204131504e+01
1.700000000000e+01 -2.469111640672e-02 3.509235702316e-04 2.518532776248e+01
1.725000000000e+01 -2.465508667559e-02 3.503639717342e-04 2.516877077405e+01
1.750000000000e+01 -2.461698509940e-02 3.498133130671e-04 2.515222192355e+01
1.775000000000e+01 -2.457681629998e-02 3.492713730790e-04 2.513553873244e+01
1.800000000000e+01 -2.453464741915e-02 3.487383087154e-04 2.511858689944e+01
1.825000000000e+01 -2.449060471231e-02 3.482146341439e-04 2.510124204629e+01
1.850000000000e+01 -2.444486918426e-02 3.477011740760e-04 2.508339105480e+01
1.875000000000e+01 -2.439767246856e-02 3.471990447045e-04 2.506493285457e+01
1.900000000000e+01 -2.434929116320e-02 3.467095841517e-04 2.504577909281e+01
1.925000000000e+01 -2.430004204004e-02 3.462342901080e-04 2.502585419930e+01
1.950000000000e+01 -2.425027590165e-02 3.457747574608e-04 2.500509529706e+01
1.975000000000e+01 -2.420037186310e-02 3.453326382122e-04 2.498345181989e+01
2.000000000000e+01 -2.415072955474e-02 3.449095830712e-04 2.496088474131e+01
2.025000000000e+01 -2.410176239215e-02 3.445071936358e-04 2.493736582861e+01
2.050000000000e+01 -2.405388933683e-02 3.441269771722e-04 2.491287639630e+01
2.075000000000e+01 -2.400752808536e-02 3.437702932147e-04 2.488740596162e+01
2.100000000000e+01 -2.396308845975e-02 3.434383161910e-04 2.486095054599e+01
2.125000000000e+01 -2.392096558606e-02 3.431319997576e-04 2.483351109103e+01
2.150000000000e+01 -2.388153467774e-02 3.428520425048e-04 2.480509147084e+01
2.175000000000e+01 -2.384514432762e-02 3.425988536409e-04 2.477569645094e+01
2.200000000000e+01 -2.381211078813e-02 3.423725273343e-04 2.474532990958e+01
2.225000000000e+01 -2.378271179011e-02 3.421728226351e-04 2.471399287734e+01
2.250000000000e+01 -2.375717964837e-02 3.419991060430e-04 2.468168196295e+01
2.275000000000e+01 -2.373569676715e-02 3.418504301480e-04 2.464838785244e+01
2.300000000000e+01 -2.371838929165e-02 3.417254622201e-04 2.461409452378e+01
2.325000000000e+01 -2.370532311804e-02 3.416225297905e-04 2.457877857789e+01
2.350000000000e+01 -2.369650242359e-02 3.415395613679e-04 2.454240920690e+01
2.375000000000e+01 -2.369186679483e-02 3.414741179508e-04 2.450494862647e+01
2.400000000000e+01 -2.369129130298e-02 3.414234144798e-04 2.446635299449e+01
2.425000000000e+01 -2.369458894970e-02 3.413845802982e-04 2.442657375773e+01
2.450000000000e+01 -2.370151160934e-02 3.413546078424e-04 2.438555936830e+01
2.475000000000e+01 -2.371175304637e-02 3.413302849346e-04 2.434325727950e+01
2.500000000000e+01 -2.372495425263e-02 3.413083193773e-04 2.429961612187e+01
2.525000000000e+01 -2.374070772451e-02 3.412854566221e-04 2.425458795203e+01
2.550000000000e+01 -2.375856230488e-02 3.412582487099e-04 2.420813048777e+01
2.575000000000e+01 -2.377803054039e-02 3.412234172602e-04 2.416020921135e+01
2.600000000000e+01 -2.379859654759e-02 3.411777299909e-04 2.411079946740e+01
2.625000000000e+01 -2.381972175196e-02 3.411181046611e-04 2.405988793166e+01
2.650000000000e+01 -2.384085291800e-02 3.410416241228e-04 2.400747435508e+01
2.675000000000e+01 -2.386143140347e-02 3.409456708226e-04 2.395357238969e+01
2.700000000000e+01 -2.388090147993e-02 3.408278875304e-04 2.389821065336e+01
2.725000000000e+01 -2.389871733746e-02 3.406861764313e-04 2.384143302075e+01
2.750000000000e+01 -2.391435119636e-02 3.405187487890e-04 2.378329874469e+01
2.775000000000e+01 -2.392730173018e-02 3.403241527344e-04 2.372388216510e+01
2.800000000000e+01 -2.393710102748e-02 3.401012896255e-04 2.366327203912e+01
2.825000000000e+01 -2.394331985063e-02 3.398494461096e-04 2.360157054063e+01
2.850000000000e+01 -2.394557302203e-02 3.395682973375e-04 2.353889185409e+01
2.875000000000e+01 -2.394352580201e-02 3.392578058462e-04 2.347536073704e+01
2.900000000000e+01 -2.393689751004e-02 3.389183257306e-04 2.341111026656e+01
2.925000000000e+01 -2.392546468904e-02 3.385505797714e-04 2.334627994638e+01
2.950000000000e+01 -2.390906267307e-02 3.381556247507e-04 2.328101334007e+01
2.975000000000e+01 -2.388758841212e-02 3.377348218340e-04 2.321545599472e+01
3.000000000000e+01 -2.386100136239e-02 3.372897764307e-04 2.314975273040e+01
3.025000000000e+01 -2.382932541247e-02 3.368224528458e-04 2.308404597567e+01
3.050000000000e+01 -2.379264726483e-02 3.363350482153e-04 2.301847347485e+01
3.075000000000e+01 -2.375111696148e-02 3.358299788497e-04 2.295316694308e+01
3.100000000000e+01 -2.370494713830e-02 3.353098827814e-04 2.288825055266e+01
3.125000000000e+01 -2.365441309500e-02 3.347775431381e-04 2.282384016970e+01
3.150000000000e+01 -2.359985145537e-02 3.342359423053e-04 2.276004283990e+01
3.175000000000e+01 -2.354165759627e-02 3.336882778216e-04 2.269695668885e+01
3.200000000000e+01 -2.348028270976e-02 3.331379415708e-04 2.263467127933e+01
3.225000000000e+01 -2.341623014854e-02 3.325885071078e-04 2.257326810792e+01
3.250000000000e+01 -2.335005120105e-02 3.320437238299e-04 2.251282152746e+01
3.275000000000e+01 -2.328233914708e-02 3.315074838708e-04 2.245339975904e+01
3.300000000000e+01 -2.321372173767e-02 3.309837927552e-04 2.239506600179e+01
3.325000000000e+01 -2.314485235414e-02 3.304767297537e-04 2.233787958781e+01
3.350000000000e+01 -2.307640034325e-02 3.299903943863e-04 2.228189707373e+01
3.375000000000e+01 -2.300904066254e-02 3.295288433968e-04 2.222717324147e+01
3.400000000000e+01 -2.294344284883e-02 3.290960198485e-04 2.217376195483e+01
3.425000000000e+01 -2.288025952578e-02 3.286956670417e-04 2.212171683759e+01
3.450000000000e+01 -2.282011446074e-02 3.283312085360e-04 2.207109176625e+01
3.475000000000e+01 -2.276359074038e-02 3.280057387069e-04 2.202194116500e+01
3.500000000000e+01 -2.271122010571e-02 3.277220198858e-04 2.197432010833e+01
3.525000000000e+01 -2.266347374882e-02 3.274822906509e-04 2.192828424937e+01
3.550000000000e+01 -2.262075465178e-02 3.272882018100e-04 2.188388957874e+01
3.575000000000e+01 -2.258339113384e-02 3.271407029452e-04 2.184119204309e+01
3.600000000000e+01 -2.255163209420e-02 3.270403105974e-04 2.180024702043e+01
3.625000000000e+01 -2.252564437997e-02 3.269869015537e-04 2.176110869641e+01
3.650000000000e+01 -2.250551220442e-02 3.269796206516e-04 2.172382935021e+01
3.675000000000e+01 -2.249123880799e-02 3.270170723655e-04 2.168845856182e+01
3.700000000000e+01 -2.248274932353e-02 3.270972813714e-04 2.165504238065e+01
3.725000000000e+01 -2.247989632591e-02 3.272177098765e-04 2.162362246462e+01
3.750000000000e+01 -2.248246687945e-02 3.273754663808e-04 2.159423520758e+01
3.775000000000e+01 -2.249019009044e-02 3.275671163705e-04 2.156691089264e+01
3.800000000000e+01 -2.250274569968e-02 3.277888747061e-04 2.154167289520e+01
3.825000000000e+01 -2.251977356442e-02 3.280367885089e-04 2.151853695746e+01
3.850000000000e+01 -2.254088349087e-02 3.283067794976e-04 2.149751059437e+01
3.875000000000e+01 -2.256566543698e-02 3.285947215187e-04 2.147859256223e+01
3.900000000000e+01 -2.259369886337e-02 3.288965215410e-04 2.146177261086e+01
3.925000000000e+01 -2.262456222982e-02 3.292082053735e-04 2.144703129779e+01
3.950000000000e+01 -2.265784142215e-02 3.295259960220e-04 2.143434004397e+01
3.975000000000e+01 -2.269313735249e-02 3.298463828914e-04 2.142366138056e+01
4.000000000000e+01 -2.273007249300e-02 3.301661873002e-04 2.141494938094e+01
4.025000000000e+01 -2.276829634438e-02 3.304826159238e-04 2.140815030419e+01
4.050000000000e+01 -2.280748982163e-02 3.307932639115e-04 2.140320327254e+01
4.075000000000e+01 -2.284736837924e-02 3.310961793586e-04 2.140004132562e+01
4.100000000000e+01 -2.288768396624e-02 3.313898794309e-04 2.139859233697e+01
4.125000000000e+01 -2.292822563047e-02 3.316733320676e-04 2.139878011631e+01
4.150000000000e+01 -2.296881898442e-02 3.319459849760e-04 2.140052555218e+01
4.175000000000e+01 -2.300932476713e-02 3.322077346891e-04 2.140374759371e+01
4.200000000000e+01 -2.304963692828e-02 3.324588772062e-04 2.140836451788e+01
4.225000000000e+01 -2.308967921732e-02 3.327001545898e-04 2.141429481784e+01
4.250000000000e+01 -2.312940155930e-02 3.329326348433e-04 2.142145816265e+01
4.275000000000e+01 -2.316877635975e-02 3.331576975391e-04 2.142977627188e+01
4.300000000000e+01 -2.320779415917e-02 3.333769079570e-04 2.143917347353e+01
4.325000000000e+01 -2.324646074016e-02 3.335921214246e-04 2.144957752498e+01
4.350000000000e+01 -2.328479292948e-02 3.338052143325e-04 2.146091993687e+01
4.375000000000e+01 -2.332281458445e-02 3.340183093888e-04 2.147313636134e+01
4.400000000000e+01 -2.336055334964e-02 3.342335225513e-04 2.148616686181e+01
4.425000000000e+01 -2.339803742412e-02 3.344529229446e-04 2.149995587222e+01
4.450000000000e+01 -2.343529328852e-02 3.346785673165e-04 2.151445246064e+01
4.475000000000e+01 -2.347234313408e-02 3.349124319280e-04 2.152961008157e+01
4.500000000000e+01 -2.350920302894e-02 3.351563685298e-04 2.154538645158e+01
4.525000000000e+01 -2.354588136805e-02 3.354120657977e-04 2.156174329251e+01
4.550000000000e+01 -2.358237756904e-02 3.356810171136e-04 2.157864602490e+01
4.575000000000e+01 -2.361868105761e-02 3.359645041305e-04 2.159606340135e+01
4.600000000000e+01 -2.365477046580e-02 3.362635549675e-04 2.161396709749e+01
4.625000000000e+01 -2.369061293204e-02 3.365789247000e-04 2.163233129098e+01
4.650000000000e+01 -2.372616351485e-02 3.369110751493e-04 2.165113224153e+01
4.675000000000e+01 -2.376136470763e-02 3.372601572905e-04 2.167034787829e+01
4.700000000000e+01 -2.379614606093e-02 3.376259926857e-04 2.168995742163e+01
4.725000000000e+01 -2.383042397216e-02 3.380080567505e-04 2.170994107044e+01
4.750000000000e+01 -2.386410151372e-02 3.384054770058e-04 2.173027973709e+01
4.775000000000e+01 -2.389706808859e-02 3.388170264885e-04 2.175095487644e+01
4.800000000000e+01 -2.392919956575e-02 3.392411071777e-04 2.177194845915e+01
4.825000000000e+01 -2.396035823331e-02 3.396757206923e-04 2.179324274127e+01
4.850000000000e+01 -2.399039399925e-02 3.401185188815e-04 2.181482070867e+01
4.875000000000e+01 -2.401914505126e-02 3.405668015776e-04 2.183666604025e+01
4.900000000000e+01 -2.404643923574e-02 3.410175266047e-04 2.185876349864e+01
4.925000000000e+01 -2.407209552861e-02 3.414673267912e-04 2.188109899787e+01
4.950000000000e+01 -2.409592658245e-02 3.419125410579e-04 2.190366038397e+01
4.975000000000e+01 -2.411774111667e-02 3.423492251647e-04 2.192643758118e+01
5.000000000000e+01 -2.413734714679e-02 3.427731964141e-04 2.194942316286e+01
5.025000000000e+01 -2.415455525636e-02 3.431801424844e-04 2.197261246873e+01
5.050000000000e+01 -2.416918275871e-02 3.435657628501e-04 2.199600440292e+01
5.075000000000e+01 -2.418105716882e-02 3.439255328790e-04 2.201960155256e+01
5.100000000000e+01 -2.419002084479e-02 3.442548734030e-04 2.204341019163e+01
5.125000000000e+01 -2.419593591384e-02 3.445493647277e-04 2.206744087638e+01
5.150000000000e+01 -2.419868882379e-02 3.448048187271e-04 2.209170826037e+01
5.175000000000e+01 -2.419819492282e-02 3.450172978524e-04 2.211623077976e+01
5.200000000000e+01 -2.419440322258e-02 3.451831442603e-04 2.214103088351e+01
5.225000000000e+01 -2.418729936076e-02 3.452990922173e-04 2.216613439109e+01
5.250000000000e+01 -2.417690917493e-02 3.453623653706e-04 2.219157015792e+01
5.275000000000e+01 -2.416330101345e-02 3.453707850879e-04 2.221736911755e+01
5.300000000000e+01 -2.414658779972e-02 3.453228429264e-04 2.224356403427e+01
5.325000000000e+01 -2.412692720828e-02 3.452177544141e-04 2.227018841346e+01
5.350000000000e+01 -2.410452083831e-02 3.450554794615e-04 2.229727532408e+01
5.375000000000e+01 -2.407961310666e-02 3.448367570700e-04 2.232485688601e+01
5.400000000000e+01 -2.405248767533e-02 3.445632494322e-04 2.235296300681e+01
5.425000000000e+01 -2.402346285643e-02 3.442375882281e-04 2.238162012700e+01
5.450000000000e+01 -2.399288642778e-02 3.438631676037e-04 2.241085071023e+01
5.475000000000e+01 -2.396112960554e-02 3.434441918748e-04 2.244067208395e+01
5.500000000000e+01 -2.392857996958e-02 3.429856558510e-04 2.247109540527e+01
5.525000000000e+01 -2.389563361525e-02 3.424932411060e-04 2.250212544706e+01
5.550000000000e+01 -2.386268606769e-02 3.419732612381e-04 2.253375985226e+01
5.575000000000e+01 -2.383012358124e-02 3.414325451666e-04 2.256598856745e+01
5.600000000000e+01 -2.379831466061e-02 3.408782563225e-04 2.259879418681e+01
5.625000000000e+01 -2.376760125875e-02 3.403178828561e-04 2.263215178675e+01
5.650000000000e+01 -2.373829064864e-02 3.397590192667e-04 2.266602902112e+01
5.675000000000e+01 -2.371064894785e-02 3.392091941196e-04 2.270038706884e+01
5.700000000000e+01 -2.368489500531e-02 3.386756743992e-04 2.273518105402e+01
5.725000000000e+01 -2.366119582206e-02 3.381654129733e-04 2.277036100195e+01
5.750000000000e+01 -2.363966339796e-02 3.376849366778e-04 2.280587295349e+01
5.775000000000e+01 -2.362035338496e-02 3.372401963762e-04 2.284165975191e+01
5.800000000000e+01 -2.360326586218e-02 3.368364600053e-04 2.287766297808e+01
5.825000000000e+01 -2.358834703721e-02 3.364782232141e-04 2.291382348791e+01
5.850000000000e+01 -2.357549334173e-02 3.361691498825e-04 2.295008297755e+01
5.875000000000e+01 -2.356455693166e-02 3.359120300734e-04 2.298638507717e+01
5.900000000000e+01 -2.355535231707e-02 3.357087648305e-04 2.302267636583e+01
5.925000000000e+01 -2.354766423279e-02 3.355603741978e-04 2.305890727599e+01
5.950000000000e+01 -2.354125632747e-02 3.354670236600e-04 2.309503277159e+01
5.975000000000e+01 -2.353588028746e-02 3.354280763103e-04 2.313101286255e+01
6.000000000000e+01 -2.353128524853e-02 3.354421567945e-04 2.316681288185e+01
6.025000000000e+01 -2.352722694248e-02 3.355072250084e-04 2.320240354314e+01
6.050000000000e+01 -2.352347630994e-02 3.356206629259e-04 2.323776082546e+01
6.075000000000e+01 -2.351982744323e-02 3.357793751325e-04 2.327286570612e+01
6.100000000000e+01 -2.351610426273e-02 3.359798823118e-04 2.330770345900e+01
6.125000000000e+01 -2.351216649889e-02 3.362184195964e-04 2.334226346565e+01
6.150000000000e+01 -2.350791365395e-02 3.364910242670e-04 2.337653808138e+01
6.175000000000e+01 -2.350328824720e-02 3.367936238673e-04 2.341052229236e+01
6.200000000000e+01 -2.349827711991e-02 3.371221089383e-04 2.344421279956e+01
6.225000000000e+01 -2.349291156712e-02 3.374724028114e-04 2.347760715121e+01
6.250000000000e+01 -2.348726626283e-02 3.378405309203e-04 2.351070341935e+01
6.275000000000e+01 -2.348145646897e-02 3.382226497156e-04 2.354349922901e+01
6.300000000000e+01 -2.347563493503e-02 3.386150890450e-04 2.357599160936e+01
6.325000000000e+01 -2.346998752895e-02 3.390143818418e-04 2.360817649470e+01
6.350000000000e+01 -2.346472825497e-02 3.394172836649e-04 2.364004839583e+01
6.375000000000e+01 -2.346009401901e-02 3.398207913479e-04 2.367160059156e+01
6.400000000000e+01 -2.345633888157e-02 3.402221505250e-04 2.370282509704e+01
6.425000000000e+01 -2.345372833149e-02 3.406188648230e-04 2.373371282321e+01
6.450000000000e+01 -2.345253361763e-02 3.410087024448e-04 2.376425422655e+01
6.475000000000e+01 -2.345302616591e-02 3.413896992985e-04 2.379443958675e+01
6.500000000000e+01 -2.345547219945e-02 3.417601723841e-04 2.382425989876e+01
6.525000000000e+01 -2.346012762305e-02 3.421187191577e-04 2.385370753163e+01
6.550000000000e+01 -2.346723345090e-02 3.424641674351e-04 2.388277697475e+01
6.575000000000e+01 -2.347701148506e-02 3.427957017821e-04 2.391146585651e+01
6.600000000000e+01 -2.348966027020e-02 3.431127950141e-04 2.393977570132e+01
6.625000000000e+01 -2.350535125722e-02 3.434151848118e-04 2.396771266673e+01
6.650000000000e+01 -2.352422565937e-02 3.437029034025e-04 2.399528840485e+01
6.675000000000e+01 -2.354639161124e-02 3.439762703429e-04 2.402252058631e+01
6.700000000000e+01 -2.357192201222e-02 3.442359063726e-04 2.404943332169e+01
6.725000000000e+01 -2.360085279543e-02 3.444826898412e-04 2.407605757519e+01
6.750000000000e+01 -2.363318198116e-02 3.447177228149e-04 2.410243122988e+01
6.775000000000e+01 -2.366886920879e-02 3.449423728545e-04 2.412859900598e+01
6.800000000000e+01 -2.370783608624e-02 3.451582441446e-04 2.415461232452e+01
6.825000000000e+01 -2.374996695133e-02 3.453671476960e-04 2.418052887132e+01
6.850000000000e+01 -2.379511036470e-02 3.455710767266e-04 2.420641205480e+01
6.875000000000e+01 -2.384308142935e-02 3.457721657436e-04 2.423233042079e+01
6.900000000000e+01 -2.389366432972e-02 3.459726651310e-04 2.425835685368e+01
6.925000000000e+01 -2.394661566753e-02 3.461750245453e-04 2.428456782005e+01
6.950000000000e+01 -2.400166782721e-02 3.463816833720e-04 2.431104249261e+01
6.975000000000e+01 -2.405853252460e-02 3.465950521274e-04 2.433786190852e+01
7.000000000000e+01 -2.411690533364e-02 3.468176334140e-04 2.436510809866e+01
7.025000000000e+01 -2.417646996907e-02 3.470518363047e-04 2.439286325033e+01
7.050000000000e+01 -2.423690210898e-02 3.472999307103e-04 2.442120892369e+01
7.075000000000e+01 -2.429787468665e-02 3.475642413781e-04 2.445022524965e+01
7.100000000000e+01 -2.435906224509e-02 3.478468861899e-04 2.447999021171e+01
7.125000000000e+01 -2.442014501508e-02 3.481497733017e-04 2.451057902807e+01
7.150000000000e+01 -2.448081343754e-02 3.484746431212e-04 2.454206343745e+01
7.175000000000e+01 -2.454077189395e-02 3.488230113086e-04 2.457451118111e+01
7.200000000000e+01 -2.459974228707e-02 3.491959961239e-04 2.460798544978e+01
7.225000000000e+01 -2.465746771393e-02 3.495945092107e-04 2.464254439965e+01
7.250000000000e+01 -2.471371579755e-02 3.500192025194e-04 2.467824073803e+01
7.275000000000e+01 -2.476828192724e-02 3.504704464947e-04 2.471512122414e+01
7.300000000000e+01 -2.482099158433e-02 3.509483290633e-04 2.475322643885e+01
7.325000000000e+01 -2.487170258942e-02 3.514526659087e-04 2.479259038679e+01
7.350000000000e+01 -2.492030652456e-02 3.519830180409e-04 2.483324024786e+01
7.375000000000e+01 -2.496673067977e-02 3.525387112508e-04 2.487519602482e+01
7.400000000000e+01 -2.501093865708e-02 3.531188580577e-04 2.491847057859e+01
7.425000000000e+01 -2.505293116240e-02 3.537223873014e-04 2.496306923900e+01
7.450000000000e+01 -2.509274565955e-02 3.543480768369e-04 2.500898981794e+01
7.475000000000e+01 -2.513045568311e-02 3.549945821049e-04 2.505622254353e+01
7.500000000000e+01 -2.516616997765e-02 3.556604762560e-04 2.510475003808e+01
7.525000000000e+01 -2.520003041792e-02 3.563442953191e-04 2.515454750633e+01
7.550000000000e+01 -2.523220950838e-02 3.570445524840e-04 2.520558269677e+01
7.575000000000e+01 -2.526290787546e-02 3.577597654665e-04 2.525781630972e+01
7.600000000000e+01 -2.529235147320e-02 3.584884273318e-04 2.531120207840e+01
7.625000000000e+01 -2.532078766316e-02 3.592292176424e-04 2.536568727797e+01
7.650000000000e+01 -2.534848067076e-02 3.599809032545e-04 2.542121292851e+01
7.675000000000e+01 -2.537570735095e-02 3.607423677837e-04 2.547771426592e+01
7.700000000000e+01 -2.540275307274e-02 3.615124632344e-04 2.553512121305e+01
7.725000000000e+01 -2.542990659037e-02 3.622901777555e-04 2.559335861225e+01
7.750000000000e+01 -2.545745521330e-02 3.630746220107e-04 2.565234678553e+01
7.775000000000e+01 -2.548567921602e-02 3.638649922639e-04 2.571200166840e+01
7.800000000000e+01 -2.551484740952e-02 3.646605512877e-04 2.577223525560e+01
7.825000000000e+01 -2.554521151864e-02 3.654605980039e-04 2.583295561945e+01
7.850000000000e+01 -2.557700142765e-02 3.662644536040e-04 2.589406709461e+01
7.875000000000e+01 -2.561042099754e-02 3.670714298469e-04 2.595547035783e+01
7.900000000000e+01 -2.564564298696e-02 3.678807878096e-04 2.601706222271e+01
7.925000000000e+01 -2.568280528131e-02 3.686917104037e-04 2.607873571108e+01
7.950000000000e+01 -2.572200609813e-02 3.695032647430e-04 2.614037974731e+01
7.975000000000e+01 -2.576330014975e-02 3.703143721143e-04 2.620187906686e+01
8.000000000000e+01 -2.580669526110e-02 3.711237828601e-04 2.626311413113e+01
8.025000000000e+01 -2.585214857507e-02 3.719300357985e-04 2.632396091195e+01
8.050000000000e+01 -2.589956418647e-02 3.727314511502e-04 2.638429093433e+01
8.075000000000e+01 -2.594879152642e-02 3.735261167930e-04 2.644397141981e+01
8.100000000000e+01 -2.599962377123e-02 3.743118733373e-04 2.650286539799e+01
8.125000000000e+01 -2.605179849704e-02 3.750863207769e-04 2.656083221381e+01
8.150000000000e+01 -2.610499823463e-02 3.758468182665e-04 2.661772798520e+01
8.175000000000e+01 -2.615885321230e-02 3.765904881185e-04 2.667340639543e+01
8.200000000000e+01 -2.621294537930e-02 3.773142618586e-04 2.672771964292e+01
8.225000000000e+01 -2.626681329687e-02 3.780149069422e-04 2.678051950053e+01
8.250000000000e+01 -2.631995877785e-02 3.786889901290e-04 2.683165863784e+01
8.275000000000e+01 -2.637185504734e-02 3.793331127909e-04 2.688099208319e+01
8.300000000000e+01 -2.642195581621e-02 3.799438629990e-04 2.692837877463e+01
8.325000000000e+01 -2.646970672407e-02 3.805177759533e-04 2.697368330474e+01
8.350000000000e+01 -2.651455755678e-02 3.810514457294e-04 2.701677767088e+01
8.375000000000e+01 -2.655597481038e-02 3.815416927287e-04 2.705754312557e+01
8.400000000000e+01 -2.659345502941e-02 3.819855241666e-04 2.709587201773e+01
8.425000000000e+01 -2.662653781564e-02 3.823801524987e-04 2.713166958020e+01
8.450000000000e+01 -2.665481936565e-02 3.827232188027e-04 2.716485565260e+01
8.475000000000e+01 -2.667796490142e-02 3.830128241435e-04 2.719536627693e+01
8.500000000000e+01 -2.669572012452e-02 3.832475860948e-04 2.722315508372e+01
8.525000000000e+01 -2.670792130805e-02 3.834267047692e-04 2.724819447156e+01
8.550000000000e+01 -2.671450359971e-02 3.835500230599e-04 2.727047652560e+01
8.575000000000e+01 -2.671550700763e-02 3.836180725341e-04 2.729001357714e+01
8.600000000000e+01 -2.671108012607e-02 3.836321106563e-04 2.730683846325e+01
8.625000000000e+01 -2.670148132350e-02 3.835941416342e-04 2.732100438977e+01
8.650000000000e+01 -2.668707651512e-02 3.835069208655e-04 2.733258441787e+01
8.675000000000e+01 -2.666833443212e-02 3.833739319388e-04 2.734167056411e+01
8.700000000000e+01 -2.664581896895e-02 3.831993634567e-04 2.734837252381e+01
8.725000000000e+01 -2.662017894793e-02 3.829880217610e-04 2.735281605695e+01
8.750000000000e+01 -2.659213519727e-02 3.827452336360e-04 2.735514099858e+01
8.775000000000e+01 -2.656246609274e-02 3.824768105717e-04 2.735549912261e+01
8.800000000000e+01 -2.653199218172e-02 3.821890124746e-04 2.735405167824e+01
8.825000000000e+01 -2.650155817966e-02 3.818882732361e-04 2.735096684361e+01
8.850000000000e+01 -2.647201314768e-02 3.815811354196e-04 2.734641706523e+01
8.875000000000e+01 -2.644419272264e-02 3.812741647149e-04 2.734057650265e+01
8.900000000000e+01 -2.641890037891e-02 3.809736399041e-04 2.733361833480e+01
8.925000000000e+01 -2.639689014966e-02 3.806855746372e-04 2.732571239300e+01
8.950000000000e+01 -2.637885028131e-02 3.804155802518e-04 2.731702285623e+01
8.975000000000e+01 -2.636538914179e-02 3.801687362254e-04 2.730770633428e+01
9.000000000000e+01 -2.635702204737e-02 3.799494830277e-04 2.729790995642e+01
9.025000000000e+01 -2.635416136973e-02 3.797615501260e-04 2.728776998174e+01
9.050000000000e+01 -2.635710910269e-02 3.796078975115e-04 2.727741075256e+01
9.075000000000e+01 -2.636605115570e-02 3.794906217739e-04 2.726694365560e+01
9.100000000000e+01 -2.638105497444e-02 3.794110029732e-04 2.725646664917e+01
9.125000000000e+01 -2.640206973490e-02 3.793694860521e-04 2.724606411210e+01
9.150000000000e+01 -2.642892802888e-02 3.793656857633e-04 2.723580652775e+01
9.175000000000e+01 -2.646135068822e-02 3.793984280932e-04 2.722575096747e+01
9.200000000000e+01 -2.649895250775e-02 3.794657953982e-04 2.721594113813e+01
9.225000000000e+01 -2.654125010068e-02 3.795651901411e-04 2.720640795613e+01
9.250000000000e+01 -2.658767077526e-02 3.796934053361e-04 2.719717023440e+01
9.275000000000e+01 -2.663756237982e-02 3.798466971472e-04 2.718823495086e+01
9.300000000000e+01 -2.669020382282e-02 3.800208656008e-04 2.717959823569e+01
9.325000000000e+01 -2.674481637706e-02 3.802113318771e-04 2.717124557934e+01
9.350000000000e+01 -2.680057474430e-02 3.804132133826e-04 2.716315280654e+01
9.375000000000e+01 -2.685661919595e-02 3.806214015347e-04 2.715528619454e+01
9.400000000000e+01 -2.691206656454e-02 3.808306376050e-04 2.714760338412e+01
9.425000000000e+01 -2.696602255934e-02 3.810355754913e-04 2.714005345812e+01
9.450000000000e+01 -2.701759310269e-02 3.812308456644e-04 2.713257752633e+01
9.475000000000e+01 -2.706589524851e-02 3.814111161366e-04 2.712510929795e+01
9.500000000000e+01 -2.711006933779e-02 3.815711522785e-04 2.711757513034e+01
9.525000000000e+01 -2.714928863967e-02 3.817058684501e-04 2.710989491749e+01
9.550000000000e+01 -2.718277101695e-02 3.818103863054e-04 2.710198221646e+01
9.575000000000e+01 -2.720978856956e-02 3.818800852064e-04 2.709374501457e+01
9.600000000000e+01 -2.722967670535e-02 3.819106540216e-04 2.708508658640e+01
9.625000000000e+01 -2.724184465441e-02 3.818981467288e-04 2.707590592278e+01
9.650000000000e+01 -2.724578239262e-02 3.818390317672e-04 2.706609912649e+01
9.675000000000e+01 -2.724106953436e-02 3.817302301796e-04 2.705556010186e+01
9.700000000000e+01 -2.722738210559e-02 3.815691971384e-04 2.704418192969e+01
9.725000000000e+01 -2.720449849481e-02 3.813539556691e-04 2.703185836906e+01
9.750000000000e+01 -2.717230487007e-02 3.810831348434e-04 2.701848493657e+01
9.775000000000e+01 -2.713079695343e-02 3.807559908451e-04 2.700396055153e+01
9.800000000000e+01 -2.708008188770e-02 3.803724655306e-04 2.698818920745e+01
9.825000000000e+01 -2.702037848519e-02 3.799331168319e-04 2.697108105381e+01
9.850000000000e+01 -2.695201372920e-02 3.794392198550e-04 2.695255424727e+01
9.875000000000e+01 -2.687541989352e-02 3.788928076751e-04 2.693253584522e+01
9.900000000000e+01 -2.679112686475e-02 3.782965120780e-04 2.691096308840e+01
9.925000000000e+01 -2.669975274781e-02 3.776535824426e-04 2.688778448402e+01
9.950000000000e+01 -2.660199255363e-02 3.769676355557e-04 2.686296014644e+01
9.975000000000e+01 -2.649860477792e-02 3.762427748970e-04 2.683646239270e+01
1.000000000000e+02 -2.639039716155e-02 3.754834670929e-04 2.680827606573e+01
1.002500000000e+02 -2.627821101202e-02 3.746944056377e-04 2.677839810494e+01
1.005000000000e+02 -2.616290514120e-02 3.738803937980e-04 2.674683742990e+01
1.007500000000e+02 -2.604533971029e-02 3.730462231494e-04 2.671361432989e+01
1.010000000000e+02 -2.592636055673e-02 3.721965539479e-04 2.667875973194e+01
1.012500000000e+02 -2.580678463060e-02 3.713358022195e-04 2.664231433062e+01
1.015000000000e+02 -2.568738718720e-02 3.704680359251e-04 2.660432763397e+01
1.017500000000e+02 -2.556889103808e-02 3.695968876313e-04 2.656485694555e+01
1.020000000000e+02 -2.545195832411e-02 3.687254861345e-04 2.652396636241e+01
1.022500000000e+02 -2.533718490482e-02 3.678564107902e-04 2.648172579302e+01
1.025000000000e+02 -2.522509762788e-02 3.669916643297e-04 2.643821004284e+01
1.027500000000e+02 -2.511615408124e-02 3.661326800156e-04 2.639349792592e+01
1.030000000000e+02 -2.501074579821e-02 3.652803365586e-04 2.634767175519e+01
1.032500000000e+02 -2.490920204705e-02 3.644350100757e-04 2.630081638442e+01
1.035000000000e+02 -2.481179822483e-02 3.635966767914e-04 2.625301889664e+01
1.037500000000e+02 -2.471876379780e-02 3.627649254025e-04 2.620436807340e+01
1.040000000000e+02 -2.463029273290e-02 3.619390990523e-04 2.615495424777e+01
1.042500000000e+02 -2.454655235935e-02 3.611183831556e-04 2.610486869546e+01
1.045000000000e+02 -2.446769416874e-02 3.603019160376e-04 2.605420360212e+01
1.047500000000e+02 -2.439386329490e-02 3.594888822826e-04 2.600305178121e+01
1.050000000000e+02 -2.432520614933e-02 3.586786207271e-04 2.595150644635e+01
1.052500000000e+02 -2.426187574173e-02 3.578707170726e-04 2.589966091905e+01
1.055000000000e+02 -2.420403711901e-02 3.570650735560e-04 2.584760853611e+01
1.057500000000e+02 -2.415186749129e-02 3.562619697119e-04 2.579544201932e+01
1.060000000000e+02 -2.410555652171e-02 3.554620880647e-04 2.574325322812e+01
1.062500000000e+02 -2.406530311960e-02 3.546665348736e-04 2.569113280872e+01
1.065000000000e+02 -2.403130853870e-02 3.538768240558e-04 2.563916936161e+01
1.067500000000e+02 -2.400376952132e-02 3.530948968949e-04 2.558744915716e+01
1.070000000000e+02 -2.398286696299e-02 3.523230624983e-04 2.553605519535e+01
1.072500000000e+02 -2.396875526848e-02 3.515639453597e-04 2.548506663949e+01
1.075000000000e+02 -2.396155047055e-02 3.508203997706e-04 2.543455818933e+01
1.077500000000e+02 -2.396131723582e-02 3.500954171638e-04 2.538459914941e+01
1.080000000000e+02 -2.396805741085e-02 3.493920457739e-04 2.533525302744e+01
1.082500000000e+02 -2.398169870050e-02 3.487133088312e-04 2.528657669882e+01
1.085000000000e+02 -2.400208610054e-02 3.480620760546e-04 2.523862014756e+01
1.087500000000e+02 -2.402897326009e-02 3.474409614902e-04 2.519142588179e+01
1.090000000000e+02 -2.406201699574e-02 3.468522500976e-04 2.514502892226e+01
1.092500000000e+02 -2.410077512833e-02 3.462978593862e-04 2.509945654390e+01
1.095000000000e+02 -2.414470601839e-02 3.457792165495e-04 2.505472856216e+01
1.097500000000e+02 -2.419317216129e-02 3.452972378899e-04 2.501085742595e+01
1.100000000000e+02 -2.424544483774e-02 3.448522706525e-04 2.496784879143e+01
1.102500000000e+02 -2.430071273805e-02 3.444440786960e-04 2.492570193542e+01
1.105000000000e+02 -2.435809306629e-02 3.440718742126e-04 2.488441045484e+01
1.107500000000e+02 -2.441664356774e-02 3.437343239104e-04 2.484396302351e+01
1.110000000000e+02 -2.447537875991e-02 3.434295894746e-04 2.480434401883e+01
1.112500000000e+02 -2.453328400010e-02 3.431553689757e-04 2.476553437248e+01
1.115000000000e+02 -2.458933387331e-02 3.429089642700e-04 2.472751214006e+01
1.117500000000e+02 -2.464250834998e-02 3.426873448974e-04 2.469025314387e+01
1.120000000000e+02 -2.469180841804e-02 3.424872158848e-04 2.465373148445e+01
1.122500000000e+02 -2.473627461430e-02 3.423051007519e-04 2.461791979335e+01
1.125000000000e+02 -2.477499956808e-02 3.421374014331e-04 2.458278953173e+01
1.127500000000e+02 -2.480714470877e-02 3.419804798678e-04 2.454831092961e+01
1.130000000000e+02 -2.483194971527e-02 3.418307092098e-04 2.451445298858e+01
1.132500000000e+02 -2.484874569282e-02 3.416845440689e-04 2.448118316292e+01
1.135000000000e+02 -2.485696290399e-02 3.415385554551e-04 2.444846706752e+01
1.137500000000e+02 -2.485613638635e-02 3.413894703874e-04 2.441626813042e+01
1.140000000000e+02 -2.484591307000e-02 3.412342214456e-04 2.438454708365e+01
1.142500000000e+02 -2.482605397570e-02 3.410699763426e-04 2.435326160020e+01
1.145000000000e+02 -2.479643455168e-02 3.408941248950e-04 2.432236601381e+01
1.147500000000e+02 -2.475704691743e-02 3.407043183437e-04 2.429181098015e+01
1.150000000000e+02 -2.470799673702e-02 3.404984501848e-04 2.426154346840e+01
1.152500000000e+02 -2.464950103202e-02 3.402747566678e-04 2.423150683740e+01
1.155000000000e+02 -2.458188454296e-02 3.400318148852e-04 2.420164114384e+01
1.157500000000e+02 -2.450557563303e-02 3.397684942560e-04 2.417188364454e+01
1.160000000000e+02 -2.442110012058e-02 3.394839975750e-04 2.414216962137e+01
1.162500000000e+02 -2.432907722812e-02 3.391779005640e-04 2.411243322119e+01
1.165000000000e+02 -2.423021246528e-02 3.388501769292e-04 2.408260867697e+01
1.167500000000e+02 -2.412529144879e-02 3.385012570167e-04 2.405263160263e+01
1.170000000000e+02 -2.401517303851e-02 3.381320156324e-04 2.402244040531e+01
1.172500000000e+02 -2.390078217072e-02 3.377436324888e-04 2.399197776569e+01
1.175000000000e+02 -2.378310149059e-02 3.373379852937e-04 2.396119221643e+01
1.177500000000e+02 -2.366316344648e-02 3.369175603889e-04 2.393003948814e+01
1.180000000000e+02 -2.354204118273e-02 3.364853256737e-04 2.389848393715e+01
1.182500000000e+02 -2.342083946278e-02 3.360447920549e-04 2.386649981705e+01
1.185000000000e+02 -2.330068449096e-02 3.356000999845e-04 2.383407217901e+01
1.187500000000e+02 -2.318271339326e-02 3.351558980082e-04 2.380119772564e+01
1.190000000000e+02 -2.306806300447e-02 3.347171269537e-04 2.376788528877e+01
1.192500000000e+02 -2.295785787596e-02 3.342892101458e-04 2.373415603880e+01
1.195000000000e+02 -2.285319747119e-02 3.338779612868e-04 2.370004336207e+01
1.197500000000e+02 -2.275514304729e-02 3.334894516911e-04 2.366559242403e+01
1.200000000000e+02 -2.266470530360e-02 3.331298931929e-04 2.363085947843e+01
1.202500000000e+02 -2.258282989341e-02 3.328055064370e-04 2.359591075106e+01
1.205000000000e+02 -2.251038534245e-02 3.325223911643e-04 2.356082119285e+01
1.207500000000e+02 -2.244815065656e-02 3.322863708542e-04 2.352567294283e+01
1.210000000000e+02 -2.239680348769e-02 3.321028297421e-04 2.349055360421e+01
1.212500000000e+02 -2.235691152328e-02 3.319766928882e-04 2.345555445370e+01
1.215000000000e+02 -2.232892077126e-02 3.319121863268e-04 2.342076846203e+01
1.217500000000e+02 -2.231315177129e-02 3.319127462989e-04 2.338628846262e+01
1.220000000000e+02 -2.230979163671e-02 3.319809421177e-04 2.335220521491e+01
1.222500000000e+02 -2.231889405125e-02 3.321184278394e-04 2.331860572930e+01
1.225000000000e+02 -2.234037522761e-02 3.323257626719e-04 2.328557162259e+01
1.227500000000e+02 -2.237401860339e-02 3.326025002005e-04 2.325317780737e+01
1.230000000000e+02 -2.241947504600e-02 3.329471854254e-04 2.322149132743e+01
1.232500000000e+02 -2.247627152075e-02 3.333573841928e-04 2.319057055416e+01
1.235000000000e+02 -2.254381527443e-02 3.338297252732e-04 2.316046460509e+01
1.237500000000e+02 -2.262140599742e-02 3.343599922082e-04 2.313121310097e+01
1.240000000000e+02 -2.270824358597e-02 3.349432175324e-04 2.310284617441e+01
1.242500000000e+02 -2.280344093944e-02 3.355738160581e-04 2.307538475614e+01
1.245000000000e+02 -2.290603716455e-02 3.362456438049e-04 2.304884105918e+01
1.247500000000e+02 -2.301500866977e-02 3.369521671197e-04 2.302321930582e+01
1.250000000000e+02 -2.312928483707e-02 3.376866149939e-04 2.299851651374e+01
1.252500000000e+02 -2.324775987245e-02 3.384420987812e-04 2.297472349045e+01
1.255000000000e+02 -2.336930799790e-02 3.392117403506e-04 2.295182572999e+01
1.257500000000e+02 -2.349279556590e-02 3.399887760893e-04 2.292980445690e+01
1.260000000000e+02 -2.361709494503e-02 3.407666690780e-04 2.290863752763e+01
1.262500000000e+02 -2.374109706254e-02 3.415391990172e-04 2.288830019347e+01
1.265000000000e+02 -2.386372312365e-02 3.423005400872e-04 2.286876593109e+01
1.267500000000e+02 -2.398393604797e-02 3.430453195835e-04 2.285000684063e+01
1.270000000000e+02 -2.410075154007e-02 3.437686534373e-04 2.283199419291e+01
1.272500000000e+02 -2.421324764708e-02 3.444661471296e-04 2.281469845407e+01
1.275000000000e+02 -2.432057402512e-02 3.451339929674e-04 2.279808947838e+01
1.277500000000e+02 -2.442195927065e-02 3.457689483350e-04 2.278213632588e+01
1.280000000000e+02 -2.451671684746e-02 3.463682612630e-04 2.276680690005e+01
1.282500000000e+02 -2.460425189874e-02 3.469298589400e-04 2.275206778500e+01
1.285000000000e+02 -2.468406234706e-02 3.474521264998e-04 2.273788356673e+01
1.287500000000e+02 -2.475574215867e-02 3.479338492355e-04 2.272421658796e+01
1.290000000000e+02 -2.481898103030e-02 3.483742173817e-04 2.271102641064e+01
1.292500000000e+02 -2.487356189742e-02 3.487728098652e-04 2.269826930428e+01
1.295000000000e+02 -2.491935980060e-02 3.491296139387e-04 2.268589817309e+01
1.297500000000e+02 -2.495633654667e-02 3.494447890942e-04 2.267386223785e+01
1.300000000000e+02 -2.498453647978e-02 3.497186813908e-04 2.266210712116e+01
1.302500000000e+02 -2.500407922347e-02 3.499518337530e-04 2.265057485008e+01
1.305000000000e+02 -2.501515479963e-02 3.501449810206e-04 2.263920446977e+01
1.307500000000e+02 -2.501801502972e-02 3.502990176392e-04 2.262793242751e+01
1.310000000000e+02 -2.501296631527e-02 3.504149337482e-04 2.261669336217e+01
1.312500000000e+02 -2.500036233541e-02 3.504938194683e-04 2.260542102257e+01
1.315000000000e+02 -2.498059549572e-02 3.505368526471e-04 2.259404913374e+01
1.317500000000e+02 -2.495409171827e-02 3.505452508917e-04 2.258251276771e+01
1.320000000000e+02 -2.492130288227e-02 3.505202712623e-04 2.257074939184e+01
1.322500000000e+02 -2.488269997573e-02 3.504632207884e-04 2.255869993127e+01
1.325000000000e+02 -2.483876936785e-02 3.503753601284e-04 2.254631018959e+01
1.327500000000e+02 -2.479000683552e-02 3.502579649363e-04 2.253353176456e+01
1.330000000000e+02 -2.473691356548e-02 3.501123886974e-04 2.252032311292e+01
1.332500000000e+02 -2.467999169773e-02 3.499399733587e-04 2.250665020486e+01
1.335000000000e+02 -2.461974304550e-02 3.497420280676e-04 2.249248744301e+01
1.337500000000e+02 -2.455666567255e-02 3.495198633525e-04 2.247781793620e+01
1.340000000000e+02 -2.449125214154e-02 3.492747369373e-04 2.246263378996e+01
1.342500000000e+02 -2.442398808605e-02 3.490077821686e-04 2.244693611096e+01
1.345000000000e+02 -2.435535109581e-02 3.487202315502e-04 2.243073482307e+01
1.347500000000e+02 -2.428581051273e-02 3.484133460794e-04 2.241404827911e+01
1.350000000000e+02 -2.421582680988e-02 3.480882870946e-04 2.239690251698e+01
1.352500000000e+02 -2.414585229428e-02 3.477460548294e-04 2.237933071906e+01
1.355000000000e+02 -2.407633098456e-02 3.473876890691e-04 2.236137217102e+01
1.357500000000e+02 -2.400769937183e-02 3.470143371512e-04 2.234307129782e+01
1.360000000000e+02 -2.394038709412e-02 3.466271288181e-04 2.232447664187e+01
1.362500000000e+02 -2.387481784028e-02 3.462272296083e-04 2.230563967106e+01
1.365000000000e+02 -2.381140976323e-02 3.458159087099e-04 2.228661393142e+01
1.367500000000e+02 -2.375057577914e-02 3.453944234513e-04 2.226745397201e+01
1.370000000000e+02 -2.369272410973e-02 3.449641665873e-04 2.224821437980e+01
1.372500000000e+02 -2.363825654012e-02 3.445266922578e-04 2.222894924774e+01
1.375000000000e+02 -2.358756799437e-02 3.440837118681e-04 2.220971136257e+01
1.377500000000e+02 -2.354104287914e-02 3.436370996296e-04 2.219055200396e+01
1.380000000000e+02 -2.349905377567e-02 3.431889068313e-04 2.217152051676e+01
1.382500000000e+02 -2.346195524980e-02 3.427413555191e-04 2.215266445426e+01
1.385000000000e+02 -2.343008075346e-02 3.422968304185e-04 2.213402951582e+01
1.387500000000e+02 -2.340373389007e-02 3.418578560848e-04 2.211565999971e+01
1.390000000000e+02 -2.338318416252e-02 3.414270613849e-04 2.209759904755e+01
1.392500000000e+02 -2.336865667948e-02 3.410071694003e-04 2.207988929083e+01
1.395000000000e+02 -2.336032696280e-02 3.406009608292e-04 2.206257328684e+01
1.397500000000e+02 -2.335831022388e-02 3.402111752043e-04 2.204569422348e+01
1.400000000000e+02 -2.336265453949e-02 3.398404625604e-04 2.202929644958e+01
1.402500000000e+02 -2.337333449156e-02 3.394913279985e-04 2.201342598503e+01
1.405000000000e+02 -2.339024206668e-02 3.391660519569e-04 2.199813106942e+01
1.407500000000e+02 -2.341318409208e-02 3.388666348785e-04 2.198346243683e+01
1.410000000000e+02 -2.344187555157e-02 3.385947186459e-04 2.196947364604e+01
1.412500000000e+02 -2.347593997938e-02 3.383515324912e-04 2.195622110212e+01
1.415000000000e+02 -2.351490665017e-02 3.381378217620e-04 2.194376410473e+01
1.417500000000e+02 -2.355821458748e-02 3.379538647653e-04 2.193216459942e+01
1.420000000000e+02 -2.360521457427e-02 3.377993877902e-04 2.192148694076e+01
1.422500000000e+02 -2.365517701111e-02 3.376736797582e-04 2.191179741449e+01
1.425000000000e+02 -2.370729874692e-02 3.375753913237e-04 2.190316377985e+01
1.427500000000e+02 -2.376071491979e-02 3.375025896094e-04 2.189565466769e+01
1.430000000000e+02 -2.381451209026e-02 3.374528997469e-04 2.188933893802e+01
1.432500000000e+02 -2.386774206236e-02 3.374235112502e-04 2.188428509769e+01
1.435000000000e+02 -2.391943906390e-02 3.374112214631e-04 2.188056061878e+01
1.437500000000e+02 -2.396863655418e-02 3.374124931998e-04 2.187823139913e+01
1.440000000000e+02 -2.401438613983e-02 3.374236796698e-04 2.187736119413e+01
1.442500000000e+02 -2.405577664391e-02 3.374410437665e-04 2.187801112222e+01
1.445000000000e+02 -2.409195263889e-02 3.374607980438e-04 2.188023930432e+01
1.447500000000e+02 -2.412213175633e-02 3.374791753556e-04 2.188410048325e+01
1.450000000000e+02 -2.414562159585e-02 3.374926066681e-04 2.188964580479e+01
1.452500000000e+02 -2.416183489966e-02 3.374978375721e-04 2.189692261952e+01
1.455000000000e+02 -2.417030218012e-02 3.374920178837e-04 2.190597435868e+01
1.457500000000e+02 -2.417068117711e-02 3.374727461445e-04 2.191684044704e+01
1.460000000000e+02 -2.416276425641e-02 3.374380772805e-04 2.192955630713e+01
1.462500000000e+02 -2.414648186707e-02 3.373865762127e-04 2.194415335253e+01
1.465000000000e+02 -2.412190208736e-02 3.373175933153e-04 2.196065896037e+01
1.467500000000e+02 -2.408922794516e-02 3.372309735025e-04 2.197909655934e+01
1.470000000000e+02 -2.404879103522e-02 3.371271392727e-04 2.199948561353e+01
1.472500000000e+02 -2.400104159620e-02 3.370071205006e-04 2.202184158090e+01
1.475000000000e+02 -2.394653745712e-02 3.368722530082e-04 2.204617594861e+01
1.477500000000e+02 -2.388592945147e-02 3.367242189080e-04 2.207249611456e+01
1.480000000000e+02 -2.381994542373e-02 3.365650710177e-04 2.210080531190e+01
1.482500000000e+02 -2.374937214287e-02 3.363971270746e-04 2.213110237950e+01
1.485000000000e+02 -2.367503972401e-02 3.362228510587e-04 2.216338166400e+01
1.487500000000e+02 -2.359780423837e-02 3.360447520231e-04 2.219763271414e+01
1.490000000000e+02 -2.351853179989e-02 3.358652991756e-04 2.223384002322e+01
1.492500000000e+02 -2.343808427610e-02 3.356868458491e-04 2.227198275362e+01
1.495000000000e+02 -2.335730566694e-02 3.355115642461e-04 2.231203436061e+01
1.497500000000e+02 -2.327701311811e-02 3.353414052022e-04 2.235396239067e+01
1.500000000000e+02 -2.319798802110e-02 3.351780686590e-04 2.239772813230e+01
1.502500000000e+02 -2.312097074911e-02 3.350229976273e-04 2.244328639184e+01
1.505000000000e+02 -2.304665784109e-02 3.348774257555e-04 2.249058530284e+01
1.507500000000e+02 -2.297570125598e-02 3.347423562616e-04 2.253956620488e+01
1.510000000000e+02 -2.290870983053e-02 3.346185713273e-04 2.259016362186e+01
1.512500000000e+02 -2.284625110062e-02 3.345067846194e-04 2.264230526700e+01
1.515000000000e+02 -2.278885645342e-02 3.344077004797e-04 2.269591227928e+01
1.517500000000e+02 -2.273702473497e-02 3.343220953636e-04 2.275089944417e+01
1.520000000000e+02 -2.269122590119e-02 3.342508217606e-04 2.280717553806e+01
1.522500000000e+02 -2.265190615464e-02 3.341948952959e-04 2.286464386558e+01
1.525000000000e+02 -2.261948918950e-02 3.341556050849e-04 2.292320275394e+01
1.527500000000e+02 -2.259437861642e-02 3.341345608819e-04 2.298274625201e+01
1.530000000000e+02 -2.257695701131e-02 3.341336624379e-04 2.304316481450e+01
1.532500000000e+02 -2.256758347059e-02 3.341550890972e-04 2.310434604861e+01
1.535000000000e+02 -2.256658977890e-02 3.342012859350e-04 2.316617553157e+01
1.537500000000e+02 -2.257427384822e-02 3.342748648550e-04 2.322853758548e+01
1.540000000000e+02 -2.259089180536e-02 3.343785850868e-04 2.329131609262e+01
1.542500000000e+02 -2.261664868258e-02 3.345153268349e-04 2.335439525571e+01
1.545000000000e+02 -2.265168744482e-02 3.346879187225e-04 2.341766035212e+01
1.547500000000e+02 -2.269607824874e-02 3.348989346458e-04 2.348099842137e+01
1.550000000000e+02 -2.274980669770e-02 3.351505231018e-04 2.354429890194e+01
1.552500000000e+02 -2.281276427546e-02 3.354444172334e-04 2.360745420404e+01
1.555000000000e+02 -2.288473771207e-02 3.357818477591e-04 2.367036020682e+01
1.557500000000e+02 -2.296540211957e-02 3.361633077868e-04 2.373291669258e+01
1.560000000000e+02 -2.305431373072e-02 3.365884578535e-04 2.379502768288e+01
1.562500000000e+02 -2.315090689574e-02 3.370561218868e-04 2.385660170808e+01
1.565000000000e+02 -2.325449379686e-02 3.375642801808e-04 2.391755202377e+01
1.567500000000e+02 -2.336426550312e-02 3.381100187954e-04 2.397779668768e+01
1.570000000000e+02 -2.347929874556e-02 3.386892633824e-04 2.403725866484e+01
1.572500000000e+02 -2.359856314066e-02 3.392970601643e-04 2.409586575123e+01
1.575000000000e+02 -2.372093439843e-02 3.399277409947e-04 2.415355058245e+01
1.577500000000e+02 -2.384520796074e-02 3.405749195563e-04 2.421025044183e+01
1.580000000000e+02 -2.397011735342e-02 3.412315227434e-04 2.426590721848e+01
1.582500000000e+02 -2.409435226070e-02 3.418899884105e-04 2.432046716520e+01
1.585000000000e+02 -2.421658004942e-02 3.425424863685e-04 2.437388078267e+01
1.587500000000e+02 -2.433546827361e-02 3.431810696513e-04 2.442610273198e+01
1.590000000000e+02 -2.444970727620e-02 3.437978715506e-04 2.447709161690e+01
1.592500000000e+02 -2.455803353790e-02 3.443852972236e-04 2.452681004366e+01
1.595000000000e+02 -2.465925159401e-02 3.449362132574e-04 2.457522448481e+01
1.597500000000e+02 -2.475225615526e-02 3.454441385564e-04 2.462230535976e+01
1.600000000000e+02 -2.483605224369e-02 3.459034190581e-04 2.466802719262e+01
1.602500000000e+02 -2.490977274460e-02 3.463093763727e-04 2.471236862096e+01
1.605000000000e+02 -2.497269351443e-02 3.466584480289e-04 2.475531264893e+01
1.607500000000e+02 -2.502424490271e-02 3.469482522053e-04 2.479684690729e+01
1.610000000000e+02 -2.506402019911e-02 3.471777545705e-04 2.483696377300e+01
1.612500000000e+02 -2.509178039819e-02 3.473472022435e-04 2.487566064176e+01
1.615000000000e+02 -2.510745539584e-02 3.474581241478e-04 2.491294021981e+01
1.617500000000e+02 -2.511114158419e-02 3.475132971903e-04 2.494881055861e+01
1.620000000000e+02 -2.510309575364e-02 3.475166360657e-04 2.498328526672e+01
1.622500000000e+02 -2.508372550785e-02 3.474731391204e-04 2.501638363256e+01
1.625000000000e+02 -2.505357732549e-02 3.473887503571e-04 2.504813051952e+01
1.627500000000e+02 -2.501332183528e-02 3.472701138863e-04 2.507855638512e+01
1.630000000000e+02 -2.496373755385e-02 3.471244426075e-04 2.510769713382e+01
1.632500000000e+02 -2.490569341588e-02 3.469593446825e-04 2.513559390868e+01
1.635000000000e+02 -2.484013037657e-02 3.467826169934e-04 2.516229291688e+01
1.637500000000e+02 -2.476804371232e-02 3.466019812781e-04 2.518784502203e+01
1.640000000000e+02 -2.469046566501e-02 3.464250140120e-04 2.521230548828e+01
1.642500000000e+02 -2.460844937057e-02 3.462589755315e-04 2.523573360914e+01
1.645000000000e+02 -2.452305443297e-02 3.461106584514e-04 2.525819234179e+01
1.647500000000e+02 -2.443533452797e-02 3.459862745771e-04 2.527974792220e+01
1.650000000000e+02 -2.434632702891e-02 3.458913705572e-04 2.530046959870e+01
1.652500000000e+02 -2.425704513199e-02 3.458307724401e-04 2.532042916300e+01
1.655000000000e+02 -2.416847181949e-02 3.458085555381e-04 2.533970071651e+01
1.657500000000e+02 -2.408155598822e-02 3.458280405352e-04 2.535836035943e+01
1.660000000000e+02 -2.399721022147e-02 3.458918113956e-04 2.537648588172e+01
1.662500000000e+02 -2.391630981484e-02 3.460017515496e-04 2.539415663510e+01
1.665000000000e+02 -2.383969292331e-02 3.461590751884e-04 2.541145310818e+01
1.667500000000e+02 -2.376816149050e-02 3.463644682173e-04 2.542845677613e+01
1.670000000000e+02 -2.370248219797e-02 3.466181105238e-04 2.544524998100e+01
1.672500000000e+02 -2.364338723641e-02 3.469197447001e-04 2.546191546353e+01
1.675000000000e+02 -2.359157427320e-02 3.472687640855e-04 2.547853619442e+01
1.677500000000e+02 -2.354770560154e-02 3.476642908220e-04 2.549519521488e+01
1.680000000000e+02 -2.351240610943e-02 3.481052333861e-04 2.551197499912e+01
1.682500000000e+02 -2.348625952410e-02 3.485903459279e-04 2.552895745381e+01
1.685000000000e+02 -2.346980360943e-02 3.491182742096e-04 2.554622318079e+01
1.687500000000e+02 -2.346352378276e-02 3.496876285938e-04 2.556385116802e+01
1.690000000000e+02 -2.346784568831e-02 3.502969710291e-04 2.558191849717e+01
1.692500000000e+02 -2.348312683275e-02 3.509448324720e-04 2.560049945298e+01
1.695000000000e+02 -2.350964826773e-02 3.516297210256e-04 2.561966547249e+01
1.697500000000e+02 -2.354760568799e-02 3.523501387325e-04 2.563948416427e+01
1.700000000000e+02 -2.359710126320e-02 3.531045186460e-04 2.566001930051e+01
1.702500000000e+02 -2.365813577919e-02 3.538912293618e-04 2.568132984306e+01
1.705000000000e+02 -2.373060275029e-02 3.547085801062e-04 2.570347003900e+01
1.707500000000e+02 -2.381428342991e-02 3.555547840697e-04 2.572648851292e+01
1.710000000000e+02 -2.390884403465e-02 3.564279225808e-04 2.575042849952e+01
1.712500000000e+02 -2.401383397703e-02 3.573259201502e-04 2.577532705441e+01
1.715000000000e+02 -2.412868793648e-02 3.582465112473e-04 2.580121545037e+01
1.717500000000e+02 -2.425272827202e-02 3.591872355221e-04 2.582811851854e+01
1.720000000000e+02 -2.438517127223e-02 3.601454292845e-04 2.585605521160e+01
1.722500000000e+02 -2.452513378963e-02 3.611182119734e-04 2.588503806645e+01
1.725000000000e+02 -2.467164349979e-02 3.621024759780e-04 2.591507390573e+01
1.727500000000e+02 -2.482364894364e-02 3.630948803875e-04 2.594616346946e+01
1.730000000000e+02 -2.498003207841e-02 3.640918713734e-04 2.597830182543e+01
1.732500000000e+02 -2.513962149420e-02 3.650896907493e-04 2.601147880090e+01
1.735000000000e+02 -2.530120584451e-02 3.660844073833e-04 2.604567868308e+01
1.737500000000e+02 -2.546354890213e-02 3.670719522954e-04 2.608088102893e+01
1.740000000000e+02 -2.562540382494e-02 3.680481089684e-04 2.611706035981e+01
1.742500000000e+02 -2.578552894929e-02 3.690085906908e-04 2.615418656835e+01
1.745000000000e+02 -2.594270300253e-02 3.699490960742e-04 2.619222532148e+01
1.747500000000e+02 -2.609573952506e-02 3.708653592142e-04 2.623113768881e+01
1.750000000000e+02 -2.624350152785e-02 3.717531975254e-04 2.627088086721e+01
1.752500000000e+02 -2.638491495066e-02 3.726085109480e-04 2.631140776502e+01
1.755000000000e+02 -2.651898113594e-02 3.734276091621e-04 2.635266732010e+01
1.757500000000e+02 -2.664478820276e-02 3.742070917733e-04 2.639460478971e+01
1.760000000000e+02 -2.676152127932e-02 3.749439706148e-04 2.643716138085e+01
1.762500000000e+02 -2.686847199070e-02 3.756355229178e-04 2.648027452924e+01
1.765000000000e+02 -2.696504603240e-02 3.762795598241e-04 2.652387815849e+01
1.767500000000e+02 -2.705076861289e-02 3.768744973896e-04 2.656790231644e+01
1.770000000000e+02 -2.712528833749e-02 3.774193375504e-04 2.661227351633e+01
1.772500000000e+02 -2.718837962713e-02 3.779136923933e-04 2.665691466047e+01
1.775000000000e+02 -2.723994320441e-02 3.783578236387e-04 2.670174537589e+01
1.777500000000e+02 -2.728000478683e-02 3.787526350448e-04 2.674668170165e+01
1.780000000000e+02 -2.730871240125e-02 3.790996596902e-04 2.679163644183e+01
1.782500000000e+02 -2.732633242130e-02 3.794010305579e-04 2.683651914638e+01
1.785000000000e+02 -2.733324422184e-02 3.796594428506e-04 2.688123645861e+01
1.787500000000e+02 -2.732993369762e-02 3.798780992336e-04 2.692569189336e+01
1.790000000000e+02 -2.731698598102e-02 3.800606500990e-04 2.696978621441e+01
1.792500000000e+02 -2.729507726003e-02 3.802111228849e-04 2.701341752817e+01
1.795000000000e+02 -2.726496604508e-02 3.803338452086e-04 2.705648145529e+01
1.797500000000e+02 -2.722748370086e-02 3.804333469564e-04 2.709887126587e+01
1.800000000000e+02 -2.718352505380e-02 3.805143440226e-04 2.714047825925e+01
1.802500000000e+02 -2.713403791417e-02 3.805816081556e-04 2.718119169771e+01
1.805000000000e+02 -2.708001234779e-02 3.806398874928e-04 2.722089921793e+01
1.807500000000e+02 -2.702246930130e-02 3.806938392593e-04 2.725948702474e+01
1.810000000000e+02 -2.696244870764e-02 3.807479628839e-04 2.729684011801e+01
1.812500000000e+02 -2.690099738279e-02 3.808065290262e-04 2.733284271275e+01
1.815000000000e+02 -2.683915552394e-02 3.808734948238e-04 2.736737835479e+01
1.817500000000e+02 -2.677794393998e-02 3.809524708837e-04 2.740033038671e+01
1.820000000000e+02 -2.671835085008e-02 3.810466641551e-04 2.743158241639e+01
1.822500000000e+02 -2.666131772696e-02 3.811588177369e-04 2.746101858055e+01
1.825000000000e+02 -2.660772693256e-02 3.812911791956e-04 2.748852425512e+01
1.827500000000e+02 -2.655838841066e-02 3.814454559122e-04 2.751398645276e+01
1.830000000000e+02 -2.651402822479e-02 3.816227848532e-04 2.753729453942e+01
1.832500000000e+02 -2.647527855381e-02 3.818237282521e-04 2.755834098565e+01
1.835000000000e+02 -2.644266788576e-02 3.820482619427e-04 2.757702201595e+01
1.837500000000e+02 -2.641661462404e-02 3.822957723306e-04 2.759323858829e+01
1.840000000000e+02 -2.639742165799e-02 3.825650649594e-04 2.760689716580e+01
1.842500000000e+02 -2.638527462980e-02 3.828543941913e-04 2.761791078925e+01
1.845000000000e+02 -2.638024067487e-02 3.831614883383e-04 2.762619995608e+01
1.847500000000e+02 -2.638227111515e-02 3.834836025080e-04 2.763169373406e+01
1.850000000000e+02 -2.639120490631e-02 3.838175588720e-04 2.763433067691e+01
1.852500000000e+02 -2.640677543041e-02 3.841598116411e-04 2.763405989905e+01
1.855000000000e+02 -2.642861731465e-02 3.845064969297e-04 2.763084193510e+01
1.857500000000e+02 -2.645627607919e-02 3.848535048591e-04 2.762464968025e+01
1.860000000000e+02 -2.648921736752e-02 3.851965315237e-04 2.761546907933e+01
1.862500000000e+02 -2.652683844825e-02 3.855311471609e-04 2.760329983509e+01
1.865000000000e+02 -2.656847849617e-02 3.858528439329e-04 2.758815582180e+01
1.867500000000e+02 -2.661343054494e-02 3.861570961564e-04 2.757006547116e+01
1.870000000000e+02 -2.666095179947e-02 3.864394140446e-04 2.754907182424e+01
1.872500000000e+02 -2.671027501641e-02 3.866953445873e-04 2.752523253054e+01
1.875000000000e+02 -2.676061791802e-02 3.869204885982e-04 2.749861949922e+01
1.877500000000e+02 -2.681119305774e-02 3.871107167456e-04 2.746931843070e+01
1.880000000000e+02 -2.686121712934e-02 3.872620414590e-04 2.743742815396e+01
1.882500000000e+02 -2.690991882803e-02 3.873706622798e-04 2.740305964953e+01
1.885000000000e+02 -2.695654813265e-02 3.874330208993e-04 2.736633506811e+01
1.887500000000e+02 -2.700038276140e-02 3.874458605139e-04 2.732738639213e+01
1.890000000000e+02 -2.704073548487e-02 3.874062162988e-04 2.728635417312e+01
1.892500000000e+02 -2.707695999890e-02 3.873113746848e-04 2.724338595926e+01
1.895000000000e+02 -2.710845665328e-02 3.871590317433e-04 2.719863478169e+01
1.897500000000e+02 -2.713467743175e-02 3.869473003430e-04 2.715225764037e+01
1.900000000000e+02 -2.715513011239e-02 3.866747024375e-04 2.710441378944e+01
1.902500000000e+02 -2.716938300439e-02 3.863402091220e-04 2.705526335317e+01
1.905000000000e+02 -2.717706786798e-02 3.859432628519e-04 2.700496571150e+01
1.907500000000e+02 -2.717788241332e-02 3.854837970563e-04 2.695367819939e+01
1.910000000000e+02 -2.717159214889e-02 3.849622425127e-04 2.690155495331e+01
1.912500000000e+02 -2.715803160210e-02 3.843795327443e-04 2.684874569822e+01
1.915000000000e+02 -2.713710472472e-02 3.837371026778e-04 2.679539491520e+01
1.917500000000e+02 -2.710878449296e-02 3.830368720796e-04 2.674164123646e+01
1.920000000000e+02 -2.707311182332e-02 3.822812376450e-04 2.668761674735e+01
1.922500000000e+02 -2.703019376485e-02 3.814730510114e-04 2.663344678475e+01
1.925000000000e+02 -2.698020106881e-02 3.806155924735e-04 2.657924971410e+01
1.927500000000e+02 -2.692336476019e-02 3.797124714144e-04 2.652513708483e+01
1.930000000000e+02 -2.685997280785e-02 3.787677212118e-04 2.647121357450e+01
1.932500000000e+02 -2.679036614170e-02 3.777857652189e-04 2.641757739967e+01
1.935000000000e+02 -2.671493380741e-02 3.767712725803e-04 2.636432057928e+01
1.937500000000e+02 -2.663410640887e-02 3.757290832837e-04 2.631152949536e+01
1.940000000000e+02 -2.654835122071e-02 3.746642019082e-04 2.625928509984e+01
1.942500000000e+02 -2.645816607168e-02 3.735817866637e-04 2.620766348405e+01
1.945000000000e+02 -2.636407303203e-02 3.724870840021e-04 2.615673622347e+01
1.947500000000e+02 -2.626661272652e-02 3.713853015014e-04 2.610657069519e+01
1.950000000000e+02 -2.616633679357e-02 3.702814940910e-04 2.605723046751e+01
1.952500000000e+02 -2.606380251352e-02 3.691806229730e-04 2.600877528844e+01
1.955000000000e+02 -2.595956633909e-02 3.680874559996e-04 2.596126129706e+01
1.957500000000e+02 -2.585417846017e-02 3.670065006172e-04 2.591474100620e+01
1.960000000000e+02 -2.574817754470e-02 3.659419350942e-04 2.586926315908e+01
1.962500000000e+02 -2.564208536740e-02 3.648974926415e-04 2.582487270060e+01
1.965000000000e+02 -2.553640333673e-02 3.638766345687e-04 2.578161030633e+01
1.967500000000e+02 -2.543160844734e-02 3.628823723634e-04 2.573951218689e+01
1.970000000000e+02 -2.532814994953e-02 3.619172123711e-04 2.569860980554e+01
1.972500000000e+02 -2.522644782364e-02 3.609831928883e-04 2.565892928455e+01
1.975000000000e+02 -2.512689069884e-02 3.600818682730e-04 2.562049109172e+01
1.977500000000e+02 -2.502983435524e-02 3.592143863707e-04 2.558330969016e+01
1.980000000000e+02 -2.493560240786e-02 3.583813748870e-04 2.554739294588e+01
1.982500000000e+02 -2.484448648596e-02 3.575830336255e-04 2.551274181643e+01
1.985000000000e+02 -2.475674738965e-02 3.568192693965e-04 2.547935006482e+01
1.987500000000e+02 -2.467261791723e-02 3.560897198886e-04 2.544720374581e+01
1.990000000000e+02 -2.459230443949e-02 3.553937849299e-04 2.541628114068e+01
1.992500000000e+02 -2.451599061878e-02 3.547306958039e-04 2.538655233462e+01
1.995000000000e+02 -2.444383960226e-02 3.540995969621e-04 2.535797926988e+01
1.997500000000e+02 -2.437599789322e-02 3.534996214904e-04 2.533051546352e+01
2.000000000000e+02 -2.431259748093e-02 3.529299508173e-04 2.530410619305e+01
2.002500000000e+02 -2.425375894106e-02 3.523898622172e-04 2.527868839515e+01
2.005000000000e+02 -2.419959318810e-02 3.518787841274e-04 2.525419099758e+01
2.007500000000e+02 -2.415020329848e-02 3.513963313316e-04 2.523053501345e+01
2.010000000000e+02 -2.410568515344e-02 3.509423338450e-04 2.520763403101e+01
2.012500000000e+02 -2.406612774800e-02 3.505168746743e-04 2.518539453122e+01
2.015000000000e+02 -2.403161248394e-02 3.501202645411e-04 2.516371654561e+01
2.017500000000e+02 -2.400221138111e-02 3.497529733971e-04 2.514249419357e+01
2.020000000000e+02 -2.397798485644e-02 3.494157107185e-04 2.512161650608e+01
2.022500000000e+02 -2.395897758260e-02 3.491094424480e-04 2.510096819033e+01
2.025000000000e+02 -2.394521527178e-02 3.488351869174e-04 2.508043060227e+01
2.027500000000e+02 -2.393669947333e-02 3.485940629069e-04 2.505988270607e+01
2.030000000000e+02 -2.393340352407e-02 3.483871535701e-04 2.503920216203e+01
2.032500000000e+02 -2.393526697120e-02 3.482153544531e-04 2.501826644696e+01
2.035000000000e+02 -2.394219092030e-02 3.480794848006e-04 2.499695399690e+01
2.037500000000e+02 -2.395403217667e-02 3.479801672948e-04 2.497514542516e+01
2.040000000000e+02 -2.397059982439e-02 3.479177485884e-04 2.495272464729e+01
2.042500000000e+02 -2.399165018205e-02 3.478922338104e-04 2.492958009843e+01
2.045000000000e+02 -2.401688428960e-02 3.479032320788e-04 2.490560583494e+01
2.047500000000e+02 -2.404594645742e-02 3.479499093164e-04 2.488070253060e+01
2.050000000000e+02 -2.407842242721e-02 3.480309461634e-04 2.485477855230e+01
2.052500000000e+02 -2.411384118489e-02 3.481444924385e-04 2.482775067983e+01
2.055000000000e+02 -2.415167576345e-02 3.482881774936e-04 2.479954496238e+01
2.057500000000e+02 -2.419134742435e-02 3.484591285613e-04 2.477009725673e+01
2.060000000000e+02 -2.423223111736e-02 3.486539206896e-04 2.473935358060e+01
2.062500000000e+02 -2.427366130795e-02 3.488685980759e-04 2.470727052299e+01
2.065000000000e+02 -2.431494010019e-02 3.490987143569e-04 2.467381528039e+01
2.067500000000e+02 -2.435534697296e-02 3.493393738014e-04 2.463896551162e+01
2.070000000000e+02 -2.439414909977e-02 3.495852858538e-04 2.460270927521e+01
2.072500000000e+02 -2.443061367028e-02 3.498308376911e-04 2.456504458763e+01
2.075000000000e+02 -2.446402061888e-02 3.500701525531e-04 2.452597882737e+01
2.077500000000e+02 -2.449367626930e-02 3.502971680815e-04 2.448552830028e+01
2.080000000000e+02 -2.451892738001e-02 3.505057268931e-04 2.444371744527e+01
2.082500000000e+02 -2.453917486063e-02 3.506896954178e-04 2.440057796456e+01
2.085000000000e+02 -2.455388820118e-02 3.508430678091e-04 2.435614819321e+01
2.087500000000e+02 -2.456261853142e-02 3.509600633293e-04 2.431047214033e+01
2.090000000000e+02 -2.456501121456e-02 3.510352335430e-04 2.426359871866e+01
2.092500000000e+02 -2.456081640884e-02 3.510635629232e-04 2.421558081535e+01
2.095000000000e+02 -2.454989985931e-02 3.510405777652e-04 2.416647472628e+01
2.097500000000e+02 -2.453224968091e-02 3.509624358060e-04 2.411633933159e+01
2.100000000000e+02 -2.450798192026e-02 3.508260161965e-04 2.406523550515e+01
2.102500000000e+02 -2.447734335625e-02 3.506289972993e-04 2.401322560331e+01
2.105000000000e+02 -2.444071008457e-02 3.503699163001e-04 2.396037287350e+01
2.107500000000e+02 -2.439858584300e-02 3.500482394086e-04 2.390674127317e+01
2.110000000000e+02 -2.435159432761e-02 3.496643932406e-04 2.385239503410e+01
2.112500000000e+02 -2.430047020813e-02 3.492197445797e-04 2.379739849613e+01
2.115000000000e+02 -2.424604506174e-02 3.487166228683e-04 2.374181579044e+01
2.117500000000e+02 -2.418923391725e-02 3.481583381126e-04 2.368571091064e+01
2.120000000000e+02 -2.413101584988e-02 3.475491244121e-04 2.362914747065e+01
2.122500000000e+02 -2.407241449444e-02 3.468940874651e-04 2.357218868536e+01
2.125000000000e+02 -2.401447497145e-02 3.461991239273e-04 2.351489715169e+01
2.127500000000e+02 -2.395824230357e-02 3.454708404364e-04 2.345733496728e+01
2.130000000000e+02 -2.390473652619e-02 3.447164386460e-04 2.339956352658e+01
2.132500000000e+02 -2.385492793623e-02 3.439435884893e-04 2.334164331657e+01
2.135000000000e+02 -2.380971441129e-02 3.431602945983e-04 2.328363398691e+01
2.137500000000e+02 -2.376989772085e-02 3.423747436338e-04 2.322559411781e+01
2.140000000000e+02 -2.373616187931e-02 3.415951387829e-04 2.316758099954e+01
2.142500000000e+02 -2.370905486902e-02 3.408295596015e-04 2.310965072601e+01
2.145000000000e+02 -2.368897160787e-02 3.400857864363e-04 2.305185786189e+01
2.147500000000e+02 -2.367614076083e-02 3.393711473218e-04 2.299425561964e+01
2.150000000000e+02 -2.367061480674e-02 3.386923481304e-04 2.293689563239e+01
2.152500000000e+02 -2.367226354870e-02 3.380553133276e-04 2.287982824032e+01
2.155000000000e+02 -2.368077265095e-02 3.374650983629e-04 2.282310241078e+01
2.157500000000e+02 -2.369564540638e-02 3.369258992620e-04 2.276676617652e+01
2.160000000000e+02 -2.371620959344e-02 3.364408345451e-04 2.271086675234e+01
2.162500000000e+02 -2.374162771868e-02 3.360118767871e-04 2.265545100185e+01
2.165000000000e+02 -2.377091120378e-02 3.356398586036e-04 2.260056596358e+01
2.167500000000e+02 -2.380293937072e-02 3.353244053147e-04 2.254625918444e+01
2.170000000000e+02 -2.383647980397e-02 3.350640344204e-04 2.249257946339e+01
2.172500000000e+02 -2.387021352369e-02 3.348562134406e-04 2.243957720555e+01
2.175000000000e+02 -2.390276060172e-02 3.346974226418e-04 2.238730515900e+01
2.177500000000e+02 -2.393270990706e-02 3.345831490405e-04 2.233581870601e+01
2.180000000000e+02 -2.395864738407e-02 3.345081572645e-04 2.228517647987e+01
2.182500000000e+02 -2.397918705874e-02 3.344666693795e-04 2.223544047109e+01
2.185000000000e+02 -2.399300045847e-02 3.344523248950e-04 2.218667641193e+01
2.187500000000e+02 -2.399884670886e-02 3.344584018807e-04 2.213895359844e+01
2.190000000000e+02 -2.399560032273e-02 3.344780031198e-04 2.209234492365e+01
2.192500000000e+02 -2.398227798392e-02 3.345043103765e-04 2.204692647538e+01
2.195000000000e+02 -2.395806264035e-02 3.345305596270e-04 2.200277694641e+01
2.197500000000e+02 -2.392232465880e-02 3.345502050213e-04 2.195997711835e+01
2.200000000000e+02 -2.387463987624e-02 3.345572286426e-04 2.191860879328e+01
2.202500000000e+02 -2.381480413227e-02 3.345462201440e-04 2.187875395506e+01
2.205000000000e+02 -2.374284380241e-02 3.345124734433e-04 2.184049355051e+01
2.207500000000e+02 -2.365902197613e-02 3.344520793492e-04 2.180390617407e+01
2.210000000000e+02 -2.356384099693e-02 3.343619959924e-04 2.176906695577e+01
2.212500000000e+02 -2.345804008003e-02 3.342401023357e-04 2.173604604227e+01
2.215000000000e+02 -2.334258971302e-02 3.340852268401e-04 2.170490749077e+01
2.217500000000e+02 -2.321868114433e-02 3.338971546619e-04 2.167570795121e+01
2.220000000000e+02 -2.308771248764e-02 3.336766173552e-04 2.164849560378e+01
2.222500000000e+02 -2.295127008779e-02 3.334252616900e-04 2.162330908635e+01
2.225000000000e+02 -2.281110782664e-02 3.331456081638e-04 2.160017686419e+01
2.227500000000e+02 -2.266912186585e-02 3.328409924922e-04 2.157911656347e+01
2.230000000000e+02 -2.252732285044e-02 3.325154991660e-04 2.156013450755e+01
2.232500000000e+02 -2.238780688952e-02 3.321738871875e-04 2.154322574838e+01
2.235000000000e+02 -2.225272381370e-02 3.318215104379e-04 2.152837406847e+01
2.237500000000e+02 -2.212424412635e-02 3.314642288555e-04 2.151555218764e+01
2.240000000000e+02 -2.200452660816e-02 3.311083242438e-04 2.150472246140e+01
2.242500000000e+02 -2.189568419960e-02 3.307604069489e-04 2.149583745116e+01
2.245000000000e+02 -2.179975100780e-02 3.304273233372e-04 2.148884080188e+01
2.247500000000e+02 -2.171864959941e-02 3.301160616100e-04 2.148366825411e+01
2.250000000000e+02 -2.165415930385e-02 3.298336526839e-04 2.148024855611e+01
2.252500000000e+02 -2.160788639808e-02 3.295870595265e-04 2.147850481348e+01
2.255000000000e+02 -2.158123555440e-02 3.293830877049e-04 2.147835548596e+01
2.257500000000e+02 -2.157538378980e-02 3.292283344651e-04 2.147971561198e+01
2.260000000000e+02 -2.159125722288e-02 3.291290180013e-04 2.148249774595e+01
2.262500000000e+02 -2.162951051603e-02 3.290908756776e-04 2.148661327485e+01
2.265000000000e+02 -2.169050997120e-02 3.291190862528e-04 2.149197323052e+01
2.267500000000e+02 -2.177432017623e-02 3.292180920456e-04 2.149848927809e+01
2.270000000000e+02 -2.188069518296e-02 3.293914959661e-04 2.150607432874e+01
2.272500000000e+02 -2.200907341715e-02 3.296421439213e-04 2.151464353312e+01
2.275000000000e+02 -2.215857770383e-02 3.299718753446e-04 2.152411470651e+01
2.277500000000e+02 -2.232801991117e-02 3.303814358773e-04 2.153440894693e+01
2.280000000000e+02 -2.251591053862e-02 3.308704766325e-04 2.154545087512e+01
2.282500000000e+02 -2.272047258071e-02 3.314373481281e-04 2.155716932190e+01
2.285000000000e+02 -2.293966086384e-02 3.320790980906e-04 2.156949749770e+01
2.287500000000e+02 -2.317118545456e-02 3.327916059772e-04 2.158237311101e+01
2.290000000000e+02 -2.341253890343e-02 3.335695327589e-04 2.159573900639e+01
2.292500000000e+02 -2.366102806039e-02 3.344062733041e-04 2.160954296822e+01
2.295000000000e+02 -2.391380827067e-02 3.352939470554e-04 2.162373840260e+01
2.297500000000e+02 -2.416792103919e-02 3.362235371224e-04 2.163828411969e+01
2.300000000000e+02 -2.442033333806e-02 3.371850291729e-04 2.165314503878e+01
2.302500000000e+02 -2.466797874853e-02 3.381674946674e-04 2.166829196331e+01
2.305000000000e+02 -2.490779944262e-02 3.391592476172e-04 2.168370229430e+01
2.307500000000e+02 -2.513678802467e-02 3.401479840025e-04 2.169935977710e+01
2.310000000000e+02 -2.535202972545e-02 3.411209704358e-04 2.171525519127e+01
2.312500000000e+02 -2.555074236180e-02 3.420652531857e-04 2.173138602883e+01
2.315000000000e+02 -2.573031594692e-02 3.429678767477e-04 2.174775708667e+01
2.317500000000e+02 -2.588834871391e-02 3.438160840937e-04 2.176438008007e+01
2.320000000000e+02 -2.602268120440e-02 3.445975365635e-04 2.178127376841e+01
2.322500000000e+02 -2.613142752969e-02 3.453005306293e-04 2.179846397331e+01
2.325000000000e+02 -2.621300095530e-02 3.459141929069e-04 2.181598287001e+01
2.327500000000e+02 -2.626613838293e-02 3.464286825939e-04 2.183386899851e+01
2.330000000000e+02 -2.628991843734e-02 3.468353899855e-04 2.185216652971e+01
2.332500000000e+02 -2.628377451227e-02 3.471270849868e-04 2.187092438659e+01
2.335000000000e+02 -2.624750628986e-02 3.472980614909e-04 2.189019583441e+01
2.337500000000e+02 -2.618128194795e-02 3.473442104570e-04 2.191003704653e+01
2.340000000000e+02 -2.608564027045e-02 3.472631674348e-04 2.193050650458e+01
2.342500000000e+02 -2.596148248533e-02 3.470544073016e-04 2.195166335402e+01
2.345000000000e+02 -2.581006441085e-02 3.467190838047e-04 2.197356658177e+01
2.347500000000e+02 -2.563297969209e-02 3.462603513251e-04 2.199627355121e+01
2.350000000000e+02 -2.543213899576e-02 3.456830618039e-04 2.201983854564e+01
2.352500000000e+02 -2.520974807655e-02 3.449936835648e-04 2.204431190668e+01
2.355000000000e+02 -2.496827667813e-02 3.442002993148e-04 2.206973836295e+01
2.357500000000e+02 -2.471042827472e-02 3.433125587793e-04 2.209615633690e+01
2.360000000000e+02 -2.443910393232e-02 3.423413036535e-04 2.212359678892e+01
2.362500000000e+02 -2.415736373038e-02 3.412985921860e-04 2.215208221572e+01
2.365000000000e+02 -2.386838819974e-02 3.401973628194e-04 2.218162637506e+01
2.367500000000e+02 -2.357543499638e-02 3.390512738333e-04 2.221223366371e+01
2.370000000000e+02 -2.328179527254e-02 3.378745985407e-04 2.224389872334e+01
2.372500000000e+02 -2.299075290128e-02 3.366819462542e-04 2.227660678074e+01
2.375000000000e+02 -2.270554109130e-02 3.354881162840e-04 2.231033368749e+01
2.377500000000e+02 -2.242930097230e-02 3.343077346191e-04 2.234504612656e+01
2.380000000000e+02 -2.216504348235e-02 3.331550969703e-04 2.238070259185e+01
2.382500000000e+02 -2.191561181628e-02 3.320440745579e-04 2.241725387583e+01
2.385000000000e+02 -2.168364745997e-02 3.309879310541e-04 2.245464409853e+01
2.387500000000e+02 -2.147155938840e-02 3.299991365995e-04 2.249281140935e+01
2.390000000000e+02 -2.128149761541e-02 3.290892136774e-04 2.253168943830e+01
2.392500000000e+02 -2.111533007533e-02 3.282686574110e-04 2.257120808347e+01
2.395000000000e+02 -2.097462387268e-02 3.275468301554e-04 2.261129472083e+01
2.397500000000e+02 -2.086063109754e-02 3.269318666180e-04 2.265187491715e+01
2.400000000000e+02 -2.077427831802e-02 3.264305994806e-04 2.269287379905e+01
2.402500000000e+02 -2.071616090817e-02 3.260484990497e-04 2.273421659828e+01
2.405000000000e+02 -2.068654109354e-02 3.257896251931e-04 2.277582945644e+01
2.407500000000e+02 -2.068535039368e-02 3.256565910294e-04 2.281764006760e+01
2.410000000000e+02 -2.071219598574e-02 3.256505254516e-04 2.285957785440e+01
2.412500000000e+02 -2.076636989354e-02 3.257711157352e-04 2.290157470403e+01
2.415000000000e+02 -2.084686249579e-02 3.260165372111e-04 2.294356495708e+01
2.417500000000e+02 -2.095237943023e-02 3.263835312152e-04 2.298548523136e+01
2.420000000000e+02 -2.108136000152e-02 3.268673984805e-04 2.302727486432e+01
2.422500000000e+02 -2.123199990588e-02 3.274620834989e-04 2.306887549653e+01
2.425000000000e+02 -2.140227565713e-02 3.281601583242e-04 2.311023101202e+01
2.427500000000e+02 -2.158997098598e-02 3.289529225924e-04 2.315128743911e+01
2.430000000000e+02 -2.179270624430e-02 3.298305597883e-04 2.319199246315e+01
2.432500000000e+02 -2.200796772518e-02 3.307822293099e-04 2.323229577180e+01
2.435000000000e+02 -2.223313980950e-02 3.317961917251e-04 2.327214874346e+01
2.437500000000e+02 -2.246553813079e-02 3.328599610456e-04 2.331150419715e+01
2.440000000000e+02 -2.270244188157e-02 3.339604653489e-04 2.335031704240e+01
2.442500000000e+02 -2.294112867595e-02 3.350842264826e-04 2.338854382586e+01
2.445000000000e+02 -2.317890702178e-02 3.362175570626e-04 2.342614365826e+01
2.447500000000e+02 -2.341315033898e-02 3.373467446151e-04 2.346307797997e+01
2.450000000000e+02 -2.364132796540e-02 3.384582511566e-04 2.349931165300e+01
2.452500000000e+02 -2.386103683285e-02 3.395389108204e-04 2.353481290672e+01
2.455000000000e+02 -2.407002949400e-02 3.405761276287e-04 2.356955455839e+01
2.457500000000e+02 -2.426624132478e-02 3.415580585214e-04 2.360351402930e+01
2.460000000000e+02 -2.444781373760e-02 3.424737907059e-04 2.363667458537e+01
2.462500000000e+02 -2.461311548785e-02 3.433134976489e-04 2.366902540898e+01
2.465000000000e+02 -2.476075955463e-02 3.440685509821e-04 2.370056235771e+01
2.467500000000e+02 -2.488961705700e-02 3.447317018722e-04 2.373128861651e+01
2.470000000000e+02 -2.499882680720e-02 3.452971900262e-04 2.376121450235e+01
2.472500000000e+02 -2.508780165186e-02 3.457607500128e-04 2.379035820993e+01
2.475000000000e+02 -2.515623003051e-02 3.461196696482e-04 2.381874523861e+01
2.477500000000e+02 -2.520407521731e-02 3.463728346331e-04 2.384640877809e+01
2.480000000000e+02 -2.523156907716e-02 3.465207052156e-04 2.387338880137e+01
2.482500000000e+02 -2.523920406783e-02 3.465653349184e-04 2.389973207348e+01
2.485000000000e+02 -2.522771959277e-02 3.465102838536e-04 2.392549091288e+01
2.487500000000e+02 -2.519808789163e-02 3.463605511720e-04 2.395072279872e+01
2.490000000000e+02 -2.515149431736e-02 3.461224965435e-04 2.397548919433e+01
2.492500000000e+02 -2.508931569791e-02 3.458037093644e-04 2.399985429661e+01
2.495000000000e+02 -2.501309783687e-02 3.454128116756e-04 2.402388432217e+01
2.497500000000e+02 -2.492452909404e-02 3.449595844274e-04 2.404764588458e+01
2.500000000000e+02 -2.482541481603e-02 3.444546425014e-04 2.407120526476e+01
2.502500000000e+02 -2.471764896978e-02 3.439091874249e-04 2.409462714549e+01
2.505000000000e+02 -2.460318514435e-02 3.433348808324e-04 2.411797350417e+01
2.507500000000e+02 -2.448400932402e-02 3.427437275295e-04 2.414130309689e+01
2.510000000000e+02 -2.436211020843e-02 3.421479059652e-04 2.416467040249e+01
2.512500000000e+02 -2.423945320044e-02 3.415595982218e-04 2.418812542134e+01
2.515000000000e+02 -2.411795316965e-02 3.409906179752e-04 2.421171323176e+01
2.517500000000e+02 -2.399944901454e-02 3.404524554636e-04 2.423547380837e+01
2.520000000000e+02 -2.388568184327e-02 3.399560961730e-04 2.425944231977e+01
2.522500000000e+02 -2.377827296659e-02 3.395118385327e-04 2.428364931536e+01
2.525000000000e+02 -2.367870580882e-02 3.391291747962e-04 2.430812125765e+01
2.527500000000e+02 -2.358830907597e-02 3.388166615757e-04 2.433288109463e+01
2.530000000000e+02 -2.350824459285e-02 3.385818165390e-04 2.435794917236e+01
2.532500000000e+02 -2.343949637939e-02 3.384311049330e-04 2.438334403320e+01
2.535000000000e+02 -2.338286344826e-02 3.383698462003e-04 2.440908331363e+01
2.537500000000e+02 -2.333895637907e-02 3.384021556955e-04 2.443518480035e+01
2.540000000000e+02 -2.330819608092e-02 3.385309451770e-04 2.446166729209e+01
2.542500000000e+02 -2.329081613677e-02 3.387579302051e-04 2.448855150815e+01
2.545000000000e+02 -2.328686780292e-02 3.390836523674e-04 2.451586085268e+01
2.547500000000e+02 -2.329622806407e-02 3.395074771589e-04 2.454362211862e+01
2.550000000000e+02 -2.331860974757e-02 3.400277005367e-04 2.457186598670e+01
2.552500000000e+02 -2.335357391844e-02 3.406417081885e-04 2.460062738971e+01
2.555000000000e+02 -2.340054433457e-02 3.413459105551e-04 2.462994569686e+01
2.557500000000e+02 -2.345882324447e-02 3.421358483410e-04 2.465986473291e+01
2.560000000000e+02 -2.352760856664e-02 3.430063083306e-04 2.469043258414e+01
2.562500000000e+02 -2.360601165265e-02 3.439514098670e-04 2.472170125415e+01
2.565000000000e+02 -2.369307611406e-02 3.449647682367e-04 2.475372620258e+01
2.567500000000e+02 -2.378779565807e-02 3.460395545797e-04 2.478656563478e+01
2.570000000000e+02 -2.388913254165e-02 3.471686084831e-04 2.482027977003e+01
2.572500000000e+02 -2.399603563138e-02 3.483445333500e-04 2.485492996064e+01
2.575000000000e+02 -2.410745710194e-02 3.495598201829e-04 2.489057771614e+01
2.577500000000e+02 -2.422236902704e-02 3.508069510576e-04 2.492728377490e+01
2.580000000000e+02 -2.433977687819e-02 3.520784909737e-04 2.496510693798e+01
2.582500000000e+02 -2.445873315918e-02 3.533671766870e-04 2.500410308252e+01
2.585000000000e+02 -2.457834822526e-02 3.546660285184e-04 2.504432405234e+01
2.587500000000e+02 -2.469779992363e-02 3.559684124209e-04 2.508581674521e+01
2.590000000000e+02 -2.481633994921e-02 3.572679452217e-04 2.512862189072e+01
2.592500000000e+02 -2.493329976517e-02 3.585587201624e-04 2.517277335828e+01
2.595000000000e+02 -2.504809289076e-02 3.598353078663e-04 2.521829697240e+01
2.597500000000e+02 -2.516021701696e-02 3.610927803824e-04 2.526520999175e+01
2.600000000000e+02 -2.526925137489e-02 3.623267080006e-04 2.531352000904e+01
2.602500000000e+02 -2.537485485735e-02 3.635331496699e-04 2.536322463269e+01
2.605000000000e+02 -2.547676039877e-02 3.647086247638e-04 2.541431048819e+01
2.607500000000e+02 -2.557477010276e-02 3.658500482505e-04 2.546675313302e+01
2.610000000000e+02 -2.566874593315e-02 3.669549229135e-04 2.552051618271e+01
2.612500000000e+02 -2.575860143323e-02 3.680211916944e-04 2.557555147685e+01
2.615000000000e+02 -2.584429197422e-02 3.690469945797e-04 2.563179835289e+01
2.617500000000e+02 -2.592580553608e-02 3.700307844685e-04 2.568918402453e+01
2.620000000000e+02 -2.600315161364e-02 3.709713249572e-04 2.574762340409e+01
2.622500000000e+02 -2.607635136548e-02 3.718676328413e-04 2.580701901940e+01
2.625000000000e+02 -2.614542801186e-02 3.727189298029e-04 2.586726183913e+01
2.627500000000e+02 -2.621039823846e-02 3.735246151642e-04 2.592823106322e+01
2.630000000000e+02 -2.627126487518e-02 3.742842289659e-04 2.598979532780e+01
2.632500000000e+02 -2.632801161622e-02 3.749974256094e-04 2.605181275719e+01
2.635000000000e+02 -2.638059872485e-02 3.756640004823e-04 2.611413247174e+01
2.637500000000e+02 -2.642896129459e-02 3.762838794847e-04 2.617659498552e+01
2.640000000000e+02 -2.647300965446e-02 3.768571269113e-04 2.623903357817e+01
2.642500000000e+02 -2.651263102825e-02 3.773839617876e-04 2.630127576175e+01
2.645000000000e+02 -2.654769410271e-02 3.778647786895e-04 2.636314408598e+01
2.647500000000e+02 -2.657805364699e-02 3.783001745401e-04 2.642445820356e+01
2.650000000000e+02 -2.660355800752e-02 3.786909742577e-04 2.648503586587e+01
2.652500000000e+02 -2.662405652818e-02 3.790382606165e-04 2.654469477010e+01
2.655000000000e+02 -2.663940773249e-02 3.793433999635e-04 2.660325440484e+01
2.657500000000e+02 -2.664948887868e-02 3.796080632134e-04 2.666053723628e+01
2.660000000000e+02 -2.665420468443e-02 3.798342464454e-04 2.671637094677e+01
2.662500000000e+02 -2.665349703086e-02 3.800242510785e-04 2.677058962506e+01
2.665000000000e+02 -2.664735363053e-02 3.801806489455e-04 2.682303560070e+01
2.667500000000e+02 -2.663581613401e-02 3.803065433718e-04 2.687356116321e+01
2.670000000000e+02 -2.661898754122e-02 3.804052962830e-04 2.692202967489e+01
2.672500000000e+02 -2.659703923114e-02 3.804805512477e-04 2.696831709339e+01
2.675000000000e+02 -2.657021672466e-02 3.805362644609e-04 2.701231330916e+01
2.677500000000e+02 -2.653884367697e-02 3.805765475678e-04 2.705392285591e+01
2.680000000000e+02 -2.650332518305e-02 3.806056229492e-04 2.709306590232e+01
2.682500000000e+02 -2.646414861362e-02 3.806278957004e-04 2.712967898163e+01
2.685000000000e+02 -2.642188181216e-02 3.806478333444e-04 2.716371510616e+01
2.687500000000e+02 -2.637717070280e-02 3.806698861023e-04 2.719514408022e+01
2.690000000000e+02 -2.633073434095e-02 3.806984054943e-04 2.722395231583e+01
2.692500000000e+02 -2.628335921454e-02 3.807375666308e-04 2.725014262146e+01
2.695000000000e+02 -2.623588974677e-02 3.807912650709e-04 2.727373340760e+01
2.697500000000e+02 -2.618921889790e-02 3.808631006062e-04 2.729475802858e+01
2.700000000000e+02 -2.614427595225e-02 3.809562537052e-04 2.731326371467e+01
2.702500000000e+02 -2.610201427658e-02 3.810734155218e-04 2.732931054106e+01
2.705000000000e+02 -2.606339555731e-02 3.812167286003e-04 2.734296992215e+01
2.707500000000e+02 -2.602937526267e-02 3.813877445478e-04 2.735432333898e+01
2.710000000000e+02 -2.600088642795e-02 3.815873880522e-04 2.736346079053e+01
2.712500000000e+02 -2.597882453021e-02 3.818159272629e-04 2.737047941990e+01
2.715000000000e+02 -2.596402950905e-02 3.820729619678e-04 2.737548181048e+01
2.717500000000e+02 -2.595727110034e-02 3.823574310553e-04 2.737857460218e+01
2.720000000000e+02 -2.595923447614e-02 3.826676732144e-04 2.737986718667e+01
2.722500000000e+02 -2.597050539014e-02 3.830014311209e-04 2.737947016488e+01
2.725000000000e+02 -2.599155887744e-02 3.833558936289e-04 2.737749425909e+01
2.727500000000e+02 -2.602274899788e-02 3.837277792917e-04 2.737404915850e+01
2.730000000000e+02 -2.606429990765e-02 3.841134085415e-04 2.736924249065e+01
2.732500000000e+02 -2.611630065121e-02 3.845088046013e-04 2.736317911065e+01
2.735000000000e+02 -2.617869931045e-02 3.849097392363e-04 2.735596011935e+01
2.737500000000e+02 -2.625130120530e-02 3.853118466201e-04 2.734768235335e+01
2.740000000000e+02 -2.633376963527e-02 3.857107126064e-04 2.733843800431e+01
2.742500000000e+02 -2.642562520690e-02 3.861019640115e-04 2.732831388630e+01
2.745000000000e+02 -2.652625009012e-02 3.864813404079e-04 2.731739147383e+01
2.747500000000e+02 -2.663489162054e-02 3.868447553438e-04 2.730574625130e+01
2.750000000000e+02 -2.675066868722e-02 3.871883488008e-04 2.729344792186e+01
2.752500000000e+02 -2.687257862077e-02 3.875085195510e-04 2.728055982893e+01
2.755000000000e+02 -2.699950513127e-02 3.878019826721e-04 2.726713928038e+01
2.757500000000e+02 -2.713022678450e-02 3.880657743683e-04 2.725323702251e+01
2.760000000000e+02 -2.726342628913e-02 3.882972572233e-04 2.723889763441e+01
2.762500000000e+02 -2.739770116592e-02 3.884941114100e-04 2.722415903102e+01
2.765000000000e+02 -2.753157425273e-02 3.886543157904e-04 2.720905287262e+01
2.767500000000e+02 -2.766350582290e-02 3.887760875662e-04 2.719360439814e+01
2.770000000000e+02 -2.779190702359e-02 3.888579358758e-04 2.717783227466e+01
2.772500000000e+02 -2.791515230426e-02 3.888985961909e-04 2.716174911894e+01
2.775000000000e+02 -2.803159568534e-02 3.888969357058e-04 2.714536108316e+01
2.777500000000e+02 -2.813958454431e-02 3.888519424869e-04 2.712866853285e+01
2.780000000000e+02 -2.823747908181e-02 3.887627053279e-04 2.711166570658e+01
2.782500000000e+02 -2.832366828159e-02 3.886283853773e-04 2.709434149003e+01
2.785000000000e+02 -2.839659226295e-02 3.884481909070e-04 2.707667916391e+01
2.787500000000e+02 -2.845475994419e-02 3.882213650016e-04 2.705865728175e+01
2.790000000000e+02 -2.849677306259e-02 3.879471825755e-04 2.704024957919e+01
2.792500000000e+02 -2.852134650904e-02 3.876249580199e-04 2.702142561224e+01
2.795000000000e+02 -2.852732855798e-02 3.872540808744e-04 2.700215141479e+01
2.797500000000e+02 -2.851372560417e-02 3.868340116478e-04 2.698238953754e+01
2.800000000000e+02 -2.847971898779e-02 3.863643166655e-04 2.696210011036e+01
2.802500000000e+02 -2.842468700358e-02 3.858446745564e-04 2.694124091969e+01
2.805000000000e+02 -2.834822135128e-02 3.852749251044e-04 2.691976817080e+01
2.807500000000e+02 -2.825014118841e-02 3.846550911258e-04 2.689763723494e+01
2.810000000000e+02 -2.813050950289e-02 3.839854260556e-04 2.687480276249e+01
2.812500000000e+02 -2.798963840808e-02 3.832664100246e-04 2.685121972394e+01
2.815000000000e+02 -2.782809841201e-02 3.824987769340e-04 2.682684349621e+01
2.817500000000e+02 -2.764671881921e-02 3.816835229340e-04 2.680163054814e+01
2.820000000000e+02 -2.744658373267e-02 3.808219081050e-04 2.677553907506e+01
2.822500000000e+02 -2.722902794794e-02 3.799154663778e-04 2.674852907641e+01
2.825000000000e+02 -2.699562395754e-02 3.789659973595e-04 2.672056292323e+01
2.827500000000e+02 -2.674816564153e-02 3.779755585956e-04 2.669160588944e+01
2.830000000000e+02 -2.648865063049e-02 3.769464621070e-04 2.666162611838e+01
2.832500000000e+02 -2.621925554091e-02 3.758812610164e-04 2.663059513469e+01
2.835000000000e+02 -2.594231001613e-02 3.747827414590e-04 2.659848797265e+01
2.837500000000e+02 -2.566026715957e-02 3.736539130320e-04 2.656528362313e+01
2.840000000000e+02 -2.537567307817e-02 3.724979745548e-04 2.653096487258e+01
2.842500000000e+02 -2.509113377416e-02 3.713183384167e-04 2.649551870113e+01
2.845000000000e+02 -2.480928230276e-02 3.701187343218e-04 2.645893630921e+01
2.847500000000e+02 -2.453274596591e-02 3.689030072026e-04 2.642121348661e+01
2.850000000000e+02 -2.426411255582e-02 3.676752768974e-04 2.638235037506e+01
2.852500000000e+02 -2.400589842664e-02 3.664397511720e-04 2.634235174603e+01
2.855000000000e+02 -2.376051897903e-02 3.652007841463e-04 2.630122728759e+01
2.857500000000e+02 -2.353025853517e-02 3.639629557104e-04 2.625899131787e+01
2.860000000000e+02 -2.331724530021e-02 3.627310696959e-04 2.621566309422e+01
2.862500000000e+02 -2.312342687515e-02 3.615101097967e-04 2.617126674433e+01
2.865000000000e+02 -2.295055138819e-02 3.603051674615e-04 2.612583155436e+01
2.867500000000e+02 -2.280014612323e-02 3.591214767587e-04 2.607939158165e+01
2.870000000000e+02 -2.267350356439e-02 3.579643383992e-04 2.603198588532e+01
2.872500000000e+02 -2.257166820719e-02 3.568390949749e-04 2.598365839148e+01
2.875000000000e+02 -2.249542656023e-02 3.557510916404e-04 2.593445778415e+01
2.877500000000e+02 -2.244529958920e-02 3.547056339989e-04 2.588443727021e+01
2.880000000000e+02 -2.242154197467e-02 3.537079832616e-04 2.583365464899e+01
2.882500000000e+02 -2.242413559162e-02 3.527632402880e-04 2.578217160914e+01
2.885000000000e+02 -2.245279321288e-02 3.518761472584e-04 2.573005360906e+01
2.887500000000e+02 -2.250696515066e-02 3.510512351052e-04 2.567736969260e+01
2.890000000000e+02 -2.258584028031e-02 3.502926987089e-04 2.562419153568e+01
2.892500000000e+02 -2.268836181914e-02 3.496043301276e-04 2.557059348981e+01
2.895000000000e+02 -2.281323156989e-02 3.489894097822e-04 2.551665146541e+01
2.897500000000e+02 -2.295893017269e-02 3.484506644210e-04 2.546244285450e+01
2.900000000000e+02 -2.312372565787e-02 3.479901598433e-04 2.540804535448e+01
2.902500000000e+02 -2.330569662137e-02 3.476092611914e-04 2.535353679306e+01
2.905000000000e+02 -2.350274505310e-02 3.473085310406e-04 2.529899394499e+01
2.907500000000e+02 -2.371262166539e-02 3.470876903437e-04 2.524449229510e+01
2.910000000000e+02 -2.393294167878e-02 3.469455313897e-04 2.519010490372e+01
2.912500000000e+02 -2.416121087828e-02 3.468798935416e-04 2.513590215479e+01
2.915000000000e+02 -2.439484455637e-02 3.468875910683e-04 2.508195072311e+01
2.917500000000e+02 -2.463119408027e-02 3.469644044818e-04 2.502831334856e+01
2.920000000000e+02 -2.486756877557e-02 3.471050809865e-04 2.497504796690e+01
2.922500000000e+02 -2.510126226654e-02 3.473033435427e-04 2.492220754372e+01
2.925000000000e+02 -2.532957629692e-02 3.475518655951e-04 2.486983940357e+01
2.927500000000e+02 -2.554984593044e-02 3.478423407676e-04 2.481798516364e+01
2.930000000000e+02 -2.575946493856e-02 3.481655454329e-04 2.476668028618e+01
2.932500000000e+02 -2.595591000620e-02 3.485114240270e-04 2.471595412099e+01
2.935000000000e+02 -2.613676759800e-02 3.488692021948e-04 2.466582970482e+01
2.937500000000e+02 -2.629975592555e-02 3.492275060831e-04 2.461632391062e+01
2.940000000000e+02 -2.644275184789e-02 3.495745163392e-04 2.456744749187e+01
2.942500000000e+02 -2.656381343911e-02 3.498981301888e-04 2.451920532574e+01
2.945000000000e+02 -2.666119986285e-02 3.501861332139e-04 2.447159668985e+01
2.947500000000e+02 -2.673339778540e-02 3.504264101481e-04 2.442461561162e+01
2.950000000000e+02 -2.677913509907e-02 3.506071240401e-04 2.437825126782e+01
2.952500000000e+02 -2.679740492567e-02 3.507169464577e-04 2.433248848238e+01
2.955000000000e+02 -2.678747935055e-02 3.507452575971e-04 2.428730824994e+01
2.957500000000e+02 -2.674891996126e-02 3.506823377520e-04 2.424268822029e+01
2.960000000000e+02 -2.668159589414e-02 3.505195964348e-04 2.419860340476e+01
2.962500000000e+02 -2.658568349062e-02 3.502497215949e-04 2.415502661639e+01
2.965000000000e+02 -2.646167790690e-02 3.498668796584e-04 2.411192922752e+01
2.967500000000e+02 -2.631039086275e-02 3.493668306474e-04 2.406928171591e+01
2.970000000000e+02 -2.613294403855e-02 3.487470534290e-04 2.402705414134e+01
2.972500000000e+02 -2.593076812125e-02 3.480069230273e-04 2.398521690077e+01
2.975000000000e+02 -2.570558694803e-02 3.471476718767e-04 2.394374113427e+01
2.977500000000e+02 -2.545940335835e-02 3.461724748243e-04 2.390259929258e+01
2.980000000000e+02 -2.519447580871e-02 3.450864122690e-04 2.386176541774e+01
2.982500000000e+02 -2.491329982763e-02 3.438964689600e-04 2.382121578961e+01
2.985000000000e+02 -2.461857698899e-02 3.426113596936e-04 2.378092915943e+01
2.987500000000e+02 -2.431318198838e-02 3.412415008389e-04 2.374088689637e+01
2.990000000000e+02 -2.400013267618e-02 3.397987961423e-04 2.370107351458e+01
2.992500000000e+02 -2.368255071257e-02 3.382966021905e-04 2.366147667395e+01
2.995000000000e+02 -2.336362393870e-02 3.367495894771e-04 2.362208743360e+01
2.997500000000e+02 -2.304656564193e-02 3.351733155434e-04 2.358290013463e+01
3.000000000000e+02 -2.273457668896e-02 3.335840690214e-04 2.354391278717e+01
3.002500000000e+02 -2.243080411470e-02 3.319986529712e-04 2.350512693421e+01
3.005000000000e+02 -2.213830245194e-02 3.304342095414e-04 2.346654749394e+01
3.007500000000e+02 -2.185999639756e-02 3.289076873282e-04 2.342818304771e+01
3.010000000000e+02 -2.159864523054e-02 3.274358174782e-04 2.339004558612e+01
3.012500000000e+02 -2.135680943552e-02 3.260348865865e-04 2.335215053725e+01
3.015000000000e+02 -2.113682267768e-02 3.247204494851e-04 2.331451646066e+01
3.017500000000e+02 -2.094076372510e-02 3.235071129582e-04 2.327716527455e+01
3.020000000000e+02 -2.077043592821e-02 3.224083479818e-04 2.324012190146e+01
3.022500000000e+02 -2.062734933356e-02 3.214362984326e-04 2.320341418224e+01
3.025000000000e+02 -2.051270732285e-02 3.206016424005e-04 2.316707270323e+01
3.027500000000e+02 -2.042739771463e-02 3.199134596390e-04 2.313113065910e+01
3.030000000000e+02 -2.037199155496e-02 3.193791535336e-04 2.309562338479e+01
3.032500000000e+02 -2.034673848704e-02 3.190043264904e-04 2.306058846059e+01
3.035000000000e+02 -2.035157305757e-02 3.187927365436e-04 2.302606524204e+01
3.037500000000e+02 -2.038612560590e-02 3.187463146434e-04 2.299209434008e+01
3.040000000000e+02 -2.044972701142e-02 3.188651466806e-04 2.295871769863e+01
3.042500000000e+02 -2.054143052465e-02 3.191475223838e-04 2.292597768796e+01
3.045000000000e+02 -2.066002077032e-02 3.195899402222e-04 2.289391719670e+01
3.047500000000e+02 -2.080404050946e-02 3.201872301430e-04 2.286257865647e+01
3.050000000000e+02 -2.097180410985e-02 3.209326066374e-04 2.283200402254e+01
3.052500000000e+02 -2.116142257285e-02 3.218177912333e-04 2.280223410384e+01
3.055000000000e+02 -2.137082892406e-02 3.228331375348e-04 2.277330785567e+01
3.057500000000e+02 -2.159779515896e-02 3.239677299556e-04 2.274526238441e+01
3.060000000000e+02 -2.183996291506e-02 3.252095519635e-04 2.271813191894e+01
3.062500000000e+02 -2.209486087277e-02 3.265456090712e-04 2.269194794425e+01
3.065000000000e+02 -2.235993416769e-02 3.279621075555e-04 2.266673828337e+01
3.067500000000e+02 -2.263256574895e-02 3.294446026233e-04 2.264252695494e+01
3.070000000000e+02 -2.291009891910e-02 3.309781554451e-04 2.261933409744e+01
3.072500000000e+02 -2.318986451841e-02 3.325475093863e-04 2.259717518338e+01
3.075000000000e+02 -2.346920107950e-02 3.341372394129e-04 2.257606145002e+01
3.077500000000e+02 -2.374548099782e-02 3.357318966099e-04 2.255599915596e+01
3.080000000000e+02 -2.401613192185e-02 3.373161792149e-04 2.253699016687e+01
3.082500000000e+02 -2.427866075904e-02 3.388751908676e-04 2.251903132640e+01
3.085000000000e+02 -2.453067611466e-02 3.403944822769e-04 2.250211518712e+01
3.087500000000e+02 -2.476990966990e-02 3.418601764017e-04 2.248622950489e+01
3.090000000000e+02 -2.499423853667e-02 3.432591043414e-04 2.247135800501e+01
3.092500000000e+02 -2.520170529565e-02 3.445791042549e-04 2.245748039268e+01
3.095000000000e+02 -2.539053516732e-02 3.458089869138e-04 2.244457238290e+01
3.097500000000e+02 -2.555915575900e-02 3.469386538400e-04 2.243260653747e+01
3.100000000000e+02 -2.570621145079e-02 3.479592361793e-04 2.242155235380e+01
3.102500000000e+02 -2.583057384921e-02 3.488631313840e-04 2.241137639105e+01
3.105000000000e+02 -2.593135714576e-02 3.496439504014e-04 2.240204323210e+01
3.107500000000e+02 -2.600791981342e-02 3.502968803136e-04 2.239351519808e+01
3.110000000000e+02 -2.605987440490e-02 3.508185726840e-04 2.238575331275e+01
3.112500000000e+02 -2.608708632849e-02 3.512070818277e-04 2.237871741936e+01
3.115000000000e+02 -2.608966827924e-02 3.514618861010e-04 2.237236628162e+01
3.117500000000e+02 -2.606798055913e-02 3.515839056724e-04 2.236665841278e+01
3.120000000000e+02 -2.602262011847e-02 3.515754430621e-04 2.236155212543e+01
3.122500000000e+02 -2.595440618689e-02 3.514401272112e-04 2.235700555655e+01
3.125000000000e+02 -2.586437255800e-02 3.511828944666e-04 2.235297740391e+01
3.127500000000e+02 -2.575374877737e-02 3.508098417395e-04 2.234942686933e+01
3.130000000000e+02 -2.562393974333e-02 3.503281957464e-04 2.234631358296e+01
3.132500000000e+02 -2.547651256341e-02 3.497462174663e-04 2.234359822452e+01
3.135000000000e+02 -2.531317315124e-02 3.490730284037e-04 2.234124227338e+01
3.137500000000e+02 -2.513574786213e-02 3.483185331423e-04 2.233920825193e+01
3.140000000000e+02 -2.494616024403e-02 3.474932728742e-04 2.233745940241e+01
3.142500000000e+02 -2.474641609306e-02 3.466083084864e-04 2.233596020472e+01
3.145000000000e+02 -2.453858087662e-02 3.456751097511e-04 2.233467601278e+01
3.147500000000e+02 -2.432476276232e-02 3.447054492616e-04 2.233357320326e+01
3.150000000000e+02 -2.410709281332e-02 3.437112030469e-04 2.233261878608e+01
3.152500000000e+02 -2.388771187978e-02 3.427042944273e-04 2.233178087346e+01
3.155000000000e+02 -2.366875284957e-02 3.416965838327e-04 2.233102838145e+01
3.157500000000e+02 -2.345232576228e-02 3.406997420707e-04 2.233033073563e+01
3.160000000000e+02 -2.324050561836e-02 3.397251259472e-04 2.232965835468e+01
3.162500000000e+02 -2.303531844366e-02 3.387836613313e-04 2.232898230072e+01
3.165000000000e+02 -2.283872899137e-02 3.378857308397e-04 2.232827435388e+01
3.167500000000e+02 -2.265262867117e-02 3.370410625607e-04 2.232750712730e+01
3.170000000000e+02 -2.247882392857e-02 3.362587380975e-04 2.232665372873e+01
3.172500000000e+02 -2.231902421096e-02 3.355470890847e-04 2.232568835622e+01
3.175000000000e+02 -2.217483060294e-02 3.349135411813e-04 2.232458598927e+01
3.177500000000e+02 -2.204772384121e-02 3.343646651142e-04 2.232332255328e+01
3.180000000000e+02 -2.193905190416e-02 3.339060040527e-04 2.232187510305e+01
3.182500000000e+02 -2.185001932444e-02 3.335420516723e-04 2.232022151949e+01
3.185000000000e+02 -2.178167129142e-02 3.332762481462e-04 2.231834129392e+01
3.187500000000e+02 -2.173488518349e-02 3.331109473176e-04 2.231621484743e+01
3.190000000000e+02 -2.171035389487e-02 3.330473789988e-04 2.231382432218e+01
3.192500000000e+02 -2.170857487800e-02 3.330856813862e-04 2.231115341513e+01
3.195000000000e+02 -2.172984060828e-02 3.332248898166e-04 2.230818718253e+01
3.197500000000e+02 -2.177422239054e-02 3.334627780307e-04 2.230491286240e+01
3.200000000000e+02 -2.184156661897e-02 3.337959380520e-04 2.230131921043e+01
3.202500000000e+02 -2.193148047420e-02 3.342199186791e-04 2.229739743973e+01
3.205000000000e+02 -2.204333197925e-02 3.347292441831e-04 2.229314056301e+01
3.207500000000e+02 -2.217624003196e-02 3.353174197836e-04 2.228854437001e+01
3.210000000000e+02 -2.232907992845e-02 3.359769996086e-04 2.228360677649e+01
3.212500000000e+02 -2.250047909166e-02 3.366996401019e-04 2.227832884454e+01
3.215000000000e+02 -2.268882879495e-02 3.374761922007e-04 2.227271414413e+01
3.217500000000e+02 -2.289228683477e-02 3.382967796289e-04 2.226676980514e+01
3.220000000000e+02 -2.310879620594e-02 3.391509391626e-04 2.226050588230e+01
3.222500000000e+02 -2.333609591436e-02 3.400276909123e-04 2.225393642298e+01
3.225000000000e+02 -2.357174610115e-02 3.409156901994e-04 2.224707884452e+01
3.227500000000e+02 -2.381314703642e-02 3.418032707642e-04 2.223995497740e+01
3.230000000000e+02 -2.405756983262e-02 3.426786487442e-04 2.223259043830e+01
3.232500000000e+02 -2.430218306088e-02 3.435300458264e-04 2.222501564122e+01
3.235000000000e+02 -2.454408835854e-02 3.443458137946e-04 2.221726512687e+01
3.237500000000e+02 -2.478035330798e-02 3.451145295599e-04 2.220937841435e+01
3.240000000000e+02 -2.500804918789e-02 3.458252903114e-04 2.220139979206e+01
3.242500000000e+02 -2.522428822036e-02 3.464678039564e-04 2.219337806825e+01
3.245000000000e+02 -2.542626158870e-02 3.470323340898e-04 2.218536728474e+01
3.247500000000e+02 -2.561127691733e-02 3.475099208316e-04 2.217742589251e+01
3.250000000000e+02 -2.577679591606e-02 3.478925734568e-04 2.216961734746e+01
3.252500000000e+02 -2.592046955475e-02 3.481733523123e-04 2.216200967113e+01
3.255000000000e+02 -2.604016955325e-02 3.483464309831e-04 2.215467497376e+01
3.257500000000e+02 -2.613402213234e-02 3.484071781013e-04 2.214768983626e+01
3.260000000000e+02 -2.620043146934e-02 3.483522559865e-04 2.214113426598e+01
3.262500000000e+02 -2.623810750369e-02 3.481797033307e-04 2.213509192568e+01
3.265000000000e+02 -2.624608445290e-02 3.478888866436e-04 2.212964940905e+01
3.267500000000e+02 -2.622373433527e-02 3.474805712540e-04 2.212489550940e+01
3.270000000000e+02 -2.617078372212e-02 3.469569731773e-04 2.212092111796e+01
3.272500000000e+02 -2.608731933422e-02 3.463216986368e-04 2.211781835919e+01
3.275000000000e+02 -2.597378847870e-02 3.455797143722e-04 2.211567972042e+01
3.277500000000e+02 -2.583100294376e-02 3.447371881804e-04 2.211459777017e+01
3.280000000000e+02 -2.566013062786e-02 3.438015750513e-04 2.211466419208e+01
3.282500000000e+02 -2.546268333586e-02 3.427814221366e-04 2.211596885436e+01
3.285000000000e+02 -2.524050771098e-02 3.416865024919e-04 2.211859941528e+01
3.287500000000e+02 -2.499576335138e-02 3.405276901493e-04 2.212264031458e+01
3.290000000000e+02 -2.473090236116e-02 3.393166297177e-04 2.212817213712e+01
3.292500000000e+02 -2.444864127379e-02 3.380656564545e-04 2.213527068322e+01
3.295000000000e+02 -2.415193693052e-02 3.367878471992e-04 2.214400662887e+01
3.297500000000e+02 -2.384395184060e-02 3.354965660958e-04 2.215444473088e+01
3.300000000000e+02 -2.352801806357e-02 3.342054295490e-04 2.216664313625e+01
3.302500000000e+02 -2.320760319914e-02 3.329283068982e-04 2.218065320691e+01
3.305000000000e+02 -2.288626838069e-02 3.316790853197e-04 2.219651893298e+01
3.307500000000e+02 -2.256762838231e-02 3.304714828160e-04 2.221427671992e+01
3.310000000000e+02 -2.225530829176e-02 3.293188998273e-04 2.223395502054e+01
3.312500000000e+02 -2.195290206841e-02 3.282343041915e-04 2.225557447666e+01
3.315000000000e+02 -2.166392789889e-02 3.272300352310e-04 2.227914773420e+01
3.317500000000e+02 -2.139178528186e-02 3.263175895822e-04 2.230467955558e+01
3.320000000000e+02 -2.113971288400e-02 3.255076081573e-04 2.233216702230e+01
3.322500000000e+02 -2.091074844627e-02 3.248097523773e-04 2.236159961708e+01
3.325000000000e+02 -2.070768954866e-02 3.242325707576e-04 2.239295976019e+01
3.327500000000e+02 -2.053305804747e-02 3.237834110235e-04 2.242622302244e+01
3.330000000000e+02 -2.038906707569e-02 3.234683407598e-04 2.246135861019e+01
3.332500000000e+02 -2.027759414138e-02 3.232920998915e-04 2.249832968481e+01
3.335000000000e+02 -2.020015327382e-02 3.232580422793e-04 2.253709407412e+01
3.337500000000e+02 -2.015787907824e-02 3.233681279163e-04 2.257760450279e+01
3.340000000000e+02 -2.015150800078e-02 3.236228969908e-04 2.261980931746e+01
3.342500000000e+02 -2.018136997043e-02 3.240214940300e-04 2.266365288708e+01
3.345000000000e+02 -2.024738624630e-02 3.245616981335e-04 2.270907600531e+01
3.347500000000e+02 -2.034906553179e-02 3.252398814143e-04 2.275601657247e+01
3.350000000000e+02 -2.048551569158e-02 3.260511314094e-04 2.280440982259e+01
3.352500000000e+02 -2.065545033534e-02 3.269893475661e-04 2.285418896338e+01
3.355000000000e+02 -2.085720785145e-02 3.280472669772e-04 2.290528551010e+01
3.357500000000e+02 -2.108877487260e-02 3.292165428239e-04 2.295762961690e+01
3.360000000000e+02 -2.134780802488e-02 3.304878110705e-04 2.301115064473e+01
3.362500000000e+02 -2.163166937732e-02 3.318508217078e-04 2.306577736358e+01
3.365000000000e+02 -2.193745824823e-02 3.332946362982e-04 2.312143839245e+01
3.367500000000e+02 -2.226204747894e-02 3.348076061224e-04 2.317806261999e+01
3.370000000000e+02 -2.260212674871e-02 3.363775554969e-04 2.323557939452e+01
3.372500000000e+02 -2.295424090927e-02 3.379918103552e-04 2.329391902671e+01
3.375000000000e+02 -2.331483609201e-02 3.396373737140e-04 2.335301294413e+01
3.377500000000e+02 -2.368030141898e-02 3.413010858544e-04 2.341279415661e+01
3.380000000000e+02 -2.404701395974e-02 3.429697252114e-04 2.347319738200e+01
3.382500000000e+02 -2.441138122299e-02 3.446301340899e-04 2.353415945050e+01
3.385000000000e+02 -2.476988333196e-02 3.462693358339e-04 2.359561938812e+01
3.387500000000e+02 -2.511911343551e-02 3.478746653074e-04 2.365751871391e+01
3.390000000000e+02 -2.545581605577e-02 3.494338683611e-04 2.371980151873e+01
3.392500000000e+02 -2.577692087552e-02 3.509352310938e-04 2.378241450181e+01
3.395000000000e+02 -2.607957772866e-02 3.523677755030e-04 2.384530708403e+01
3.397500000000e+02 -2.636118232190e-02 3.537212561549e-04 2.390843124003e+01
3.400000000000e+02 -2.661940477310e-02 3.549863006985e-04 2.397174147065e+01
3.402500000000e+02 -2.685220929949e-02 3.561545004589e-04 2.403519456354e+01
3.405000000000e+02 -2.705786919005e-02 3.572185315967e-04 2.409874929898e+01
3.407500000000e+02 -2.723498445666e-02 3.581722592703e-04 2.416236620058e+01
3.410000000000e+02 -2.738248542700e-02 3.590106995405e-04 2.422600705574e+01
3.412500000000e+02 -2.749964227816e-02 3.597301383442e-04 2.428963457103e+01
3.415000000000e+02 -2.758606351113e-02 3.603281864665e-04 2.435321186160e+01
3.417500000000e+02 -2.764169010263e-02 3.608038485021e-04 2.441670192872e+01
3.420000000000e+02 -2.766679250330e-02 3.611574820736e-04 2.448006723738e+01
3.422500000000e+02 -2.766195751721e-02 3.613908558088e-04 2.454326919334e+01
3.425000000000e+02 -2.762807172180e-02 3.615070416583e-04 2.460626764137e+01
3.427500000000e+02 -2.756630752663e-02 3.615105363168e-04 2.466902052643e+01
3.430000000000e+02 -2.747810149255e-02 3.614071526344e-04 2.473148349233e+01
3.432500000000e+02 -2.736513021407e-02 3.612038463384e-04 2.479360954375e+01
3.435000000000e+02 -2.722928805346e-02 3.609087058497e-04 2.485534892267e+01
3.437500000000e+02 -2.707265886130e-02 3.605308554493e-04 2.491664894605e+01
3.440000000000e+02 -2.689748710132e-02 3.600802447639e-04 2.497745393854e+01
3.442500000000e+02 -2.670615122307e-02 3.595676231121e-04 2.503770540135e+01
3.445000000000e+02 -2.650113245026e-02 3.590043783737e-04 2.509734214535e+01
3.447500000000e+02 -2.628498543354e-02 3.584024164679e-04 2.515630060776e+01
3.450000000000e+02 -2.606030929004e-02 3.577739893934e-04 2.521451517527e+01
3.452500000000e+02 -2.582971931504e-02 3.571313613132e-04 2.527191877185e+01
3.455000000000e+02 -2.559581862584e-02 3.564867869657e-04 2.532844337949e+01
3.457500000000e+02 -2.536117266059e-02 3.558524435076e-04 2.538402062439e+01
3.460000000000e+02 -2.512828312238e-02 3.552401905706e-04 2.543858258854e+01
3.462500000000e+02 -2.489956586259e-02 3.546614337957e-04 2.549206249553e+01
3.465000000000e+02 -2.467733030549e-02 3.541269377071e-04 2.554439550340e+01
3.467500000000e+02 -2.446376081835e-02 3.536466929803e-04 2.559551951926e+01
3.470000000000e+02 -2.426090198495e-02 3.532298706625e-04 2.564537592285e+01
3.472500000000e+02 -2.407064209782e-02 3.528846910473e-04 2.569391042979e+01
3.475000000000e+02 -2.389470272009e-02 3.526183459044e-04 2.574107374921e+01
3.477500000000e+02 -2.373462846079e-02 3.524369285114e-04 2.578682228071e+01
3.480000000000e+02 -2.359178150563e-02 3.523453959559e-04 2.583111866192e+01
3.482500000000e+02 -2.346733420694e-02 3.523475215356e-04 2.587393234871e+01
3.485000000000e+02 -2.336226725333e-02 3.524458893086e-04 2.591523998503e+01
3.487500000000e+02 -2.327736951240e-02 3.526419029574e-04 2.595502569680e+01
3.490000000000e+02 -2.321323598195e-02 3.529357882036e-04 2.599328133867e+01
3.492500000000e+02 -2.317027234964e-02 3.533266431663e-04 2.603000653452e+01
3.495000000000e+02 -2.314869583787e-02 3.538124715416e-04 2.606520869746e+01
3.497500000000e+02 -2.314854140719e-02 3.543902410067e-04 2.609890287964e+01
3.500000000000e+02 -2.316966519225e-02 3.550559537670e-04 2.613111157357e+01
3.502500000000e+02 -2.321175140653e-02 3.558047311940e-04 2.616186439805e+01
3.505000000000e+02 -2.327431894182e-02 3.566309023495e-04 2.619119772962e+01
3.507500000000e+02 -2.335672832728e-02 3.575280901107e-04 2.621915424691e+01
3.510000000000e+02 -2.345819031589e-02 3.584893194743e-04 2.624578246470e+01
3.512500000000e+02 -2.357777481180e-02 3.595071157094e-04 2.627113616982e+01
3.515000000000e+02 -2.371442043721e-02 3.605736160934e-04 2.629527391158e+01
3.517500000000e+02 -2.386694629195e-02 3.616806785886e-04 2.631825838370e+01
3.520000000000e+02 -2.403406209532e-02 3.628199909784e-04 2.634015591177e+01
3.522500000000e+02 -2.421438193042e-02 3.639831832328e-04 2.636103581761e+01
3.525000000000e+02 -2.440643521329e-02 3.651619305420e-04 2.638096994406e+01
3.527500000000e+02 -2.460868164010e-02 3.663480423199e-04 2.640003202654e+01
3.530000000000e+02 -2.481952251258e-02 3.675335950913e-04 2.641829726867e+01
3.532500000000e+02 -2.503731734187e-02 3.687110182766e-04 2.643584174136e+01
3.535000000000e+02 -2.526039533308e-02 3.698731363090e-04 2.645274200363e+01
3.537500000000e+02 -2.548707284622e-02 3.710132613600e-04 2.646907451444e+01
3.540000000000e+02 -2.571566556497e-02 3.721252454738e-04 2.648491529864e+01
3.542500000000e+02 -2.594450527832e-02 3.732035272090e-04 2.650033936556e+01
3.545000000000e+02 -2.617195342047e-02 3.742431857541e-04 2.651542029993e+01
3.547500000000e+02 -2.639641423649e-02 3.752399636742e-04 2.653022985907e+01
3.550000000000e+02 -2.661634983793e-02 3.761902384328e-04 2.654483737019e+01
3.552500000000e+02 -2.683028996247e-02 3.770909845218e-04 2.655930941281e+01
3.555000000000e+02 -2.703684421539e-02 3.779400026121e-04 2.657370919004e+01
3.557500000000e+02 -2.723471027992e-02 3.787356651380e-04 2.658809610989e+01
3.560000000000e+02 -2.742268257289e-02 3.794769617666e-04 2.660252537485e+01
3.562500000000e+02 -2.759965908229e-02 3.801633781815e-04 2.661704733134e+01
3.565000000000e+02 -2.776464588958e-02 3.807947951104e-04 2.663170722092e+01
3.567500000000e+02 -2.791676100087e-02 3.813716122992e-04 2.664654456011e+01
3.570000000000e+02 -2.805523618327e-02 3.818946104017e-04 2.666159282613e+01
3.572500000000e+02 -2.817941821044e-02 3.823648833530e-04 2.667687922226e+01
3.575000000000e+02 -2.828876732387e-02 3.827837849708e-04 2.669242421274e+01
3.577500000000e+02 -2.838285515900e-02 3.831528700318e-04 2.670824141793e+01
3.580000000000e+02 -2.846136250919e-02 3.834738033273e-04 2.672433762369e+01
3.582500000000e+02 -2.852407445706e-02 3.837483033703e-04 2.674071255505e+01
3.585000000000e+02 -2.857087669392e-02 3.839781242525e-04 2.675735910328e+01
3.587500000000e+02 -2.860175034657e-02 3.841649686731e-04 2.677426345174e+01
3.590000000000e+02 -2.861676894027e-02 3.843104707986e-04 2.679140552952e+01
3.592500000000e+02 -2.861609128523e-02 3.844161590417e-04 2.680875916728e+01
3.595000000000e+02 -2.859995838764e-02 3.844834328635e-04 2.682629269319e+01
3.597500000000e+02 -2.856869045548e-02 3.845135413575e-04 2.684396963824e+01
3.600000000000e+02 -2.852268155159e-02 3.845075888747e-04 2.686174908827e+01
3.602500000000e+02 -2.846239816064e-02 3.844665468131e-04 2.687958654247e+01
3.605000000000e+02 -2.838837658733e-02 3.843912411672e-04 2.689743451358e+01
3.607500000000e+02 -2.830122222983e-02 3.842823841101e-04 2.691524343052e+01
3.610000000000e+02 -2.820160654353e-02 3.841405902126e-04 2.693296204280e+01
3.612500000000e+02 -2.809026713903e-02 3.839664194815e-04 2.695053827086e+01
3.615000000000e+02 -2.796800633415e-02 3.837604168806e-04 2.696791971795e+01
3.617500000000e+02 -2.783569092105e-02 3.835231605532e-04 2.698505439866e+01
3.620000000000e+02 -2.769424976126e-02 3.832552719035e-04 2.700189089711e+01
3.622500000000e+02 -2.754467291758e-02 3.829574878748e-04 2.701837890937e+01
3.625000000000e+02 -2.738800908907e-02 3.826307092913e-04 2.703446939621e+01
3.627500000000e+02 -2.722536246047e-02 3.822760383797e-04 2.705011490856e+01
3.630000000000e+02 -2.705788868977e-02 3.818948126745e-04 2.706526930859e+01
3.632500000000e+02 -2.688678990437e-02 3.814886401828e-04 2.707988782623e+01
3.635000000000e+02 -2.671330771903e-02 3.810594270804e-04 2.709392701972e+01
3.637500000000e+02 -2.653871688913e-02 3.806093974500e-04 2.710734418580e+01
3.640000000000e+02 -2.636431658095e-02 3.801411060418e-04 2.712009714971e+01
3.642500000000e+02 -2.619141990920e-02 3.796574391008e-04 2.713214400656e+01
3.645000000000e+02 -2.602134569334e-02 3.791616126634e-04 2.714344231452e+01
3.647500000000e+02 -2.585540489684e-02 3.786571499842e-04 2.715394903992e+01
3.650000000000e+02 -2.569489125411e-02 3.781478627848e-04 2.716361975844e+01
3.652500000000e+02 -2.554106818949e-02 3.776378137882e-04 2.717240840956e+01
3.655000000000e+02 -2.539515509209e-02 3.771312675616e-04 2.718026709287e+01
3.657500000000e+02 -2.525831747580e-02 3.766326487378e-04 2.718714547349e+01
3.660000000000e+02 -2.513165103495e-02 3.761464688534e-04 2.719299101386e+01
3.662500000000e+02 -2.501617210482e-02 3.756772711587e-04 2.719774854393e+01
3.665000000000e+02 -2.491280165996e-02 3.752295426182e-04 2.720136072140e+01
3.667500000000e+02 -2.482235623220e-02 3.748076455205e-04 2.720376786212e+01
3.670000000000e+02 -2.474553252526e-02 3.744157217210e-04 2.720490863526e+01
3.672500000000e+02 -2.468289897246e-02 3.740576140126e-04 2.720472014916e+01
3.675000000000e+02 -2.463488252324e-02 3.737367711476e-04 2.720313887000e+01
3.677500000000e+02 -2.460176121554e-02 3.734561653056e-04 2.720010091624e+01
3.680000000000e+02 -2.458365383435e-02 3.732182019474e-04 2.719554314237e+01
3.682500000000e+02 -2.458051474398e-02 3.730246409807e-04 2.718940357505e+01
3.685000000000e+02 -2.459212713859e-02 3.728765196298e-04 2.718162257905e+01
3.687500000000e+02 -2.461810067586e-02 3.727740849599e-04 2.717214333670e+01
3.690000000000e+02 -2.465786988933e-02 3.727167392247e-04 2.716091301804e+01
3.692500000000e+02 -2.471069531356e-02 3.727029882281e-04 2.714788320435e+01
3.695000000000e+02 -2.477566779854e-02 3.727304295587e-04 2.713301098076e+01
3.697500000000e+02 -2.485171425093e-02 3.727957230152e-04 2.711625927696e+01
3.700000000000e+02 -2.493760690822e-02 3.728945973450e-04 2.709759757653e+01
3.702500000000e+02 -2.503197678544e-02 3.730219049205e-04 2.707700255378e+01
3.705000000000e+02 -2.513332644163e-02 3.731716335775e-04 2.705445811909e+01
3.707500000000e+02 -2.524005029482e-02 3.733369973909e-04 2.702995610331e+01
3.710000000000e+02 -2.535045204091e-02 3.735105090824e-04 2.700349609636e+01
3.712500000000e+02 -2.546276766992e-02 3.736840938256e-04 2.697508569343e+01
3.715000000000e+02 -2.557519137304e-02 3.738491641587e-04 2.694474068018e+01
3.717500000000e+02 -2.568589806859e-02 3.739969083173e-04 2.691248463730e+01
3.720000000000e+02 -2.579307156560e-02 3.741183559122e-04 2.687834897542e+01
3.722500000000e+02 -2.589493327696e-02 3.742045841975e-04 2.684237294784e+01
3.725000000000e+02 -2.598976521016e-02 3.742467221545e-04 2.680460305697e+01
3.727500000000e+02 -2.607593751103e-02 3.742362156789e-04 2.676509297669e+01
3.730000000000e+02 -2.615193620913e-02 3.741650668576e-04 2.672390347569e+01
3.732500000000e+02 -2.621638268245e-02 3.740259407696e-04 2.668110172145e+01
3.735000000000e+02 -2.626805715711e-02 3.738123122165e-04 2.663676115659e+01
3.737500000000e+02 -2.630591989157e-02 3.735185965381e-04 2.659096138244e+01
3.740000000000e+02 -2.632912324399e-02 3.731403358187e-04 2.654378740699e+01
3.742500000000e+02 -2.633702656158e-02 3.726742459184e-04 2.649532949926e+01
3.745000000000e+02 -2.632920762542e-02 3.721182980266e-04 2.644568302689e+01
3.747500000000e+02 -2.630546503748e-02 3.714717615850e-04 2.639494765480e+01
3.750000000000e+02 -2.626582313721e-02 3.707352543428e-04 2.634322714965e+01
3.752500000000e+02 -2.621053208943e-02 3.699107585240e-04 2.629062915352e+01
3.755000000000e+02 -2.614006097644e-02 3.690015918468e-04 2.623726431624e+01
3.757500000000e+02 -2.605509171685e-02 3.680123713047e-04 2.618324608329e+01
3.760000000000e+02 -2.595650759423e-02 3.669489301907e-04 2.612869006363e+01
3.762500000000e+02 -2.584538013878e-02 3.658182317377e-04 2.607371375366e+01
3.765000000000e+02 -2.572295046726e-02 3.646282484901e-04 2.601843560451e+01
3.767500000000e+02 -2.559061151035e-02 3.633878349064e-04 2.596297471844e+01
3.770000000000e+02 -2.544988642556e-02 3.621065705601e-04 2.590745017152e+01
3.772500000000e+02 -2.530240569043e-02 3.607946140775e-04 2.585198067928e+01
3.775000000000e+02 -2.514988163994e-02 3.594625300524e-04 2.579668369426e+01
3.777500000000e+02 -2.499408289048e-02 3.581211044410e-04 2.574167505683e+01
3.780000000000e+02 -2.483680752770e-02 3.567811410780e-04 2.568706864584e+01
3.782500000000e+02 -2.467985640587e-02 3.554533223156e-04 2.563297555620e+01
3.785000000000e+02 -2.452500612140e-02 3.541480394194e-04 2.557950381404e+01
3.787500000000e+02 -2.437398231002e-02 3.528752348202e-04 2.552675808369e+01
3.790000000000e+02 -2.422843610408e-02 3.516442430712e-04 2.547483894261e+01
3.792500000000e+02 -2.408991907745e-02 3.504636400369e-04 2.542384265150e+01
3.795000000000e+02 -2.395985989421e-02 3.493411433926e-04 2.537386089207e+01
3.797500000000e+02 -2.383954721374e-02 3.482835362847e-04 2.532498006075e+01
3.800000000000e+02 -2.373010908400e-02 3.472965723571e-04 2.527728124654e+01
3.802500000000e+02 -2.363250084775e-02 3.463849353228e-04 2.523083951499e+01
3.805000000000e+02 -2.354749235209e-02 3.455522029163e-04 2.518572363941e+01
3.807500000000e+02 -2.347565743490e-02 3.448008271807e-04 2.514199578637e+01
3.810000000000e+02 -2.341737155872e-02 3.441321571456e-04 2.509971078024e+01
3.812500000000e+02 -2.337280559599e-02 3.435464458312e-04 2.505891596527e+01
3.815000000000e+02 -2.334193017769e-02 3.430429107591e-04 2.501965040687e+01
3.817500000000e+02 -2.332451595491e-02 3.426197795891e-04 2.498194473241e+01
3.820000000000e+02 -2.332014369862e-02 3.422743346863e-04 2.494582033953e+01
3.822500000000e+02 -2.332821040793e-02 3.420030076528e-04 2.491128925292e+01
3.825000000000e+02 -2.334794469826e-02 3.418014758678e-04 2.487835339383e+01
3.827500000000e+02 -2.337841764953e-02 3.416647317616e-04 2.484700450777e+01
3.830000000000e+02 -2.341856210881e-02 3.415871863105e-04 2.481722355314e+01
3.832500000000e+02 -2.346718756992e-02 3.415627548594e-04 2.478898077869e+01
3.835000000000e+02 -2.352300184899e-02 3.415849779433e-04 2.476223529319e+01
3.837500000000e+02 -2.358462898335e-02 3.416471005616e-04 2.473693535574e+01
3.840000000000e+02 -2.365063182773e-02 3.417421859850e-04 2.471301818510e+01
3.842500000000e+02 -2.371953152797e-02 3.418631960841e-04 2.469041052096e+01
3.845000000000e+02 -2.378982993949e-02 3.420030950430e-04 2.466902874733e+01
3.847500000000e+02 -2.386002994753e-02 3.421549252119e-04 2.464877955836e+01
3.850000000000e+02 -2.392865608852e-02 3.423119187489e-04 2.462956074383e+01
3.852500000000e+02 -2.399427442883e-02 3.424675674892e-04 2.461126176744e+01
3.855000000000e+02 -2.405551222337e-02 3.426157167856e-04 2.459376500027e+01
3.857500000000e+02 -2.411107556454e-02 3.427506438595e-04 2.457694654059e+01
3.860000000000e+02 -2.415976658287e-02 3.428671297452e-04 2.456067749386e+01
3.862500000000e+02 -2.420050066200e-02 3.429605321934e-04 2.454482528516e+01
3.865000000000e+02 -2.423231950795e-02 3.430268070945e-04 2.452925475401e+01
3.867500000000e+02 -2.425440668248e-02 3.430626122077e-04 2.451382970200e+01
3.870000000000e+02 -2.426609788022e-02 3.430653777994e-04 2.449841403086e+01
3.872500000000e+02 -2.426689243323e-02 3.430332879386e-04 2.448287314740e+01
3.875000000000e+02 -2.425646382908e-02 3.429653324846e-04 2.446707528114e+01
3.877500000000e+02 -2.423466481067e-02 3.428613196043e-04 2.445089257442e+01
3.880000000000e+02 -2.420153406144e-02 3.427218885539e-04 2.443420227894e+01
3.882500000000e+02 -2.415730150308e-02 3.425485132515e-04 2.441688781121e+01
3.885000000000e+02 -2.410238668306e-02 3.423434585221e-04 2.439883958860e+01
3.887500000000e+02 -2.403739990735e-02 3.421097461385e-04 2.437995587600e+01
3.890000000000e+02 -2.396313808792e-02 3.418511036390e-04 2.436014342568e+01
3.892500000000e+02 -2.388058091153e-02 3.415721258308e-04 2.433931803098e+01
3.895000000000e+02 -2.379087892800e-02 3.412780005570e-04 2.431740487806e+01
3.897500000000e+02 -2.369534401709e-02 3.409744033266e-04 2.429433883260e+01
3.900000000000e+02 -2.359543676927e-02 3.406675892520e-04 2.427006457717e+01
3.902500000000e+02 -2.349274752548e-02 3.403638663771e-04 2.424453661063e+01
3.905000000000e+02 -2.338897822895e-02 3.400698788112e-04 2.421771916305e+01
3.907500000000e+02 -2.328592094593e-02 3.397925311981e-04 2.418958601596e+01
3.910000000000e+02 -2.318543189658e-02 3.395386743081e-04 2.416012021844e+01
3.912500000000e+02 -2.308940558613e-02 3.393150846306e-04 2.412931375475e+01
3.915000000000e+02 -2.299974550727e-02 3.391283636555e-04 2.409716715633e+01
3.917500000000e+02 -2.291833465968e-02 3.389848035646e-04 2.406368906263e+01
3.920000000000e+02 -2.284700464452e-02 3.388902756418e-04 2.402889578380e+01
3.922500000000e+02 -2.278750377860e-02 3.388501259690e-04 2.399281081949e+01
3.925000000000e+02 -2.274146557350e-02 3.388690791350e-04 2.395546440824e+01
3.927500000000e+02 -2.271037803557e-02 3.389511519771e-04 2.391689306379e+01
3.930000000000e+02 -2.269555299465e-02 3.390995698892e-04 2.387713915846e+01
3.932500000000e+02 -2.269809889178e-02 3.393167061866e-04 2.383625049010e+01
3.935000000000e+02 -2.271889435244e-02 3.396040325300e-04 2.379427990716e+01
3.937500000000e+02 -2.275856463472e-02 3.399620584113e-04 2.375128495253e+01
3.940000000000e+02 -2.281746376730e-02 3.403903096186e-04 2.370732751586e+01
3.942500000000e+02 -2.289565703275e-02 3.408873003888e-04 2.366247353849e+01
3.945000000000e+02 -2.299291192076e-02 3.414505305335e-04 2.361679270055e+01
3.947500000000e+02 -2.310869171840e-02 3.420764947427e-04 2.357035814896e+01
3.950000000000e+02 -2.324215315693e-02 3.427606948490e-04 2.352324621584e+01
3.952500000000e+02 -2.339215298972e-02 3.434976819186e-04 2.347553613378e+01
3.955000000000e+02 -2.355725470077e-02 3.442810826438e-04 2.342730974920e+01
3.957500000000e+02 -2.373574569835e-02 3.451036686726e-04 2.337865120737e+01
3.960000000000e+02 -2.392565429523e-02 3.459573721373e-04 2.332964663126e+01
3.962500000000e+02 -2.412477592234e-02 3.468334341383e-04 2.328038376089e+01
3.965000000000e+02 -2.433070031243e-02 3.477225097573e-04 2.323095157365e+01
3.967500000000e+02 -2.454084230387e-02 3.486146642378e-04 2.318143986449e+01
3.970000000000e+02 -2.475247896882e-02 3.494995347406e-04 2.313193882046e+01
3.972500000000e+02 -2.496278444820e-02 3.503664275566e-04 2.308253853525e+01
3.975000000000e+02 -2.516887165556e-02 3.512043797420e-04 2.303332856267e+01
3.977500000000e+02 -2.536783082015e-02 3.520023476880e-04 2.298439738307e+01
3.980000000000e+02 -2.555677265461e-02 3.527493731008e-04 2.293583195978e+01
3.982500000000e+02 -2.573286736391e-02 3.534347111697e-04 2.288771720281e+01
3.985000000000e+02 -2.589338748450e-02 3.540479177376e-04 2.284013556134e+01
3.987500000000e+02 -2.603574549326e-02 3.545790280071e-04 2.279316652081e+01
3.990000000000e+02 -2.615753394051e-02 3.550187267706e-04 2.274688627524e+01
3.992500000000e+02 -2.625656011097e-02 3.553584878643e-04 2.270136729207e+01
3.995000000000e+02 -2.633088131477e-02 3.555907106128e-04 2.265667808282e+01
3.997500000000e+02 -2.637883546513e-02 3.557088698994e-04 2.261288292836e+01
4.000000000000e+02 -2.639906942706e-02 3.557076570004e-04 2.257004164507e+01
4.002500000000e+02 -2.639056462346e-02 3.555830995067e-04 2.252820953766e+01
4.005000000000e+02 -2.635265771359e-02 3.553326670511e-04 2.248743728947e+01
4.007500000000e+02 -2.628505786773e-02 3.549553395386e-04 2.244777089389e+01
4.010000000000e+02 -2.618785949522e-02 3.544517689811e-04 2.240925179411e+01
4.012500000000e+02 -2.606155001746e-02 3.538242637302e-04 2.237191682356e+01
4.015000000000e+02 -2.590701295980e-02 3.530767564435e-04 2.233579842364e+01
4.017500000000e+02 -2.572552602710e-02 3.522147449964e-04 2.230092472666e+01
4.020000000000e+02 -2.551875264277e-02 3.512455617182e-04 2.226731963837e+01
4.022500000000e+02 -2.528872756847e-02 3.501780643399e-04 2.223500310868e+01
4.025000000000e+02 -2.503783692855e-02 3.490225269529e-04 2.220399123828e+01
4.027500000000e+02 -2.476879301712e-02 3.477905661230e-04 2.217429637535e+01
4.030000000000e+02 -2.448460259185e-02 3.464950728842e-04 2.214592739160e+01
4.032500000000e+02 -2.418853028097e-02 3.451497178903e-04 2.211888978005e+01
4.035000000000e+02 -2.388405724635e-02 3.437690210083e-04 2.209318572995e+01
4.037500000000e+02 -2.357483426350e-02 3.423681458694e-04 2.206881440332e+01
4.040000000000e+02 -2.326463183722e-02 3.409626289072e-04 2.204577201327e+01
4.042500000000e+02 -2.295728766316e-02 3.395681314659e-04 2.202405189472e+01
4.045000000000e+02 -2.265665029334e-02 3.382002143025e-04 2.200364479651e+01
4.047500000000e+02 -2.236652291042e-02 3.368740991504e-04 2.198453896876e+01
4.050000000000e+02 -2.209060684740e-02 3.356044444242e-04 2.196672026127e+01
4.052500000000e+02 -2.183244435425e-02 3.344051352891e-04 2.195017245093e+01
4.055000000000e+02 -2.159536478282e-02 3.332890872500e-04 2.193487735278e+01
4.057500000000e+02 -2.138243312872e-02 3.322681032521e-04 2.192081505576e+01
4.060000000000e+02 -2.119640176726e-02 3.313526988649e-04 2.190796418974e+01
4.062500000000e+02 -2.103966875505e-02 3.305519608733e-04 2.189630206279e+01
4.065000000000e+02 -2.091423901377e-02 3.298734411993e-04 2.188580508398e+01
4.067500000000e+02 -2.082169416001e-02 3.293230821363e-04 2.187644892865e+01
4.070000000000e+02 -2.076316816675e-02 3.289051613628e-04 2.186820886365e+01
4.072500000000e+02 -2.073933139681e-02 3.286222685249e-04 2.186105990318e+01
4.075000000000e+02 -2.075037993528e-02 3.284752915423e-04 2.185497724740e+01
4.077500000000e+02 -2.079603482866e-02 3.284634429782e-04 2.184993645479e+01
4.080000000000e+02 -2.087554935098e-02 3.285842849708e-04 2.184591357758e+01
4.082500000000e+02 -2.098772106729e-02 3.288338041831e-04 2.184288556514e+01
4.085000000000e+02 -2.113091364478e-02 3.292064964165e-04 2.184083035730e+01
4.087500000000e+02 -2.130308504628e-02 3.296954592721e-04 2.183972695258e+01
4.090000000000e+02 -2.150181999704e-02 3.302924943242e-04 2.183955571723e+01
4.092500000000e+02 -2.172436991397e-02 3.309882338061e-04 2.184029838085e+01
4.095000000000e+02 -2.196769669316e-02 3.317722710738e-04 2.184193800955e+01
4.097500000000e+02 -2.222851939878e-02 3.326333004877e-04 2.184445919985e+01
4.100000000000e+02 -2.250336477154e-02 3.335592665844e-04 2.184784797721e+01
4.102500000000e+02 -2.278861884591e-02 3.345375104537e-04 2.185209167002e+01
4.105000000000e+02 -2.308057953476e-02 3.355549386847e-04 2.185717902566e+01
4.107500000000e+02 -2.337550909542e-02 3.365982001622e-04 2.186309990172e+01
4.110000000000e+02 -2.366968608907e-02 3.376538388441e-04 2.186984535365e+01
4.112500000000e+02 -2.395945467926e-02 3.387084383235e-04 2.187740729628e+01
4.115000000000e+02 -2.424127335014e-02 3.397487976017e-04 2.188577856577e+01
4.117500000000e+02 -2.451175840072e-02 3.407620386611e-04 2.189495257702e+01
4.120000000000e+02 -2.476772665774e-02 3.417358357564e-04 2.190492334638e+01
4.122500000000e+02 -2.500623288937e-02 3.426586293534e-04 2.191568528225e+01
4.125000000000e+02 -2.522460253520e-02 3.435196163137e-04 2.192723301010e+01
4.127500000000e+02 -2.542046273434e-02 3.443089042937e-04 2.193956139893e+01
4.130000000000e+02 -2.559176541636e-02 3.450176750864e-04 2.195266532912e+01
4.132500000000e+02 -2.573680980231e-02 3.456382986165e-04 2.196653977307e+01
4.135000000000e+02 -2.585425586044e-02 3.461644378867e-04 2.198117961180e+01
4.137500000000e+02 -2.594313789048e-02 3.465910327146e-04 2.199657976149e+01
4.140000000000e+02 -2.600286865477e-02 3.469143775606e-04 2.201273504041e+01
4.142500000000e+02 -2.603324345925e-02 3.471322276337e-04 2.202964032532e+01
4.145000000000e+02 -2.603443529318e-02 3.472437846950e-04 2.204729046668e+01
4.147500000000e+02 -2.600698937166e-02 3.472496885495e-04 2.206568045610e+01
4.150000000000e+02 -2.595181057932e-02 3.471519869346e-04 2.208480543912e+01
4.152500000000e+02 -2.587014683809e-02 3.469540873756e-04 2.210466074054e+01
4.155000000000e+02 -2.576357027872e-02 3.466606976397e-04 2.212524203057e+01
4.157500000000e+02 -2.563395238604e-02 3.462777384272e-04 2.214654534596e+01
4.160000000000e+02 -2.548343577529e-02 3.458122405235e-04 2.216856709541e+01
4.162500000000e+02 -2.531440390608e-02 3.452722333059e-04 2.219130424030e+01
4.165000000000e+02 -2.512944583265e-02 3.446666117366e-04 2.221475418540e+01
4.167500000000e+02 -2.493131977453e-02 3.440049995566e-04 2.223891493436e+01
4.170000000000e+02 -2.472291339417e-02 3.432976002284e-04 2.226378505125e+01
4.172500000000e+02 -2.450720305212e-02 3.425549594658e-04 2.228936358838e+01
4.175000000000e+02 -2.428721134271e-02 3.417879198816e-04 2.231565019128e+01
4.177500000000e+02 -2.406596384198e-02 3.410076433666e-04 2.234264500894e+01
4.180000000000e+02 -2.384644716553e-02 3.402251396445e-04 2.237034857339e+01
4.182500000000e+02 -2.363156598162e-02 3.394512313232e-04 2.239876188230e+01
4.185000000000e+02 -2.342410302948e-02 3.386966166320e-04 2.242788624359e+01
4.187500000000e+02 -2.322667982094e-02 3.379713122708e-04 2.245772325078e+01
4.190000000000e+02 -2.304172300031e-02 3.372847315631e-04 2.248827459637e+01
4.192500000000e+02 -2.287142916815e-02 3.366457227039e-04 2.251954215281e+01
4.195000000000e+02 -2.271773747186e-02 3.360624417383e-04 2.255152779991e+01
4.197500000000e+02 -2.258230664020e-02 3.355422043468e-04 2.258423325950e+01
4.200000000000e+02 -2.246649224653e-02 3.350913686326e-04 2.261766016548e+01
4.202500000000e+02 -2.237133401313e-02 3.347153029850e-04 2.265180985670e+01
4.205000000000e+02 -2.229754526169e-02 3.344184052431e-04 2.268668333500e+01
4.207500000000e+02 -2.224551168959e-02 3.342040759898e-04 2.272228104752e+01
4.210000000000e+02 -2.221528860525e-02 3.340746627468e-04 2.275860294727e+01
4.212500000000e+02 -2.220661016708e-02 3.340314562190e-04 2.279564825808e+01
4.215000000000e+02 -2.221890005772e-02 3.340747138451e-04 2.283341538121e+01
4.217500000000e+02 -2.225128699501e-02 3.342036422181e-04 2.287190177576e+01
4.220000000000e+02 -2.230262761316e-02 3.344163329925e-04 2.291110371418e+01
4.222500000000e+02 -2.237152759376e-02 3.347099009920e-04 2.295101626026e+01
4.225000000000e+02 -2.245637154644e-02 3.350804942135e-04 2.299163299362e+01
4.227500000000e+02 -2.255535246268e-02 3.355233227155e-04 2.303294585504e+01
4.230000000000e+02 -2.266650537009e-02 3.360327092148e-04 2.307494485740e+01
4.232500000000e+02 -2.278773949025e-02 3.366021448100e-04 2.311761800362e+01
4.235000000000e+02 -2.291687492588e-02 3.372243601105e-04 2.316095089838e+01
4.237500000000e+02 -2.305167696128e-02 3.378913947343e-04 2.320492664211e+01
4.240000000000e+02 -2.318989175895e-02 3.385946698048e-04 2.324952552744e+01
4.242500000000e+02 -2.332927990917e-02 3.393251402255e-04 2.329472476650e+01
4.245000000000e+02 -2.346765050412e-02 3.400733664410e-04 2.334049835430e+01
4.247500000000e+02 -2.360289234361e-02 3.408295969186e-04 2.338681681505e+01
4.250000000000e+02 -2.373300189407e-02 3.415839428851e-04 2.343364698754e+01
4.252500000000e+02 -2.385611347969e-02 3.423265272271e-04 2.348095195844e+01
4.255000000000e+02 -2.397051932684e-02 3.430474833710e-04 2.352869087280e+01
4.257500000000e+02 -2.407469557123e-02 3.437373002382e-04 2.357681894439e+01
4.260000000000e+02 -2.416731603149e-02 3.443869383890e-04 2.362528738074e+01
4.262500000000e+02 -2.424727170778e-02 3.449878467470e-04 2.367404348414e+01
4.265000000000e+02 -2.431368046133e-02 3.455322597801e-04 2.372303072512e+01
4.267500000000e+02 -2.436589261020e-02 3.460130254454e-04 2.377218889916e+01
4.270000000000e+02 -2.440350073268e-02 3.464238930696e-04 2.382145437676e+01
4.272500000000e+02 -2.442633544535e-02 3.467597855620e-04 2.387076035134e+01
4.275000000000e+02 -2.443446912770e-02 3.470167706044e-04 2.392003719081e+01
4.277500000000e+02 -2.442820508478e-02 3.471920894494e-04 2.396921280248e+01
4.280000000000e+02 -2.440807414631e-02 3.472842580898e-04 2.401821305209e+01
4.282500000000e+02 -2.437481782864e-02 3.472931172847e-04 2.406696222898e+01
4.285000000000e+02 -2.432937824053e-02 3.472197847830e-04 2.411538349938e+01
4.287500000000e+02 -2.427287618787e-02 3.470665785842e-04 2.416339944233e+01
4.290000000000e+02 -2.420659411876e-02 3.468371111032e-04 2.421093250613e+01
4.292500000000e+02 -2.413195089986e-02 3.465361746048e-04 2.425790558664e+01
4.295000000000e+02 -2.405047993852e-02 3.461696504221e-04 2.430424247496e+01
4.297500000000e+02 -2.396380174622e-02 3.457443926437e-04 2.434986837632e+01
4.300000000000e+02 -2.387359637315e-02 3.452680975260e-04 2.439471046093e+01
4.302500000000e+02 -2.378157531196e-02 3.447491353752e-04 2.443869824671e+01
4.305000000000e+02 -2.368945206041e-02 3.441964867454e-04 2.448176409457e+01
4.307500000000e+02 -2.359891411182e-02 3.436195255114e-04 2.452384373677e+01
4.310000000000e+02 -2.351159318704e-02 3.430278349231e-04 2.456487654674e+01
4.312500000000e+02 -2.342904107456e-02 3.424310606992e-04 2.460480615365e+01
4.315000000000e+02 -2.335270000641e-02 3.418387527225e-04 2.464358064737e+01
4.317500000000e+02 -2.328388356296e-02 3.412602062251e-04 2.468115322014e+01
4.320000000000e+02 -2.322375112316e-02 3.407043168908e-04 2.471748235900e+01
4.322500000000e+02 -2.317329085457e-02 3.401794643078e-04 2.475253235152e+01
4.325000000000e+02 -2.313330767991e-02 3.396933952037e-04 2.478627382249e+01
4.327500000000e+02 -2.310440709002e-02 3.392530905971e-04 2.481868393182e+01
4.330000000000e+02 -2.308698965673e-02 3.388647236486e-04 2.484974691674e+01
4.332500000000e+02 -2.308125063054e-02 3.385336197070e-04 2.487945464959e+01
4.335000000000e+02 -2.308717500127e-02 3.382641768063e-04 2.490780680931e+01
4.337500000000e+02 -2.310454487850e-02 3.380598626747e-04 2.493481142026e+01
4.340000000000e+02 -2.313295116162e-02 3.379232286055e-04 2.496048537593e+01
4.342500000000e+02 -2.317180045567e-02 3.378559098079e-04 2.498485449972e+01
4.345000000000e+02 -2.322033424242e-02 3.378586311832e-04 2.500795398748e+01
4.347500000000e+02 -2.327765028844e-02 3.379313373005e-04 2.502982874774e+01
4.350000000000e+02 -2.334271972354e-02 3.380732925209e-04 2.505053326838e+01
4.352500000000e+02 -2.341441315452e-02 3.382830714766e-04 2.507013177116e+01
4.355000000000e+02 -2.349152779626e-02 3.385586092825e-04 2.508869827256e+01
4.357500000000e+02 -2.357281087494e-02 3.388972822224e-04 2.510631608595e+01
4.360000000000e+02 -2.365698878664e-02 3.392960769979e-04 2.512307764957e+01
4.362500000000e+02 -2.374279353554e-02 3.397516788481e-04 2.513908395586e+01
4.365000000000e+02 -2.382898934568e-02 3.402605098536e-04 2.515444408942e+01
4.367500000000e+02 -2.391439713021e-02 3.408188041636e-04 2.516927420588e+01
4.370000000000e+02 -2.399791887113e-02 3.414227161124e-04 2.518369681384e+01
4.372500000000e+02 -2.407855882717e-02 3.420683798848e-04 2.519783968752e+01
4.375000000000e+02 -2.415544202063e-02 3.427519709021e-04 2.521183494478e+01
4.377500000000e+02 -2.422783114714e-02 3.434697640358e-04 2.522581757261e+01
4.380000000000e+02 -2.429513748690e-02 3.442181758921e-04 2.523992454213e+01
4.382500000000e+02 -2.435693216187e-02 3.449938144349e-04 2.525429325382e+01
4.385000000000e+02 -2.441295147409e-02 3.457935085834e-04 2.526906040049e+01
4.387500000000e+02 -2.446309664676e-02 3.466143232358e-04 2.528436082656e+01
4.390000000000e+02 -2.450743644911e-02 3.474536371003e-04 2.530032606764e+01
4.392500000000e+02 -2.454619977285e-02 3.483091193686e-04 2.531708329538e+01
4.395000000000e+02 -2.457976555608e-02 3.491787325122e-04 2.533475432847e+01
4.397500000000e+02 -2.460865770187e-02 3.500607438361e-04 2.535345431782e+01
4.400000000000e+02 -2.463352447103e-02 3.509537371858e-04 2.537329111148e+01
4.402500000000e+02 -2.465512843385e-02 3.518566253396e-04 2.539436411207e+01
4.405000000000e+02 -2.467432565337e-02 3.527686236385e-04 2.541676361364e+01
4.407500000000e+02 -2.469204295928e-02 3.536892209225e-04 2.544057024204e+01
4.410000000000e+02 -2.470926348898e-02 3.546181761356e-04 2.546585405448e+01
4.412500000000e+02 -2.472699804431e-02 3.555554640786e-04 2.549267435659e+01
4.415000000000e+02 -2.474626982506e-02 3.565012837709e-04 2.552107890916e+01
4.417500000000e+02 -2.476808583441e-02 3.574559636865e-04 2.555110390801e+01
4.420000000000e+02 -2.479342078539e-02 3.584199254440e-04 2.558277336312e+01
4.422500000000e+02 -2.482319420629e-02 3.593936133732e-04 2.561609898310e+01
4.425000000000e+02 -2.485824978307e-02 3.603774490270e-04 2.565108015706e+01
4.427500000000e+02 -2.489934096581e-02 3.613717753402e-04 2.568770346732e+01
4.430000000000e+02 -2.494711072471e-02 3.623767753070e-04 2.572594305848e+01
4.432500000000e+02 -2.500208084742e-02 3.633924141590e-04 2.576576019145e+01
4.435000000000e+02 -2.506463682627e-02 3.644183746077e-04 2.580710377422e+01
4.437500000000e+02 -2.513502011937e-02 3.654540092982e-04 2.584991000405e+01
4.440000000000e+02 -2.521332042969e-02 3.664982194274e-04 2.589410309363e+01
4.442500000000e+02 -2.529947073820e-02 3.675495203896e-04 2.593959500698e+01
4.445000000000e+02 -2.539324609806e-02 3.686061025951e-04 2.598628638880e+01
4.447500000000e+02 -2.549426357190e-02 3.696656607771e-04 2.603406651761e+01
4.450000000000e+02 -2.560198583314e-02 3.707254516166e-04 2.608281404446e+01
4.452500000000e+02 -2.571573008446e-02 3.717821055079e-04 2.613239788929e+01
4.455000000000e+02 -2.583467380449e-02 3.728318647203e-04 2.618267749602e+01
4.457500000000e+02 -2.595786655054e-02 3.738705945039e-04 2.623350388536e+01
4.460000000000e+02 -2.608424659897e-02 3.748938162680e-04 2.628472085704e+01
4.462500000000e+02 -2.621265055263e-02 3.758967335451e-04 2.633616541562e+01
4.465000000000e+02 -2.634183766556e-02 3.768743221704e-04 2.638766956481e+01
4.467500000000e+02 -2.647050145072e-02 3.778213822564e-04 2.643906081801e+01
4.470000000000e+02 -2.659729788931e-02 3.787326437006e-04 2.649016417214e+01
4.472500000000e+02 -2.672085857844e-02 3.796028202821e-04 2.654080283049e+01
4.475000000000e+02 -2.683981490824e-02 3.804267092466e-04 2.659079987114e+01
4.477500000000e+02 -2.695282214078e-02 3.811992899777e-04 2.663997992358e+01
4.480000000000e+02 -2.705857349705e-02 3.819157794424e-04 2.668817012438e+01
4.482500000000e+02 -2.715582366917e-02 3.825717318588e-04 2.673520184307e+01
4.485000000000e+02 -2.724341052650e-02 3.831631310222e-04 2.678091236841e+01
4.487500000000e+02 -2.732026847238e-02 3.836864184530e-04 2.682514585865e+01
4.490000000000e+02 -2.738544949000e-02 3.841386210282e-04 2.686775503262e+01
4.492500000000e+02 -2.743813772505e-02 3.845173960008e-04 2.690860232155e+01
4.495000000000e+02 -2.747766645083e-02 3.848210734137e-04 2.694756135411e+01
4.497500000000e+02 -2.750352655909e-02 3.850486863205e-04 2.698451764046e+01
4.500000000000e+02 -2.751537981924e-02 3.852000277046e-04 2.701936975516e+01
4.502500000000e+02 -2.751306818511e-02 3.852756943137e-04 2.705203031637e+01
4.505000000000e+02 -2.749661788963e-02 3.852770224496e-04 2.708242628509e+01
4.507500000000e+02 -2.746624428307e-02 3.852061682931e-04 2.711049962989e+01
4.510000000000e+02 -2.742235326277e-02 3.850660919082e-04 2.713620774261e+01
4.512500000000e+02 -2.736553764867e-02 3.848605188966e-04 2.715952324629e+01
4.515000000000e+02 -2.729657351233e-02 3.845939310993e-04 2.718043408331e+01
4.517500000000e+02 -2.721641221252e-02 3.842715247945e-04 2.719894313368e+01
4.520000000000e+02 -2.712616854067e-02 3.838991590030e-04 2.721506788688e+01
4.522500000000e+02 -2.702710883799e-02 3.834832885122e-04 2.722883953794e+01
4.525000000000e+02 -2.692063397252e-02 3.830308937765e-04 2.724030228306e+01
4.527500000000e+02 -2.680825934577e-02 3.825493984891e-04 2.724951243226e+01
4.530000000000e+02 -2.669159618382e-02 3.820465782778e-04 2.725653709460e+01
4.532500000000e+02 -2.657232775898e-02 3.815304622130e-04 2.726145305944e+01
4.535000000000e+02 -2.645218308724e-02 3.810092278705e-04 2.726434558653e+01
4.537500000000e+02 -2.633291547090e-02 3.804910949077e-04 2.726530681699e+01
4.540000000000e+02 -2.621627182285e-02 3.799842080078e-04 2.726443462751e+01
4.542500000000e+02 -2.610397030304e-02 3.794965279745e-04 2.726183100569e+01
4.545000000000e+02 -2.599767256915e-02 3.790357244698e-04 2.725760076026e+01
4.547500000000e+02 -2.589895627928e-02 3.786090350585e-04 2.725185025555e+01
4.550000000000e+02 -2.580929489296e-02 3.782231780659e-04 2.724468592733e+01
4.552500000000e+02 -2.573003096230e-02 3.778842458267e-04 2.723621331639e+01
4.555000000000e+02 -2.566235927446e-02 3.775976106435e-04 2.722653573547e+01
4.557500000000e+02 -2.560730398527e-02 3.773678419744e-04 2.721575351206e+01
4.560000000000e+02 -2.556570563892e-02 3.771986212651e-04 2.720396292206e+01
4.562500000000e+02 -2.553820697012e-02 3.770926801485e-04 2.719125554213e+01
4.565000000000e+02 -2.552524103964e-02 3.770517417598e-04 2.717771772572e+01
4.567500000000e+02 -2.552702704769e-02 3.770764742715e-04 2.716342993775e+01
4.570000000000e+02 -2.554356385900e-02 3.771664792898e-04 2.714846663150e+01
4.572500000000e+02 -2.557463022455e-02 3.773202754656e-04 2.713289583193e+01
4.575000000000e+02 -2.561978654411e-02 3.775353036178e-04 2.711677911091e+01
4.577500000000e+02 -2.567837915789e-02 3.778079417827e-04 2.710017164732e+01
4.580000000000e+02 -2.574954948244e-02 3.781335439772e-04 2.708312213011e+01
4.582500000000e+02 -2.583224455229e-02 3.785064914629e-04 2.706567310858e+01
4.585000000000e+02 -2.592523043442e-02 3.789202568706e-04 2.704786100514e+01
4.587500000000e+02 -2.602710870659e-02 3.793674864254e-04 2.702971653818e+01
4.590000000000e+02 -2.613633506922e-02 3.798400949125e-04 2.701126493385e+01
4.592500000000e+02 -2.625123875696e-02 3.803293698748e-04 2.699252616237e+01
4.595000000000e+02 -2.637004614276e-02 3.808260936533e-04 2.697351539071e+01
4.597500000000e+02 -2.649090309361e-02 3.813206683940e-04 2.695424314075e+01
4.600000000000e+02 -2.661189990443e-02 3.818032524925e-04 2.693471563183e+01
4.602500000000e+02 -2.673109793189e-02 3.822639055376e-04 2.691493509320e+01
4.605000000000e+02 -2.684655372282e-02 3.826926980160e-04 2.689489989796e+01
4.607500000000e+02 -2.695634583432e-02 3.830798980560e-04 2.687460482183e+01
4.610000000000e+02 -2.705860210507e-02 3.834161743685e-04 2.685404126262e+01
4.612500000000e+02 -2.715152254004e-02 3.836926341786e-04 2.683319729878e+01
4.615000000000e+02 -2.723340673923e-02 3.839009639057e-04 2.681205791996e+01
4.617500000000e+02 -2.730267453185e-02 3.840335827919e-04 2.679060504664e+01
4.620000000000e+02 -2.735789040121e-02 3.840837721865e-04 2.676881772611e+01
4.622500000000e+02 -2.739778111318e-02 3.840457196708e-04 2.674667214899e+01
4.625000000000e+02 -2.742125647461e-02 3.839146411641e-04 2.672414183268e+01
4.627500000000e+02 -2.742742252199e-02 3.836868179934e-04 2.670119769059e+01
4.630000000000e+02 -2.741559607163e-02 3.833596641025e-04 2.667780820393e+01
4.632500000000e+02 -2.738531506627e-02 3.829317281427e-04 2.665393960716e+01
4.635000000000e+02 -2.733634375723e-02 3.824027233053e-04 2.662955608954e+01
4.637500000000e+02 -2.726867920216e-02 3.817735266742e-04 2.660462006409e+01
4.640000000000e+02 -2.718255216750e-02 3.810461630263e-04 2.657909247489e+01
4.642500000000e+02 -2.707842431463e-02 3.802237942866e-04 2.655293316240e+01
4.645000000000e+02 -2.695698410714e-02 3.793106358877e-04 2.652610126315e+01
4.647500000000e+02 -2.681913764064e-02 3.783118139703e-04 2.649855568596e+01
4.650000000000e+02 -2.666599746182e-02 3.772334098521e-04 2.647025557947e+01
4.652500000000e+02 -2.649886776112e-02 3.760823685648e-04 2.644116091437e+01
4.655000000000e+02 -2.631922785268e-02 3.748663601151e-04 2.641123304007e+01
4.657500000000e+02 -2.612871175542e-02 3.735936914995e-04 2.638043524355e+01
4.660000000000e+02 -2.592908829165e-02 3.722733549550e-04 2.634873340524e+01
4.662500000000e+02 -2.572223791866e-02 3.709147639704e-04 2.631609657843e+01
4.665000000000e+02 -2.551012771637e-02 3.695276465191e-04 2.628249752863e+01
4.667500000000e+02 -2.529478844643e-02 3.681219669892e-04 2.624791336432e+01
4.670000000000e+02 -2.507828875891e-02 3.667078217427e-04 2.621232602311e+01
4.672500000000e+02 -2.486270953993e-02 3.652954053018e-04 2.617572267886e+01
4.675000000000e+02 -2.465012150250e-02 3.638947401858e-04 2.613809623585e+01
4.677500000000e+02 -2.444256049123e-02 3.625156004991e-04 2.609944560791e+01
4.680000000000e+02 -2.424200456611e-02 3.611675340271e-04 2.605977590357e+01
4.682500000000e+02 -2.405035529362e-02 3.598597212421e-04 2.601909867862e+01
4.685000000000e+02 -2.386941769696e-02 3.586008723043e-04 2.597743193805e+01
4.687500000000e+02 -2.370088153273e-02 3.573991410168e-04 2.593480003342e+01
4.690000000000e+02 -2.354630795772e-02 3.562620521285e-04 2.589123362203e+01
4.692500000000e+02 -2.340711505513e-02 3.551964316267e-04 2.584676937070e+01
4.695000000000e+02 -2.328456489641e-02 3.542083430271e-04 2.580144954987e+01
4.697500000000e+02 -2.317975613647e-02 3.533030331167e-04 2.575532173129e+01
4.700000000000e+02 -2.309361321673e-02 3.524848734438e-04 2.570843812621e+01
4.702500000000e+02 -2.302688209442e-02 3.517573858722e-04 2.566085513244e+01
4.705000000000e+02 -2.298012388448e-02 3.511231642602e-04 2.561263255219e+01
4.707500000000e+02 -2.295371175873e-02 3.505838605292e-04 2.556383299938e+01
4.710000000000e+02 -2.294782857222e-02 3.501401430489e-04 2.551452111437e+01
4.712500000000e+02 -2.296246510920e-02 3.497917617874e-04 2.546476275235e+01
4.715000000000e+02 -2.299742098566e-02 3.495376341393e-04 2.541462430738e+01
4.717500000000e+02 -2.305230432833e-02 3.493756866851e-04 2.536417188521e+01
4.720000000000e+02 -2.312653445654e-02 3.493029622442e-04 2.531347051845e+01
4.722500000000e+02 -2.321934453388e-02 3.493156494157e-04 2.526258352692e+01
4.725000000000e+02 -2.332978573748e-02 3.494091259934e-04 2.521157172374e+01
4.727500000000e+02 -2.345673087692e-02 3.495779979669e-04 2.516049286151e+01
4.730000000000e+02 -2.359888260183e-02 3.498161573874e-04 2.510940096441e+01
4.732500000000e+02 -2.375477780034e-02 3.501168265458e-04 2.505834586518e+01
4.735000000000e+02 -2.392279889432e-02 3.504726471564e-04 2.500737267296e+01
4.737500000000e+02 -2.410118157713e-02 3.508757606695e-04 2.495652145673e+01
4.740000000000e+02 -2.428802925048e-02 3.513177483596e-04 2.490582685179e+01
4.742500000000e+02 -2.448132304796e-02 3.517897559251e-04 2.485531788505e+01
4.745000000000e+02 -2.467894050578e-02 3.522826480857e-04 2.480501776104e+01
4.747500000000e+02 -2.487866919249e-02 3.527870484374e-04 2.475494382130e+01
4.750000000000e+02 -2.507822315697e-02 3.532934195705e-04 2.470510750039e+01
4.752500000000e+02 -2.527525297405e-02 3.537921072798e-04 2.465551443867e+01
4.755000000000e+02 -2.546737072619e-02 3.542735032736e-04 2.460616461759e+01
4.757500000000e+02 -2.565217742267e-02 3.547280850761e-04 2.455705257693e+01
4.760000000000e+02 -2.582728926700e-02 3.551464910407e-04 2.450816775622e+01
4.762500000000e+02 -2.599036905047e-02 3.555197133993e-04 2.445949481842e+01
4.765000000000e+02 -2.613915363896e-02 3.558391193854e-04 2.441101415821e+01
4.767500000000e+02 -2.627148453647e-02 3.560965043091e-04 2.436270233506e+01
4.770000000000e+02 -2.638533514638e-02 3.562842066064e-04 2.431453270302e+01
4.772500000000e+02 -2.647883850952e-02 3.563951961752e-04 2.426647600742e+01
4.775000000000e+02 -2.655031277353e-02 3.564231520608e-04 2.421850101071e+01
4.777500000000e+02 -2.659828523108e-02 3.563625947131e-04 2.417057526995e+01
4.780000000000e+02 -2.662151263312e-02 3.562088861288e-04 2.412266577994e+01
4.782500000000e+02 -2.661900109787e-02 3.559582186036e-04 2.407473980846e+01
4.785000000000e+02 -2.659002120967e-02 3.556078103970e-04 2.402676559976e+01
4.787500000000e+02 -2.653412072913e-02 3.551559228219e-04 2.397871315462e+01
4.790000000000e+02 -2.645113126226e-02 3.546019236901e-04 2.393055492437e+01
4.792500000000e+02 -2.634117684853e-02 3.539461918371e-04 2.388226657693e+01
4.795000000000e+02 -2.620467460565e-02 3.531902488043e-04 2.383382763171e+01
4.797500000000e+02 -2.604233147405e-02 3.523367436508e-04 2.378522200758e+01
4.800000000000e+02 -2.585514273385e-02 3.513894180039e-04 2.373643863068e+01
4.802500000000e+02 -2.564438141415e-02 3.503530929261e-04 2.368747181960e+01
4.805000000000e+02 -2.541158890085e-02 3.492336627921e-04 2.363832164608e+01
4.807500000000e+02 -2.515855800733e-02 3.480380449125e-04 2.358899411947e+01
4.810000000000e+02 -2.488732110990e-02 3.467741222693e-04 2.353950137799e+01
4.812500000000e+02 -2.460012897221e-02 3.454506810641e-04 2.348986165568e+01
4.815000000000e+02 -2.429942808011e-02 3.440773341307e-04 2.344009912409e+01
4.817500000000e+02 -2.398784199182e-02 3.426644256836e-04 2.339024374203e+01
4.820000000000e+02 -2.366814485961e-02 3.412230408014e-04 2.334033087812e+01
4.822500000000e+02 -2.334323444488e-02 3.397648072098e-04 2.329040083727e+01
4.825000000000e+02 -2.301610863233e-02 3.383017567386e-04 2.324049842131e+01
4.827500000000e+02 -2.268983512214e-02 3.368461431807e-04 2.319067230467e+01
4.830000000000e+02 -2.236752188945e-02 3.354104488164e-04 2.314097434646e+01
4.832500000000e+02 -2.205228921906e-02 3.340072236297e-04 2.309145901146e+01
4.835000000000e+02 -2.174723798110e-02 3.326489237445e-04 2.304218263990e+01
4.837500000000e+02 -2.145541867484e-02 3.313478177222e-04 2.299320272295e+01
4.840000000000e+02 -2.117980016510e-02 3.301157773143e-04 2.294457733865e+01
4.842500000000e+02 -2.092323774332e-02 3.289641240152e-04 2.289636449846e+01
4.845000000000e+02 -2.068844204716e-02 3.279036403481e-04 2.284862153235e+01
4.847500000000e+02 -2.047794607382e-02 3.269443304345e-04 2.280140472447e+01
4.850000000000e+02 -2.029407578081e-02 3.260953317205e-04 2.275476875167e+01
4.852500000000e+02 -2.013891742425e-02 3.253647084184e-04 2.270876648735e+01
4.855000000000e+02 -2.001428921223e-02 3.247594054084e-04 2.266344870471e+01
4.857500000000e+02 -1.992171478219e-02 3.242851423655e-04 2.261886384031e+01
4.860000000000e+02 -1.986239344620e-02 3.239463321980e-04 2.257505808428e+01
4.862500000000e+02 -1.983718071324e-02 3.237460047015e-04 2.253207517979e+01
4.865000000000e+02 -1.984656285927e-02 3.236857399292e-04 2.248995667102e+01
4.867500000000e+02 -1.989064192216e-02 3.237656446635e-04 2.244874192175e+01
4.870000000000e+02 -1.996911954634e-02 3.239843045458e-04 2.240846835141e+01
4.872500000000e+02 -2.008129091457e-02 3.243387651387e-04 2.236917149504e+01
4.875000000000e+02 -2.022603353545e-02 3.248245293313e-04 2.233088548514e+01
4.877500000000e+02 -2.040181356039e-02 3.254355981362e-04 2.229364299404e+01
4.880000000000e+02 -2.060668529729e-02 3.261644981286e-04 2.225747578500e+01
4.882500000000e+02 -2.083830780830e-02 3.270023532088e-04 2.222241461161e+01
4.885000000000e+02 -2.109395647799e-02 3.279389508092e-04 2.218848977232e+01
4.887500000000e+02 -2.137055133584e-02 3.289628475756e-04 2.215573092160e+01
4.890000000000e+02 -2.166468067451e-02 3.300614707991e-04 2.212416760154e+01
4.892500000000e+02 -2.197264039322e-02 3.312212556484e-04 2.209382894633e+01
4.895000000000e+02 -2.229047015239e-02 3.324277831686e-04 2.206474416232e+01
4.897500000000e+02 -2.261400200457e-02 3.336659382578e-04 2.203694212467e+01
4.900000000000e+02 -2.293890796408e-02 3.349199603208e-04 2.201045178695e+01
4.902500000000e+02 -2.326075524331e-02 3.361737916520e-04 2.198530168445e+01
4.905000000000e+02 -2.357506259974e-02 3.374114888495e-04 2.196152022062e+01
4.907500000000e+02 -2.387736026724e-02 3.386170569851e-04 2.193913537245e+01
4.910000000000e+02 -2.416324998601e-02 3.397747207200e-04 2.191817434139e+01
4.912500000000e+02 -2.442846842496e-02 3.408692093277e-04 2.189866379076e+01
4.915000000000e+02 -2.466894588197e-02 3.418858286902e-04 2.188062913844e+01
4.917500000000e+02 -2.488086872417e-02 3.428108003403e-04 2.186409477486e+01
4.920000000000e+02 -2.506073573917e-02 3.436315434734e-04 2.184908363838e+01
4.922500000000e+02 -2.520540894541e-02 3.443366627302e-04 2.183561676959e+01
4.925000000000e+02 -2.531216782551e-02 3.449161097587e-04 2.182371352882e+01
4.927500000000e+02 -2.537874668904e-02 3.453614712943e-04 2.181339081209e+01
4.930000000000e+02 -2.540337780333e-02 3.456661000387e-04 2.180466327873e+01
4.932500000000e+02 -2.538481928408e-02 3.458252318161e-04 2.179754290169e+01
4.935000000000e+02 -2.532237529656e-02 3.458360344805e-04 2.179203852822e+01
4.937500000000e+02 -2.521591678905e-02 3.456976654007e-04 2.178815605854e+01
4.940000000000e+02 -2.506588448684e-02 3.454112979586e-04 2.178589794501e+01
4.942500000000e+02 -2.487329007895e-02 3.449801334588e-04 2.178526312062e+01
4.945000000000e+02 -2.463970244791e-02 3.444093563551e-04 2.178624650016e+01
4.947500000000e+02 -2.436723709600e-02 3.437060949843e-04 2.178883922148e+01
4.950000000000e+02 -2.405852673363e-02 3.428793157750e-04 2.179302816400e+01
4.952500000000e+02 -2.371669193024e-02 3.419397133999e-04 2.179879593778e+01
4.955000000000e+02 -2.334529890332e-02 3.408995478443e-04 2.180612041867e+01
4.957500000000e+02 -2.294832038478e-02 3.397724539511e-04 2.181497506894e+01
4.960000000000e+02 -2.253008349939e-02 3.385733475596e-04 2.182532860556e+01
4.962500000000e+02 -2.209521416593e-02 3.373182304834e-04 2.183714466724e+01
4.965000000000e+02 -2.164858360550e-02 3.360238609146e-04 2.185038223120e+01
4.967500000000e+02 -2.119524621279e-02 3.347075571173e-04 2.186499536166e+01
4.970000000000e+02 -2.074037618840e-02 3.333869797267e-04 2.188093295840e+01
4.972500000000e+02 -2.028920716560e-02 3.320799217673e-04 2.189813931424e+01
4.975000000000e+02 -1.984696680647e-02 3.308040022240e-04 2.191655396359e+01
4.977500000000e+02 -1.941881394984e-02 3.295764315290e-04 2.193611154962e+01
4.980000000000e+02 -1.900977699963e-02 3.284138839557e-04 2.195674253786e+01
4.982500000000e+02 -1.862469309038e-02 3.273322898365e-04 2.197837309005e+01
4.985000000000e+02 -1.826814987496e-02 3.263465496612e-04 2.200092554167e+01
4.987500000000e+02 -1.794443229363e-02 3.254703507197e-04 2.202431834521e+01
4.990000000000e+02 -1.765746761046e-02 3.247159904717e-04 2.204846708743e+01
4.992500000000e+02 -1.741078220973e-02 3.240942720194e-04 2.207328416678e+01
4.995000000000e+02 -1.720745359213e-02 3.236144136035e-04 2.209867989449e+01
4.997500000000e+02 -1.705007332444e-02 3.232838720705e-04 2.212456270596e+01
5.000000000000e+02 -1.694071707770e-02 3.231082268490e-04 2.215083938079e+01
5.002500000000e+02 -1.688090934410e-02 3.230911201662e-04 2.217741626563e+01
5.005000000000e+02 -1.687161006426e-02 3.232342161918e-04 2.220419904519e+01
5.007500000000e+02 -1.691318937149e-02 3.235372324426e-04 2.223109410835e+01
5.010000000000e+02 -1.700542747347e-02 3.239979286525e-04 2.225800833885e+01
5.012500000000e+02 -1.714750396375e-02 3.246120155709e-04 2.228485036031e+01
5.015000000000e+02 -1.733800587239e-02 3.253732855191e-04 2.231153075594e+01
5.017500000000e+02 -1.757493732127e-02 3.262736328572e-04 2.233796279425e+01
5.020000000000e+02 -1.785574161440e-02 3.273031805507e-04 2.236406259710e+01
5.022500000000e+02 -1.817731944401e-02 3.284504841337e-04 2.238975027054e+01
5.025000000000e+02 -1.853606536794e-02 3.297025828524e-04 2.241495008161e+01
5.027500000000e+02 -1.892790876738e-02 3.310451222873e-04 2.243959067715e+01
5.030000000000e+02 -1.934835223595e-02 3.324625675176e-04 2.246360620337e+01
5.032500000000e+02 -1.979253037994e-02 3.339383787052e-04 2.248693602836e+01
5.035000000000e+02 -2.025526235925e-02 3.354551908570e-04 2.250952543254e+01
5.037500000000e+02 -2.073111243606e-02 3.369950512407e-04 2.253132625592e+01
5.040000000000e+02 -2.121446032586e-02 3.385396458537e-04 2.255229648877e+01
5.042500000000e+02 -2.169956540765e-02 3.400705359710e-04 2.257240137517e+01
5.045000000000e+02 -2.218064189338e-02 3.415694166191e-04 2.259161281542e+01
5.047500000000e+02 -2.265192970401e-02 3.430183068020e-04 2.260991027598e+01
5.050000000000e+02 -2.310776955688e-02 3.443997916862e-04 2.262728061119e+01
5.052500000000e+02 -2.354267411924e-02 3.456972461287e-04 2.264371788048e+01
5.055000000000e+02 -2.395140065720e-02 3.468951049470e-04 2.265922397425e+01
5.057500000000e+02 -2.432901901910e-02 3.479789600611e-04 2.267380831980e+01
5.060000000000e+02 -2.467097356985e-02 3.489357359651e-04 2.268748751349e+01
5.062500000000e+02 -2.497314714101e-02 3.497537985286e-04 2.270028588015e+01
5.065000000000e+02 -2.523190888716e-02 3.504231628046e-04 2.271223451021e+01
5.067500000000e+02 -2.544416824439e-02 3.509356358153e-04 2.272337178856e+01
5.070000000000e+02 -2.560740671406e-02 3.512848424906e-04 2.273374229436e+01
5.072500000000e+02 -2.571971685956e-02 3.514663102564e-04 2.274339710085e+01
5.075000000000e+02 -2.577982319156e-02 3.514774861053e-04 2.275239304182e+01
5.077500000000e+02 -2.578709273215e-02 3.513178492838e-04 2.276079193072e+01
5.080000000000e+02 -2.574154868347e-02 3.509886867331e-04 2.276866054967e+01
5.082500000000e+02 -2.564386436680e-02 3.504931117091e-04 2.277606976482e+01
5.085000000000e+02 -2.549534746457e-02 3.498360483677e-04 2.278309360998e+01
5.087500000000e+02 -2.529792955285e-02 3.490243509882e-04 2.278980912136e+01
5.090000000000e+02 -2.505413372845e-02 3.480665565583e-04 2.279629534809e+01
5.092500000000e+02 -2.476703665290e-02 3.469726977866e-04 2.280263239863e+01
5.095000000000e+02 -2.444023399844e-02 3.457540284651e-04 2.280890118222e+01
5.097500000000e+02 -2.407778747113e-02 3.444232260487e-04 2.281518236326e+01
5.100000000000e+02 -2.368417350101e-02 3.429940670049e-04 2.282155581680e+01
5.102500000000e+02 -2.326422035835e-02 3.414813012496e-04 2.282809963747e+01
5.105000000000e+02 -2.282305348726e-02 3.399005313208e-04 2.283488997079e+01
5.107500000000e+02 -2.236602608193e-02 3.382679496096e-04 2.284200018546e+01
5.110000000000e+02 -2.189864936021e-02 3.366002219944e-04 2.284950014424e+01
5.112500000000e+02 -2.142652930976e-02 3.349143265484e-04 2.285745616729e+01
5.115000000000e+02 -2.095529394623e-02 3.332273615388e-04 2.286593041840e+01
5.117500000000e+02 -2.049052337684e-02 3.315563724841e-04 2.287498040742e+01
5.120000000000e+02 -2.003768546522e-02 3.299181975993e-04 2.288465913530e+01
5.122500000000e+02 -1.960206805506e-02 3.283293000836e-04 2.289501474626e+01
5.125000000000e+02 -1.918871638427e-02 3.268056154122e-04 2.290609025924e+01
5.127500000000e+02 -1.880237482758e-02 3.253624089915e-04 2.291792393978e+01
5.130000000000e+02 -1.844743104944e-02 3.240141393646e-04 2.293054916873e+01
5.132500000000e+02 -1.812786786481e-02 3.227743249336e-04 2.294399442923e+01
5.135000000000e+02 -1.784721703923e-02 3.216554263189e-04 2.295828383226e+01
5.137500000000e+02 -1.760852128615e-02 3.206687350023e-04 2.297343721502e+01
5.140000000000e+02 -1.741430480493e-02 3.198242602914e-04 2.298947026673e+01
5.142500000000e+02 -1.726654437633e-02 3.191307079706e-04 2.300639521146e+01
5.145000000000e+02 -1.716665263044e-02 3.185953477128e-04 2.302422101299e+01
5.147500000000e+02 -1.711547014681e-02 3.182239474941e-04 2.304295361219e+01
5.150000000000e+02 -1.711325546054e-02 3.180207113803e-04 2.306259671245e+01
5.152500000000e+02 -1.715969625809e-02 3.179882597592e-04 2.308315177277e+01
5.155000000000e+02 -1.725391250082e-02 3.181275756336e-04 2.310461883486e+01
5.157500000000e+02 -1.739448224384e-02 3.184380083580e-04 2.312699652947e+01
5.160000000000e+02 -1.757946043175e-02 3.189172521795e-04 2.315028279642e+01
5.162500000000e+02 -1.780641378712e-02 3.195613670482e-04 2.317447506929e+01
5.165000000000e+02 -1.807245725603e-02 3.203648020201e-04 2.319957070320e+01
5.167500000000e+02 -1.837430183402e-02 3.213204522909e-04 2.322556709788e+01
5.170000000000e+02 -1.870829789118e-02 3.224197043395e-04 2.325246225379e+01
5.172500000000e+02 -1.907049255058e-02 3.236525369619e-04 2.328025487380e+01
5.175000000000e+02 -1.945669057699e-02 3.250076344174e-04 2.330894443491e+01
5.177500000000e+02 -1.986251019272e-02 3.264724295561e-04 2.333853166532e+01
5.180000000000e+02 -2.028345302311e-02 3.280332757307e-04 2.336901833467e+01
5.182500000000e+02 -2.071496467500e-02 3.296756404013e-04 2.340040767438e+01
5.185000000000e+02 -2.115250325522e-02 3.313842697539e-04 2.343270416074e+01
5.187500000000e+02 -2.159160193566e-02 3.331432668115e-04 2.346591365460e+01
5.190000000000e+02 -2.202793099685e-02 3.349363939114e-04 2.350004349878e+01
5.192500000000e+02 -2.245735894478e-02 3.367474360576e-04 2.353510221145e+01
5.195000000000e+02 -2.287600617432e-02 3.385601065019e-04 2.357109966340e+01
5.197500000000e+02 -2.328029665101e-02 3.403583504423e-04 2.360804684449e+01
5.200000000000e+02 -2.366700273230e-02 3.421265242442e-04 2.364595561815e+01
5.202500000000e+02 -2.403328458915e-02 3.438496021793e-04 2.368483877484e+01
5.205000000000e+02 -2.437672186883e-02 3.455134118654e-04 2.372470955624e+01
5.207500000000e+02 -2.469533966457e-02 3.471048497135e-04 2.376558161817e+01
5.210000000000e+02 -2.498762599192e-02 3.486120111946e-04 2.380746866246e+01
5.212500000000e+02 -2.525253977850e-02 3.500241534606e-04 2.385038404898e+01
5.215000000000e+02 -2.548951515265e-02 3.513320477741e-04 2.389434063014e+01
5.217500000000e+02 -2.569845215233e-02 3.525280618091e-04 2.393935019611e+01
5.220000000000e+02 -2.587970692636e-02 3.536062367460e-04 2.398542326016e+01
5.222500000000e+02 -2.603406662270e-02 3.545623264433e-04 2.403256848589e+01
5.225000000000e+02 -2.616272604239e-02 3.553938539716e-04 2.408079239532e+01
5.227500000000e+02 -2.626725321406e-02 3.561001244512e-04 2.413009887810e+01
5.230000000000e+02 -2.634954817499e-02 3.566822479140e-04 2.418048871865e+01
5.232500000000e+02 -2.641180460508e-02 3.571430888869e-04 2.423195924623e+01
5.235000000000e+02 -2.645646026722e-02 3.574872350181e-04 2.428450386744e+01
5.237500000000e+02 -2.648614505927e-02 3.577208589497e-04 2.433811165421e+01
5.240000000000e+02 -2.650363304481e-02 3.578516799831e-04 2.439276701700e+01
5.242500000000e+02 -2.651178553520e-02 3.578888572394e-04 2.444844933652e+01
5.245000000000e+02 -2.651349964539e-02 3.578428559334e-04 2.450513267777e+01
5.247500000000e+02 -2.651165232349e-02 3.577252806215e-04 2.456278556153e+01
5.250000000000e+02 -2.650905471451e-02 3.575487362271e-04 2.462137076234e+01
5.252500000000e+02 -2.650840242816e-02 3.573266363921e-04 2.468084517945e+01
5.255000000000e+02 -2.651223077229e-02 3.570730221642e-04 2.474115983271e+01
5.257500000000e+02 -2.652288017128e-02 3.568023855963e-04 2.480225979237e+01
5.260000000000e+02 -2.654246116687e-02 3.565294492181e-04 2.486408427547e+01
5.262500000000e+02 -2.657282651057e-02 3.562689745682e-04 2.492656689067e+01
5.265000000000e+02 -2.661555377519e-02 3.560355513455e-04 2.498963568887e+01
5.267500000000e+02 -2.667193046904e-02 3.558433976596e-04 2.505321349402e+01
5.270000000000e+02 -2.674294604089e-02 3.557061614005e-04 2.511721837148e+01
5.272500000000e+02 -2.682929315986e-02 3.556367478234e-04 2.518156377008e+01
5.275000000000e+02 -2.693137219930e-02 3.556471208437e-04 2.524615905058e+01
5.277500000000e+02 -2.704930214267e-02 3.557481412828e-04 2.531091011951e+01
5.280000000000e+02 -2.718293825574e-02 3.559494346405e-04 2.537571962129e+01
5.282500000000e+02 -2.733189204946e-02 3.562592534761e-04 2.544048759725e+01
5.285000000000e+02 -2.749555696073e-02 3.566843680467e-04 2.550511221383e+01
5.287500000000e+02 -2.767313549741e-02 3.572299741737e-04 2.556948995045e+01
5.290000000000e+02 -2.786366931157e-02 3.578996234070e-04 2.563351632472e+01
5.292500000000e+02 -2.806607160120e-02 3.586951777663e-04 2.569708663319e+01
5.295000000000e+02 -2.827915658950e-02 3.596167835332e-04 2.576009604700e+01
5.297500000000e+02 -2.850167406033e-02 3.606628783625e-04 2.582244064725e+01
5.300000000000e+02 -2.873233770037e-02 3.618301991265e-04 2.588401743477e+01
5.302500000000e+02 -2.896985651019e-02 3.631138122221e-04 2.594472531225e+01
5.305000000000e+02 -2.921295953557e-02 3.645071589529e-04 2.600446514130e+01
5.307500000000e+02 -2.946041978359e-02 3.660022428472e-04 2.606314037214e+01
5.310000000000e+02 -2.971107646645e-02 3.675897359739e-04 2.612065764194e+01
5.312500000000e+02 -2.996384985038e-02 3.692589996439e-04 2.617692685213e+01
5.315000000000e+02 -3.021775592658e-02 3.709982398558e-04 2.623186172389e+01
5.317500000000e+02 -3.047191793531e-02 3.727946159785e-04 2.628538032974e+01
5.320000000000e+02 -3.072557024400e-02 3.746344908309e-04 2.633740512846e+01
5.322500000000e+02 -3.097806267474e-02 3.765035791758e-04 2.638786346600e+01
5.325000000000e+02 -3.122886175973e-02 3.783871357402e-04 2.643668804644e+01
5.327500000000e+02 -3.147754599965e-02 3.802700984801e-04 2.648381694826e+01
5.330000000000e+02 -3.172380174031e-02 3.821373134629e-04 2.652919407115e+01
5.332500000000e+02 -3.196741783982e-02 3.839736887556e-04 2.657276952377e+01
5.335000000000e+02 -3.220827574493e-02 3.857645743561e-04 2.661449980062e+01
5.337500000000e+02 -3.244633812467e-02 3.874957802110e-04 2.665434790730e+01
5.340000000000e+02 -3.268164111295e-02 3.891537940792e-04 2.669228393413e+01
5.342500000000e+02 -3.291427940657e-02 3.907260426566e-04 2.672828490408e+01
5.345000000000e+02 -3.314439734663e-02 3.922010013596e-04 2.676233535361e+01
5.347500000000e+02 -3.337217390227e-02 3.935681677850e-04 2.679442712099e+01
5.350000000000e+02 -3.359781406611e-02 3.948184707625e-04 2.682455986282e+01
5.352500000000e+02 -3.382153476336e-02 3.959443574543e-04 2.685274079467e+01
5.355000000000e+02 -3.404355507814e-02 3.969398713690e-04 2.687898487757e+01
5.357500000000e+02 -3.426408799804e-02 3.978007399833e-04 2.690331494807e+01
5.360000000000e+02 -3.448333068521e-02 3.985244268956e-04 2.692576131051e+01
5.362500000000e+02 -3.470145843225e-02 3.991101757418e-04 2.694636173260e+01
5.365000000000e+02 -3.491862044150e-02 3.995590314114e-04 2.696516136710e+01
5.367500000000e+02 -3.513493551187e-02 3.998738164131e-04 2.698221203898e+01
5.370000000000e+02 -3.535049065868e-02 4.000591009004e-04 2.699757229978e+01
5.372500000000e+02 -3.556534174926e-02 4.001211327261e-04 2.701130646292e+01
5.375000000000e+02 -3.577951459588e-02 4.000677506474e-04 2.702348452121e+01
5.377500000000e+02 -3.599300881207e-02 3.999082659627e-04 2.703418107504e+01
5.380000000000e+02 -3.620580290537e-02 3.996533264635e-04 2.704347479169e+01
5.382500000000e+02 -3.641785930954e-02 3.993147541867e-04 2.705144784863e+01
5.385000000000e+02 -3.662913331751e-02 3.989053807434e-04 2.705818470699e+01
5.387500000000e+02 -3.683958117194e-02 3.984388492642e-04 2.706377145295e+01
5.390000000000e+02 -3.704916776095e-02 3.979293637466e-04 2.706829513382e+01
5.392500000000e+02 -3.725787804198e-02 3.973915113113e-04 2.707184244954e+01
5.395000000000e+02 -3.746572550550e-02 3.968400328698e-04 2.707449916082e+01
5.397500000000e+02 -3.767276213088e-02 3.962895885989e-04 2.707634907566e+01
5.400000000000e+02 -3.787908580694e-02 3.957545206433e-04 2.707747353796e+01
5.402500000000e+02 -3.808485063979e-02 3.952486379135e-04 2.707795020098e+01
5.405000000000e+02 -3.829027259173e-02 3.947849832123e-04 2.707785253422e+01
5.407500000000e+02 -3.849563347977e-02 3.943756411329e-04 2.707724941110e+01
5.410000000000e+02 -3.870128694613e-02 3.940315664448e-04 2.707620408136e+01
5.412500000000e+02 -3.890765855654e-02 3.937623891170e-04 2.707477391263e+01
5.415000000000e+02 -3.911524388741e-02 3.935762639064e-04 2.707301021597e+01
5.417500000000e+02 -3.932460737380e-02 3.934797610123e-04 2.707095748143e+01
5.420000000000e+02 -3.953637535377e-02 3.934777679375e-04 2.706865338004e+01
5.422500000000e+02 -3.975122663648e-02 3.935734219178e-04 2.706612884504e+01
5.425000000000e+02 -3.996988364670e-02 3.937680858611e-04 2.706340757471e+01
5.427500000000e+02 -4.019309857820e-02 3.940613466168e-04 2.706050628642e+01
5.430000000000e+02 -4.042163625240e-02 3.944510382064e-04 2.705743502973e+01
5.432500000000e+02 -4.065626009686e-02 3.949333062104e-04 2.705419693448e+01
5.435000000000e+02 -4.089771177300e-02 3.955027000095e-04 2.705078866709e+01
5.437500000000e+02 -4.114669119424e-02 3.961522895161e-04 2.704720093052e+01
5.440000000000e+02 -4.140383838153e-02 3.968738156905e-04 2.704341841046e+01
5.442500000000e+02 -4.166971196787e-02 3.976578487063e-04 2.703942037475e+01
5.445000000000e+02 -4.194476924264e-02 3.984939837316e-04 2.703518131073e+01
5.447500000000e+02 -4.222934859969e-02 3.993710156192e-04 2.703067099490e+01
5.450000000000e+02 -4.252365139159e-02 4.002771397001e-04 2.702585519327e+01
5.452500000000e+02 -4.282772636673e-02 4.012001842755e-04 2.702069635801e+01
5.455000000000e+02 -4.314145726029e-02 4.021278159756e-04 2.701515371182e+01
5.457500000000e+02 -4.346455112297e-02 4.030477142581e-04 2.700918427760e+01
5.460000000000e+02 -4.379653168417e-02 4.039478819086e-04 2.700274296748e+01
5.462500000000e+02 -4.413673429345e-02 4.048167486465e-04 2.699578329320e+01
5.465000000000e+02 -4.448430433749e-02 4.056433494482e-04 2.698825803243e+01
5.467500000000e+02 -4.483819950268e-02 4.064174914467e-04 2.698011936177e+01
5.470000000000e+02 -4.519719501237e-02 4.071299012049e-04 2.697131953862e+01
5.472500000000e+02 -4.555989177226e-02 4.077723896646e-04 2.696181121025e+01
5.475000000000e+02 -4.592473047119e-02 4.083378373578e-04 2.695154799462e+01
5.477500000000e+02 -4.629000463337e-02 4.088203064220e-04 2.694048446474e+01
5.480000000000e+02 -4.665388235405e-02 4.092151521264e-04 2.692857684429e+01
5.482500000000e+02 -4.701442609390e-02 4.095190204875e-04 2.691578285312e+01
5.485000000000e+02 -4.736961980727e-02 4.097298593831e-04 2.690206230579e+01
5.487500000000e+02 -4.771739527486e-02 4.098468857242e-04 2.688737686058e+01
5.490000000000e+02 -4.805566517609e-02 4.098705704065e-04 2.687169051882e+01
5.492500000000e+02 -4.838235248727e-02 4.098025617452e-04 2.685496929584e+01
5.495000000000e+02 -4.869542961265e-02 4.096456411791e-04 2.683718162177e+01
5.497500000000e+02 -4.899295084323e-02 4.094036124424e-04 2.681829793844e+01
5.500000000000e+02 -4.927309329546e-02 4.090812242444e-04 2.679829103747e+01
5.502500000000e+02 -4.953419229414e-02 4.086840427735e-04 2.677713564051e+01
5.505000000000e+02 -4.977478010178e-02 4.082183377478e-04 2.675480845137e+01
5.507500000000e+02 -4.999362423297e-02 4.076909596381e-04 2.673128819808e+01
5.510000000000e+02 -5.018976011663e-02 4.071091987070e-04 2.670655522404e+01
5.512500000000e+02 -5.036252533271e-02 4.064806613245e-04 2.668059152340e+01
5.515000000000e+02 -5.051159083148e-02 4.058131239729e-04 2.665338079675e+01
5.517500000000e+02 -5.063698368801e-02 4.051143460434e-04 2.662490800833e+01
5.520000000000e+02 -5.073911224899e-02 4.043920532044e-04 2.659515973588e+01
5.522500000000e+02 -5.081877908028e-02 4.036536998618e-04 2.656412377716e+01
5.525000000000e+02 -5.087719227047e-02 4.029063535150e-04 2.653178929529e+01
5.527500000000e+02 -5.091596991128e-02 4.021567176829e-04 2.649814702566e+01
5.530000000000e+02 -5.093713383483e-02 4.014109018186e-04 2.646318896053e+01
5.532500000000e+02 -5.094309984791e-02 4.006743969523e-04 2.642690890744e+01
5.535000000000e+02 -5.093665579909e-02 3.999517945581e-04 2.638930224664e+01
5.537500000000e+02 -5.092093476374e-02 3.992469676898e-04 2.635036628424e+01
5.540000000000e+02 -5.089937904746e-02 3.985630076561e-04 2.631010066013e+01
5.542500000000e+02 -5.087569694465e-02 3.979022001411e-04 2.626850724846e+01
5.545000000000e+02 -5.085381239492e-02 3.972660376529e-04 2.622559067844e+01
5.547500000000e+02 -5.083780738186e-02 3.966552587893e-04 2.618135858068e+01
5.550000000000e+02 -5.083185986317e-02 3.960699155504e-04 2.613582184032e+01
5.552500000000e+02 -5.084017457582e-02 3.955094408244e-04 2.608899519373e+01
5.555000000000e+02 -5.086691511552e-02 3.949727672416e-04 2.604089716573e+01
5.557500000000e+02 -5.091613045204e-02 3.944584394293e-04 2.599155058688e+01
5.560000000000e+02 -5.099167877096e-02 3.939647235372e-04 2.594098310876e+01
5.562500000000e+02 -5.109716055494e-02 3.934897714155e-04 2.588922708576e+01
5.565000000000e+02 -5.123584783969e-02 3.930317543498e-04 2.583632003508e+01
5.567500000000e+02 -5.141061524915e-02 3.925889843765e-04 2.578230506405e+01
5.570000000000e+02 -5.162388759515e-02 3.921600757579e-04 2.572723062942e+01
5.572500000000e+02 -5.187758507423e-02 3.917440539250e-04 2.567115087454e+01
5.575000000000e+02 -5.217307537005e-02 3.913404437569e-04 2.561412590361e+01
5.577500000000e+02 -5.251114854472e-02 3.909493897419e-04 2.555622137840e+01
5.580000000000e+02 -5.289198876568e-02 3.905716919821e-04 2.549750874579e+01
5.582500000000e+02 -5.331516457980e-02 3.902088510941e-04 2.543806498134e+01
5.585000000000e+02 -5.377962227116e-02 3.898630609328e-04 2.537797266650e+01
5.587500000000e+02 -5.428370594471e-02 3.895372119424e-04 2.531731935374e+01
5.590000000000e+02 -5.482517475952e-02 3.892348248611e-04 2.525619745538e+01
5.592500000000e+02 -5.540123061777e-02 3.889599635644e-04 2.519470401750e+01
5.595000000000e+02 -5.600857163057e-02 3.887171523702e-04 2.513293990567e+01
5.597500000000e+02 -5.664343176969e-02 3.885112261871e-04 2.507100972141e+01
5.600000000000e+02 -5.730165023689e-02 3.883472209898e-04 2.500902090541e+01
5.602500000000e+02 -5.797873379805e-02 3.882301981141e-04 2.494708330517e+01
5.605000000000e+02 -5.866992584466e-02 3.881650886349e-04 2.488530862387e+01
5.607500000000e+02 -5.937028910364e-02 3.881565195313e-04 2.482380952228e+01
5.610000000000e+02 -6.007478069944e-02 3.882086634440e-04 2.476269903784e+01
5.612500000000e+02 -6.077833142476e-02 3.883250930894e-04 2.470208989561e+01
5.615000000000e+02 -6.147593008621e-02 3.885086497790e-04 2.464209361934e+01
5.617500000000e+02 -6.216269962902e-02 3.887612708564e-04 2.458281986218e+01
5.620000000000e+02 -6.283397413930e-02 3.890839218399e-04 2.452437560678e+01
5.622500000000e+02 -6.348537062282e-02 3.894765386676e-04 2.446686443091e+01
5.625000000000e+02 -6.411285435709e-02 3.899379406619e-04 2.441038571430e+01
5.627500000000e+02 -6.471279778685e-02 3.904658122886e-04 2.435503395001e+01
5.630000000000e+02 -6.528203235356e-02 3.910567282152e-04 2.430089803157e+01
5.632500000000e+02 -6.581788670898e-02 3.917060750607e-04 2.424806061271e+01
5.635000000000e+02 -6.631822121637e-02 3.924081446985e-04 2.419659748119e+01
5.637500000000e+02 -6.678144571536e-02 3.931562193055e-04 2.414657700661e+01
5.640000000000e+02 -6.720652519930e-02 3.939426221100e-04 2.409805968276e+01
5.642500000000e+02 -6.759298086627e-02 3.947588330280e-04 2.405109764107e+01
5.645000000000e+02 -6.794086645555e-02 3.955955505300e-04 2.400573437639e+01
5.647500000000e+02 -6.825074671735e-02 3.964428855878e-04 2.396200438278e+01
5.650000000000e+02 -6.852365155205e-02 3.972904805326e-04 2.391993304213e+01
5.652500000000e+02 -6.876102887829e-02 3.981276169879e-04 2.387953647860e+01
5.655000000000e+02 -6.896468929385e-02 3.989433858847e-04 2.384082147356e+01
5.657500000000e+02 -6.913673618729e-02 3.997268376266e-04 2.380378560707e+01
5.660000000000e+02 -6.927949890503e-02 4.004671465813e-04 2.376841734671e+01
5.662500000000e+02 -6.939546301907e-02 4.011537622076e-04 2.373469619182e+01
5.665000000000e+02 -6.948719245137e-02 4.017765601308e-04 2.370259306226e+01
5.667500000000e+02 -6.955726043361e-02 4.023259846082e-04 2.367207059360e+01
5.670000000000e+02 -6.960818248155e-02 4.027931786035e-04 2.364308348728e+01
5.672500000000e+02 -6.964234804418e-02 4.031701120358e-04 2.361557911846e+01
5.675000000000e+02 -6.966196812860e-02 4.034496809025e-04 2.358949788788e+01
5.677500000000e+02 -6.966902235136e-02 4.036258179650e-04 2.356477397584e+01
5.680000000000e+02 -6.966522271153e-02 4.036935566681e-04 2.354133574007e+01
5.682500000000e+02 -6.965198344711e-02 4.036491195476e-04 2.351910654142e+01
5.685000000000e+02 -6.963040635636e-02 4.034899686666e-04 2.349800533270e+01
5.687500000000e+02 -6.960127631724e-02 4.032148350687e-04 2.347794723222e+01
5.690000000000e+02 -6.956507262506e-02 4.028237754990e-04 2.345884441229e+01
5.692500000000e+02 -6.952199162055e-02 4.023181752323e-04 2.344060666485e+01
5.695000000000e+02 -6.947198440160e-02 4.017007655843e-04 2.342314216720e+01
5.697500000000e+02 -6.941480171154e-02 4.009755069517e-04 2.340635799902e+01
5.700000000000e+02 -6.935005820105e-02 4.001478657059e-04 2.339016106119e+01
5.702500000000e+02 -6.927729811622e-02 3.992246251883e-04 2.337445854931e+01
5.705000000000e+02 -6.919607303976e-02 3.982138086764e-04 2.335915868647e+01
5.707500000000e+02 -6.910601822421e-02 3.971247819836e-04 2.334417107250e+01
5.710000000000e+02 -6.900694431042e-02 3.959680048644e-04 2.332940757335e+01
5.712500000000e+02 -6.889891659555e-02 3.947551365757e-04 2.331478269270e+01
5.715000000000e+02 -6.878232975742e-02 3.934988692675e-04 2.330021382298e+01
5.717500000000e+02 -6.865798983660e-02 3.922130557717e-04 2.328562207390e+01
5.720000000000e+02 -6.852717278720e-02 3.909125293275e-04 2.327093248075e+01
5.722500000000e+02 -6.839167155821e-02 3.896130035626e-04 2.325607409191e+01
5.725000000000e+02 -6.825384198994e-02 3.883310008293e-04 2.324098072596e+01
5.727500000000e+02 -6.811661663746e-02 3.870837280075e-04 2.322559101368e+01
5.730000000000e+02 -6.798350207565e-02 3.858889418949e-04 2.320984831999e+01
5.732500000000e+02 -6.785856893693e-02 3.847647893646e-04 2.319370154274e+01
5.735000000000e+02 -6.774640238346e-02 3.837296532477e-04 2.317710451614e+01
5.737500000000e+02 -6.765205083472e-02 3.828020187840e-04 2.316001675428e+01
5.740000000000e+02 -6.758094316859e-02 3.820001981488e-04 2.314240325015e+01
5.742500000000e+02 -6.753879014009e-02 3.813420712622e-04 2.312423420671e+01
5.745000000000e+02 -6.753147622983e-02 3.808448501365e-04 2.310548566060e+01
5.747500000000e+02 -6.756493010355e-02 3.805248744428e-04 2.308613918213e+01
5.750000000000e+02 -6.764498746815e-02 3.803973419210e-04 2.306618153635e+01
5.752500000000e+02 -6.777724795114e-02 3.804759693349e-04 2.304560528858e+01
5.755000000000e+02 -6.796692494173e-02 3.807726308892e-04 2.302440844651e+01
5.757500000000e+02 -6.821869851108e-02 3.812971685155e-04 2.300259407333e+01
5.760000000000e+02 -6.853656807236e-02 3.820571013388e-04 2.298017088670e+01
5.762500000000e+02 -6.892371395680e-02 3.830573573581e-04 2.295715286361e+01
5.765000000000e+02 -6.938237320685e-02 3.843000427670e-04 2.293355881244e+01
5.767500000000e+02 -6.991372126403e-02 3.857842337391e-04 2.290941296618e+01
5.770000000000e+02 -7.051777889328e-02 3.875057867130e-04 2.288474442397e+01
5.772500000000e+02 -7.119333512543e-02 3.894572080023e-04 2.285958726869e+01
5.775000000000e+02 -7.193789924521e-02 3.916276023345e-04 2.283397997114e+01
5.777500000000e+02 -7.274766519374e-02 3.940026151434e-04 2.280796592439e+01
5.780000000000e+02 -7.361751347330e-02 3.965645130922e-04 2.278159293233e+01
5.782500000000e+02 -7.454103854865e-02 3.992923284320e-04 2.275491277140e+01
5.785000000000e+02 -7.551059769283e-02 4.021620092687e-04 2.272798120458e+01
5.787500000000e+02 -7.651738501788e-02 4.051466317831e-04 2.270085804694e+01
5.790000000000e+02 -7.755154235264e-02 4.082166611564e-04 2.267360609118e+01
5.792500000000e+02 -7.860227573492e-02 4.113402993160e-04 2.264629167814e+01
5.795000000000e+02 -7.965800956079e-02 4.144839540534e-04 2.261898344122e+01
5.797500000000e+02 -8.070654292054e-02 4.176127131939e-04 2.259175278743e+01
5.800000000000e+02 -8.173523370200e-02 4.206907009817e-04 2.256467259906e+01
5.802500000000e+02 -8.273118296406e-02 4.236816206814e-04 2.253781751886e+01
5.805000000000e+02 -8.368143390507e-02 4.265493093027e-04 2.251126302670e+01
5.807500000000e+02 -8.457317167816e-02 4.292582924163e-04 2.248508512270e+01
5.810000000000e+02 -8.539392157120e-02 4.317742835227e-04 2.245935937946e+01
5.812500000000e+02 -8.613174971106e-02 4.340647110388e-04 2.243416108522e+01
5.815000000000e+02 -8.677544781824e-02 4.360992311594e-04 2.240956387119e+01
5.817500000000e+02 -8.731472123200e-02 4.378503212038e-04 2.238563982428e+01
5.820000000000e+02 -8.774035676649e-02 4.392936520707e-04 2.236245861115e+01
5.822500000000e+02 -8.804437110769e-02 4.404084818642e-04 2.234008663303e+01
5.825000000000e+02 -8.822016427977e-02 4.411779800632e-04 2.231858712080e+01
5.827500000000e+02 -8.826262419596e-02 4.415895519858e-04 2.229801887999e+01
5.830000000000e+02 -8.816824876288e-02 4.416351457019e-04 2.227843649783e+01
5.832500000000e+02 -8.793520745830e-02 4.413112501201e-04 2.225988918430e+01
5.835000000000e+02 -8.756342310049e-02 4.406190350974e-04 2.224242095644e+01
5.837500000000e+02 -8.705460100869e-02 4.395643556348e-04 2.222606991665e+01
5.840000000000e+02 -8.641225468267e-02 4.381576794809e-04 2.221086811837e+01
5.842500000000e+02 -8.564168813664e-02 4.364138860027e-04 2.219684096985e+01
5.845000000000e+02 -8.474999204519e-02 4.343521118114e-04 2.218400753666e+01
5.847500000000e+02 -8.374598238201e-02 4.319954572330e-04 2.217238009299e+01
5.850000000000e+02 -8.264013752127e-02 4.293707040936e-04 2.216196422850e+01
5.852500000000e+02 -8.144449142917e-02 4.265079087585e-04 2.215275853864e+01
5.855000000000e+02 -8.017254076458e-02 4.234400067969e-04 2.214475519812e+01
5.857500000000e+02 -7.883909632857e-02 4.202022979964e-04 2.213793987816e+01
5.860000000000e+02 -7.746011543187e-02 4.168320548289e-04 2.213229173168e+01
5.862500000000e+02 -7.605254008346e-02 4.133681312548e-04 2.212778416678e+01
5.865000000000e+02 -7.463408551929e-02 4.098503212654e-04 2.212438496165e+01
5.867500000000e+02 -7.322301377151e-02 4.063188515294e-04 2.212205643098e+01
5.870000000000e+02 -7.183790922615e-02 4.028138976648e-04 2.212075637126e+01
5.872500000000e+02 -7.049741614191e-02 3.993751944801e-04 2.212043832620e+01
5.875000000000e+02 -6.921997015185e-02 3.960415535944e-04 2.212105187032e+01
5.877500000000e+02 -6.802352923080e-02 3.928504083644e-04 2.212254367934e+01
5.880000000000e+02 -6.692528704400e-02 3.898374098917e-04 2.212485787266e+01
5.882500000000e+02 -6.594139278916e-02 3.870359633802e-04 2.212793634690e+01
5.885000000000e+02 -6.508667211811e-02 3.844769132166e-04 2.213171990388e+01
5.887500000000e+02 -6.437435663686e-02 3.821882437353e-04 2.213614859086e+01
5.890000000000e+02 -6.381583524898e-02 3.801948548168e-04 2.214116202909e+01
5.892500000000e+02 -6.342040938960e-02 3.785181546060e-04 2.214670061343e+01
5.895000000000e+02 -6.319509861830e-02 3.771756753197e-04 2.215270534369e+01
5.897500000000e+02 -6.314444925080e-02 3.761810589406e-04 2.215911898854e+01
5.900000000000e+02 -6.327039768264e-02 3.755439930621e-04 2.216588631909e+01
5.902500000000e+02 -6.357217897882e-02 3.752699533373e-04 2.217295427938e+01
5.905000000000e+02 -6.404625101945e-02 3.753600308211e-04 2.218027297565e+01
5.907500000000e+02 -6.468629010086e-02 3.758108787652e-04 2.218779579330e+01
5.910000000000e+02 -6.548323716456e-02 3.766146949768e-04 2.219547944329e+01
5.912500000000e+02 -6.642536238746e-02 3.777591777659e-04 2.220328484985e+01
5.915000000000e+02 -6.749841007761e-02 3.792275718544e-04 2.221117703166e+01
5.917500000000e+02 -6.868577466448e-02 3.809988374500e-04 2.221912542365e+01
5.920000000000e+02 -6.996872256200e-02 3.830477288670e-04 2.222710415801e+01
5.922500000000e+02 -7.132666554993e-02 3.853449337287e-04 2.223509182370e+01
5.925000000000e+02 -7.273744686045e-02 3.878572845370e-04 2.224307224675e+01
5.927500000000e+02 -7.417769049434e-02 3.905481383659e-04 2.225103379772e+01
5.930000000000e+02 -7.562314643603e-02 3.933776853284e-04 2.225897018901e+01
5.932500000000e+02 -7.704908057562e-02 3.963034266009e-04 2.226687971149e+01
5.935000000000e+02 -7.843065813894e-02 3.992805332096e-04 2.227476596774e+01
5.937500000000e+02 -7.974334438295e-02 4.022623877201e-04 2.228263704449e+01
5.940000000000e+02 -8.096330190294e-02 4.052010972748e-04 2.229050616472e+01
5.942500000000e+02 -8.206777154201e-02 4.080481733391e-04 2.229839082903e+01
5.945000000000e+02 -8.303545496294e-02 4.107551600989e-04 2.230631338178e+01
5.947500000000e+02 -8.384685020173e-02 4.132743118990e-04 2.231430010896e+01
5.950000000000e+02 -8.448459301018e-02 4.155593055089e-04 2.232238174132e+01
5.952500000000e+02 -8.493372162404e-02 4.175659421361e-04 2.233059251890e+01
5.955000000000e+02 -8.518194930853e-02 4.192528729196e-04 2.233897053182e+01
5.957500000000e+02 -8.521985866107e-02 4.205822996777e-04 2.234755710546e+01
5.960000000000e+02 -8.504107003181e-02 4.215206614130e-04 2.235639665894e+01
5.962500000000e+02 -8.464233213675e-02 4.220392569128e-04 2.236553608462e+01
5.965000000000e+02 -8.402362008558e-02 4.221148752542e-04 2.237502495470e+01
5.967500000000e+02 -8.318810075517e-02 4.217302772510e-04 2.238491458328e+01
5.970000000000e+02 -8.214213092165e-02 4.208746913245e-04 2.239525820176e+01
5.972500000000e+02 -8.089514631460e-02 4.195440873900e-04 2.240611037373e+01
5.975000000000e+02 -7.945950117333e-02 4.177414662757e-04 2.241752646355e+01
5.977500000000e+02 -7.785032178097e-02 4.154772984681e-04 2.242956274879e+01
5.980000000000e+02 -7.608522491084e-02 4.127692714431e-04 2.244227556299e+01
5.982500000000e+02 -7.418409629637e-02 4.096422496060e-04 2.245572147907e+01
5.985000000000e+02 -7.216873425794e-02 4.061280450463e-04 2.246995649151e+01
5.987500000000e+02 -7.006255842749e-02 4.022652856146e-04 2.248503614895e+01
5.990000000000e+02 -6.789022621932e-02 3.980986943006e-04 2.250101502075e+01
5.992500000000e+02 -6.567726745157e-02 3.936786017846e-04 2.251794654712e+01
5.995000000000e+02 -6.344967948789e-02 3.890603498859e-04 2.253588257755e+01
5.997500000000e+02 -6.123356394545e-02 3.843035441183e-04 2.255487346101e+01
6.000000000000e+02 -5.905471830694e-02 3.794711597090e-04 2.257496762766e+01
6.002500000000e+02 -5.693826193348e-02 3.746286094814e-04 2.259621149515e+01
6.005000000000e+02 -5.490825748249e-02 3.698427082958e-04 2.261864910645e+01
6.007500000000e+02 -5.298737725678e-02 3.651807520033e-04 2.264232227627e+01
6.010000000000e+02 -5.119656763263e-02 3.607093904203e-04 2.266727029913e+01
6.012500000000e+02 -4.955475186575e-02 3.564936036914e-04 2.269352970160e+01
6.015000000000e+02 -4.807857064071e-02 3.525956297880e-04 2.272113441596e+01
6.017500000000e+02 -4.678214739176e-02 3.490739721005e-04 2.275011555122e+01
6.020000000000e+02 -4.567690408534e-02 3.459825407342e-04 2.278050118356e+01
6.022500000000e+02 -4.477140668233e-02 3.433696310272e-04 2.281231655670e+01
6.025000000000e+02 -4.407125738130e-02 3.412772153870e-04 2.284558388681e+01
6.027500000000e+02 -4.357904262747e-02 3.397402714656e-04 2.288032218801e+01
6.030000000000e+02 -4.329429177012e-02 3.387861194951e-04 2.291654751480e+01
6.032500000000e+02 -4.321352497372e-02 3.384339822287e-04 2.295427259332e+01
6.035000000000e+02 -4.333029747371e-02 3.386945718061e-04 2.299350706045e+01
6.037500000000e+02 -4.363531561662e-02 3.395698386398e-04 2.303425729510e+01
6.040000000000e+02 -4.411660278629e-02 3.410528897615e-04 2.307652627292e+01
6.042500000000e+02 -4.475965484307e-02 3.431280331947e-04 2.312031377448e+01
6.045000000000e+02 -4.554770123527e-02 3.457708863161e-04 2.316561605422e+01
6.047500000000e+02 -4.646192630197e-02 3.489485468085e-04 2.321242602796e+01
6.050000000000e+02 -4.748176745260e-02 3.526200404587e-04 2.326073311457e+01
6.052500000000e+02 -4.858523100234e-02 3.567367827617e-04 2.331052307489e+01
6.055000000000e+02 -4.974918701324e-02 3.612430261641e-04 2.336177813617e+01
6.057500000000e+02 -5.094971676497e-02 3.660767314032e-04 2.341447681985e+01
6.060000000000e+02 -5.216245831825e-02 3.711702369581e-04 2.346859376657e+01
6.062500000000e+02 -5.336292214538e-02 3.764509744001e-04 2.352409982914e+01
6.065000000000e+02 -5.452683844868e-02 3.818424092903e-04 2.358096185960e+01
6.067500000000e+02 -5.563047183738e-02 3.872649415209e-04 2.363914265444e+01
6.070000000000e+02 -5.665093432707e-02 3.926369434128e-04 2.369860075555e+01
6.072500000000e+02 -5.756646367328e-02 3.978756957285e-04 2.375929049161e+01
6.075000000000e+02 -5.835669786299e-02 4.028984846761e-04 2.382116178284e+01
6.077500000000e+02 -5.900291423002e-02 4.076236747029e-04 2.388415996937e+01
6.080000000000e+02 -5.948825188264e-02 4.119717366523e-04 2.394822585583e+01
6.082500000000e+02 -5.979789415129e-02 4.158663244840e-04 2.401329543200e+01
6.085000000000e+02 -5.991924752912e-02 4.192353234177e-04 2.407929994823e+01
6.087500000000e+02 -5.984206293370e-02 4.220118474440e-04 2.414616567875e+01
6.090000000000e+02 -5.955855008858e-02 4.241353053345e-04 2.421381392003e+01
6.092500000000e+02 -5.906347864001e-02 4.255525114759e-04 2.428216099638e+01
6.095000000000e+02 -5.835420057823e-02 4.262183268082e-04 2.435111808852e+01
6.097500000000e+02 -5.743072414057e-02 4.260966423329e-04 2.442059140535e+01
6.100000000000e+02 -5.629567387462e-02 4.251609350852e-04 2.449048204732e+01
6.102500000000e+02 -5.495431624927e-02 4.233949680916e-04 2.456068623051e+01
6.105000000000e+02 -5.341450008465e-02 4.207934242018e-04 2.463109534988e+01
6.107500000000e+02 -5.168656670217e-02 4.173621576888e-04 2.470159607890e+01
6.110000000000e+02 -4.978330433664e-02 4.131184957840e-04 2.477207072884e+01
6.112500000000e+02 -4.771981076171e-02 4.080913560873e-04 2.484239747480e+01
6.115000000000e+02 -4.551332782102e-02 4.023211038856e-04 2.491245063781e+01
6.117500000000e+02 -4.318312394457e-02 3.958594227287e-04 2.498210124293e+01
6.120000000000e+02 -4.075027637975e-02 3.887688196277e-04 2.505121745086e+01
6.122500000000e+02 -3.823742706934e-02 3.811220821126e-04 2.511966504774e+01
6.125000000000e+02 -3.566859051435e-02 3.730016626521e-04 2.518730826180e+01
6.127500000000e+02 -3.306882010163e-02 3.644985508147e-04 2.525401028529e+01
6.130000000000e+02 -3.046396520983e-02 3.557113505485e-04 2.531963426142e+01
6.132500000000e+02 -2.788029316541e-02 3.467450267539e-04 2.538404394866e+01
6.135000000000e+02 -2.534419163838e-02 3.377096762916e-04 2.544710484830e+01
6.137500000000e+02 -2.288176020424e-02 3.287189300513e-04 2.550868498537e+01
6.140000000000e+02 -2.051846720754e-02 3.198885485788e-04 2.556865612432e+01
6.142500000000e+02 -1.827874290850e-02 3.113346645482e-04 2.562689474226e+01
6.145000000000e+02 -1.618559677608e-02 3.031722159773e-04 2.568328318097e+01
6.147500000000e+02 -1.426022558095e-02 2.955132592326e-04 2.573771067438e+01
6.150000000000e+02 -1.252165273476e-02 2.884652865164e-04 2.579007460708e+01
6.152500000000e+02 -1.098637023103e-02 2.821295478521e-04 2.584028153961e+01
6.155000000000e+02 -9.668023676550e-03 2.765994825760e-04 2.588824821894e+01
6.157500000000e+02 -8.577133971420e-03 2.719591992468e-04 2.593390271506e+01
6.160000000000e+02 -7.720867990847e-03 2.682820905801e-04 2.597718529585e+01
6.162500000000e+02 -7.102879767767e-03 2.656296371925e-04 2.601804922474e+01
6.165000000000e+02 -6.723190949283e-03 2.640502923563e-04 2.605646160811e+01
6.167500000000e+02 -6.578158017216e-03 2.635784749905e-04 2.609240394858e+01
6.170000000000e+02 -6.660518041760e-03 2.642340011065e-04 2.612587257855e+01
6.172500000000e+02 -6.959467008519e-03 2.660214872151e-04 2.615687906616e+01
6.175000000000e+02 -7.460838703279e-03 2.689300779930e-04 2.618545032080e+01
6.177500000000e+02 -8.147354636602e-03 2.729334413482e-04 2.621162855191e+01
6.180000000000e+02 -8.998885176263e-03 2.779897742168e-04 2.623547115039e+01
6.182500000000e+02 -9.992832976492e-03 2.840423563985e-04 2.625705025260e+01
6.185000000000e+02 -1.110448891963e-02 2.910199744267e-04 2.627645226668e+01
6.187500000000e+02 -1.230749853595e-02 2.988379228708e-04 2.629377712644e+01
6.190000000000e+02 -1.357428832867e-02 3.073988665565e-04 2.630913747447e+01
6.192500000000e+02 -1.487655367176e-02 3.165941168692e-04 2.632265764381e+01
6.195000000000e+02 -1.618575344816e-02 3.263050916636e-04 2.633447255238e+01
6.197500000000e+02 -1.747356244993e-02 3.364046989375e-04 2.634472645502e+01
6.200000000000e+02 -1.871236529944e-02 3.467591895393e-04 2.635357165135e+01
6.202500000000e+02 -1.987567903282e-02 3.572298054506e-04 2.636116705154e+01
6.205000000000e+02 -2.093858053126e-02 3.676747415333e-04 2.636767673835e+01
6.207500000000e+02 -2.187807906165e-02 3.779511291064e-04 2.637326852953e+01
6.210000000000e+02 -2.267344512863e-02 3.879169510787e-04 2.637811239997e+01
6.212500000000e+02 -2.330649597899e-02 3.974331091337e-04 2.638237903160e+01
6.215000000000e+02 -2.376182187768e-02 4.063654046794e-04 2.638623831576e+01
6.217500000000e+02 -2.402696353500e-02 4.145864991655e-04 2.638985787504e+01
6.220000000000e+02 -2.409251256751e-02 4.219777972354e-04 2.639340177127e+01
6.222500000000e+02 -2.395219051420e-02 4.284312209596e-04 2.639702898355e+01
6.225000000000e+02 -2.360284607897e-02 4.338508805745e-04 2.640089219371e+01
6.227500000000e+02 -2.304438027159e-02 4.381545488411e-04 2.640513671059e+01
6.230000000000e+02 -2.227968875773e-02 4.412750089233e-04 2.640989906929e+01
6.232500000000e+02 -2.131446911409e-02 4.431610599422e-04 2.641530628330e+01
6.235000000000e+02 -2.015704838929e-02 4.437783803505e-04 2.642147480010e+01
6.237500000000e+02 -1.881818129646e-02 4.431102760083e-04 2.642850950564e+01
6.240000000000e+02 -1.731073214628e-02 4.411580644419e-04 2.643650336445e+01
6.242500000000e+02 -1.564945546603e-02 4.379410379782e-04 2.644553638979e+01
6.245000000000e+02 -1.385061975890e-02 4.334962599368e-04 2.645567558881e+01
6.247500000000e+02 -1.193175461343e-02 4.278780302635e-04 2.646697412966e+01
6.250000000000e+02 -9.911248995422e-03 4.211570439606e-04 2.647947156489e+01
6.252500000000e+02 -7.808076240908e-03 4.134196154283e-04 2.649319325898e+01
6.255000000000e+02 -5.641431380878e-03 4.047662575040e-04 2.650815056046e+01
6.257500000000e+02 -3.430380667318e-03 3.953100800665e-04 2.652434108707e+01
6.260000000000e+02 -1.193593213852e-03 3.851751715778e-04 2.654174855138e+01
6.262500000000e+02 1.050984996934e-03 3.744945993715e-04 2.656034326821e+01
6.265000000000e+02 3.286426830080e-03 3.634082792791e-04 2.658008279039e+01
6.267500000000e+02 5.497032041140e-03 3.520608873031e-04 2.660091194012e+01
6.270000000000e+02 7.668599086294e-03 3.405994460683e-04 2.662276397649e+01
6.272500000000e+02 9.788575985479e-03 3.291710924102e-04 2.664556079919e+01
6.275000000000e+02 1.184623348483e-02 3.179206940928e-04 2.666921392230e+01
6.277500000000e+02 1.383278944131e-02 3.069885361541e-04 2.669362551123e+01
6.280000000000e+02 1.574145916311e-02 2.965081495638e-04 2.671868878764e+01
6.282500000000e+02 1.756751207406e-02 2.866041744015e-04 2.674428950054e+01
6.285000000000e+02 1.930824325631e-02 2.773904260151e-04 2.677030634831e+01
6.287500000000e+02 2.096293267350e-02 2.689681501071e-04 2.679661250229e+01
6.290000000000e+02 2.253274466217e-02 2.614245137340e-04 2.682307615048e+01
6.292500000000e+02 2.402059965927e-02 2.548313059311e-04 2.684956170389e+01
6.295000000000e+02 2.543100205138e-02 2.492439690575e-04 2.687593099047e+01
6.297500000000e+02 2.676984409430e-02 2.447008341459e-04 2.690204388118e+01
6.300000000000e+02 2.804418031020e-02 2.412227365398e-04 2.692775947432e+01
6.302500000000e+02 2.926196964202e-02 2.388129894009e-04 2.695293720594e+01
6.305000000000e+02 3.043182436040e-02 2.374574951146e-04 2.697743745318e+01
6.307500000000e+02 3.156272668969e-02 2.371253379812e-04 2.700112266873e+01
6.310000000000e+02 3.266375534537e-02 2.377695687329e-04 2.702385812972e+01
6.312500000000e+02 3.374379810953e-02 2.393283964828e-04 2.704551296997e+01
6.315000000000e+02 3.481130243095e-02 2.417263884534e-04 2.706596066590e+01
6.317500000000e+02 3.587401474790e-02 2.448761132770e-04 2.708507993740e+01
6.320000000000e+02 3.693873667068e-02 2.486800274987e-04 2.710275556898e+01
6.322500000000e+02 3.801114407360e-02 2.530322449209e-04 2.711887875528e+01
6.325000000000e+02 3.909558550526e-02 2.578208000391e-04 2.713334804097e+01
6.327500000000e+02 4.019496473527e-02 2.629296555782e-04 2.714606958812e+01
6.330000000000e+02 4.131063027073e-02 2.682409756816e-04 2.715695779743e+01
6.332500000000e+02 4.244230815866e-02 2.736373989436e-04 2.716593586105e+01
6.335000000000e+02 4.358810387346e-02 2.790040646165e-04 2.717293589088e+01
6.337500000000e+02 4.474451125078e-02 2.842308588344e-04 2.717789953507e+01
6.340000000000e+02 4.590650198811e-02 2.892142290762e-04 2.718077796082e+01
6.342500000000e+02 4.706762638316e-02 2.938591163608e-04 2.718153232824e+01
6.345000000000e+02 4.822018229662e-02 2.980804406418e-04 2.718013367898e+01
6.347500000000e+02 4.935540225323e-02 3.018045253310e-04 2.717656310540e+01
6.350000000000e+02 5.046368368056e-02 3.049702181455e-04 2.717081182446e+01
6.352500000000e+02 5.153484740687e-02 3.075296664889e-04 2.716288090179e+01
6.355000000000e+02 5.255841641321e-02 3.094488816184e-04 2.715278118383e+01
6.357500000000e+02 5.352391331106e-02 3.107079776641e-04 2.714053316557e+01
6.360000000000e+02 5.442116540260e-02 3.113010599869e-04 2.712616648278e+01
6.362500000000e+02 5.524061304715e-02 3.112358670783e-04 2.710971967166e+01
6.365000000000e+02 5.597360961629e-02 3.105330834105e-04 2.709123966097e+01
6.367500000000e+02 5.661271600944e-02 3.092254048012e-04 2.707078140919e+01
6.370000000000e+02 5.715195844560e-02 3.073563593582e-04 2.704840714491e+01
6.372500000000e+02 5.758707139527e-02 3.049789066726e-04 2.702418586366e+01
6.375000000000e+02 5.791570599694e-02 3.021538625418e-04 2.699819280199e+01
6.377500000000e+02 5.813758216380e-02 2.989481892198e-04 2.697050854137e+01
6.380000000000e+02 5.825461128382e-02 2.954331813467e-04 2.694121841187e+01
6.382500000000e+02 5.827096861227e-02 2.916826108060e-04 2.691041186698e+01
6.385000000000e+02 5.819310873380e-02 2.877708680944e-04 2.687818168107e+01
6.387500000000e+02 5.802972270299e-02 2.837711605304e-04 2.684462309149e+01
6.390000000000e+02 5.779167118784e-02 2.797537714814e-04 2.680983338687e+01
6.392500000000e+02 5.749182942016e-02 2.757844856049e-04 2.677391084844e+01
6.395000000000e+02 5.714492822388e-02 2.719231116337e-04 2.673695443038e+01
6.397500000000e+02 5.676730700754e-02 2.682222901281e-04 2.669906272663e+01
6.400000000000e+02 5.637667345840e-02 2.647264261302e-04 2.666033372268e+01
6.402500000000e+02 5.599178726854e-02 2.614708842234e-04 2.662086386388e+01
6.405000000000e+02 5.563214353924e-02 2.584816171256e-04 2.658074763549e+01
6.407500000000e+02 5.531764001194e-02 2.557747932630e-04 2.654007720092e+01
6.410000000000e+02 5.506819807954e-02 2.533568255777e-04 2.649894161543e+01
6.412500000000e+02 5.490341026818e-02 2.512244081657e-04 2.645742654070e+01
6.415000000000e+02 5.484219040908e-02 2.493651308370e-04 2.641561401155e+01
6.417500000000e+02 5.490239570445e-02 2.477581648191e-04 2.637358171519e+01
6.420000000000e+02 5.510052426726e-02 2.463750148474e-04 2.633140310929e+01
6.422500000000e+02 5.545137910792e-02 2.451805382588e-04 2.628914678761e+01
6.425000000000e+02 5.596780019415e-02 2.441340687546e-04 2.624687642420e+01
6.427500000000e+02 5.666044304031e-02 2.431906093328e-04 2.620465075869e+01
6.430000000000e+02 5.753754442606e-02 2.423020488759e-04 2.616252309585e+01
6.432500000000e+02 5.860481241942e-02 2.414184854807e-04 2.612054164977e+01
6.435000000000e+02 5.986528301875e-02 2.404895598997e-04 2.607874907819e+01
6.437500000000e+02 6.131930708267e-02 2.394656647202e-04 2.603718292288e+01
6.440000000000e+02 6.296450849104e-02 2.382991849032e-04 2.599587523291e+01
6.442500000000e+02 6.479587110878e-02 2.369455840251e-04 2.595485309699e+01
6.445000000000e+02 6.680579665779e-02 2.353644606587e-04 2.591413842036e+01
6.447500000000e+02 6.898426199258e-02 2.335204586357e-04 2.587374833224e+01
6.450000000000e+02 7.131898488383e-02 2.313840053371e-04 2.583369532370e+01
6.452500000000e+02 7.379565340093e-02 2.289319549685e-04 2.579398773822e+01
6.455000000000e+02 7.639813250794e-02 2.261481080864e-04 2.575462979705e+01
6.457500000000e+02 7.910873825057e-02 2.230235153293e-04 2.571562212223e+01
6.460000000000e+02 8.190852407816e-02 2.195566394853e-04 2.567696228473e+01
6.462500000000e+02 8.477753480064e-02 2.157534039154e-04 2.563864494951e+01
6.465000000000e+02 8.769510844395e-02 2.116270364579e-04 2.560066253343e+01
6.467500000000e+02 9.064014761730e-02 2.071978037113e-04 2.556300558551e+01
6.470000000000e+02 9.359140450821e-02 2.024925962904e-04 2.552566347237e+01
6.472500000000e+02 9.652771588683e-02 1.975444682108e-04 2.548862454684e+01
6.475000000000e+02 9.942826645296e-02 1.923918956020e-04 2.545187700321e+01
6.477500000000e+02 1.022727933246e-01 1.870780644418e-04 2.541540903738e+01
6.480000000000e+02 1.050417955783e-01 1.816500724312e-04 2.537920943625e+01
6.482500000000e+02 1.077167181410e-01 1.761580367850e-04 2.534326812540e+01
6.485000000000e+02 1.102801006770e-01 1.706541346327e-04 2.530757624109e+01
6.487500000000e+02 1.127157243964e-01 1.651916861485e-04 2.527212680561e+01
6.490000000000e+02 1.150087267861e-01 1.598241384580e-04 2.523691465689e+01
6.492500000000e+02 1.171457004524e-01 1.546041829468e-04 2.520193698630e+01
6.495000000000e+02 1.191147841243e-01 1.495827535620e-04 2.516719316070e+01
6.497500000000e+02 1.209057210075e-01 1.448082520327e-04 2.513268510360e+01
6.500000000000e+02 1.225099271508e-01 1.403256623554e-04 2.509841702698e+01
6.502500000000e+02 1.239205268444e-01 1.361758951431e-04 2.506439551065e+01
6.505000000000e+02 1.251323927484e-01 1.323951424975e-04 2.503062929153e+01
6.507500000000e+02 1.261421539726e-01 1.290144520550e-04 2.499712919335e+01
6.510000000000e+02 1.269482265387e-01 1.260592616557e-04 2.496390765549e+01
6.512500000000e+02 1.275508049548e-01 1.235492156208e-04 2.493097855436e+01
6.515000000000e+02 1.279518604217e-01 1.214980223320e-04 2.489835677377e+01
6.517500000000e+02 1.281551037600e-01 1.199135549516e-04 2.486605792696e+01
6.520000000000e+02 1.281659823292e-01 1.187978815187e-04 2.483409774718e+01
6.522500000000e+02 1.279916249416e-01 1.181475960594e-04 2.480249173630e+01
6.525000000000e+02 1.276407735186e-01 1.179542431375e-04 2.477125478958e+01
6.527500000000e+02 1.271237486547e-01 1.182046470667e-04 2.474040054980e+01
6.530000000000e+02 1.264523340661e-01 1.188816047749e-04 2.470994117466e+01
6.532500000000e+02 1.256397191168e-01 1.199643316661e-04 2.467988670175e+01
6.535000000000e+02 1.247003604692e-01 1.214292121914e-04 2.465024484258e+01
6.537500000000e+02 1.236498959388e-01 1.232502905427e-04 2.462102041419e+01
6.540000000000e+02 1.225049889244e-01 1.254000155234e-04 2.459221516674e+01
6.542500000000e+02 1.212832003794e-01 1.278497629373e-04 2.456382741132e+01
6.545000000000e+02 1.200028466863e-01 1.305703061058e-04 2.453585170275e+01
6.547500000000e+02 1.186828215193e-01 1.335323640195e-04 2.450827878198e+01
6.550000000000e+02 1.173424495660e-01 1.367068707798e-04 2.448109526790e+01
6.552500000000e+02 1.160013042374e-01 1.400652866510e-04 2.445428361299e+01
6.555000000000e+02 1.146790285181e-01 1.435797910681e-04 2.442782209912e+01
6.557500000000e+02 1.133951624503e-01 1.472232882144e-04 2.440168471532e+01
6.560000000000e+02 1.121689509549e-01 1.509694006895e-04 2.437584125588e+01
6.562500000000e+02 1.110191585344e-01 1.547923708931e-04 2.435025746293e+01
6.565000000000e+02 1.099638798862e-01 1.586667987404e-04 2.432489505565e+01
6.567500000000e+02 1.090203467932e-01 1.625673832538e-04 2.429971197362e+01
6.570000000000e+02 1.082047432474e-01 1.664686504109e-04 2.427466264376e+01
6.572500000000e+02 1.075320048020e-01 1.703445688443e-04 2.424969813912e+01
6.575000000000e+02 1.070156471311e-01 1.741682319120e-04 2.422476661006e+01
6.577500000000e+02 1.066675619578e-01 1.779115061365e-04 2.419981350459e+01
6.580000000000e+02 1.064978644887e-01 1.815446592902e-04 2.417478205720e+01
6.582500000000e+02 1.065146978141e-01 1.850363129301e-04 2.414961358500e+01
6.585000000000e+02 1.067241109249e-01 1.883533060388e-04 2.412424801657e+01
6.587500000000e+02 1.071298898244e-01 1.914604486147e-04 2.409862426006e+01
6.590000000000e+02 1.077334513401e-01 1.943207183269e-04 2.407268071184e+01
6.592500000000e+02 1.085337730987e-01 1.968955442825e-04 2.404635576190e+01
6.595000000000e+02 1.095272845408e-01 1.991448566255e-04 2.401958823379e+01
6.597500000000e+02 1.107078914581e-01 2.010277342490e-04 2.399231794239e+01
6.600000000000e+02 1.120669347315e-01 2.025030744553e-04 2.396448614890e+01
6.602500000000e+02 1.135932648407e-01 2.035301795746e-04 2.393603609364e+01
6.605000000000e+02 1.152733146206e-01 2.040696195122e-04 2.390691347764e+01
6.607500000000e+02 1.170912656751e-01 2.040840828939e-04 2.387706693681e+01
6.610000000000e+02 1.190291699327e-01 2.035395228453e-04 2.384644851228e+01
6.612500000000e+02 1.210672010976e-01 2.024061031660e-04 2.381501407920e+01
6.615000000000e+02 1.231838928209e-01 2.006592866141e-04 2.378272377571e+01
6.617500000000e+02 1.253564667944e-01 1.982808005188e-04 2.374954233786e+01
6.620000000000e+02 1.275611041642e-01 1.952597484426e-04 2.371543949818e+01
6.622500000000e+02 1.297733265884e-01 1.915934626729e-04 2.368039025905e+01
6.625000000000e+02 1.319683912447e-01 1.872883664215e-04 2.364437510961e+01
6.627500000000e+02 1.341216243823e-01 1.823607401194e-04 2.360738033298e+01
6.630000000000e+02 1.362088769972e-01 1.768370661763e-04 2.356939803623e+01
6.632500000000e+02 1.382068653405e-01 1.707545697769e-04 2.353042640840e+01
6.635000000000e+02 1.400936073035e-01 1.641611562290e-04 2.349046962937e+01
6.637500000000e+02 1.418487575693e-01 1.571154758843e-04 2.344953801168e+01
6.640000000000e+02 1.434539774135e-01 1.496865109768e-04 2.340764792730e+01
6.642500000000e+02 1.448932640528e-01 1.419529180933e-04 2.336482162349e+01
6.645000000000e+02 1.461532200589e-01 1.340023277984e-04 2.332108729618e+01
6.647500000000e+02 1.472233172125e-01 1.259301020623e-04 2.327647869434e+01
6.650000000000e+02 1.480960882950e-01 1.178381284192e-04 2.323103512582e+01
6.652500000000e+02 1.487672867053e-01 1.098332083472e-04 2.318480114163e+01
6.655000000000e+02 1.492359707139e-01 1.020252906416e-04 2.313782617099e+01
6.657500000000e+02 1.495045536345e-01 9.452566413866e-05 2.309016444615e+01
6.660000000000e+02 1.495787721270e-01 8.744495157417e-05 2.304187456243e+01
6.662500000000e+02 1.494675995666e-01 8.089084378300e-05 2.299301921465e+01
6.665000000000e+02 1.491830990256e-01 7.496606810598e-05 2.294366491406e+01
6.667500000000e+02 1.487401795370e-01 6.976634736683e-05 2.289388152730e+01
6.670000000000e+02 1.481563525035e-01 6.537818035446e-05 2.284374217940e+01
6.672500000000e+02 1.474513639439e-01 6.187695640610e-05 2.279332280923e+01
6.675000000000e+02 1.466468094299e-01 5.932512067825e-05 2.274270193656e+01
6.677500000000e+02 1.457656510422e-01 5.777083093461e-05 2.269196023557e+01
6.680000000000e+02 1.448317826923e-01 5.724633525355e-05 2.264118052068e+01
6.682500000000e+02 1.438694459111e-01 5.776717996282e-05 2.259044723330e+01
6.685000000000e+02 1.429027069561e-01 5.933144784265e-05 2.253984631586e+01
6.687500000000e+02 1.419549248665e-01 6.191927340937e-05 2.248946508881e+01
6.690000000000e+02 1.410481508621e-01 6.549310217295e-05 2.243939183288e+01
6.692500000000e+02 1.402026224211e-01 6.999827510537e-05 2.238971569933e+01
6.695000000000e+02 1.394362849306e-01 7.536347381554e-05 2.234052658860e+01
6.697500000000e+02 1.387643325310e-01 8.150200823783e-05 2.229191490311e+01
6.700000000000e+02 1.381988186479e-01 8.831348854066e-05 2.224397128541e+01
6.702500000000e+02 1.377484121789e-01 9.568535464995e-05 2.219678666305e+01
6.705000000000e+02 1.374181564453e-01 1.034954543581e-04 2.215045183883e+01
6.707500000000e+02 1.372094229772e-01 1.116139910133e-04 2.210505752140e+01
6.710000000000e+02 1.371199190254e-01 1.199062026657e-04 2.206069402790e+01
6.712500000000e+02 1.371438401681e-01 1.282351802037e-04 2.201745114958e+01
6.715000000000e+02 1.372721210290e-01 1.364647141015e-04 2.197541785203e+01
6.717500000000e+02 1.374928277566e-01 1.444618768770e-04 2.193468221238e+01
6.720000000000e+02 1.377916197007e-01 1.520998269027e-04 2.189533110926e+01
6.722500000000e+02 1.381523057696e-01 1.592603871815e-04 2.185744992160e+01
6.725000000000e+02 1.385574821658e-01 1.658364267241e-04 2.182112241198e+01
6.727500000000e+02 1.389891898813e-01 1.717340855916e-04 2.178643028819e+01
6.730000000000e+02 1.394296126326e-01 1.768744263012e-04 2.175345305174e+01
6.732500000000e+02 1.398617469140e-01 1.811948750438e-04 2.172226754567e+01
6.735000000000e+02 1.402700480994e-01 1.846503026155e-04 2.169294775144e+01
6.737500000000e+02 1.406410030287e-01 1.872135273399e-04 2.166556431320e+01
6.740000000000e+02 1.409636163667e-01 1.888754699185e-04 2.164018428778e+01
6.742500000000e+02 1.412297809662e-01 1.896447641139e-04 2.161687072197e+01
6.745000000000e+02 1.414345252070e-01 1.895468805530e-04 2.159568223237e+01
6.747500000000e+02 1.415761045489e-01 1.886230614835e-04 2.157667272531e+01
6.750000000000e+02 1.416559648044e-01 1.869284506641e-04 2.155989091081e+01
6.752500000000e+02 1.416785351853e-01 1.845302759680e-04 2.154538001944e+01
6.755000000000e+02 1.416509007330e-01 1.815055214696e-04 2.153317740045e+01
6.757500000000e+02 1.415823371569e-01 1.779385085091e-04 2.152331421436e+01
6.760000000000e+02 1.414837600661e-01 1.739182054174e-04 2.151581506352e+01
6.762500000000e+02 1.413670612720e-01 1.695357814279e-04 2.151069780456e+01
6.765000000000e+02 1.412444272041e-01 1.648819458514e-04 2.150797326059e+01
6.767500000000e+02 1.411276185015e-01 1.600445962787e-04 2.150764504996e+01
6.770000000000e+02 1.410272920393e-01 1.551065364759e-04 2.150970939684e+01
6.772500000000e+02 1.409523224705e-01 1.501437302122e-04 2.151415512684e+01
6.775000000000e+02 1.409092442886e-01 1.452237203544e-04 2.152096359891e+01
6.777500000000e+02 1.409018041786e-01 1.404044396978e-04 2.153010868208e+01
6.780000000000e+02 1.409305883394e-01 1.357337327700e-04 2.154155696989e+01
6.782500000000e+02 1.409928750596e-01 1.312489555299e-04 2.155526778918e+01
6.785000000000e+02 1.410825622577e-01 1.269773858530e-04 2.157119356230e+01
6.787500000000e+02 1.411903371813e-01 1.229366825808e-04 2.158927992177e+01
6.790000000000e+02 1.413039260319e-01 1.191360431256e-04 2.160946617278e+01
6.792500000000e+02 1.414085424134e-01 1.155774939350e-04 2.163168561385e+01
6.795000000000e+02 1.414874518382e-01 1.122574603681e-04 2.165586586958e+01
6.797500000000e+02 1.415226088037e-01 1.091685950489e-04 2.168192952525e+01
6.800000000000e+02 1.414954128099e-01 1.063014644001e-04 2.170979440253e+01
6.802500000000e+02 1.413874642967e-01 1.036464649611e-04 2.173937426507e+01
6.805000000000e+02 1.411813546495e-01 1.011954667289e-04 2.177057924292e+01
6.807500000000e+02 1.408614155858e-01 9.894337271426e-05 2.180331643564e+01
6.810000000000e+02 1.404144069058e-01 9.688933068000e-05 2.183749034869e+01
6.812500000000e+02 1.398301139598e-01 9.503771373515e-05 2.187300363367e+01
6.815000000000e+02 1.391018241028e-01 9.339866724579e-05 2.190975752841e+01
6.817500000000e+02 1.382266624097e-01 9.198831760626e-05 2.194765243818e+01
6.820000000000e+02 1.372057760514e-01 9.082850339154e-05 2.198658852013e+01
6.822500000000e+02 1.360443383109e-01 8.994643704178e-05 2.202646607827e+01
6.825000000000e+02 1.347514254381e-01 8.937385710527e-05 2.206718629713e+01
6.827500000000e+02 1.333397068006e-01 8.914576003775e-05 2.210865165039e+01
6.830000000000e+02 1.318249944464e-01 8.929912629029e-05 2.215076632453e+01
6.832500000000e+02 1.302256845407e-01 8.987134042797e-05 2.219343676970e+01
6.835000000000e+02 1.285621112512e-01 9.089859726140e-05 2.223657226956e+01
6.837500000000e+02 1.268557783556e-01 9.241428391044e-05 2.228008513148e+01
6.840000000000e+02 1.251286246289e-01 9.444745125048e-05 2.232389139717e+01
6.842500000000e+02 1.234021988808e-01 9.702168636206e-05 2.236791095218e+01
6.845000000000e+02 1.216969378931e-01 1.001537242432e-04 2.241206818296e+01
6.847500000000e+02 1.200314092298e-01 1.038526881947e-04 2.245629204085e+01
6.850000000000e+02 1.184217161079e-01 1.081192665354e-04 2.250051662651e+01
6.852500000000e+02 1.168809121662e-01 1.129455255712e-04 2.254468120009e+01
6.855000000000e+02 1.154186144718e-01 1.183146687320e-04 2.258873064493e+01
6.857500000000e+02 1.140406896056e-01 1.242013569166e-04 2.263261555646e+01
6.860000000000e+02 1.127490736430e-01 1.305722612048e-04 2.267629231308e+01
6.862500000000e+02 1.115417830210e-01 1.373867145563e-04 2.271972333296e+01
6.865000000000e+02 1.104130021387e-01 1.445977609331e-04 2.276287700648e+01
6.867500000000e+02 1.093533332801e-01 1.521531900744e-04 2.280572772101e+01
6.870000000000e+02 1.083501235398e-01 1.599967889000e-04 2.284825570402e+01
6.872500000000e+02 1.073879654097e-01 1.680694178302e-04 2.289044702987e+01
6.875000000000e+02 1.064491771232e-01 1.763104822022e-04 2.293229325996e+01
6.877500000000e+02 1.055144497317e-01 1.846590466802e-04 2.297379131815e+01
6.880000000000e+02 1.045634638730e-01 1.930550436865e-04 2.301494310064e+01
6.882500000000e+02 1.035755246788e-01 2.014403542924e-04 2.305575508603e+01
6.885000000000e+02 1.025302714433e-01 2.097596009713e-04 2.309623797647e+01
6.887500000000e+02 1.014082524387e-01 2.179609265022e-04 2.313640615814e+01
6.890000000000e+02 1.001915843668e-01 2.259965418170e-04 2.317627724719e+01
6.892500000000e+02 9.886443589252e-02 2.338231086247e-04 2.321587150103e+01
6.895000000000e+02 9.741356706610e-02 2.414019887242e-04 2.325521128761e+01
6.897500000000e+02 9.582867144913e-02 2.486991676080e-04 2.329432048616e+01
6.900000000000e+02 9.410274800963e-02 2.556851481121e-04 2.333322390338e+01
6.902500000000e+02 9.223230580505e-02 2.623347004207e-04 2.337194669175e+01
6.905000000000e+02 9.021749008842e-02 2.686264144419e-04 2.341051379306e+01
6.907500000000e+02 8.806217180811e-02 2.745422793299e-04 2.344894936780e+01
6.910000000000e+02 8.577388605482e-02 2.800670462432e-04 2.348727630241e+01
6.912500000000e+02 8.336372873415e-02 2.851874420673e-04 2.352551571497e+01
6.915000000000e+02 8.084614598497e-02 2.898918659882e-04 2.356368656876e+01
6.917500000000e+02 7.823869655737e-02 2.941696784932e-04 2.360180524795e+01
6.920000000000e+02 7.556171217863e-02 2.980105247887e-04 2.363988526979e+01
6.922500000000e+02 7.283792137532e-02 3.014038671884e-04 2.367793701747e+01
6.925000000000e+02 7.009201980744e-02 3.043386767820e-04 2.371596759887e+01
6.927500000000e+02 6.735021814217e-02 3.068033428832e-04 2.375398063226e+01
6.930000000000e+02 6.463974125911e-02 3.087851579115e-04 2.379197629969e+01
6.932500000000e+02 6.198832459014e-02 3.102706357771e-04 2.382995123043e+01
6.935000000000e+02 5.942369540424e-02 3.112455061188e-04 2.386789869099e+01
6.937500000000e+02 5.697304690884e-02 3.116952075718e-04 2.390580857433e+01
6.940000000000e+02 5.466254020573e-02 3.116052513414e-04 2.394366769813e+01
6.942500000000e+02 5.251679650494e-02 3.109617651424e-04 2.398145989925e+01
6.945000000000e+02 5.055843508064e-02 3.097521681504e-04 2.401916632872e+01
6.947500000000e+02 4.880765497189e-02 3.079660372390e-04 2.405676578830e+01
6.950000000000e+02 4.728181734855e-02 3.055960863167e-04 2.409423489875e+01
6.952500000000e+02 4.599513854682e-02 3.026388592104e-04 2.413154856696e+01
6.955000000000e+02 4.495837353254e-02 2.990958208791e-04 2.416868017988e+01
6.957500000000e+02 4.417861060518e-02 2.949741506483e-04 2.420560201531e+01
6.960000000000e+02 4.365910364082e-02 2.902876186928e-04 2.424228555633e+01
6.962500000000e+02 4.339917174195e-02 2.850573605032e-04 2.427870180246e+01
6.965000000000e+02 4.339419019805e-02 2.793124207131e-04 2.431482167982e+01
6.967500000000e+02 4.363559290597e-02 2.730904034037e-04 2.435061623797e+01
6.970000000000e+02 4.411099121707e-02 2.664377050495e-04 2.438605704633e+01
6.972500000000e+02 4.480432222982e-02 2.594096960520e-04 2.442111645693e+01
6.975000000000e+02 4.569606599166e-02 2.520706007296e-04 2.445576799407e+01
6.977500000000e+02 4.676348368140e-02 2.444933446200e-04 2.448998651391e+01
6.980000000000e+02 4.798092692828e-02 2.367590039955e-04 2.452374855395e+01
6.982500000000e+02 4.932016220779e-02 2.289561052137e-04 2.455703266379e+01
6.985000000000e+02 5.075072391921e-02 2.211797573613e-04 2.458981963193e+01
6.987500000000e+02 5.224029015747e-02 2.135306023408e-04 2.462209267862e+01
6.990000000000e+02 5.375506935585e-02 2.061134917445e-04 2.465383786037e+01
6.992500000000e+02 5.526019030485e-02 1.990361393694e-04 2.468504425198e+01
6.995000000000e+02 5.672011593284e-02 1.924075808615e-04 2.471570409430e+01
6.997500000000e+02 5.809901259917e-02 1.863365731635e-04 2.474581321379e+01
7.000000000000e+02 5.936117836157e-02 1.809299035706e-04 2.477537099601e+01
7.002500000000e+02 6.047138674067e-02 1.762907424749e-04 2.480438080530e+01
7.005000000000e+02 6.139530626255e-02 1.725169126441e-04 2.483284992560e+01
7.007500000000e+02 6.209984738778e-02 1.696992808652e-04 2.486078980975e+01
7.010000000000e+02 6.255353931720e-02 1.679201720368e-04 2.488821610162e+01
7.012500000000e+02 6.272684626235e-02 1.672519777685e-04 2.491514882603e+01
7.015000000000e+02 6.259256599469e-02 1.677557359845e-04 2.494161219230e+01
7.017500000000e+02 6.212614027273e-02 1.694800066420e-04 2.496763466275e+01
7.020000000000e+02 6.130594227562e-02 1.724599472601e-04 2.499324898432e+01
7.022500000000e+02 6.011367066856e-02 1.767163735333e-04 2.501849179910e+01
7.025000000000e+02 5.853455278486e-02 1.822553347902e-04 2.504340377565e+01
7.027500000000e+02 5.655771362367e-02 1.890675781791e-04 2.506802911673e+01
7.030000000000e+02 5.417639886087e-02 1.971284613369e-04 2.509241539894e+01
7.032500000000e+02 5.138817984958e-02 2.063981018890e-04 2.511661335316e+01
7.035000000000e+02 4.819517883068e-02 2.168215547039e-04 2.514067642767e+01
7.037500000000e+02 4.460427516383e-02 2.283292485189e-04 2.516466026066e+01
7.040000000000e+02 4.062711499538e-02 2.408378216195e-04 2.518862256261e+01
7.042500000000e+02 3.628028773902e-02 2.542508452811e-04 2.521262229886e+01
7.045000000000e+02 3.158520671148e-02 2.684600216426e-04 2.523671956870e+01
7.047500000000e+02 2.656813963997e-02 2.833462980535e-04 2.526097477547e+01
7.050000000000e+02 2.126002234053e-02 2.987812434656e-04 2.528544824200e+01
7.052500000000e+02 1.569619776331e-02 3.146285748132e-04 2.531019980221e+01
7.055000000000e+02 9.916197676175e-03 3.307456991184e-04 2.533528798979e+01
7.057500000000e+02 3.963316790685e-03 3.469854449107e-04 2.536076961412e+01
7.060000000000e+02 -2.115873397212e-03 3.631978130807e-04 2.538669935496e+01
7.062500000000e+02 -8.271998097374e-03 3.792317407727e-04 2.541312894806e+01
7.065000000000e+02 -1.445352878597e-02 3.949369375869e-04 2.544010683747e+01
7.067500000000e+02 -2.060743308889e-02 4.101657123297e-04 2.546767757755e+01
7.070000000000e+02 -2.667991768769e-02 4.247747852204e-04 2.549588152147e+01
7.072500000000e+02 -3.261715504797e-02 4.386270448336e-04 2.552475410471e+01
7.075000000000e+02 -3.836609471278e-02 4.515932464753e-04 2.555432556000e+01
7.077500000000e+02 -4.387526381873e-02 4.635536050080e-04 2.558462066349e+01
7.080000000000e+02 -4.909555915760e-02 4.743993657220e-04 2.561565811049e+01
7.082500000000e+02 -5.398103101099e-02 4.840340853022e-04 2.564745057357e+01
7.085000000000e+02 -5.848963942316e-02 4.923749973751e-04 2.568000414441e+01
7.087500000000e+02 -6.258393198503e-02 4.993539629300e-04 2.571331850625e+01
7.090000000000e+02 -6.623170894076e-02 5.049185370883e-04 2.574738649726e+01
7.092500000000e+02 -6.940653656994e-02 5.090325092449e-04 2.578219440315e+01
7.095000000000e+02 -7.208826284832e-02 5.116766322359e-04 2.581772164882e+01
7.097500000000e+02 -7.426332638893e-02 5.128487133546e-04 2.585394121054e+01
7.100000000000e+02 -7.592507618492e-02 5.125639525187e-04 2.589081942773e+01
7.102500000000e+02 -7.707385363096e-02 5.108545795978e-04 2.592831652661e+01
7.105000000000e+02 -7.771708290606e-02 5.077697440835e-04 2.596638657860e+01
7.107500000000e+02 -7.786915172550e-02 5.033748282300e-04 2.600497794440e+01
7.110000000000e+02 -7.755123708013e-02 4.977507683019e-04 2.604403351942e+01
7.112500000000e+02 -7.679095875624e-02 4.909929235018e-04 2.608349124921e+01
7.115000000000e+02 -7.562203754738e-02 4.832101716860e-04 2.612328425066e+01
7.117500000000e+02 -7.408375799695e-02 4.745234237189e-04 2.616334136728e+01
7.120000000000e+02 -7.222040386652e-02 4.650642052669e-04 2.620358747835e+01
7.122500000000e+02 -7.008058234187e-02 4.549729151973e-04 2.624394406061e+01
7.125000000000e+02 -6.771656121168e-02 4.443973145810e-04 2.628432933150e+01
7.127500000000e+02 -6.518348411969e-02 4.334905224801e-04 2.632465875664e+01
7.130000000000e+02 -6.253857860430e-02 4.224092593236e-04 2.636484551367e+01
7.132500000000e+02 -5.984036023649e-02 4.113119353618e-04 2.640480077265e+01
7.135000000000e+02 -5.714782976602e-02 4.003566050746e-04 2.644443392485e+01
7.137500000000e+02 -5.451964116694e-02 3.896990741267e-04 2.648365319439e+01
7.140000000000e+02 -5.201332546770e-02 3.794911143482e-04 2.652236585687e+01
7.142500000000e+02 -4.968452732027e-02 3.698786824489e-04 2.656047846626e+01
7.145000000000e+02 -4.758627465578e-02 3.610000935841e-04 2.659789752255e+01
7.147500000000e+02 -4.576830201970e-02 3.529845404081e-04 2.663452950701e+01
7.150000000000e+02 -4.427643526981e-02 3.459505424791e-04 2.667028163356e+01
7.152500000000e+02 -4.315201526827e-02 3.400046891762e-04 2.670506193624e+01
7.155000000000e+02 -4.243142924097e-02 3.352404585670e-04 2.673878009315e+01
7.157500000000e+02 -4.214566426930e-02 3.317372447245e-04 2.677134762496e+01
7.160000000000e+02 -4.231997296163e-02 3.295595519626e-04 2.680267858259e+01
7.162500000000e+02 -4.297363223849e-02 3.287564349731e-04 2.683269027160e+01
7.165000000000e+02 -4.411972174984e-02 3.293610307301e-04 2.686130361749e+01
7.167500000000e+02 -4.576504035122e-02 3.313903571466e-04 2.688844396312e+01
7.170000000000e+02 -4.791011727195e-02 3.348453606247e-04 2.691404189024e+01
7.172500000000e+02 -5.054922553118e-02 3.397109690211e-04 2.693803365114e+01
7.175000000000e+02 -5.367055057778e-02 3.459564888136e-04 2.696036200133e+01
7.177500000000e+02 -5.725644121416e-02 3.535362030980e-04 2.698097701461e+01
7.180000000000e+02 -6.128363779599e-02 3.623898825558e-04 2.699983641871e+01
7.182500000000e+02 -6.572371223902e-02 3.724438180670e-04 2.701690654860e+01
7.185000000000e+02 -7.054341453148e-02 3.836115725445e-04 2.703216251370e+01
7.187500000000e+02 -7.570523390262e-02 3.957952900840e-04 2.704558899508e+01
7.190000000000e+02 -8.116784830039e-02 4.088866526307e-04 2.705718021986e+01
7.192500000000e+02 -8.688677431986e-02 4.227683927073e-04 2.706694054191e+01
7.195000000000e+02 -9.281489175787e-02 4.373154067985e-04 2.707488417134e+01
7.197500000000e+02 -9.890314363166e-02 4.523963883862e-04 2.708103548453e+01
7.200000000000e+02 -1.051011119442e-01 4.678750746506e-04 2.708542852895e+01
7.202500000000e+02 -1.113576906930e-01 4.836118028879e-04 2.708810682589e+01
7.205000000000e+02 -1.176217443405e-01 4.994650233246e-04 2.708912303616e+01
7.207500000000e+02 -1.238426921966e-01 5.152926221904e-04 2.708853809985e+01
7.210000000000e+02 -1.299711429576e-01 5.309536377137e-04 2.708642069158e+01
7.212500000000e+02 -1.359594611695e-01 5.463094690562e-04 2.708284630415e+01
7.215000000000e+02 -1.417623226660e-01 5.612253090811e-04 2.707789649815e+01
7.217500000000e+02 -1.473371916485e-01 5.755714512094e-04 2.707165764335e+01
7.220000000000e+02 -1.526447892707e-01 5.892246221175e-04 2.706422003670e+01
7.222500000000e+02 -1.576494928869e-01 6.020690328060e-04 2.705567671178e+01
7.225000000000e+02 -1.623196832206e-01 6.139975788557e-04 2.704612249153e+01
7.227500000000e+02 -1.666280351127e-01 6.249128903426e-04 2.703565261607e+01
7.230000000000e+02 -1.705517576747e-01 6.347282797740e-04 2.702436176182e+01
7.232500000000e+02 -1.740727556614e-01 6.433685054050e-04 2.701234308658e+01
7.235000000000e+02 -1.771777727782e-01 6.507706578285e-04 2.699968692153e+01
7.237500000000e+02 -1.798584217837e-01 6.568846624700e-04 2.698648012232e+01
7.240000000000e+02 -1.821112242156e-01 6.616739209806e-04 2.697280489747e+01
7.242500000000e+02 -1.839375521284e-01 6.651157282293e-04 2.695873811566e+01
7.245000000000e+02 -1.853435096288e-01 6.672014996872e-04 2.694435068789e+01
7.247500000000e+02 -1.863398381379e-01 6.679372269497e-04 2.692970668032e+01
7.250000000000e+02 -1.869416684280e-01 6.673432509149e-04 2.691486307388e+01
7.252500000000e+02 -1.871683447563e-01 6.654544907503e-04 2.689986908733e+01
7.255000000000e+02 -1.870431317732e-01 6.623201352186e-04 2.688476596451e+01
7.257500000000e+02 -1.865928866857e-01 6.580031708280e-04 2.686958683983e+01
7.260000000000e+02 -1.858477712553e-01 6.525801513388e-04 2.685435643521e+01
7.262500000000e+02 -1.848408555055e-01 6.461403777983e-04 2.683909116302e+01
7.265000000000e+02 -1.836077354688e-01 6.387851272744e-04 2.682379917103e+01
7.267500000000e+02 -1.821861244484e-01 6.306266785989e-04 2.680848050629e+01
7.270000000000e+02 -1.806154309105e-01 6.217872273349e-04 2.679312734697e+01
7.272500000000e+02 -1.789362928111e-01 6.123974005940e-04 2.677772440063e+01
7.275000000000e+02 -1.771901697104e-01 6.025950727850e-04 2.676224918289e+01
7.277500000000e+02 -1.754188660599e-01 5.925236771004e-04 2.674667254048e+01
7.280000000000e+02 -1.736640688525e-01 5.823304314414e-04 2.673095918346e+01
7.282500000000e+02 -1.719669330167e-01 5.721647528959e-04 2.671506815340e+01
7.285000000000e+02 -1.703676153480e-01 5.621761931262e-04 2.669895348312e+01
7.287500000000e+02 -1.689048784343e-01 5.525126336674e-04 2.668256474190e+01
7.290000000000e+02 -1.676156750765e-01 5.433184328084e-04 2.666584769657e+01
7.292500000000e+02 -1.665347853621e-01 5.347325391403e-04 2.664874491148e+01
7.295000000000e+02 -1.656944639004e-01 5.268865932581e-04 2.663119638921e+01
7.297500000000e+02 -1.651241379978e-01 5.199031043893e-04 2.661314016602e+01
7.300000000000e+02 -1.648501136208e-01 5.138938193996e-04 2.659451294518e+01
7.302500000000e+02 -1.648953632236e-01 5.089583425720e-04 2.657525062594e+01
7.305000000000e+02 -1.652792983205e-01 5.051824641561e-04 2.655528891134e+01
7.307500000000e+02 -1.660176186848e-01 5.026371568746e-04 2.653456381755e+01
7.310000000000e+02 -1.671222175335e-01 5.013777573575e-04 2.651301211930e+01
7.312500000000e+02 -1.686010558506e-01 5.014430390776e-04 2.649057189901e+01
7.315000000000e+02 -1.704581439690e-01 5.028547915499e-04 2.646718292531e+01
7.317500000000e+02 -1.726935113221e-01 5.056175075871e-04 2.644278708764e+01
7.320000000000e+02 -1.753032651678e-01 5.097185071159e-04 2.641732868723e+01
7.322500000000e+02 -1.782795750754e-01 5.151279248053e-04 2.639075490133e+01
7.325000000000e+02 -1.816107734624e-01 5.217992887930e-04 2.636301604361e+01
7.327500000000e+02 -1.852814851937e-01 5.296703235571e-04 2.633406578621e+01
7.330000000000e+02 -1.892726695168e-01 5.386635669366e-04 2.630386159407e+01
7.332500000000e+02 -1.935618497857e-01 5.486877632520e-04 2.627236478601e+01
7.335000000000e+02 -1.981231898707e-01 5.596387733866e-04 2.623954096563e+01
7.337500000000e+02 -2.029277696871e-01 5.714012465364e-04 2.620536003355e+01
7.340000000000e+02 -2.079437131370e-01 5.838498459478e-04 2.616979659263e+01
7.342500000000e+02 -2.131365095643e-01 5.968511273639e-04 2.613282991729e+01
7.345000000000e+02 -2.184692029900e-01 6.102649753731e-04 2.609444432887e+01
7.347500000000e+02 -2.239027631902e-01 6.239465760032e-04 2.605462911763e+01
7.350000000000e+02 -2.293963468588e-01 6.377479987687e-04 2.601337888045e+01
7.352500000000e+02 -2.349077198930e-01 6.515201616015e-04 2.597069339247e+01
7.355000000000e+02 -2.403936038849e-01 6.651144913990e-04 2.592657786728e+01
7.357500000000e+02 -2.458101331159e-01 6.783847606154e-04 2.588104288073e+01
7.360000000000e+02 -2.511133088754e-01 6.911887873976e-04 2.583410443144e+01
7.362500000000e+02 -2.562595016724e-01 7.033900581742e-04 2.578578380004e+01
7.365000000000e+02 -2.612059622228e-01 7.148594458497e-04 2.573610765004e+01
7.367500000000e+02 -2.659113800671e-01 7.254764443762e-04 2.568510781652e+01
7.370000000000e+02 -2.703364517722e-01 7.351306009600e-04 2.563282122223e+01
7.372500000000e+02 -2.744444414957e-01 7.437227568092e-04 2.557928960226e+01
7.375000000000e+02 -2.782017813128e-01 7.511662526665e-04 2.552455945290e+01
7.377500000000e+02 -2.815786353597e-01 7.573878221673e-04 2.546868171554e+01
7.380000000000e+02 -2.845494149700e-01 7.623282575665e-04 2.541171144119e+01
7.382500000000e+02 -2.870933452797e-01 7.659433560688e-04 2.535370766916e+01
7.385000000000e+02 -2.891948525658e-01 7.682040873279e-04 2.529473293449e+01
7.387500000000e+02 -2.908440249278e-01 7.690972725093e-04 2.523485310366e+01
7.390000000000e+02 -2.920368999518e-01 7.686256715461e-04 2.517413697479e+01
7.392500000000e+02 -2.927756488839e-01 7.668078723245e-04 2.511265588187e+01
7.395000000000e+02 -2.930687870170e-01 7.636785965518e-04 2.505048349908e+01
7.397500000000e+02 -2.929310830124e-01 7.592880328997e-04 2.498769535221e+01
7.400000000000e+02 -2.923835517774e-01 7.537018645877e-04 2.492436862705e+01
7.402500000000e+02 -2.914531972518e-01 7.470005817060e-04 2.486058179567e+01
7.405000000000e+02 -2.901726407400e-01 7.392786590505e-04 2.479641427556e+01
7.407500000000e+02 -2.885797639836e-01 7.306440654972e-04 2.473194623514e+01
7.410000000000e+02 -2.867171154630e-01 7.212170759215e-04 2.466725826838e+01
7.412500000000e+02 -2.846313087771e-01 7.111292250980e-04 2.460243116188e+01
7.415000000000e+02 -2.823722756754e-01 7.005218180713e-04 2.453754562305e+01
7.417500000000e+02 -2.799925724976e-01 6.895448363374e-04 2.447268211981e+01
7.420000000000e+02 -2.775465276479e-01 6.783550459429e-04 2.440792063097e+01
7.422500000000e+02 -2.750894187045e-01 6.671142467997e-04 2.434334046374e+01
7.425000000000e+02 -2.726766290351e-01 6.559873700359e-04 2.427902006734e+01
7.427500000000e+02 -2.703627863096e-01 6.451403436904e-04 2.421503683949e+01
7.430000000000e+02 -2.682009565240e-01 6.347379066073e-04 2.415146698162e+01
7.432500000000e+02 -2.662418184763e-01 6.249412631233e-04 2.408838529609e+01
7.435000000000e+02 -2.645328988757e-01 6.159057832771e-04 2.402586502656e+01
7.437500000000e+02 -2.631178450702e-01 6.077785809618e-04 2.396397767653e+01
7.440000000000e+02 -2.620357489014e-01 6.006962152271e-04 2.390279282193e+01
7.442500000000e+02 -2.613204899915e-01 5.947823924824e-04 2.384237790454e+01
7.445000000000e+02 -2.610002102568e-01 5.901458715572e-04 2.378279804927e+01
7.447500000000e+02 -2.610967419169e-01 5.868782457476e-04 2.372411579853e+01
7.450000000000e+02 -2.616252398692e-01 5.850524670945e-04 2.366639093278e+01
7.452500000000e+02 -2.625937502135e-01 5.847210829460e-04 2.360968016204e+01
7.455000000000e+02 -2.640029669556e-01 5.859151239421e-04 2.355403688491e+01
7.457500000000e+02 -2.658461123026e-01 5.886433486629e-04 2.349951094831e+01
7.460000000000e+02 -2.681088127207e-01 5.928913647467e-04 2.344614829628e+01
7.462500000000e+02 -2.707692452092e-01 5.986215741568e-04 2.339399072599e+01
7.465000000000e+02 -2.737983548683e-01 6.057732169753e-04 2.334307557858e+01
7.467500000000e+02 -2.771603198018e-01 6.142629688066e-04 2.329343551180e+01
7.470000000000e+02 -2.808130438500e-01 6.239852844700e-04 2.324509815735e+01
7.472500000000e+02 -2.847089499192e-01 6.348138259335e-04 2.319808592228e+01
7.475000000000e+02 -2.887959258590e-01 6.466030231300e-04 2.315241582042e+01
7.477500000000e+02 -2.930183088362e-01 6.591895643942e-04 2.310809922156e+01
7.480000000000e+02 -2.973181062745e-01 6.723946119216e-04 2.306514177218e+01
7.482500000000e+02 -3.016362845869e-01 6.860261272137e-04 2.302354337187e+01
7.485000000000e+02 -3.059140237104e-01 6.998814217704e-04 2.298329807003e+01
7.487500000000e+02 -3.100940854019e-01 7.137504538071e-04 2.294439421743e+01
7.490000000000e+02 -3.141220457333e-01 7.274187559954e-04 2.290681455263e+01
7.492500000000e+02 -3.179474582496e-01 7.406708571287e-04 2.287053635990e+01
7.495000000000e+02 -3.215248898507e-01 7.532939846182e-04 2.283553180837e+01
7.497500000000e+02 -3.248147488595e-01 7.650818629823e-04 2.280176819694e+01
7.500000000000e+02 -3.277839291712e-01 7.758385203919e-04 2.276920837516e+01
7.502500000000e+02 -3.304062024957e-01 7.853820513641e-04 2.273781118825e+01
7.505000000000e+02 -3.326624280257e-01 7.935484461846e-04 2.270753191377e+01
7.507500000000e+02 -3.345405254682e-01 8.001951236379e-04 2.267832280483e+01
7.510000000000e+02 -3.360352394331e-01 8.052039994380e-04 2.265013361454e+01
7.512500000000e+02 -3.371478319894e-01 8.084844778953e-04 2.262291215386e+01
7.515000000000e+02 -3.378856065825e-01 8.099757667329e-04 2.259660485790e+01
7.517500000000e+02 -3.382613564543e-01 8.096483842674e-04 2.257115732937e+01
7.520000000000e+02 -3.382928979429e-01 8.075054645089e-04 2.254651491587e+01
7.522500000000e+02 -3.380025294308e-01 8.035828680053e-04 2.252262323947e+01
7.525000000000e+02 -3.374166006519e-01 7.979488866110e-04 2.249942872664e+01
7.527500000000e+02 -3.365650871394e-01 7.907030029082e-04 2.247687906019e+01
7.530000000000e+02 -3.354813454738e-01 7.819743460952e-04 2.245492371766e+01
7.532500000000e+02 -3.342018206311e-01 7.719191276860e-04 2.243351439225e+01
7.535000000000e+02 -3.327657746552e-01 7.607176426887e-04 2.241260532951e+01
7.537500000000e+02 -3.312151224158e-01 7.485713520547e-04 2.239215385181e+01
7.540000000000e+02 -3.295940438454e-01 7.356989431006e-04 2.237212052747e+01
7.542500000000e+02 -3.279486766858e-01 7.223329450071e-04 2.235246967794e+01
7.545000000000e+02 -3.263265248502e-01 7.087156304028e-04 2.233316944599e+01
7.547500000000e+02 -3.247758591846e-01 6.950954471937e-04 2.231419222829e+01
7.550000000000e+02 -3.233448781354e-01 6.817230908526e-04 2.229551480434e+01
7.552500000000e+02 -3.220807543257e-01 6.688481956290e-04 2.227711839794e+01
7.555000000000e+02 -3.210286243005e-01 6.567156668293e-04 2.225898900619e+01
7.557500000000e+02 -3.202304745379e-01 6.455621807352e-04 2.224111739918e+01
7.560000000000e+02 -3.197240636558e-01 6.356129589890e-04 2.222349905200e+01
7.562500000000e+02 -3.195419274443e-01 6.270785383920e-04 2.220613437974e+01
7.565000000000e+02 -3.197105105910e-01 6.201516299917e-04 2.218902857277e+01
7.567500000000e+02 -3.202495025313e-01 6.150040634462e-04 2.217219156685e+01
7.570000000000e+02 -3.211714013088e-01 6.117835062591e-04 2.215563798446e+01
7.572500000000e+02 -3.224813461475e-01 6.106108048321e-04 2.213938683765e+01
7.575000000000e+02 -3.241771582888e-01 6.115772787914e-04 2.212346162073e+01
7.577500000000e+02 -3.262496304246e-01 6.147423544407e-04 2.210788999474e+01
7.580000000000e+02 -3.286830080333e-01 6.201317700407e-04 2.209270338852e+01
7.582500000000e+02 -3.314555124456e-01 6.277357977476e-04 2.207793710761e+01
7.585000000000e+02 -3.345400199162e-01 6.375087885783e-04 2.206362963431e+01
7.587500000000e+02 -3.379046223155e-01 6.493687801961e-04 2.204982269863e+01
7.590000000000e+02 -3.415132301990e-01 6.631984959996e-04 2.203656059465e+01
7.592500000000e+02 -3.453260207327e-01 6.788466313827e-04 2.202388991696e+01
7.595000000000e+02 -3.492997787961e-01 6.961299035409e-04 2.201185932508e+01
7.597500000000e+02 -3.533882218021e-01 7.148362793883e-04 2.200051872416e+01
7.600000000000e+02 -3.575421690604e-01 7.347282143176e-04 2.198991921260e+01
7.602500000000e+02 -3.617098129562e-01 7.555469057180e-04 2.198011216771e+01
7.605000000000e+02 -3.658369577292e-01 7.770163188737e-04 2.197114910776e+01
7.607500000000e+02 -3.698674469872e-01 7.988477874416e-04 2.196308096983e+01
7.610000000000e+02 -3.737437337946e-01 8.207444606655e-04 2.195595768582e+01
7.612500000000e+02 -3.774076813169e-01 8.424057662467e-04 2.194982744908e+01
7.615000000000e+02 -3.808015489580e-01 8.635315649107e-04 2.194473655812e+01
7.617500000000e+02 -3.838692121410e-01 8.838262445587e-04 2.194072876281e+01
7.620000000000e+02 -3.865575086651e-01 9.030024735247e-04 2.193784463608e+01
7.622500000000e+02 -3.888176623812e-01 9.207849541549e-04 2.193612151577e+01
7.625000000000e+02 -3.906066848767e-01 9.369139571543e-04 2.193559295164e+01
7.627500000000e+02 -3.918886338098e-01 9.511484898851e-04 2.193628816583e+01
7.630000000000e+02 -3.926356729215e-01 9.632697032349e-04 2.193823214249e+01
7.632500000000e+02 -3.928287991188e-01 9.730841415336e-04 2.194144518627e+01
7.635000000000e+02 -3.924581716571e-01 9.804267677511e-04 2.194594250521e+01
7.637500000000e+02 -3.915231206036e-01 9.851641708862e-04 2.195173450720e+01
7.640000000000e+02 -3.900316661500e-01 9.871970876217e-04 2.195882620244e+01
7.642500000000e+02 -3.879997706338e-01 9.864629223462e-04 2.196721730178e+01
7.645000000000e+02 -3.854503367605e-01 9.829376354784e-04 2.197690230929e+01
7.647500000000e+02 -3.824120122054e-01 9.766368091124e-04 2.198787036850e+01
7.650000000000e+02 -3.789179407219e-01 9.676158448917e-04 2.200010506411e+01
7.652500000000e+02 -3.750046967553e-01 9.559696582581e-04 2.201358498096e+01
7.655000000000e+02 -3.707112309525e-01 9.418307773355e-04 2.202828323635e+01
7.657500000000e+02 -3.660782159257e-01 9.253671748328e-04 2.204416810356e+01
7.660000000000e+02 -3.611475653630e-01 9.067785932070e-04 2.206120299937e+01
7.662500000000e+02 -3.559622116634e-01 8.862922626604e-04 2.207934647021e+01
7.665000000000e+02 -3.505662097823e-01 8.641586407938e-04 2.209855289607e+01
7.667500000000e+02 -3.450048707885e-01 8.406462456243e-04 2.211877250628e+01
7.670000000000e+02 -3.393250011912e-01 8.160366814067e-04 2.213995185592e+01
7.672500000000e+02 -3.335750224671e-01 7.906197118333e-04 2.216203391246e+01
7.675000000000e+02 -3.278050095869e-01 7.646889054490e-04 2.218495890027e+01
7.677500000000e+02 -3.220663940214e-01 7.385376466406e-04 2.220866449201e+01
7.680000000000e+02 -3.164113918611e-01 7.124557000392e-04 2.223308603733e+01
7.682500000000e+02 -3.108921745434e-01 6.867263447592e-04 2.225815743681e+01
7.685000000000e+02 -3.055597161780e-01 6.616240084868e-04 2.228381136474e+01
7.687500000000e+02 -3.004624760545e-01 6.374123194411e-04 2.230997947417e+01
7.690000000000e+02 -2.956450127450e-01 6.143422352660e-04 2.233659332150e+01
7.692500000000e+02 -2.911466323067e-01 5.926503733860e-04 2.236358416245e+01
7.695000000000e+02 -2.870002167120e-01 5.725569567680e-04 2.239088389463e+01
7.697500000000e+02 -2.832313725105e-01 5.542638341210e-04 2.241842479871e+01
7.700000000000e+02 -2.798579289655e-01 5.379517932659e-04 2.244614035074e+01
7.702500000000e+02 -2.768898956719e-01 5.237778885355e-04 2.247396526314e+01
7.705000000000e+02 -2.743298695382e-01 5.118726446492e-04 2.250183553258e+01
7.707500000000e+02 -2.721737620118e-01 5.023368962049e-04 2.252968909396e+01
7.710000000000e+02 -2.704118719139e-01 4.952390677759e-04 2.255746583255e+01
7.712500000000e+02 -2.690301417295e-01 4.906130113031e-04 2.258510759564e+01
7.715000000000e+02 -2.680113563475e-01 4.884561673067e-04 2.261255883906e+01
7.717500000000e+02 -2.673363196582e-01 4.887290473831e-04 2.263976658415e+01
7.720000000000e+02 -2.669847535158e-01 4.913555306314e-04 2.266668073143e+01
7.722500000000e+02 -2.669358689125e-01 4.962243254288e-04 2.269325439165e+01
7.725000000000e+02 -2.671686173387e-01 5.031918044851e-04 2.271944386752e+01
7.727500000000e+02 -2.676614539714e-01 5.120853913009e-04 2.274520941240e+01
7.730000000000e+02 -2.683919329334e-01 5.227084269064e-04 2.277051494781e+01
7.732500000000e+02 -2.693359159698e-01 5.348450690022e-04 2.279532884767e+01
7.735000000000e+02 -2.704668264262e-01 5.482658450738e-04 2.281962363091e+01
7.737500000000e+02 -2.717548041027e-01 5.627327972234e-04 2.284337667880e+01
7.740000000000e+02 -2.731661764622e-01 5.780047884598e-04 2.286656982134e+01
7.742500000000e+02 -2.746631196460e-01 5.938416789220e-04 2.288918996271e+01
7.745000000000e+02 -2.762038329009e-01 6.100080678131e-04 2.291122852131e+01
7.747500000000e+02 -2.777430764081e-01 6.262757291335e-04 2.293268191476e+01
7.750000000000e+02 -2.792332277560e-01 6.424255276887e-04 2.295355084419e+01
7.752500000000e+02 -2.806256832663e-01 6.582481609833e-04 2.297384061716e+01
7.755000000000e+02 -2.818725665670e-01 6.735444881161e-04 2.299356030894e+01
7.757500000000e+02 -2.829285847395e-01 6.881254136087e-04 2.301272287577e+01
7.760000000000e+02 -2.837528650674e-01 7.018116900736e-04 2.303134456895e+01
7.762500000000e+02 -2.843105916314e-01 7.144338305722e-04 2.304944431718e+01
7.765000000000e+02 -2.845743570040e-01 7.258323592688e-04 2.306704372145e+01
7.767500000000e+02 -2.845250147130e-01 7.358586775095e-04 2.308416639452e+01
7.770000000000e+02 -2.841520354537e-01 7.443766946583e-04 2.310083774349e+01
7.772500000000e+02 -2.834532516817e-01 7.512648698368e-04 2.311708442175e+01
7.775000000000e+02 -2.824341648597e-01 7.564189984650e-04 2.313293449320e+01
7.777500000000e+02 -2.811067149425e-01 7.597553478888e-04 2.314841706703e+01
7.780000000000e+02 -2.794877073689e-01 7.612136859058e-04 2.316356205261e+01
7.782500000000e+02 -2.775971536074e-01 7.607603895351e-04 2.317840057447e+01
7.785000000000e+02 -2.754564288205e-01 7.583906230442e-04 2.319296453000e+01
7.787500000000e+02 -2.730867293503e-01 7.541301487058e-04 2.320728717043e+01
7.790000000000e+02 -2.705076386554e-01 7.480356432416e-04 2.322140275699e+01
7.792500000000e+02 -2.677362460333e-01 7.401942561123e-04 2.323534716676e+01
7.795000000000e+02 -2.647865586482e-01 7.307214961223e-04 2.324915758469e+01
7.797500000000e+02 -2.616695518217e-01 7.197583059360e-04 2.326287307642e+01
7.800000000000e+02 -2.583935185681e-01 7.074667363438e-04 2.327653426948e+01
7.802500000000e+02 -2.549649465235e-01 6.940252447524e-04 2.329018385017e+01
7.805000000000e+02 -2.513895312936e-01 6.796230410242e-04 2.330386620493e+01
7.807500000000e+02 -2.476734550040e-01 6.644547496372e-04 2.331762778484e+01
7.810000000000e+02 -2.438245820111e-01 6.487149061205e-04 2.333151694274e+01
7.812500000000e+02 -2.398535219527e-01 6.325930032403e-04 2.334558376932e+01
7.815000000000e+02 -2.357744898253e-01 6.162695391692e-04 2.335988031742e+01
7.817500000000e+02 -2.316057434515e-01 5.999129843400e-04 2.337446035576e+01
7.820000000000e+02 -2.273696498213e-01 5.836777032011e-04 2.338937938990e+01
7.822500000000e+02 -2.230923071472e-01 5.677029993553e-04 2.340469445946e+01
7.825000000000e+02 -2.188028002739e-01 5.521131548767e-04 2.342046426664e+01
7.827500000000e+02 -2.145320994068e-01 5.370182783044e-04 2.343674899369e+01
7.830000000000e+02 -2.103117355292e-01 5.225157140368e-04 2.345361013303e+01
7.832500000000e+02 -2.061723675385e-01 5.086917066171e-04 2.347111055488e+01
7.835000000000e+02 -2.021423447001e-01 4.956232311223e-04 2.348931427663e+01
7.837500000000e+02 -1.982464159895e-01 4.833795209901e-04 2.350828625319e+01
7.840000000000e+02 -1.945046583833e-01 4.720231035761e-04 2.352809231969e+01
7.842500000000e+02 -1.909317527497e-01 4.616105564563e-04 2.354879879110e+01
7.845000000000e+02 -1.875365995658e-01 4.521923406960e-04 2.357047231438e+01
7.847500000000e+02 -1.843223675092e-01 4.438123572165e-04 2.359317940739e+01
7.850000000000e+02 -1.812868726578e-01 4.365066712432e-04 2.361698617566e+01
7.852500000000e+02 -1.784233112986e-01 4.303020756043e-04 2.364195782845e+01
7.855000000000e+02 -1.757212438513e-01 4.252144780572e-04 2.366815819454e+01
7.857500000000e+02 -1.731677038958e-01 4.212471328926e-04 2.369564926768e+01
7.860000000000e+02 -1.707483907634e-01 4.183892876357e-04 2.372449063312e+01
7.862500000000e+02 -1.684488129076e-01 4.166152538245e-04 2.375473891114e+01
7.865000000000e+02 -1.662552660825e-01 4.158838898647e-04 2.378644721391e+01
7.867500000000e+02 -1.641556324932e-01 4.161389509325e-04 2.381966455609e+01
7.870000000000e+02 -1.621398973593e-01 4.173100327805e-04 2.385443530084e+01
7.872500000000e+02 -1.602003898842e-01 4.193142398025e-04 2.389079861410e+01
7.875000000000e+02 -1.583317380579e-01 4.220584737238e-04 2.392878796075e+01
7.877500000000e+02 -1.565305671372e-01 4.254420694837e-04 2.396843062235e+01
7.880000000000e+02 -1.547949948654e-01 4.293599335429e-04 2.400974727729e+01
7.882500000000e+02 -1.531239883669e-01 4.337056148389e-04 2.405275164870e+01
7.885000000000e+02 -1.515166432349e-01 4.383742627039e-04 2.409745020748e+01
7.887500000000e+02 -1.499714790402e-01 4.432653732102e-04 2.414384192452e+01
7.890000000000e+02 -1.484857990914e-01 4.482850732112e-04 2.419191816615e+01
7.892500000000e+02 -1.470551936767e-01 4.533478620610e-04 2.424166257095e+01
7.895000000000e+02 -1.456732059527e-01 4.583779045208e-04 2.429305109594e+01
7.897500000000e+02 -1.443312167675e-01 4.633093175856e-04 2.434605202455e+01
7.900000000000e+02 -1.430185081210e-01 4.680861557231e-04 2.440062614415e+01
7.902500000000e+02 -1.417225468907e-01 4.726617591593e-04 2.445672685637e+01
7.905000000000e+02 -1.404294138006e-01 4.769977539243e-04 2.451430039720e+01
7.907500000000e+02 -1.391243443426e-01 4.810627717844e-04 2.457328609964e+01
7.910000000000e+02 -1.377923690725e-01 4.848310450415e-04 2.463361657232e+01
7.912500000000e+02 -1.364189453611e-01 4.882807804830e-04 2.469521797608e+01
7.915000000000e+02 -1.349905498942e-01 4.913930086495e-04 2.475801032504e+01
7.917500000000e+02 -1.334952253947e-01 4.941505215389e-04 2.482190765711e+01
7.920000000000e+02 -1.319229722279e-01 4.965371505103e-04 2.488681833995e+01
7.922500000000e+02 -1.302660196274e-01 4.985373262179e-04 2.495264531893e+01
7.925000000000e+02 -1.285189382151e-01 5.001359408170e-04 2.501928635325e+01
7.927500000000e+02 -1.266785874910e-01 5.013186713787e-04 2.508663439131e+01
7.930000000000e+02 -1.247439545008e-01 5.020723761022e-04 2.515457770451e+01
7.932500000000e+02 -1.227158296055e-01 5.023858899841e-04 2.522300040934e+01
7.935000000000e+02 -1.205964459724e-01 5.022506885807e-04 2.529178261445e+01
7.937500000000e+02 -1.183890138904e-01 5.016617542385e-04 2.536080103591e+01
7.940000000000e+02 -1.160972947842e-01 5.006181542116e-04 2.542992919641e+01
7.942500000000e+02 -1.137251411363e-01 4.991236516692e-04 2.549903813300e+01
7.945000000000e+02 -1.112761444849e-01 4.971869069636e-04 2.556799666044e+01
7.947500000000e+02 -1.087533057468e-01 4.948216098040e-04 2.563667215602e+01
7.950000000000e+02 -1.061588576262e-01 4.920461702892e-04 2.570493087862e+01
7.952500000000e+02 -1.034941380880e-01 4.888833240635e-04 2.577263880846e+01
7.955000000000e+02 -1.007596196903e-01 4.853593684555e-04 2.583966203788e+01
7.957500000000e+02 -9.795500774698e-02 4.815033366084e-04 2.590586748535e+01
7.960000000000e+02 -9.507941970901e-02 4.773460089072e-04 2.597112360685e+01
7.962500000000e+02 -9.213166302747e-02 4.729189023741e-04 2.603530084420e+01
7.965000000000e+02 -8.911052224256e-02 4.682533622660e-04 2.609827234857e+01
7.967500000000e+02 -8.601506128031e-02 4.633795390479e-04 2.615991465382e+01
7.970000000000e+02 -8.284495104097e-02 4.583256860921e-04 2.622010814497e+01
7.972500000000e+02 -7.960072848135e-02 4.531175675924e-04 2.627873774590e+01
7.975000000000e+02 -7.628402753855e-02 4.477780191832e-04 2.633569345884e+01
7.977500000000e+02 -7.289771615654e-02 4.423269969560e-04 2.639087099829e+01
7.980000000000e+02 -6.944600428515e-02 4.367816431548e-04 2.644417223320e+01
7.982500000000e+02 -6.593443315755e-02 4.311563742267e-04 2.649550577272e+01
7.985000000000e+02 -6.236978477354e-02 4.254633442679e-04 2.654478751689e+01
7.987500000000e+02 -5.875997288864e-02 4.197129783606e-04 2.659194103974e+01
7.990000000000e+02 -5.511379849350e-02 4.139145242988e-04 2.663689816648e+01
7.992500000000e+02 -5.144073980548e-02 4.080768253162e-04 2.667959931052e+01
7.995000000000e+02 -4.775066094528e-02 4.022088543808e-04 2.671999392290e+01
7.997500000000e+02 -4.405351056490e-02 3.963202046262e-04 2.675804088885e+01
8.000000000000e+02 -4.035908166269e-02 3.904216748023e-04 2.679370877894e+01
8.002500000000e+02 -3.667671324338e-02 3.845255042167e-04 2.682697621932e+01
8.005000000000e+02 -3.301511061533e-02 3.786455478550e-04 2.685783204396e+01
8.007500000000e+02 -2.938215586272e-02 3.727973645557e-04 2.688627549820e+01
8.010000000000e+02 -2.578477633711e-02 3.669981793373e-04 2.691231638254e+01
8.012500000000e+02 -2.222891422974e-02 3.612667613807e-04 2.693597501589e+01
8.015000000000e+02 -1.871950302346e-02 3.556230903485e-04 2.695728224270e+01
8.017500000000e+02 -1.526052506488e-02 3.500880336526e-04 2.697627928144e+01
8.020000000000e+02 -1.185509125716e-02 3.446829393213e-04 2.699301756787e+01
8.022500000000e+02 -8.505596057038e-03 3.394292697565e-04 2.700755837496e+01
8.025000000000e+02 -5.213861118441e-03 3.343481629469e-04 2.701997245715e+01
8.027500000000e+02 -1.981299399288e-03 3.294600743961e-04 2.703033960873e+01
8.030000000000e+02 1.190898565921e-03 3.247844177908e-04 2.703874800060e+01
8.032500000000e+02 4.301613308208e-03 3.203392510689e-04 2.704529355322e+01
8.035000000000e+02 7.349656376288e-03 3.161410677179e-04 2.705007922805e+01
8.037500000000e+02 1.033365503216e-02 3.122045924701e-04 2.705321416869e+01
8.040000000000e+02 1.325198231819e-02 3.085425576293e-04 2.705481274316e+01
8.042500000000e+02 1.610271528546e-02 3.051657489567e-04 2.705499373288e+01
8.045000000000e+02 1.888365274187e-02 3.020827383271e-04 2.705387915667e+01
8.047500000000e+02 2.159234553734e-02 2.993000527699e-04 2.705159341195e+01
8.050000000000e+02 2.422620135050e-02 2.968218925420e-04 2.704826201775e+01
8.052500000000e+02 2.678257516389e-02 2.946503653238e-04 2.704401073935e+01
8.055000000000e+02 2.925894038878e-02 2.927851640745e-04 2.703896430033e+01
8.057500000000e+02 3.165301460458e-02 2.912238250622e-04 2.703324554467e+01
8.060000000000e+02 3.396295944098e-02 2.899614004721e-04 2.702697420527e+01
8.062500000000e+02 3.618753330129e-02 2.889905332160e-04 2.702026602150e+01
8.065000000000e+02 3.832626410907e-02 2.883013337920e-04 2.701323173874e+01
8.067500000000e+02 4.037958016842e-02 2.878814465634e-04 2.700597636133e+01
8.070000000000e+02 4.234897310733e-02 2.877156965861e-04 2.699859814004e+01
8.072500000000e+02 4.423708997082e-02 2.877861445228e-04 2.699118793394e+01
8.075000000000e+02 4.604780316836e-02 2.880721228280e-04 2.698382867298e+01
8.077500000000e+02 4.778629400586e-02 2.885499419443e-04 2.697659457456e+01
8.080000000000e+02 4.945906403645e-02 2.891930092629e-04 2.696955077922e+01
8.082500000000e+02 5.107392863365e-02 2.899718856028e-04 2.696275308462e+01
8.085000000000e+02 5.264001381525e-02 2.908540915510e-04 2.695624738841e+01
8.087500000000e+02 5.416768821662e-02 2.918043633433e-04 2.695006980583e+01
8.090000000000e+02 5.566851014467e-02 2.927846752745e-04 2.694424625051e+01
8.092500000000e+02 5.715513322452e-02 2.937544834694e-04 2.693879274118e+01
8.095000000000e+02 5.864120629533e-02 2.946707742683e-04 2.693371515596e+01
8.097500000000e+02 6.014126381670e-02 2.954884167318e-04 2.692900971476e+01
8.100000000000e+02 6.167058453128e-02 2.961604022204e-04 2.692466290024e+01
8.102500000000e+02 6.324507445043e-02 2.966382113842e-04 2.692065210125e+01
8.105000000000e+02 6.488108756992e-02 2.968722242156e-04 2.691694568541e+01
8.107500000000e+02 6.659530482782e-02 2.968121124889e-04 2.691350378103e+01
8.110000000000e+02 6.840452595410e-02 2.964074287040e-04 2.691027852532e+01
8.112500000000e+02 7.032550225447e-02 2.956080934552e-04 2.690721477248e+01
8.115000000000e+02 7.237477727628e-02 2.943649208781e-04 2.690425083333e+01
8.117500000000e+02 7.456843122463e-02 2.926303966083e-04 2.690131892988e+01
8.120000000000e+02 7.692189166248e-02 2.903592743124e-04 2.689834602755e+01
8.122500000000e+02 7.944975023835e-02 2.875091513966e-04 2.689525467679e+01
8.125000000000e+02 8.216546330385e-02 2.840413980230e-04 2.689196356729e+01
8.127500000000e+02 8.508116188113e-02 2.799217344699e-04 2.688838844697e+01
8.130000000000e+02 8.820738736558e-02 2.751210213105e-04 2.688444283401e+01
8.132500000000e+02 9.155290953044e-02 2.696157813937e-04 2.688003892312e+01
8.135000000000e+02 9.512441651471e-02 2.633891119140e-04 2.687508816307e+01
8.137500000000e+02 9.892633674586e-02 2.564311640209e-04 2.686950210664e+01
8.140000000000e+02 1.029606803237e-01 2.487395528505e-04 2.686319321848e+01
8.142500000000e+02 1.072267814000e-01 2.403200623070e-04 2.685607539928e+01
8.145000000000e+02 1.117211940811e-01 2.311868611044e-04 2.684806473629e+01
8.147500000000e+02 1.164376144496e-01 2.213626312110e-04 2.683908019599e+01
8.150000000000e+02 1.213667335929e-01 2.108788905149e-04 2.682904404316e+01
8.152500000000e+02 1.264962470339e-01 1.997758652902e-04 2.681788244766e+01
8.155000000000e+02 1.318108951375e-01 1.881021950147e-04 2.680552602192e+01
8.157500000000e+02 1.372924664561e-01 1.759146737471e-04 2.679191010209e+01
8.160000000000e+02 1.429199470952e-01 1.632777728469e-04 2.677697520461e+01
8.162500000000e+02 1.486696695771e-01 1.502629584681e-04 2.676066730665e+01
8.165000000000e+02 1.545155170433e-01 1.369479391768e-04 2.674293807877e+01
8.167500000000e+02 1.604291888199e-01 1.234158695619e-04 2.672374515345e+01
8.170000000000e+02 1.663804789868e-01 1.097541715038e-04 2.670305214432e+01
8.172500000000e+02 1.723376319686e-01 9.605347907082e-05 2.668082880911e+01
8.175000000000e+02 1.782677184067e-01 8.240626661260e-05 2.665705105978e+01
8.177500000000e+02 1.841370525770e-01 6.890576574487e-05 2.663170092715e+01
8.180000000000e+02 1.899116196330e-01 5.564478566559e-05 2.660476656442e+01
8.182500000000e+02 1.955575733627e-01 4.271422112862e-05 2.657624201474e+01
8.185000000000e+02 2.010416840967e-01 3.020205899286e-05 2.654612719929e+01
8.187500000000e+02 2.063318899080e-01 1.819189626422e-05 2.651442759181e+01
8.190000000000e+02 2.113977443631e-01 6.762141603220e-06 2.648115413031e+01
8.192500000000e+02 2.162109887453e-01 -4.015403543520e-06 2.644632282915e+01
8.195000000000e+02 2.207459691590e-01 -1.407603363060e-05 2.640995463099e+01
8.197500000000e+02 2.249801763919e-01 -2.336332025079e-05 2.637207498363e+01
8.200000000000e+02 2.288946560044e-01 -3.182968870348e-05 2.633271356309e+01
8.202500000000e+02 2.324743667208e-01 -3.943679167813e-05 2.629190397835e+01
8.205000000000e+02 2.357085962446e-01 -4.615628391383e-05 2.624968331244e+01
8.207500000000e+02 2.385911981618e-01 -5.196989854667e-05 2.620609182146e+01
8.210000000000e+02 2.411208319557e-01 -5.686974538379e-05 2.616117252628e+01
8.212500000000e+02 2.433010585336e-01 -6.085815467851e-05 2.611497090108e+01
8.215000000000e+02 2.451404751045e-01 -6.394796476091e-05 2.606753440267e+01
8.217500000000e+02 2.466526498428e-01 -6.616209903843e-05 2.601891217175e+01
8.220000000000e+02 2.478560339672e-01 -6.753338262519e-05 2.596915466030e+01
8.222500000000e+02 2.487737773014e-01 -6.810421943840e-05 2.591831330274e+01
8.225000000000e+02 2.494334625634e-01 -6.792621058233e-05 2.586644019968e+01
8.227500000000e+02 2.498667649524e-01 -6.705957092328e-05 2.581358782455e+01
8.230000000000e+02 2.501090099580e-01 -6.557244913545e-05 2.575980883536e+01
8.232500000000e+02 2.501987131488e-01 -6.354043470036e-05 2.570515576279e+01
8.235000000000e+02 2.501770026636e-01 -6.104570956036e-05 2.564968089697e+01
8.237500000000e+02 2.500870052296e-01 -5.817620382474e-05 2.559343619702e+01
8.240000000000e+02 2.499731929582e-01 -5.502477314376e-05 2.553647311780e+01
8.242500000000e+02 2.498806823287e-01 -5.168816917300e-05 2.547884268845e+01
8.245000000000e+02 2.498544939020e-01 -4.826595781735e-05 2.542059542767e+01
8.247500000000e+02 2.499388325644e-01 -4.485943299082e-05 2.536178151958e+01
8.250000000000e+02 2.501763113006e-01 -4.157032522671e-05 2.530245084191e+01
8.252500000000e+02 2.506072155111e-01 -3.849948110139e-05 2.524265315772e+01
8.255000000000e+02 2.512688176226e-01 -3.574560863094e-05 2.518243836269e+01
8.257500000000e+02 2.521946376682e-01 -3.340367203191e-05 2.512185664068e+01
8.260000000000e+02 2.534138281809e-01 -3.156350780613e-05 2.506095876540e+01
8.262500000000e+02 2.549506317020e-01 -3.030848219933e-05 2.499979639826e+01
8.265000000000e+02 2.568238065283e-01 -2.971377831933e-05 2.493842232467e+01
8.267500000000e+02 2.590462484919e-01 -2.984515733873e-05 2.487689075857e+01
8.270000000000e+02 2.616246577982e-01 -3.075760009899e-05 2.481525763243e+01
8.272500000000e+02 2.645593026002e-01 -3.249404412423e-05 2.475358082375e+01
8.275000000000e+02 2.678439721686e-01 -3.508453360022e-05 2.469192038485e+01
8.277500000000e+02 2.714659277414e-01 -3.854508491340e-05 2.463033870890e+01
8.280000000000e+02 2.754061109067e-01 -4.287725143759e-05 2.456890065198e+01
8.282500000000e+02 2.796394161989e-01 -4.806761279435e-05 2.450767358991e+01
8.285000000000e+02 2.841351646981e-01 -5.408780193528e-05 2.444672742665e+01
8.287500000000e+02 2.888575861137e-01 -6.089451470421e-05 2.438613449655e+01
8.290000000000e+02 2.937665251554e-01 -6.843006299878e-05 2.432596941544e+01
8.292500000000e+02 2.988182485641e-01 -7.662320695140e-05 2.426630886746e+01
8.295000000000e+02 3.039662474169e-01 -8.538999063356e-05 2.420723127476e+01
8.297500000000e+02 3.091622200410e-01 -9.463518580391e-05 2.414881643945e+01
8.300000000000e+02 3.143570753879e-01 -1.042538063188e-04 2.409114508524e+01
8.302500000000e+02 3.195019215447e-01 -1.141327788029e-04 2.403429836632e+01
8.305000000000e+02 3.245491193680e-01 -1.241529236466e-04 2.397835728244e+01
8.307500000000e+02 3.294532758902e-01 -1.341909920722e-04 2.392340209868e+01
8.310000000000e+02 3.341721899165e-01 -1.441218422400e-04 2.386951168113e+01
8.312500000000e+02 3.386677090585e-01 -1.538205841947e-04 2.381676287110e+01
8.315000000000e+02 3.429064789469e-01 -1.631648743211e-04 2.376522978221e+01
8.317500000000e+02 3.468605533870e-01 -1.720370854770e-04 2.371498314555e+01
8.320000000000e+02 3.505078487055e-01 -1.803264498260e-04 2.366608967093e+01
8.322500000000e+02 3.538324030617e-01 -1.879309751362e-04 2.361861141852e+01
8.325000000000e+02 3.568245029022e-01 -1.947595110092e-04 2.357260522834e+01
8.327500000000e+02 3.594805866787e-01 -2.007333602080e-04 2.352812218897e+01
8.330000000000e+02 3.618029578346e-01 -2.057877307410e-04 2.348520717276e+01
8.332500000000e+02 3.637994218469e-01 -2.098732612240e-04 2.344389845820e+01
8.335000000000e+02 3.654826559685e-01 -2.129566843868e-04 2.340422738757e+01
8.337500000000e+02 3.668696119481e-01 -2.150219441788e-04 2.336621815647e+01
8.340000000000e+02 3.679807019805e-01 -2.160703625887e-04 2.332988764459e+01
8.342500000000e+02 3.688390294653e-01 -2.161208556559e-04 2.329524534254e+01
8.345000000000e+02 3.694696346622e-01 -2.152099126867e-04 2.326229340028e+01
8.347500000000e+02 3.698986533713e-01 -2.133906903740e-04 2.323102666805e+01
8.350000000000e+02 3.701527123375e-01 -2.107324654432e-04 2.320143292191e+01
8.352500000000e+02 3.702583137125e-01 -2.073192479492e-04 2.317349308610e+01
8.355000000000e+02 3.702413561339e-01 -2.032481072920e-04 2.314718149752e+01
8.357500000000e+02 3.701269069913e-01 -1.986275857987e-04 2.312246633411e+01
8.360000000000e+02 3.699390332197e-01 -1.935754525371e-04 2.309930997061e+01
8.362500000000e+02 3.697008076853e-01 -1.882163392092e-04 2.307766939862e+01
8.365000000000e+02 3.694345469505e-01 -1.826794762583e-04 2.305749673169e+01
8.367500000000e+02 3.691620949736e-01 -1.770960633132e-04 2.303873966522e+01
8.370000000000e+02 3.689052558431e-01 -1.715967854248e-04 2.302134192712e+01
8.372500000000e+02 3.686862755201e-01 -1.663093833957e-04 2.300524380494e+01
8.375000000000e+02 3.685283124113e-01 -1.613563212139e-04 2.299038251719e+01
8.377500000000e+02 3.684558883357e-01 -1.568528739547e-04 2.297669279140e+01
8.380000000000e+02 3.684951955426e-01 -1.529049197399e-04 2.296410724964e+01
8.382500000000e+02 3.686742777827e-01 -1.496075181407e-04 2.295255675522e+01
8.385000000000e+02 3.690230052108e-01 -1.470439799964e-04 2.294197095825e+01
8.387500000000e+02 3.695728398791e-01 -1.452850999160e-04 2.293227863149e+01
8.390000000000e+02 3.703563882037e-01 -1.443882627766e-04 2.292340793038e+01
8.392500000000e+02 3.714066725737e-01 -1.443972628022e-04 2.291528698362e+01
8.395000000000e+02 3.727562539995e-01 -1.453426957159e-04 2.290784401849e+01
8.397500000000e+02 3.744360990174e-01 -1.472420982829e-04 2.290100778463e+01
8.400000000000e+02 3.764742844036e-01 -1.501005397470e-04 2.289470796912e+01
8.402500000000e+02 3.788946033920e-01 -1.539113007178e-04 2.288887544278e+01
8.405000000000e+02 3.817151569895e-01 -1.586568487619e-04 2.288344246111e+01
8.407500000000e+02 3.849468023512e-01 -1.643095892593e-04 2.287834322360e+01
8.410000000000e+02 3.885918797743e-01 -1.708331158167e-04 2.287351385559e+01
8.412500000000e+02 3.926428823112e-01 -1.781827961867e-04 2.286889294474e+01
8.415000000000e+02 3.970815045984e-01 -1.863067549717e-04 2.286442169432e+01
8.417500000000e+02 4.018779670671e-01 -1.951466453660e-04 2.286004397960e+01
8.420000000000e+02 4.069906274306e-01 -2.046380987655e-04 2.285570684552e+01
8.422500000000e+02 4.123661078804e-01 -2.147109921111e-04 2.285136051233e+01
8.425000000000e+02 4.179399058162e-01 -2.252897712629e-04 2.284695838922e+01
8.427500000000e+02 4.236373770050e-01 -2.362930375836e-04 2.284245744006e+01
8.430000000000e+02 4.293753252099e-01 -2.476332778535e-04 2.283781807795e+01
8.432500000000e+02 4.350639828882e-01 -2.592163575316e-04 2.283300429011e+01
8.435000000000e+02 4.406094236657e-01 -2.709410170498e-04 2.282798342645e+01
8.437500000000e+02 4.459162544799e-01 -2.826979467752e-04 2.282272648663e+01
8.440000000000e+02 4.508905600929e-01 -2.943693272743e-04 2.281720788784e+01
8.442500000000e+02 4.554429178700e-01 -3.058285888849e-04 2.281140523207e+01
8.445000000000e+02 4.594913459444e-01 -3.169403112001e-04 2.280529949890e+01
8.447500000000e+02 4.629640727046e-01 -3.275607976184e-04 2.279887476095e+01
8.450000000000e+02 4.658019532685e-01 -3.375392407352e-04 2.279211786066e+01
8.452500000000e+02 4.679604788385e-01 -3.467195477397e-04 2.278501860968e+01
8.455000000000e+02 4.694112034401e-01 -3.549428967931e-04 2.277756935979e+01
8.457500000000e+02 4.701425934244e-01 -3.620510023970e-04 2.276976499972e+01
8.460000000000e+02 4.701601750989e-01 -3.678899797610e-04 2.276160253884e+01
8.462500000000e+02 4.694860870644e-01 -3.723146898782e-04 2.275308131007e+01
8.465000000000e+02 4.681579178816e-01 -3.751933109455e-04 2.274420257084e+01
8.467500000000e+02 4.662269934916e-01 -3.764120592386e-04 2.273496954202e+01
8.470000000000e+02 4.637560967895e-01 -3.758795893342e-04 2.272538705406e+01
8.472500000000e+02 4.608168569040e-01 -3.735312559734e-04 2.271546180851e+01
8.475000000000e+02 4.574867875098e-01 -3.693324912594e-04 2.270520216420e+01
8.477500000000e+02 4.538461833328e-01 -3.632814205088e-04 2.269461792278e+01
8.480000000000e+02 4.499751206780e-01 -3.554108844576e-04 2.268372073305e+01
8.482500000000e+02 4.459505063830e-01 -3.457888953429e-04 2.267252365818e+01
8.485000000000e+02 4.418435912300e-01 -3.345187176317e-04 2.266104161984e+01
8.487500000000e+02 4.377178121887e-01 -3.217372673842e-04 2.264929098141e+01
8.490000000000e+02 4.336273375844e-01 -3.076131120613e-04 2.263729002757e+01
8.492500000000e+02 4.296161330083e-01 -2.923430832597e-04 2.262505859285e+01
8.495000000000e+02 4.257177882990e-01 -2.761483126693e-04 2.261261816622e+01
8.497500000000e+02 4.219559835152e-01 -2.592696485537e-04 2.259999201711e+01
8.500000000000e+02 4.183455284420e-01 -2.419625207733e-04 2.258720493977e+01
8.502500000000e+02 4.148938762573e-01 -2.244911315170e-04 2.257428307697e+01
8.505000000000e+02 4.116030638855e-01 -2.071227010816e-04 2.256125399267e+01
8.507500000000e+02 4.084717582127e-01 -1.901212735115e-04 2.254814643304e+01
8.510000000000e+02 4.054973379592e-01 -1.737416473594e-04 2.253498992144e+01
8.512500000000e+02 4.026778568622e-01 -1.582237106766e-04 2.252181490615e+01
8.515000000000e+02 4.000136439673e-01 -1.437871749729e-04 2.250865235494e+01
8.517500000000e+02 3.975084944058e-01 -1.306268262641e-04 2.249553368574e+01
8.520000000000e+02 3.951703267558e-01 -1.189087170990e-04 2.248249044309e+01
8.522500000000e+02 3.930112853879e-01 -1.087674669697e-04 2.246955449482e+01
8.525000000000e+02 3.910472583530e-01 -1.003047162044e-04 2.245675781145e+01
8.527500000000e+02 3.892968786850e-01 -9.358878544624e-05 2.244413257992e+01
8.530000000000e+02 3.877801010352e-01 -8.865552397157e-05 2.243171110320e+01
8.532500000000e+02 3.865164561812e-01 -8.551006796310e-05 2.241952621292e+01
8.535000000000e+02 3.855231550809e-01 -8.412945615437e-05 2.240761131481e+01
8.537500000000e+02 3.848132098631e-01 -8.446591906134e-05 2.239600041246e+01
8.540000000000e+02 3.843936944572e-01 -8.645020298630e-05 2.238472867664e+01
8.542500000000e+02 3.842643787115e-01 -8.999519526265e-05 2.237383221441e+01
8.545000000000e+02 3.844167516881e-01 -9.499888142209e-05 2.236334859227e+01
8.547500000000e+02 3.848336599282e-01 -1.013472140351e-04 2.235331653422e+01
8.550000000000e+02 3.854894555748e-01 -1.089159678753e-04 2.234377626724e+01
8.552500000000e+02 3.863508177750e-01 -1.175723991050e-04 2.233476904735e+01
8.555000000000e+02 3.873780232465e-01 -1.271759004433e-04 2.232633729424e+01
8.557500000000e+02 3.885267547034e-01 -1.375787256576e-04 2.231852391136e+01
8.560000000000e+02 3.897501295476e-01 -1.486260528615e-04 2.231137216795e+01
8.562500000000e+02 3.910009339371e-01 -1.601563587351e-04 2.230492504796e+01
8.565000000000e+02 3.922338367102e-01 -1.720020373862e-04 2.229922455161e+01
8.567500000000e+02 3.934073458731e-01 -1.839900847299e-04 2.229431139240e+01
8.570000000000e+02 3.944854901004e-01 -1.959438262809e-04 2.229022401374e+01
8.572500000000e+02 3.954389564917e-01 -2.076846979233e-04 2.228699832436e+01
8.575000000000e+02 3.962457110658e-01 -2.190348408805e-04 2.228466696463e+01
8.577500000000e+02 3.968910243695e-01 -2.298200290856e-04 2.228325895367e+01
8.580000000000e+02 3.973669418021e-01 -2.398729456872e-04 2.228279914111e+01
8.582500000000e+02 3.976712523449e-01 -2.490362964404e-04 2.228330823590e+01
8.585000000000e+02 3.978061180460e-01 -2.571660440398e-04 2.228480252866e+01
8.587500000000e+02 3.977765199243e-01 -2.641344052006e-04 2.228729376109e+01
8.590000000000e+02 3.975886276693e-01 -2.698321364564e-04 2.229078944397e+01
8.592500000000e+02 3.972483706100e-01 -2.741705735820e-04 2.229529290038e+01
8.595000000000e+02 3.967602833872e-01 -2.770830000672e-04 2.230080335169e+01
8.597500000000e+02 3.961267779617e-01 -2.785253758369e-04 2.230731643023e+01
8.600000000000e+02 3.953479065142e-01 -2.784765983907e-04 2.231482431999e+01
8.602500000000e+02 3.944216301480e-01 -2.769382984163e-04 2.232331591933e+01
8.605000000000e+02 3.933445018275e-01 -2.739340660868e-04 2.233277734207e+01
8.607500000000e+02 3.921126937869e-01 -2.695084750492e-04 2.234319200995e+01
8.610000000000e+02 3.907231867740e-01 -2.637258019146e-04 2.235454097301e+01
8.612500000000e+02 3.891749490487e-01 -2.566682649578e-04 2.236680298379e+01
8.615000000000e+02 3.874699522578e-01 -2.484342231729e-04 2.237995496525e+01
8.617500000000e+02 3.856138550065e-01 -2.391364081250e-04 2.239397211084e+01
8.620000000000e+02 3.836162605139e-01 -2.288997690419e-04 2.240882823456e+01
8.622500000000e+02 3.814904896208e-01 -2.178592153983e-04 2.242449592743e+01
8.625000000000e+02 3.792529262273e-01 -2.061572944813e-04 2.244094718850e+01
8.627500000000e+02 3.769219463334e-01 -1.939417442553e-04 2.245815349115e+01
8.630000000000e+02 3.745166645482e-01 -1.813629843588e-04 2.247608654227e+01
8.632500000000e+02 3.720555450477e-01 -1.685717724612e-04 2.249471841468e+01
8.635000000000e+02 3.695551907111e-01 -1.557168968956e-04 2.251402234018e+01
8.637500000000e+02 3.670293151594e-01 -1.429425969417e-04 2.253397286082e+01
8.640000000000e+02 3.644881830727e-01 -1.303864738144e-04 2.255454659959e+01
8.642500000000e+02 3.619383931278e-01 -1.181774848449e-04 2.257572236389e+01
8.645000000000e+02 3.593831944604e-01 -1.064342819722e-04 2.259748182976e+01
8.647500000000e+02 3.568230506511e-01 -9.526370421389e-05 2.261980953960e+01
8.650000000000e+02 3.542565507039e-01 -8.475967894789e-05 2.264269345665e+01
8.652500000000e+02 3.516812817565e-01 -7.500236516816e-05 2.266612484085e+01
8.655000000000e+02 3.490947315778e-01 -6.605768045162e-05 2.269009862884e+01
8.657500000000e+02 3.464948991895e-01 -5.797705089463e-05 2.271461337825e+01
8.660000000000e+02 3.438805837423e-01 -5.079737462697e-05 2.273967118253e+01
8.662500000000e+02 3.412514011512e-01 -4.454122308274e-05 2.276527785818e+01
8.665000000000e+02 3.386074058346e-01 -3.921708355905e-05 2.279144279129e+01
8.667500000000e+02 3.359484659612e-01 -3.481961386476e-05 2.281817878193e+01
8.670000000000e+02 3.332736086670e-01 -3.133001829632e-05 2.284550216219e+01
8.672500000000e+02 3.305803120568e-01 -2.871636546795e-05 2.287343258330e+01
8.675000000000e+02 3.278640197788e-01 -2.693395839206e-05 2.290199297656e+01
8.677500000000e+02 3.251178855043e-01 -2.592554335796e-05 2.293120932084e+01
8.680000000000e+02 3.223329663301e-01 -2.562198239500e-05 2.296111066603e+01
8.682500000000e+02 3.194986853355e-01 -2.594271468268e-05 2.299172885282e+01
8.685000000000e+02 3.166036054964e-01 -2.679666490806e-05 2.302309819959e+01
8.687500000000e+02 3.136365093305e-01 -2.808344884012e-05 2.305525535763e+01
8.690000000000e+02 3.105874710300e-01 -2.969482393750e-05 2.308823885546e+01
8.692500000000e+02 3.074488900774e-01 -3.151654139921e-05 2.312208861260e+01
8.695000000000e+02 3.042164181293e-01 -3.343051144808e-05 2.315684558098e+01
8.697500000000e+02 3.008894817080e-01 -3.531738166068e-05 2.319255102392e+01
8.700000000000e+02 2.974715814804e-01 -3.705922470398e-05 2.322924606598e+01
8.702500000000e+02 2.939701102448e-01 -3.854217275645e-05 2.326697090752e+01
8.705000000000e+02 2.903959466329e-01 -3.965916202889e-05 2.330576430503e+01
8.707500000000e+02 2.867626869607e-01 -4.031228444576e-05 2.334566278813e+01
8.710000000000e+02 2.830857967350e-01 -4.041500840435e-05 2.338670015663e+01
8.712500000000e+02 2.793816117868e-01 -3.989396355929e-05 2.342890675153e+01
8.715000000000e+02 2.756664506781e-01 -3.868987672842e-05 2.347230902312e+01
8.717500000000e+02 2.719557776250e-01 -3.675845850419e-05 2.351692892182e+01
8.720000000000e+02 2.682635999315e-01 -3.407045756445e-05 2.356278356256e+01
8.722500000000e+02 2.646020328971e-01 -3.061143854496e-05 2.360988479892e+01
8.725000000000e+02 2.609810790483e-01 -2.638129575377e-05 2.365823889786e+01
8.727500000000e+02 2.574086023397e-01 -2.139298405549e-05 2.370784634227e+01
8.730000000000e+02 2.538904158548e-01 -1.567140214303e-05 2.375870160959e+01
8.732500000000e+02 2.504304680282e-01 -9.252415041300e-06 2.381079298438e+01
8.735000000000e+02 2.470310595528e-01 -2.181433230000e-06 2.386410252424e+01
8.737500000000e+02 2.436930462727e-01 5.487709781950e-06 2.391860594883e+01
8.740000000000e+02 2.404159983195e-01 1.369381045002e-05 2.397427259669e+01
8.742500000000e+02 2.371982999837e-01 2.236943355266e-05 2.403106547915e+01
8.745000000000e+02 2.340371825572e-01 3.144186902456e-05 2.408894130472e+01
8.747500000000e+02 2.309287168460e-01 4.083405477637e-05 2.414785053391e+01
8.750000000000e+02 2.278677676487e-01 5.046572785877e-05 2.420773757136e+01
8.752500000000e+02 2.248479641802e-01 6.025444143647e-05 2.426854090761e+01
8.755000000000e+02 2.218616950753e-01 7.011681496238e-05 2.433019337622e+01
8.757500000000e+02 2.189001697841e-01 7.996969674340e-05 2.439262240071e+01
8.760000000000e+02 2.159535497609e-01 8.973165343576e-05 2.445575039953e+01
8.762500000000e+02 2.130111727160e-01 9.932438183986e-05 2.451949514491e+01
8.765000000000e+02 2.100618492798e-01 1.086740696126e-04 2.458377017349e+01
8.767500000000e+02 2.070942368510e-01 1.177128696082e-04 2.464848531648e+01
8.770000000000e+02 2.040972514715e-01 1.263800758739e-04 2.471354717483e+01
8.772500000000e+02 2.010604950891e-01 1.346231143159e-04 2.477885959815e+01
8.775000000000e+02 1.979746817399e-01 1.423984530151e-04 2.484432427585e+01
8.777500000000e+02 1.948320146957e-01 1.496720787757e-04 2.490984122466e+01
8.780000000000e+02 1.916264936700e-01 1.564196633339e-04 2.497530927447e+01
8.782500000000e+02 1.883541700900e-01 1.626265796508e-04 2.504062664260e+01
8.785000000000e+02 1.850132765995e-01 1.682874352866e-04 2.510569134432e+01
8.787500000000e+02 1.816042932939e-01 1.734054960832e-04 2.517040169756e+01
8.790000000000e+02 1.781299350388e-01 1.779918762074e-04 2.523465681372e+01
8.792500000000e+02 1.745950297634e-01 1.820644795490e-04 2.529835696478e+01
8.795000000000e+02 1.710063959595e-01 1.856469800082e-04 2.536140410709e+01
8.797500000000e+02 1.673726120771e-01 1.887675877981e-04 2.542370221403e+01
8.800000000000e+02 1.637038277326e-01 1.914580146686e-04 2.548515778355e+01
8.802500000000e+02 1.600114833984e-01 1.937522839569e-04 2.554568014871e+01
8.805000000000e+02 1.563080924464e-01 1.956856959433e-04 2.560518194660e+01
8.807500000000e+02 1.526069702826e-01 1.972938623014e-04 2.566357945465e+01
8.810000000000e+02 1.489219557357e-01 1.986118543918e-04 2.572079290678e+01
8.812500000000e+02 1.452671773952e-01 1.996734989494e-04 2.577674688489e+01
8.815000000000e+02 1.416567642870e-01 2.005107183559e-04 2.583137058313e+01
8.817500000000e+02 1.381045471884e-01 2.011530517613e-04 2.588459804612e+01
8.820000000000e+02 1.346238036454e-01 2.016273226757e-04 2.593636847510e+01
8.822500000000e+02 1.312269424378e-01 2.019573891901e-04 2.598662640055e+01
8.825000000000e+02 1.279252227157e-01 2.021640340918e-04 2.603532189541e+01
8.827500000000e+02 1.247284522263e-01 2.022649621849e-04 2.608241071097e+01
8.830000000000e+02 1.216447556244e-01 2.022749409265e-04 2.612785448751e+01
8.832500000000e+02 1.186803284134e-01 2.022060299550e-04 2.617162086556e+01
8.835000000000e+02 1.158392319542e-01 2.020679075850e-04 2.621368359255e+01
8.837500000000e+02 1.131232809938e-01 2.018683227427e-04 2.625402268381e+01
8.840000000000e+02 1.105319429714e-01 2.016135967029e-04 2.629262449601e+01
8.842500000000e+02 1.080622963167e-01 2.013091750260e-04 2.632948179302e+01
8.845000000000e+02 1.057090892696e-01 2.009602890585e-04 2.636459384666e+01
8.847500000000e+02 1.034647868395e-01 2.005725469944e-04 2.639796642594e+01
8.850000000000e+02 1.013197320306e-01 2.001526420303e-04 2.642961183653e+01
8.852500000000e+02 9.926228244320e-02 1.997089276918e-04 2.645954885448e+01
8.855000000000e+02 9.727901768935e-02 1.992520477412e-04 2.648780266467e+01
8.857500000000e+02 9.535496687256e-02 1.987954898107e-04 2.651440474462e+01
8.860000000000e+02 9.347380667368e-02 1.983559863272e-04 2.653939268142e+01
8.862500000000e+02 9.161812320665e-02 1.979539371988e-04 2.656280996847e+01
8.865000000000e+02 8.976963449011e-02 1.976136378857e-04 2.658470573091e+01
8.867500000000e+02 8.790941073483e-02 1.973633903594e-04 2.660513441941e+01
8.870000000000e+02 8.601813640861e-02 1.972355372733e-04 2.662415543764e+01
8.872500000000e+02 8.407630505459e-02 1.972662590625e-04 2.664183275005e+01
8.875000000000e+02 8.206448204187e-02 1.974953495998e-04 2.665823441107e+01
8.877500000000e+02 7.996352305313e-02 1.979657697746e-04 2.667343207378e+01
8.880000000000e+02 7.775479301430e-02 1.987230605354e-04 2.668750047903e+01
8.882500000000e+02 7.542043389255e-02 1.998147213210e-04 2.670051684907e+01
8.885000000000e+02 7.294359005366e-02 2.012894005193e-04 2.671256029628e+01
8.887500000000e+02 7.030862919983e-02 2.031960019294e-04 2.672371122948e+01
8.890000000000e+02 6.750140904786e-02 2.055827058023e-04 2.673405064083e+01
8.892500000000e+02 6.450948662799e-02 2.084959970184e-04 2.674365946245e+01
8.895000000000e+02 6.132231075530e-02 2.119796298748e-04 2.675261793101e+01
8.897500000000e+02 5.793144977625e-02 2.160735779034e-04 2.676100482712e+01
8.900000000000e+02 5.433074051621e-02 2.208130080078e-04 2.676889683092e+01
8.902500000000e+02 5.051640534162e-02 2.262273187296e-04 2.677636791805e+01
8.905000000000e+02 4.648719422973e-02 2.323392047149e-04 2.678348860877e+01
8.907500000000e+02 4.224442626936e-02 2.391638459098e-04 2.679032542131e+01
8.910000000000e+02 3.779203216346e-02 2.467081791888e-04 2.679694024767e+01
8.912500000000e+02 3.313651912465e-02 2.549703279476e-04 2.680338990581e+01
8.915000000000e+02 2.828696450797e-02 2.639391073474e-04 2.680972550830e+01
8.917500000000e+02 2.325491536171e-02 2.735937304661e-04 2.681599207957e+01
8.920000000000e+02 1.805425486331e-02 2.839036779176e-04 2.682222825257e+01
8.922500000000e+02 1.270109747456e-02 2.948286648922e-04 2.682846577993e+01
8.925000000000e+02 7.213598471922e-03 3.063187792382e-04 2.683472933963e+01
8.927500000000e+02 1.611742735490e-03 3.183148957076e-04 2.684103642019e+01
8.930000000000e+02 -4.082827524894e-03 3.307494135724e-04 2.684739696924e+01
8.932500000000e+02 -9.847087178286e-03 3.435463776959e-04 2.685381352791e+01
8.935000000000e+02 -1.565685805613e-02 3.566225385474e-04 2.686028113028e+01
8.937500000000e+02 -2.148705872499e-02 3.698883409704e-04 2.686678725660e+01
8.940000000000e+02 -2.731201444225e-02 3.832489502564e-04 2.687331218203e+01
8.942500000000e+02 -3.310570786057e-02 3.966053962808e-04 2.687982889343e+01
8.945000000000e+02 -3.884210954451e-02 4.098558318692e-04 2.688630357390e+01
8.947500000000e+02 -4.449547201367e-02 4.228968598086e-04 2.689269581424e+01
8.950000000000e+02 -5.004063866231e-02 4.356249337226e-04 2.689895887105e+01
8.952500000000e+02 -5.545338740772e-02 4.479377475549e-04 2.690504034652e+01
8.955000000000e+02 -6.071073458474e-02 4.597357158805e-04 2.691088242605e+01
8.957500000000e+02 -6.579126920103e-02 4.709234053809e-04 2.691642251779e+01
8.960000000000e+02 -7.067547527091e-02 4.814109098993e-04 2.692159395181e+01
8.962500000000e+02 -7.534603024988e-02 4.911152987771e-04 2.692632639113e+01
8.965000000000e+02 -7.978810245897e-02 4.999618993952e-04 2.693054662271e+01
8.967500000000e+02 -8.398962584459e-02 5.078854719846e-04 2.693417935273e+01
8.970000000000e+02 -8.794153439338e-02 5.148314436675e-04 2.693714775129e+01
8.972500000000e+02 -9.163798072601e-02 5.207568701562e-04 2.693937430486e+01
8.975000000000e+02 -9.507649932539e-02 5.256312547905e-04 2.694078170315e+01
8.977500000000e+02 -9.825813458859e-02 5.294374141209e-04 2.694129339217e+01
8.980000000000e+02 -1.011875163793e-01 5.321718530406e-04 2.694083462415e+01
8.982500000000e+02 -1.038728780863e-01 5.338452842830e-04 2.693933302406e+01
8.985000000000e+02 -1.063260194140e-01 5.344827530383e-04 2.693671945869e+01
8.987500000000e+02 -1.085622092781e-01 5.341235264963e-04 2.693292888049e+01
8.990000000000e+02 -1.106000249197e-01 5.328210783115e-04 2.692790083899e+01
8.992500000000e+02 -1.124611297111e-01 5.306424969331e-04 2.692158038082e+01
8.995000000000e+02 -1.141700004079e-01 5.276678847118e-04 2.691391859772e+01
8.997500000000e+02 -1.157535872144e-01 5.239895841869e-04 2.690487312479e+01
9.000000000000e+02 -1.172409323880e-01 5.197109789570e-04 2.689440887072e+01
9.002500000000e+02 -1.186627407523e-01 5.149454547307e-04 2.688249823681e+01
9.005000000000e+02 -1.200509069707e-01 5.098148233003e-04 2.686912169947e+01
9.007500000000e+02 -1.214380236706e-01 5.044478586463e-04 2.685426801699e+01
9.010000000000e+02 -1.228568541283e-01 4.989786843816e-04 2.683793434724e+01
9.012500000000e+02 -1.243397995984e-01 4.935447767308e-04 2.682012653697e+01
9.015000000000e+02 -1.259183639114e-01 4.882852025066e-04 2.680085905589e+01
9.017500000000e+02 -1.276226138273e-01 4.833387261403e-04 2.678015482392e+01
9.020000000000e+02 -1.294806752011e-01 4.788417492020e-04 2.675804525233e+01
9.022500000000e+02 -1.315182311720e-01 4.749264327948e-04 2.673456971977e+01
9.025000000000e+02 -1.337580908954e-01 4.717187035778e-04 2.670977546254e+01
9.027500000000e+02 -1.362197604646e-01 4.693364262707e-04 2.668371687112e+01
9.030000000000e+02 -1.389191242092e-01 4.678876280231e-04 2.665645519473e+01
9.032500000000e+02 -1.418681279763e-01 4.674688325308e-04 2.662805771972e+01
9.035000000000e+02 -1.450745786439e-01 4.681635747134e-04 2.659859715717e+01
9.037500000000e+02 -1.485420091290e-01 4.700410878265e-04 2.656815102566e+01
9.040000000000e+02 -1.522695861843e-01 4.731551235995e-04 2.653680060633e+01
9.042500000000e+02 -1.562521679531e-01 4.775431284927e-04 2.650463037847e+01
9.045000000000e+02 -1.604803619838e-01 4.832254530870e-04 2.647172693809e+01
9.047500000000e+02 -1.649407247258e-01 4.902049510028e-04 2.643817821621e+01
9.050000000000e+02 -1.696160413870e-01 4.984668560726e-04 2.640407271149e+01
9.052500000000e+02 -1.744856205792e-01 5.079787182955e-04 2.636949842881e+01
9.055000000000e+02 -1.795257173590e-01 5.186907750091e-04 2.633454214312e+01
9.057500000000e+02 -1.847100229806e-01 5.305366060177e-04 2.629928870811e+01
9.060000000000e+02 -1.900101409861e-01 5.434337867546e-04 2.626382010521e+01
9.062500000000e+02 -1.953961779653e-01 5.572850151801e-04 2.622821484115e+01
9.065000000000e+02 -2.008373555384e-01 5.719794309068e-04 2.619254747574e+01
9.067500000000e+02 -2.063025972791e-01 5.873939400340e-04 2.615688782381e+01
9.070000000000e+02 -2.117611735908e-01 6.033948955619e-04 2.612130064265e+01
9.072500000000e+02 -2.171833476487e-01 6.198399390063e-04 2.608584536232e+01
9.075000000000e+02 -2.225409369157e-01 6.365799672659e-04 2.605057555514e+01
9.077500000000e+02 -2.278079342165e-01 6.534611880244e-04 2.601553907456e+01
9.080000000000e+02 -2.329609907159e-01 6.703271033447e-04 2.598077764705e+01
9.082500000000e+02 -2.379799321992e-01 6.870208516322e-04 2.594632719657e+01
9.085000000000e+02 -2.428481188793e-01 7.033873485584e-04 2.591221762711e+01
9.087500000000e+02 -2.475528057502e-01 7.192755151861e-04 2.587847327290e+01
9.090000000000e+02 -2.520853645457e-01 7.345402901272e-04 2.584511300471e+01
9.092500000000e+02 -2.564414115910e-01 7.490448975795e-04 2.581215044742e+01
9.095000000000e+02 -2.606208767920e-01 7.626628099400e-04 2.577959457898e+01
9.097500000000e+02 -2.646279050908e-01 7.752796068393e-04 2.574744985289e+01
9.100000000000e+02 -2.684707039610e-01 7.867945982008e-04 2.571571689642e+01
9.102500000000e+02 -2.721612432928e-01 7.971224872808e-04 2.568439268520e+01
9.105000000000e+02 -2.757148888479e-01 8.061945794360e-04 2.565347125955e+01
9.107500000000e+02 -2.791499085564e-01 8.139599560673e-04 2.562294391997e+01
9.110000000000e+02 -2.824869165532e-01 8.203862241902e-04 2.559279979807e+01
9.112500000000e+02 -2.857482517372e-01 8.254600812413e-04 2.556302619092e+01
9.115000000000e+02 -2.889572821385e-01 8.291875643564e-04 2.553360891047e+01
9.117500000000e+02 -2.921376932699e-01 8.315938540619e-04 2.550453267312e+01
9.120000000000e+02 -2.953127362926e-01 8.327230632816e-04 2.547578122439e+01
9.122500000000e+02 -2.985044850020e-01 8.326373849995e-04 2.544733763058e+01
9.125000000000e+02 -3.017331090477e-01 8.314161132944e-04 2.541918441645e+01
9.127500000000e+02 -3.050161648789e-01 8.291542624910e-04 2.539130365636e+01
9.130000000000e+02 -3.083679623461e-01 8.259609445188e-04 2.536367701773e+01
9.132500000000e+02 -3.117989807636e-01 8.219574203230e-04 2.533628576316e+01
9.135000000000e+02 -3.153153909817e-01 8.172749422816e-04 2.530911070466e+01
9.137500000000e+02 -3.189186697884e-01 8.120523256798e-04 2.528213212173e+01
9.140000000000e+02 -3.226053494209e-01 8.064334106838e-04 2.525532963977e+01
9.142500000000e+02 -3.263668536997e-01 8.005641827074e-04 2.522868217043e+01
9.145000000000e+02 -3.301895387294e-01 7.945902067264e-04 2.520216767194e+01
9.147500000000e+02 -3.340548184174e-01 7.886536749749e-04 2.517576306475e+01
9.150000000000e+02 -3.379394177692e-01 7.828905178913e-04 2.514944414461e+01
9.152500000000e+02 -3.418158444199e-01 7.774279480652e-04 2.512318535759e+01
9.155000000000e+02 -3.456528701720e-01 7.723816728005e-04 2.509695982707e+01
9.157500000000e+02 -3.494162671109e-01 7.678538243645e-04 2.507073916985e+01
9.160000000000e+02 -3.530695150590e-01 7.639307104228e-04 2.504449357501e+01
9.162500000000e+02 -3.565747455031e-01 7.606813138342e-04 2.501819171825e+01
9.165000000000e+02 -3.598936513219e-01 7.581558558950e-04 2.499180085082e+01
9.167500000000e+02 -3.629885273755e-01 7.563849523892e-04 2.496528686568e+01
9.170000000000e+02 -3.658232922303e-01 7.553791233362e-04 2.493861446579e+01
9.172500000000e+02 -3.683646153817e-01 7.551288780433e-04 2.491174725974e+01
9.175000000000e+02 -3.705829491035e-01 7.556051110773e-04 2.488464800900e+01
9.177500000000e+02 -3.724535786582e-01 7.567601076798e-04 2.485727884997e+01
9.180000000000e+02 -3.739575986677e-01 7.585288727933e-04 2.482960155967e+01
9.182500000000e+02 -3.750828137203e-01 7.608312567647e-04 2.480157784922e+01
9.185000000000e+02 -3.758245064347e-01 7.635739501665e-04 2.477316966161e+01
9.187500000000e+02 -3.761860968093e-01 7.666531100883e-04 2.474433952394e+01
9.190000000000e+02 -3.761796086617e-01 7.699572918138e-04 2.471505087817e+01
9.192500000000e+02 -3.758259371864e-01 7.733705907467e-04 2.468526841946e+01
9.195000000000e+02 -3.751549257671e-01 7.767760812315e-04 2.465495847781e+01
9.197500000000e+02 -3.742051665549e-01 7.800593023261e-04 2.462408934073e+01
9.200000000000e+02 -3.730235867948e-01 7.831116323866e-04 2.459263163292e+01
9.202500000000e+02 -3.716647494264e-01 7.858338280559e-04 2.456055862487e+01
9.205000000000e+02 -3.701899391798e-01 7.881394723076e-04 2.452784658940e+01
9.207500000000e+02 -3.686659573821e-01 7.899579272629e-04 2.449447507113e+01
9.210000000000e+02 -3.671637959002e-01 7.912371884625e-04 2.446042720733e+01
9.212500000000e+02 -3.657570576862e-01 7.919461030154e-04 2.442568994382e+01
9.215000000000e+02 -3.645202907214e-01 7.920761843056e-04 2.439025427999e+01
9.217500000000e+02 -3.635272265274e-01 7.916427724589e-04 2.435411543418e+01
9.220000000000e+02 -3.628489838564e-01 7.906855232617e-04 2.431727298788e+01
9.222500000000e+02 -3.625523636556e-01 7.892682711945e-04 2.427973095222e+01
9.225000000000e+02 -3.626981036595e-01 7.874779915038e-04 2.424149783680e+01
9.227500000000e+02 -3.633393820127e-01 7.854231693062e-04 2.420258661585e+01
9.230000000000e+02 -3.645205130709e-01 7.832314814259e-04 2.416301464543e+01
9.232500000000e+02 -3.662757292697e-01 7.810466309431e-04 2.412280355718e+01
9.235000000000e+02 -3.686284248458e-01 7.790248917182e-04 2.408197903841e+01
9.237500000000e+02 -3.715904654342e-01 7.773308731160e-04 2.404057062200e+01
9.240000000000e+02 -3.751619879520e-01 7.761331927795e-04 2.399861136012e+01
9.242500000000e+02 -3.793313020325e-01 7.755996644759e-04 2.395613750203e+01
9.245000000000e+02 -3.840752601753e-01 7.758926416891e-04 2.391318807157e+01
9.247500000000e+02 -3.893597247515e-01 7.771641544848e-04 2.386980448086e+01
9.250000000000e+02 -3.951404051374e-01 7.795513148025e-04 2.382603006165e+01
9.252500000000e+02 -4.013639017603e-01 7.831720476994e-04 2.378190957330e+01
9.255000000000e+02 -4.079688868362e-01 7.881211687836e-04 2.373748876615e+01
9.257500000000e+02 -4.148875201618e-01 7.944669803803e-04 2.369281389346e+01
9.260000000000e+02 -4.220469678031e-01 8.022485297581e-04 2.364793125183e+01
9.262500000000e+02 -4.293710011823e-01 8.114733688963e-04 2.360288676516e+01
9.265000000000e+02 -4.367816555933e-01 8.221163262995e-04 2.355772558096e+01
9.267500000000e+02 -4.442008824673e-01 8.341188817407e-04 2.351249172802e+01
9.270000000000e+02 -4.515521634852e-01 8.473892695030e-04 2.346722785333e+01
9.272500000000e+02 -4.587620225011e-01 8.618035547909e-04 2.342197493367e+01
9.275000000000e+02 -4.657614026769e-01 8.772075254781e-04 2.337677212881e+01
9.277500000000e+02 -4.724868468930e-01 8.934193531289e-04 2.333165665837e+01
9.280000000000e+02 -4.788814435460e-01 9.102330436061e-04 2.328666374323e+01
9.282500000000e+02 -4.848954936965e-01 9.274226329168e-04 2.324182659307e+01
9.285000000000e+02 -4.904868913299e-01 9.447469840599e-04 2.319717647207e+01
9.287500000000e+02 -4.956211445656e-01 9.619550217672e-04 2.315274272882e+01
9.290000000000e+02 -5.002711900809e-01 9.787915305073e-04 2.310855301450e+01
9.292500000000e+02 -5.044168498793e-01 9.950029141502e-04 2.306463338933e+01
9.295000000000e+02 -5.080441423923e-01 1.010343033394e-03 2.302100854922e+01
9.297500000000e+02 -5.111443906844e-01 1.024578657709e-03 2.297770197669e+01
9.300000000000e+02 -5.137134021509e-01 1.037494815350e-03 2.293473627665e+01
9.302500000000e+02 -5.157505511536e-01 1.048898997448e-03 2.289213328989e+01
9.305000000000e+02 -5.172581665798e-01 1.058625088783e-03 2.284991445127e+01
9.307500000000e+02 -5.182409655790e-01 1.066535912143e-03 2.280810088169e+01
9.310000000000e+02 -5.187059263226e-01 1.072525309443e-03 2.276671371000e+01
9.312500000000e+02 -5.186623367153e-01 1.076518950320e-03 2.272577418840e+01
9.315000000000e+02 -5.181221216587e-01 1.078474282094e-03 2.268530378014e+01
9.317500000000e+02 -5.171004994776e-01 1.078380119424e-03 2.264532434941e+01
9.320000000000e+02 -5.156166823746e-01 1.076255335268e-03 2.260585813026e+01
9.322500000000e+02 -5.136947000383e-01 1.072147336526e-03 2.256692775991e+01
9.325000000000e+02 -5.113641448912e-01 1.066130152026e-03 2.252855612687e+01
9.327500000000e+02 -5.086608752370e-01 1.058302814104e-03 2.249076638037e+01
9.330000000000e+02 -5.056274389178e-01 1.048787365636e-03 2.245358170963e+01
9.332500000000e+02 -5.023132992460e-01 1.037727077442e-03 2.241702519785e+01
9.335000000000e+02 -4.987747933541e-01 1.025284773836e-03 2.238111962191e+01
9.337500000000e+02 -4.950748247170e-01 1.011641149940e-03 2.234588729087e+01
9.340000000000e+02 -4.912822975428e-01 9.969930213434e-04 2.231134986055e+01
9.342500000000e+02 -4.874713346972e-01 9.815516025454e-04 2.227752820652e+01
9.345000000000e+02 -4.837202738055e-01 9.655405370660e-04 2.224444228977e+01
9.347500000000e+02 -4.801104734518e-01 9.491938059051e-04 2.221211110592e+01
9.350000000000e+02 -4.767249068576e-01 9.327535243009e-04 2.218055263074e+01
9.352500000000e+02 -4.736465457052e-01 9.164679463241e-04 2.214978383813e+01
9.355000000000e+02 -4.709565019019e-01 9.005889488399e-04 2.211982073406e+01
9.357500000000e+02 -4.687319404085e-01 8.853696852613e-04 2.209067844765e+01
9.360000000000e+02 -4.670437698092e-01 8.710622648760e-04 2.206237133156e+01
9.362500000000e+02 -4.659541969396e-01 8.579153300789e-04 2.203491313849e+01
9.365000000000e+02 -4.655142820119e-01 8.461714823875e-04 2.200831711771e+01
9.367500000000e+02 -4.657615673980e-01 8.360642425433e-04 2.198259631210e+01
9.370000000000e+02 -4.667181211715e-01 8.278146777505e-04 2.195776370688e+01
9.372500000000e+02 -4.683890737958e-01 8.216272782703e-04 2.193383247587e+01
9.375000000000e+02 -4.707619536634e-01 8.176854562312e-04 2.191081614604e+01
9.377500000000e+02 -4.738067920796e-01 8.161458166357e-04 2.188872890517e+01
9.380000000000e+02 -4.774772763099e-01 8.171326882361e-04 2.186758565411e+01
9.382500000000e+02 -4.817126485399e-01 8.207321835884e-04 2.184740225568e+01
9.385000000000e+02 -4.864404572873e-01 8.269869342481e-04 2.182819550402e+01
9.387500000000e+02 -4.915797152406e-01 8.358913418947e-04 2.180998317544e+01
9.390000000000e+02 -4.970442634926e-01 8.473881652598e-04 2.179278400360e+01
9.392500000000e+02 -5.027461040167e-01 8.613673649528e-04 2.177661745512e+01
9.395000000000e+02 -5.085982444712e-01 8.776663052601e-04 2.176150363799e+01
9.397500000000e+02 -5.145170272687e-01 8.960725206563e-04 2.174746303786e+01
9.400000000000e+02 -5.204237482416e-01 9.163286194510e-04 2.173451624686e+01
9.402500000000e+02 -5.262455202570e-01 9.381384470782e-04 2.172268381382e+01
9.405000000000e+02 -5.319155913822e-01 9.611748291441e-04 2.171198600561e+01
9.407500000000e+02 -5.373731926969e-01 9.850877737641e-04 2.170244268847e+01
9.410000000000e+02 -5.425631595488e-01 1.009512739661e-03 2.169407328238e+01
9.412500000000e+02 -5.474355260134e-01 1.034078673712e-03 2.168689673412e+01
9.415000000000e+02 -5.519452150691e-01 1.058415073106e-03 2.168093167039e+01
9.417500000000e+02 -5.560519464253e-01 1.082158333282e-03 2.167619649985e+01
9.420000000000e+02 -5.597203408223e-01 1.104957047580e-03 2.167270959554e+01
9.422500000000e+02 -5.629201653908e-01 1.126476662933e-03 2.167048948563e+01
9.425000000000e+02 -5.656266085383e-01 1.146403587578e-03 2.166955498776e+01
9.427500000000e+02 -5.678204869694e-01 1.164449043567e-03 2.166992532063e+01
9.430000000000e+02 -5.694882729312e-01 1.180352749397e-03 2.167162009560e+01
9.432500000000e+02 -5.706219349139e-01 1.193886611556e-03 2.167465925849e+01
9.435000000000e+02 -5.712185679821e-01 1.204858143259e-03 2.167906284753e+01
9.437500000000e+02 -5.712799851588e-01 1.213113671318e-03 2.168485077533e+01
9.440000000000e+02 -5.708123015212e-01 1.218540863876e-03 2.169204240937e+01
9.442500000000e+02 -5.698256962977e-01 1.221070362267e-03 2.170065613448e+01
9.445000000000e+02 -5.683344749213e-01 1.220676465073e-03 2.171070890464e+01
9.447500000000e+02 -5.663573886504e-01 1.217376566321e-03 2.172221573548e+01
9.450000000000e+02 -5.639181684450e-01 1.211229494532e-03 2.173518920153e+01
9.452500000000e+02 -5.610462122689e-01 1.202333444251e-03 2.174963903689e+01
9.455000000000e+02 -5.577770204237e-01 1.190822889170e-03 2.176557168502e+01
9.457500000000e+02 -5.541523546772e-01 1.176865973211e-03 2.178299003155e+01
9.460000000000e+02 -5.502196944979e-01 1.160661771074e-03 2.180189310581e+01
9.462500000000e+02 -5.460310860755e-01 1.142438324169e-03 2.182227598878e+01
9.465000000000e+02 -5.416411682384e-01 1.122450461949e-03 2.184412970255e+01
9.467500000000e+02 -5.371047510094e-01 1.100978152407e-03 2.186744129725e+01
9.470000000000e+02 -5.324740653488e-01 1.078324133345e-03 2.189219396453e+01
9.472500000000e+02 -5.277961235907e-01 1.054810599376e-03 2.191836721332e+01
9.475000000000e+02 -5.231106867647e-01 1.030774664969e-03 2.194593717190e+01
9.477500000000e+02 -5.184490469115e-01 1.006562222334e-03 2.197487685298e+01
9.480000000000e+02 -5.138339239770e-01 9.825197131387e-04 2.200515641927e+01
9.482500000000e+02 -5.092805931487e-01 9.589847040355e-04 2.203674349151e+01
9.485000000000e+02 -5.047989193412e-01 9.362756192989e-04 2.206960332582e+01
9.487500000000e+02 -5.003960562083e-01 9.146816790603e-04 2.210369897855e+01
9.490000000000e+02 -4.960792878264e-01 8.944541715962e-04 2.213899137176e+01
9.492500000000e+02 -4.918584321846e-01 8.757997131268e-04 2.217543928849e+01
9.495000000000e+02 -4.877474598884e-01 8.588762586964e-04 2.221299936489e+01
9.497500000000e+02 -4.837648485678e-01 8.437927073711e-04 2.225162600931e+01
9.500000000000e+02 -4.799327022770e-01 8.306115036999e-04 2.229127136173e+01
9.502500000000e+02 -4.762747183044e-01 8.193537509362e-04 2.233188529356e+01
9.505000000000e+02 -4.728133912855e-01 8.100060670625e-04 2.237341548900e+01
9.507500000000e+02 -4.695669512321e-01 8.025280749619e-04 2.241580762667e+01
9.510000000000e+02 -4.665466376569e-01 7.968592016592e-04 2.245900567432e+01
9.512500000000e+02 -4.637548059904e-01 7.929238599851e-04 2.250295226697e+01
9.515000000000e+02 -4.611842616767e-01 7.906344104222e-04 2.254758922807e+01
9.517500000000e+02 -4.588189478039e-01 7.898917275048e-04 2.259285810004e+01
9.520000000000e+02 -4.566358949233e-01 7.905839696924e-04 2.263870070797e+01
9.522500000000e+02 -4.546080569406e-01 7.925834472485e-04 2.268505974281e+01
9.525000000000e+02 -4.527075425311e-01 7.957436355020e-04 2.273187925439e+01
9.527500000000e+02 -4.509086401939e-01 7.998970163788e-04 2.277910507145e+01
9.530000000000e+02 -4.491900692877e-01 8.048545053831e-04 2.282668513451e+01
9.532500000000e+02 -4.475360460718e-01 8.104073099467e-04 2.287456970205e+01
9.535000000000e+02 -4.459360381008e-01 8.163318938470e-04 2.292271142852e+01
9.537500000000e+02 -4.443831666954e-01 8.223969309870e-04 2.297106535816e+01
9.540000000000e+02 -4.428717226054e-01 8.283725523551e-04 2.301958880668e+01
9.542500000000e+02 -4.413941794198e-01 8.340399874758e-04 2.306824118865e+01
9.545000000000e+02 -4.399383552904e-01 8.392007601977e-04 2.311698379672e+01
9.547500000000e+02 -4.384853280164e-01 8.436843731537e-04 2.316577956588e+01
9.550000000000e+02 -4.370085272993e-01 8.473534542896e-04 2.321459285927e+01
9.552500000000e+02 -4.354741768053e-01 8.501055452304e-04 2.326338926626e+01
9.555000000000e+02 -4.338431813251e-01 8.518720802552e-04 2.331213546070e+01
9.557500000000e+02 -4.320741303878e-01 8.526146706209e-04 2.336079912504e+01
9.560000000000e+02 -4.301269190830e-01 8.523192838134e-04 2.340934889403e+01
9.562500000000e+02 -4.279665332685e-01 8.509899468378e-04 2.345775438782e+01
9.565000000000e+02 -4.255663047150e-01 8.486426646027e-04 2.350598626187e+01
9.567500000000e+02 -4.229102200116e-01 8.453005761473e-04 2.355401625678e+01
9.570000000000e+02 -4.199939209755e-01 8.409910549460e-04 2.360181728281e+01
9.572500000000e+02 -4.168243209557e-01 8.357450362906e-04 2.364936339475e+01
9.575000000000e+02 -4.134179460813e-01 8.295986464381e-04 2.369662975606e+01
9.577500000000e+02 -4.097983450063e-01 8.225960966738e-04 2.374359249964e+01
9.580000000000e+02 -4.059930251038e-01 8.147937277658e-04 2.379022849986e+01
9.582500000000e+02 -4.020304048316e-01 8.062634712811e-04 2.383651509697e+01
9.585000000000e+02 -3.979373082182e-01 7.970954018332e-04 2.388242970375e+01
9.587500000000e+02 -3.937372936776e-01 7.873986168051e-04 2.392794944864e+01
9.590000000000e+02 -3.894500224199e-01 7.772999731979e-04 2.397305087598e+01
9.592500000000e+02 -3.850916978965e-01 7.669407010116e-04 2.401770961540e+01
9.595000000000e+02 -3.806763169558e-01 7.564712616568e-04 2.406190026085e+01
9.597500000000e+02 -3.762174268155e-01 7.460448715907e-04 2.410559639381e+01
9.600000000000e+02 -3.717300668157e-01 7.358104015309e-04 2.414877065436e+01
9.602500000000e+02 -3.672323237754e-01 7.259063035173e-04 2.419139511559e+01
9.605000000000e+02 -3.627463836412e-01 7.164553636469e-04 2.423344160106e+01
9.607500000000e+02 -3.582986218231e-01 7.075609999896e-04 2.427488225707e+01
9.610000000000e+02 -3.539189216729e-01 6.993056698898e-04 2.431568997181e+01
9.612500000000e+02 -3.496390437543e-01 6.917509803954e-04 2.435583896305e+01
9.615000000000e+02 -3.454905509054e-01 6.849395414806e-04 2.439530510053e+01
9.617500000000e+02 -3.415023119316e-01 6.788976223292e-04 2.443406634675e+01
9.620000000000e+02 -3.376982336725e-01 6.736384162882e-04 2.447210288582e+01
9.622500000000e+02 -3.340952555272e-01 6.691648570665e-04 2.450939737576e+01
9.625000000000e+02 -3.307021530045e-01 6.654719019704e-04 2.454593492804e+01
9.627500000000e+02 -3.275190686197e-01 6.625476085577e-04 2.458170319288e+01
9.630000000000e+02 -3.245378996203e-01 6.603730743031e-04 2.461669244041e+01
9.632500000000e+02 -3.217435014153e-01 6.589214202035e-04 2.465089557024e+01
9.635000000000e+02 -3.191153832089e-01 6.581560184612e-04 2.468430829281e+01
9.637500000000e+02 -3.166296956423e-01 6.580284367721e-04 2.471692939964e+01
9.640000000000e+02 -3.142613160237e-01 6.584767180895e-04 2.474876094349e+01
9.642500000000e+02 -3.119856097793e-01 6.594242366143e-04 2.477980865552e+01
9.645000000000e+02 -3.097798077305e-01 6.607796977596e-04 2.481008226103e+01
9.647500000000e+02 -3.076238297709e-01 6.624382350907e-04 2.483959582116e+01
9.650000000000e+02 -3.055005394523e-01 6.642837646322e-04 2.486836800508e+01
9.652500000000e+02 -3.033954879408e-01 6.661925380416e-04 2.489642233431e+01
9.655000000000e+02 -3.012963299282e-01 6.680372892513e-04 2.492378719265e+01
9.657500000000e+02 -2.991920098273e-01 6.696918193813e-04 2.495049585038e+01
9.660000000000e+02 -2.970719598426e-01 6.710355024177e-04 2.497658632420e+01
9.662500000000e+02 -2.949254568233e-01 6.719573698324e-04 2.500210114207e+01
9.665000000000e+02 -2.927412517368e-01 6.723595146647e-04 2.502708709876e+01
9.667500000000e+02 -2.905075586190e-01 6.721595112079e-04 2.505159482181e+01
9.670000000000e+02 -2.882123631477e-01 6.712919398698e-04 2.507567845008e+01
9.672500000000e+02 -2.858440072979e-01 6.697089949748e-04 2.509939533317e+01
9.675000000000e+02 -2.833919703070e-01 6.673802931897e-04 2.512280555104e+01
9.677500000000e+02 -2.808476663600e-01 6.642922482149e-04 2.514597175611e+01
9.680000000000e+02 -2.782051814134e-01 6.604470119650e-04 2.516895868342e+01
9.682500000000e+02 -2.754617958710e-01 6.558614837192e-04 2.519183302686e+01
9.685000000000e+02 -2.726182354806e-01 6.505662844060e-04 2.521466307102e+01
9.687500000000e+02 -2.696786052538e-01 6.446049016756e-04 2.523751832022e+01
9.690000000000e+02 -2.666500153604e-01 6.380331519981e-04 2.526046931593e+01
9.692500000000e+02 -2.635419540147e-01 6.309185906474e-04 2.528358708046e+01
9.695000000000e+02 -2.603654847722e-01 6.233401700805e-04 2.530694288842e+01
9.697500000000e+02 -2.571323743256e-01 6.153875739368e-04 2.533060761082e+01
9.700000000000e+02 -2.538542459684e-01 6.071605187943e-04 2.535465140720e+01
9.702500000000e+02 -2.505418671482e-01 5.987675194105e-04 2.537914299644e+01
9.705000000000e+02 -2.472046197730e-01 5.903243836305e-04 2.540414930125e+01
9.707500000000e+02 -2.438502119702e-01 5.819520465867e-04 2.542973472101e+01
9.710000000000e+02 -2.404846187654e-01 5.737741088956e-04 2.545596066609e+01
9.712500000000e+02 -2.371122518364e-01 5.659140255916e-04 2.548288497603e+01
9.715000000000e+02 -2.337362795315e-01 5.584921110717e-04 2.551056152871e+01
9.717500000000e+02 -2.303590597432e-01 5.516223277055e-04 2.553903957630e+01
9.720000000000e+02 -2.269825935117e-01 5.454094014520e-04 2.556836343197e+01
9.722500000000e+02 -2.236089461111e-01 5.399461039555e-04 2.559857201456e+01
9.725000000000e+02 -2.202405678882e-01 5.353109252883e-04 2.562969843659e+01
9.727500000000e+02 -2.168804854611e-01 5.315663611878e-04 2.566176978276e+01
9.730000000000e+02 -2.135323530016e-01 5.287575373280e-04 2.569480657670e+01
9.732500000000e+02 -2.102003523697e-01 5.269116117033e-04 2.572882261364e+01
9.735000000000e+02 -2.068889785108e-01 5.260375539675e-04 2.576382458855e+01
9.737500000000e+02 -2.036027280312e-01 5.261264980885e-04 2.579981195569e+01
9.740000000000e+02 -2.003457742319e-01 5.271523367784e-04 2.583677649251e+01
9.742500000000e+02 -1.971216207537e-01 5.290727256710e-04 2.587470216488e+01
9.745000000000e+02 -1.939328044504e-01 5.318303085640e-04 2.591356504440e+01
9.747500000000e+02 -1.907806922709e-01 5.353539398907e-04 2.595333291736e+01
9.750000000000e+02 -1.876653466394e-01 5.395602437633e-04 2.599396547159e+01
9.752500000000e+02 -1.845855218068e-01 5.443549491587e-04 2.603541396970e+01
9.755000000000e+02 -1.815387323910e-01 5.496344968028e-04 2.607762151291e+01
9.757500000000e+02 -1.785214230439e-01 5.552875483437e-04 2.612052303012e+01
9.760000000000e+02 -1.755291973176e-01 5.611965808584e-04 2.616404533287e+01
9.762500000000e+02 -1.725570621668e-01 5.672396071979e-04 2.620810759153e+01
9.765000000000e+02 -1.695997053676e-01 5.732917609525e-04 2.625262134513e+01
9.767500000000e+02 -1.666517347855e-01 5.792273189538e-04 2.629749116753e+01
9.770000000000e+02 -1.637078946977e-01 5.849215789602e-04 2.634261483462e+01
9.772500000000e+02 -1.607632271636e-01 5.902526684538e-04 2.638788391935e+01
9.775000000000e+02 -1.578131878487e-01 5.951036140119e-04 2.643318445316e+01
9.777500000000e+02 -1.548536971275e-01 5.993641853180e-04 2.647839723312e+01
9.780000000000e+02 -1.518811667081e-01 6.029329169900e-04 2.652339876045e+01
9.782500000000e+02 -1.488924721203e-01 6.057185079477e-04 2.656806164043e+01
9.785000000000e+02 -1.458849186939e-01 6.076415661822e-04 2.661225544434e+01
9.787500000000e+02 -1.428561859186e-01 6.086357930596e-04 2.665584736002e+01
9.790000000000e+02 -1.398042971808e-01 6.086490069841e-04 2.669870311965e+01
9.792500000000e+02 -1.367275691549e-01 6.076436607198e-04 2.674068758454e+01
9.795000000000e+02 -1.336246067218e-01 6.055972614183e-04 2.678166572810e+01
9.797500000000e+02 -1.304942918518e-01 6.025022799969e-04 2.682150341627e+01
9.800000000000e+02 -1.273358096022e-01 5.983659725608e-04 2.686006844069e+01
9.802500000000e+02 -1.241486550321e-01 5.932095942983e-04 2.689723120703e+01
9.805000000000e+02 -1.209326650222e-01 5.870675543259e-04 2.693286578973e+01
9.807500000000e+02 -1.176880326589e-01 5.799864343649e-04 2.696685081660e+01
9.810000000000e+02 -1.144153027090e-01 5.720237465968e-04 2.699907036330e+01
9.812500000000e+02 -1.111153505875e-01 5.632465924491e-04 2.702941483277e+01
9.815000000000e+02 -1.077893255901e-01 5.537302816775e-04 2.705778191736e+01
9.817500000000e+02 -1.044385703600e-01 5.435568608294e-04 2.708407725305e+01
9.820000000000e+02 -1.010645109229e-01 5.328137054903e-04 2.710821528858e+01
9.822500000000e+02 -9.766850787821e-02 5.215920521877e-04 2.713012005008e+01
9.825000000000e+02 -9.425171927139e-02 5.099856948529e-04 2.714972562514e+01
9.827500000000e+02 -9.081491247557e-02 4.980897256722e-04 2.716697688615e+01
9.830000000000e+02 -8.735830799836e-02 4.859992031657e-04 2.718182988117e+01
9.832500000000e+02 -8.388143824002e-02 4.738079849980e-04 2.719425216789e+01
9.835000000000e+02 -8.038298382675e-02 4.616076017143e-04 2.720422321224e+01
9.837500000000e+02 -7.686067976763e-02 4.494862414139e-04 2.721173450304e+01
9.840000000000e+02 -7.331127807150e-02 4.375278659071e-04 2.721678955783e+01
9.842500000000e+02 -6.973046933578e-02 4.258112183623e-04 2.721940402558e+01
9.845000000000e+02 -6.611297526350e-02 4.144091691741e-04 2.721960537767e+01
9.847500000000e+02 -6.245255999386e-02 4.033878823116e-04 2.721743278528e+01
9.850000000000e+02 -5.874222585460e-02 3.928063426414e-04 2.721293660533e+01
9.852500000000e+02 -5.497431771741e-02 3.827157145153e-04 2.720617802149e+01
9.855000000000e+02 -5.114079659190e-02 3.731590363602e-04 2.719722834557e+01
9.857500000000e+02 -4.723346209946e-02 3.641708398484e-04 2.718616837062e+01
9.860000000000e+02 -4.324419271206e-02 3.557769895516e-04 2.717308763694e+01
9.862500000000e+02 -3.916529455184e-02 3.479946532049e-04 2.715808346491e+01
9.865000000000e+02 -3.498976012843e-02 3.408322373832e-04 2.714126007839e+01
9.867500000000e+02 -3.071153854434e-02 3.342895424670e-04 2.712272763010e+01
9.870000000000e+02 -2.632586642179e-02 3.283580576939e-04 2.710260108220e+01
9.872500000000e+02 -2.182949834390e-02 3.230212548043e-04 2.708099916970e+01
9.875000000000e+02 -1.722095636378e-02 3.182550532922e-04 2.705804327033e+01
9.877500000000e+02 -1.250071380169e-02 3.140284083587e-04 2.703385635332e+01
9.880000000000e+02 -7.671402822434e-03 3.103039675619e-04 2.700856179411e+01
9.882500000000e+02 -2.737921366552e-03 3.070387166595e-04 2.698228232729e+01
9.885000000000e+02 2.292485910018e-03 3.041848144235e-04 2.695513905370e+01
9.887500000000e+02 7.410168918205e-03 3.016903750296e-04 2.692725035418e+01
9.890000000000e+02 1.260309115702e-02 2.995003365266e-04 2.689873099492e+01
9.892500000000e+02 1.785688089065e-02 2.975574098769e-04 2.686969129919e+01
9.895000000000e+02 2.315493505165e-02 2.958028522002e-04 2.684023626013e+01
9.897500000000e+02 2.847856029776e-02 2.941775057406e-04 2.681046493504e+01
9.900000000000e+02 3.380716539444e-02 2.926226206773e-04 2.678046978444e+01
9.902500000000e+02 3.911851536339e-02 2.910805887927e-04 2.675033612834e+01
9.905000000000e+02 4.438898265389e-02 2.894960308337e-04 2.672014179765e+01
9.907500000000e+02 4.959387437518e-02 2.878164397456e-04 2.668995678409e+01
9.910000000000e+02 5.470780847756e-02 2.859927419054e-04 2.665984299757e+01
9.912500000000e+02 5.970505564494e-02 2.839801888940e-04 2.662985421309e+01
9.915000000000e+02 6.455996769790e-02 2.817388145832e-04 2.660003602310e+01
9.917500000000e+02 6.924743675498e-02 2.792337932655e-04 2.657042589104e+01
9.920000000000e+02 7.374328555681e-02 2.764360549346e-04 2.654105336372e+01
9.922500000000e+02 7.802474781232e-02 2.733224411810e-04 2.651194029292e+01
9.925000000000e+02 8.207095466485e-02 2.698757596960e-04 2.648310114262e+01
9.927500000000e+02 8.586331417572e-02 2.660851535878e-04 2.645454341211e+01
9.930000000000e+02 8.938603406282e-02 2.619457240917e-04 2.642626804753e+01
9.932500000000e+02 9.262645925079e-02 2.574587305078e-04 2.639826996851e+01
9.935000000000e+02 9.557554317924e-02 2.526310419131e-04 2.637053857957e+01
9.937500000000e+02 9.822812729663e-02 2.474750780165e-04 2.634305834459e+01
9.940000000000e+02 1.005833207846e-01 2.420081456639e-04 2.631580936713e+01
9.942500000000e+02 1.026446886996e-01 2.362524329190e-04 2.628876797058e+01
9.945000000000e+02 1.044204988660e-01 2.302339937344e-04 2.626190730543e+01
9.947500000000e+02 1.059238200364e-01 2.239820977562e-04 2.623519791625e+01
9.950000000000e+02 1.071725613787e-01 2.175288537281e-04 2.620860828862e+01
9.952500000000e+02 1.081894696913e-01 2.109083517880e-04 2.618210541217e+01
9.955000000000e+02 1.090019990595e-01 2.041560075241e-04 2.615565526915e+01
9.957500000000e+02 1.096421217464e-01 1.973078156909e-04 2.612922326362e+01
9.960000000000e+02 1.101460524137e-01 1.903995657124e-04 2.610277469579e+01
9.962500000000e+02 1.105538748642e-01 1.834661549325e-04 2.607627510999e+01
9.965000000000e+02 1.109091105450e-01 1.765408390006e-04 2.604969057192e+01
9.967500000000e+02 1.112581354467e-01 1.696546498643e-04 2.602298804594e+01
9.970000000000e+02 1.116496036520e-01 1.628356772701e-04 2.599613550214e+01
9.972500000000e+02 1.121336737243e-01 1.561086720456e-04 2.596910221240e+01
9.975000000000e+02 1.127612969190e-01 1.494944133630e-04 2.594185876922e+01
9.977500000000e+02 1.135833465291e-01 1.430093944160e-04 2.591437722747e+01
9.980000000000e+02 1.146497536478e-01 1.366654728499e-04 2.588663112722e+01
9.982500000000e+02 1.160086251393e-01 1.304695820103e-04 2.585859546619e+01
9.985000000000e+02 1.177052683893e-01 1.244237509401e-04 2.583024674089e+01
9.987500000000e+02 1.197813836048e-01 1.185248191836e-04 2.580156276833e+01
9.990000000000e+02 1.222741268648e-01 1.127646680059e-04 2.577252266524e+01
9.992500000000e+02 1.252152922209e-01 1.071303783773e-04 2.574310671945e+01
9.995000000000e+02 1.286305584185e-01 1.016045149974e-04 2.571329624832e+01
9.997500000000e+02 1.325387226551e-01 9.616577698790e-05 2.568307354409e+01
1.000000000000e+03 1.369512223373e-01 9.078925999873e-05 2.565242159971e+01
1.000250000000e+03 1.418714883353e-01 8.544754732545e-05 2.562132413570e+01
1.000500000000e+03 1.472946940776e-01 8.011118731663e-05 2.558976530801e+01
1.000750000000e+03 1.532073478303e-01 7.474980343986e-05 2.555772975288e+01
1.001000000000e+03 1.595872807009e-01 6.933278230426e-05 2.552520231352e+01
1.001250000000e+03 1.664035222492e-01 6.383064001863e-05 2.549216811704e+01
1.001500000000e+03 1.736165548150e-01 5.821574648485e-05 2.545861232796e+01
1.001750000000e+03 1.811785181729e-01 5.246358240780e-05 2.542452024459e+01
1.002000000000e+03 1.890337025266e-01 4.655365682959e-05 2.538987720148e+01
1.002250000000e+03 1.971191737289e-01 4.047045004580e-05 2.535466848147e+01
1.002500000000e+03 2.053654812324e-01 3.420445455235e-05 2.531887945697e+01
1.002750000000e+03 2.136975849413e-01 2.775294741513e-05 2.528249555273e+01
1.003000000000e+03 2.220358870428e-01 2.112064596981e-05 2.524550221263e+01
1.003250000000e+03 2.302973681807e-01 1.432031886885e-05 2.520788511380e+01
1.003500000000e+03 2.383968663374e-01 7.373183922050e-06 2.516963017151e+01
1.003750000000e+03 2.462484025549e-01 3.092083987900e-07 2.513072356978e+01
1.004000000000e+03 2.537666349478e-01 -6.832954702770e-06 2.509115202545e+01
1.004250000000e+03 2.608683433063e-01 -1.400609037911e-05 2.505090283894e+01
1.004500000000e+03 2.674739136650e-01 -2.115467924011e-05 2.500996399277e+01
1.004750000000e+03 2.735088769893e-01 -2.821549274876e-05 2.496832434768e+01
1.005000000000e+03 2.789054555446e-01 -3.511858225021e-05 2.492597388608e+01
1.005250000000e+03 2.836039090693e-01 -4.178791869209e-05 2.488290370288e+01
1.005500000000e+03 2.875540220397e-01 -4.814286267874e-05 2.483910637823e+01
1.005750000000e+03 2.907162404761e-01 -5.409929959332e-05 2.479457597664e+01
1.006000000000e+03 2.930628218947e-01 -5.957142804855e-05 2.474930830350e+01
1.006250000000e+03 2.945788399733e-01 -6.447358671844e-05 2.470330114930e+01
1.006500000000e+03 2.952628083492e-01 -6.872178021035e-05 2.465655430718e+01
1.006750000000e+03 2.951272558660e-01 -7.223584348103e-05 2.460906981285e+01
1.007000000000e+03 2.941990591226e-01 -7.494172967767e-05 2.456085216337e+01
1.007250000000e+03 2.925193249186e-01 -7.677301438049e-05 2.451190828982e+01
1.007500000000e+03 2.901432897887e-01 -7.767353167392e-05 2.446224786847e+01
1.007750000000e+03 2.871396415751e-01 -7.759881767289e-05 2.441188324642e+01
1.008000000000e+03 2.835898355593e-01 -7.651855377253e-05 2.436082970492e+01
1.008250000000e+03 2.795868462300e-01 -7.441778421452e-05 2.430910536160e+01
1.008500000000e+03 2.752338685502e-01 -7.129886152142e-05 2.425673135873e+01
1.008750000000e+03 2.706425787089e-01 -6.718261474476e-05 2.420373180709e+01
1.009000000000e+03 2.659312349756e-01 -6.210941676019e-05 2.415013382849e+01
1.009250000000e+03 2.612225200160e-01 -5.613956269775e-05 2.409596746177e+01
1.009500000000e+03 2.566413011074e-01 -4.935380280812e-05 2.404126571698e+01
1.009750000000e+03 2.523121893262e-01 -4.185296440583e-05 2.398606443521e+01
1.010000000000e+03 2.483570863601e-01 -3.375739196567e-05 2.393040220830e+01
1.010250000000e+03 2.448927089834e-01 -2.520587111047e-05 2.387432025956e+01
1.010500000000e+03 2.420281638705e-01 -1.635409928749e-05 2.381786230516e+01
1.010750000000e+03 2.398626221394e-01 -7.372663282210e-06 2.376107439663e+01
1.011000000000e+03 2.384831455766e-01 1.555452846090e-06 2.370400474952e+01
1.011250000000e+03 2.379627216769e-01 1.023775156877e-05 2.364670356576e+01
1.011500000000e+03 2.383585422854e-01 1.847551987366e-05 2.358922282576e+01
1.011750000000e+03 2.397105741727e-01 2.606751263753e-05 2.353161610658e+01
1.012000000000e+03 2.420405274237e-01 3.281368579806e-05 2.347393837451e+01
1.012250000000e+03 2.453510419964e-01 3.851966164872e-05 2.341624577156e+01
1.012500000000e+03 2.496254934717e-01 4.300060564301e-05 2.335859543970e+01
1.012750000000e+03 2.548279707255e-01 4.608599295857e-05 2.330104528548e+01
1.013000000000e+03 2.609039521869e-01 4.762343611379e-05 2.324365383833e+01
1.013250000000e+03 2.677811413455e-01 4.748333668878e-05 2.318648000042e+01
1.013500000000e+03 2.753709954998e-01 4.556239338737e-05 2.312958292355e+01
1.013750000000e+03 2.835704780833e-01 4.178720591319e-05 2.307302181086e+01
1.014000000000e+03 2.922641883085e-01 3.611773901318e-05 2.301685571330e+01
1.014250000000e+03 3.013269658871e-01 2.854944663633e-05 2.296114342284e+01
1.014500000000e+03 3.106266042894e-01 1.911527552972e-05 2.290594328012e+01
1.014750000000e+03 3.200267802983e-01 7.886972296670e-06 2.285131298044e+01
1.015000000000e+03 3.293902386265e-01 -5.025057816260e-06 2.279730948709e+01
1.015250000000e+03 3.385818305876e-01 -1.947203549763e-05 2.274398879974e+01
1.015500000000e+03 3.474716530873e-01 -3.526867480768e-05 2.269140583675e+01
1.015750000000e+03 3.559379943833e-01 -5.219568195666e-05 2.263961425422e+01
1.016000000000e+03 3.638700893784e-01 -7.000348471274e-05 2.258866633834e+01
1.016250000000e+03 3.711705472782e-01 -8.841658030468e-05 2.253861278570e+01
1.016500000000e+03 3.777574551305e-01 -1.071390662086e-04 2.248950259958e+01
1.016750000000e+03 3.835660302328e-01 -1.258608361338e-04 2.244138293786e+01
1.017000000000e+03 3.885497956327e-01 -1.442645018374e-04 2.239429898609e+01
1.017250000000e+03 3.926812651898e-01 -1.620327797287e-04 2.234829383161e+01
1.017500000000e+03 3.959520891696e-01 -1.788562386489e-04 2.230340836470e+01
1.017750000000e+03 3.983726978216e-01 -1.944410313897e-04 2.225968118524e+01
1.018000000000e+03 3.999714468541e-01 -2.085167706608e-04 2.221714853359e+01
1.018250000000e+03 4.007932877630e-01 -2.208440327545e-04 2.217584423348e+01
1.018500000000e+03 4.008980420828e-01 -2.312211560111e-04 2.213579966841e+01
1.018750000000e+03 4.003583069728e-01 -2.394903654544e-04 2.209704376250e+01
1.019000000000e+03 3.992571031951e-01 -2.455429794052e-04 2.205960300384e+01
1.019250000000e+03 3.976852490582e-01 -2.493231493099e-04 2.202350146970e+01
1.019500000000e+03 3.957387501703e-01 -2.508308524891e-04 2.198876089221e+01
1.019750000000e+03 3.935160529852e-01 -2.501229105961e-04 2.195540073323e+01
1.020000000000e+03 3.911153667450e-01 -2.473124361170e-04 2.192343827140e+01
1.020250000000e+03 3.886322821987e-01 -2.425672822608e-04 2.189288873524e+01
1.020500000000e+03 3.861574557910e-01 -2.361060381554e-04 2.186376539966e+01
1.020750000000e+03 3.837748330179e-01 -2.281933562409e-04 2.183607974705e+01
1.021000000000e+03 3.815601038714e-01 -2.191327624658e-04 2.180984157915e+01
1.021250000000e+03 3.795797463333e-01 -2.092592701434e-04 2.178505916225e+01
1.021500000000e+03 3.778905522917e-01 -1.989305148432e-04 2.176173937567e+01
1.021750000000e+03 3.765395659187e-01 -1.885165587130e-04 2.173988779486e+01
1.022000000000e+03 3.755646159428e-01 -1.783898835673e-04 2.171950883637e+01
1.022250000000e+03 3.749951677050e-01 -1.689148295145e-04 2.170060582600e+01
1.022500000000e+03 3.748535152153e-01 -1.604373495617e-04 2.168318104659e+01
1.022750000000e+03 3.751562060019e-01 -1.532754536473e-04 2.166723581798e+01
1.023000000000e+03 3.759154847189e-01 -1.477104393680e-04 2.165277048613e+01
1.023250000000e+03 3.771406802614e-01 -1.439796079761e-04 2.163978443124e+01
1.023500000000e+03 3.788393842336e-01 -1.422704983206e-04 2.162827600245e+01
1.023750000000e+03 3.810182806682e-01 -1.427167424767e-04 2.161824252328e+01
1.024000000000e+03 3.836835669721e-01 -1.453960220857e-04 2.160968019689e+01
1.024250000000e+03 3.868408918283e-01 -1.503297777230e-04 2.160258404869e+01
1.024500000000e+03 3.904948010283e-01 -1.574847759908e-04 2.159694785432e+01
1.024750000000e+03 3.946477209150e-01 -1.667763123981e-04 2.159276408413e+01
1.025000000000e+03 3.992985441081e-01 -1.780729348143e-04 2.159002384162e+01
1.025250000000e+03 4.044409249857e-01 -1.912022272425e-04 2.158871683657e+01
1.025500000000e+03 4.100614095558e-01 -2.059573958839e-04 2.158883135533e+01
1.025750000000e+03 4.161375496936e-01 -2.221041915595e-04 2.159035425606e+01
1.026000000000e+03 4.226361439777e-01 -2.393879614550e-04 2.159327099635e+01
1.026250000000e+03 4.295117570955e-01 -2.575405149705e-04 2.159756562915e+01
1.026500000000e+03 4.367056349061e-01 -2.762864795249e-04 2.160322085759e+01
1.026750000000e+03 4.441451325402e-01 -2.953490047474e-04 2.161021803390e+01
1.027000000000e+03 4.517437185494e-01 -3.144545888171e-04 2.161853722004e+01
1.027250000000e+03 4.594016573733e-01 -3.333371582019e-04 2.162815710242e+01
1.027500000000e+03 4.670072768629e-01 -3.517409015206e-04 2.163905512884e+01
1.027750000000e+03 4.744390039832e-01 -3.694225641267e-04 2.165120733257e+01
1.028000000000e+03 4.815679469386e-01 -3.861525646007e-04 2.166458844146e+01
1.028250000000e+03 4.882611299050e-01 -4.017155114384e-04 2.167917171600e+01
1.028500000000e+03 4.943851848692e-01 -4.159099940210e-04 2.169492894316e+01
1.028750000000e+03 4.998104658920e-01 -4.285480166436e-04 2.171183045378e+01
1.029000000000e+03 5.044153681895e-01 -4.394540187017e-04 2.172984491975e+01
1.029250000000e+03 5.080907584375e-01 -4.484640491955e-04 2.174893948617e+01
1.029500000000e+03 5.107441641297e-01 -4.554249253474e-04 2.176907955027e+01
1.029750000000e+03 5.123036750393e-01 -4.601942940705e-04 2.179022892455e+01
1.030000000000e+03 5.127210554786e-01 -4.626410470977e-04 2.181234963300e+01
1.030250000000e+03 5.119741184796e-01 -4.626470866340e-04 2.183540209142e+01
1.030500000000e+03 5.100678909492e-01 -4.601100593457e-04 2.185934504838e+01
1.030750000000e+03 5.070346020059e-01 -4.549475094640e-04 2.188413569898e+01
1.031000000000e+03 5.029322830314e-01 -4.471016435310e-04 2.190972968736e+01
1.031250000000e+03 4.978422468995e-01 -4.365455225363e-04 2.193608142180e+01
1.031500000000e+03 4.918652767507e-01 -4.232891605616e-04 2.196314416981e+01
1.031750000000e+03 4.851169999251e-01 -4.073857689218e-04 2.199087037349e+01
1.032000000000e+03 4.777226783184e-01 -3.889372558433e-04 2.201921196959e+01
1.032250000000e+03 4.698118284190e-01 -3.680983899463e-04 2.204812078766e+01
1.032500000000e+03 4.615130796574e-01 -3.450790323922e-04 2.207754899625e+01
1.032750000000e+03 4.529496682522e-01 -3.201439852603e-04 2.210744961079e+01
1.033000000000e+03 4.442358768004e-01 -2.936100914716e-04 2.213777697847e+01
1.033250000000e+03 4.354746664125e-01 -2.658405189574e-04 2.216848729577e+01
1.033500000000e+03 4.267565810287e-01 -2.372366525866e-04 2.219953908830e+01
1.033750000000e+03 4.181598640153e-01 -2.082275018500e-04 2.223089349852e+01
1.034000000000e+03 4.097517053941e-01 -1.792576150782e-04 2.226251477095e+01
1.034250000000e+03 4.015902152024e-01 -1.507740974530e-04 2.229437038285e+01
1.034500000000e+03 3.937268673454e-01 -1.232136493507e-04 2.232643104151e+01
1.034750000000e+03 3.862090370181e-01 -9.699037162636e-05 2.235867084888e+01
1.035000000000e+03 3.790822514596e-01 -7.248490719453e-05 2.239106711930e+01
1.035250000000e+03 3.723919137973e-01 -5.003565032321e-05 2.242360008155e+01
1.035500000000e+03 3.661842321441e-01 -2.993204320808e-05 2.245625286743e+01
1.035750000000e+03 3.605063801381e-01 -1.241034759997e-05 2.248901094617e+01
1.036000000000e+03 3.554057141882e-01 2.348711282990e-06 2.252186213094e+01
1.036250000000e+03 3.509283855463e-01 1.421957676901e-05 2.255479600348e+01
1.036500000000e+03 3.471171893058e-01 2.313075636154e-05 2.258780391850e+01
1.036750000000e+03 3.440092315081e-01 2.906163075633e-05 2.262087849060e+01
1.037000000000e+03 3.416331764039e-01 3.203933227775e-05 2.265401363619e+01
1.037250000000e+03 3.400067772921e-01 3.213411148753e-05 2.268720409924e+01
1.037500000000e+03 3.391343508604e-01 2.945548877532e-05 2.272044548199e+01
1.037750000000e+03 3.390048030925e-01 2.414769714667e-05 2.275373394102e+01
1.038000000000e+03 3.395901830195e-01 1.638516608188e-05 2.278706587493e+01
1.038250000000e+03 3.408446924077e-01 6.369201370434e-06 2.282043788984e+01
1.038500000000e+03 3.427046659967e-01 -5.675924094708e-06 2.285384642131e+01
1.038750000000e+03 3.450893058662e-01 -1.950590087863e-05 2.288728753058e+01
1.039000000000e+03 3.479024815607e-01 -3.485912433714e-05 2.292075651181e+01
1.039250000000e+03 3.510353168018e-01 -5.145816811066e-05 2.295424778329e+01
1.039500000000e+03 3.543698975417e-01 -6.901133129810e-05 2.298775451261e+01
1.039750000000e+03 3.577836758800e-01 -8.721368361725e-05 2.302126835112e+01
1.040000000000e+03 3.611544646703e-01 -1.057475617316e-04 2.305477922067e+01
1.040250000000e+03 3.643656857915e-01 -1.242835197642e-04 2.308827506455e+01
1.040500000000e+03 3.673114835941e-01 -1.424817706247e-04 2.312174168695e+01
1.040750000000e+03 3.699012733434e-01 -1.599945043314e-04 2.315516258219e+01
1.041000000000e+03 3.720632889501e-01 -1.764696910807e-04 2.318851884034e+01
1.041250000000e+03 3.737467549206e-01 -1.915566026230e-04 2.322178911761e+01
1.041500000000e+03 3.749224121637e-01 -2.049132424574e-04 2.325494965597e+01
1.041750000000e+03 3.755812590957e-01 -2.162154338479e-04 2.328797428603e+01
1.042000000000e+03 3.757316391051e-01 -2.251675384684e-04 2.332083477544e+01
1.042250000000e+03 3.753948960371e-01 -2.315138355661e-04 2.335350105237e+01
1.042500000000e+03 3.746000581274e-01 -2.350496578200e-04 2.338594151418e+01
1.042750000000e+03 3.733782201793e-01 -2.356316954730e-04 2.341812357885e+01
1.043000000000e+03 3.717572990437e-01 -2.331862002377e-04 2.345001439503e+01
1.043250000000e+03 3.697576701325e-01 -2.277135427195e-04 2.348158124952e+01
1.043500000000e+03 3.673896014732e-01 -2.192897674393e-04 2.351279252037e+01
1.043750000000e+03 3.646524225326e-01 -2.080630918901e-04 2.354361815035e+01
1.044000000000e+03 3.615359468084e-01 -1.942469603125e-04 2.357403038334e+01
1.044250000000e+03 3.580238421682e-01 -1.781095722924e-04 2.360400443135e+01
1.044500000000e+03 3.540983220837e-01 -1.599601652985e-04 2.363351868559e+01
1.044750000000e+03 3.497459935845e-01 -1.401349274508e-04 2.366255529280e+01
1.045000000000e+03 3.449634923722e-01 -1.189818913794e-04 2.369110004455e+01
1.045250000000e+03 3.397627152312e-01 -9.684816000738e-05 2.371914263419e+01
1.045500000000e+03 3.341744281355e-01 -7.406897099370e-05 2.374667645683e+01
1.045750000000e+03 3.282499194235e-01 -5.096011364347e-05 2.377369833839e+01
1.046000000000e+03 3.220605594086e-01 -2.781442131198e-05 2.380020848715e+01
1.046250000000e+03 3.156949154632e-01 -4.901204071646e-06 2.382621015707e+01
1.046500000000e+03 3.092540012183e-01 1.753113425004e-05 2.385170947701e+01
1.046750000000e+03 3.028450926487e-01 3.925060655494e-05 2.387671534359e+01
1.047000000000e+03 2.965748140954e-01 6.003647487063e-05 2.390123929955e+01
1.047250000000e+03 2.905424364089e-01 7.967442348959e-05 2.392529572999e+01
1.047500000000e+03 2.848339921590e-01 9.795353100488e-05 2.394890192489e+01
1.047750000000e+03 2.795179938162e-01 1.146656235442e-04 2.397207829645e+01
1.048000000000e+03 2.746431401833e-01 1.296075577404e-04 2.399484865109e+01
1.048250000000e+03 2.702381640227e-01 1.425863670213e-04 2.401724042001e+01
1.048500000000e+03 2.663136966295e-01 1.534268460915e-04 2.403928490574e+01
1.048750000000e+03 2.628657889933e-01 1.619804534172e-04 2.406101733821e+01
1.049000000000e+03 2.598804293867e-01 1.681349871332e-04 2.408247704112e+01
1.049250000000e+03 2.573384631118e-01 1.718231531896e-04 2.410370728794e+01
1.049500000000e+03 2.552202209544e-01 1.730290867226e-04 2.412475509789e+01
1.049750000000e+03 2.535090758996e-01 1.717926300961e-04 2.414567101034e+01
1.050000000000e+03 2.521937992087e-01 1.682093556284e-04 2.416650861135e+01
1.050250000000e+03 2.512690849119e-01 1.624280252826e-04 2.418732414165e+01
1.050500000000e+03 2.507346699696e-01 1.546437745554e-04 2.420817592255e+01
1.050750000000e+03 2.505928391934e-01 1.450896801759e-04 2.422912390066e+01
1.051000000000e+03 2.508451640590e-01 1.340255581982e-04 2.425022911280e+01
1.051250000000e+03 2.514885377204e-01 1.217271231412e-04 2.427155326802e+01
1.051500000000e+03 2.525115573403e-01 1.084744797136e-04 2.429315836344e+01
1.051750000000e+03 2.538913000761e-01 9.454297712603e-05 2.431510637268e+01
1.052000000000e+03 2.555914273638e-01 8.019502232110e-05 2.433745904520e+01
1.052250000000e+03 2.575614059623e-01 6.567561922534e-05 2.436027770910e+01
1.052500000000e+03 2.597374030775e-01 5.120916894290e-05 2.438362319517e+01
1.052750000000e+03 2.620443476801e-01 3.699950942450e-05 2.440755569486e+01
1.053000000000e+03 2.643992230382e-01 2.323116554863e-05 2.443213466704e+01
1.053250000000e+03 2.667150529541e-01 1.007185149407e-05 2.445741873635e+01
1.053500000000e+03 2.689051089048e-01 -2.324325997560e-06 2.448346542691e+01
1.053750000000e+03 2.708870285288e-01 -1.381429978152e-05 2.451033093759e+01
1.054000000000e+03 2.725863361309e-01 -2.426408292236e-05 2.453806975126e+01
1.054250000000e+03 2.739391181444e-01 -3.354829499895e-05 2.456673427476e+01
1.054500000000e+03 2.748936713500e-01 -4.155070820225e-05 2.459637423588e+01
1.054750000000e+03 2.754110943025e-01 -4.816606759650e-05 2.462703618453e+01
1.055000000000e+03 2.754649026476e-01 -5.330294292728e-05 2.465876291017e+01
1.055250000000e+03 2.750398652659e-01 -5.688712326814e-05 2.469159285516e+01
1.055500000000e+03 2.741303192995e-01 -5.886501661992e-05 2.472555958210e+01
1.055750000000e+03 2.727382500383e-01 -5.920663093213e-05 2.476069129030e+01
1.056000000000e+03 2.708714268151e-01 -5.790778209404e-05 2.479701038441e+01
1.056250000000e+03 2.685417393729e-01 -5.499092332714e-05 2.483453327019e+01
1.056500000000e+03 2.657640962291e-01 -5.050511065882e-05 2.487326998390e+01
1.056750000000e+03 2.625556998025e-01 -4.452425457226e-05 2.491322416614e+01
1.057000000000e+03 2.589358946136e-01 -3.714446652322e-05 2.495439295004e+01
1.057250000000e+03 2.549263482931e-01 -2.848028999690e-05 2.499676708084e+01
1.057500000000e+03 2.505516821349e-01 -1.866090308131e-05 2.504033075296e+01
1.057750000000e+03 2.458399992516e-01 -7.825393251600e-06 2.508506185797e+01
1.058000000000e+03 2.408235184339e-01 3.881308072080e-06 2.513093195514e+01
1.058250000000e+03 2.355389943371e-01 1.631205977370e-05 2.517790620522e+01
1.058500000000e+03 2.300276751049e-01 2.932088074510e-05 2.522594357295e+01
1.058750000000e+03 2.243350183678e-01 4.276513985714e-05 2.527499674370e+01
1.059000000000e+03 2.185099897763e-01 5.650706910593e-05 2.532501201731e+01
1.059250000000e+03 2.126038707390e-01 7.041492528644e-05 2.537592955303e+01
1.059500000000e+03 2.066689877491e-01 8.436304302599e-05 2.542768315303e+01
1.059750000000e+03 2.007570794898e-01 9.823193444048e-05 2.548020063428e+01
1.060000000000e+03 1.949178073684e-01 1.119081556680e-04 2.553340372850e+01
1.060250000000e+03 1.891971991843e-01 1.252841566415e-04 2.558720861125e+01
1.060500000000e+03 1.836364295991e-01 1.382581404634e-04 2.564152602377e+01
1.060750000000e+03 1.782707969356e-01 1.507343761942e-04 2.569626184801e+01
1.061000000000e+03 1.731290856130e-01 1.626237471454e-04 2.575131756655e+01
1.061250000000e+03 1.682332710968e-01 1.738445181669e-04 2.580659099068e+01
1.061500000000e+03 1.635985931537e-01 1.843234431759e-04 2.586197670749e+01
1.061750000000e+03 1.592339058165e-01 1.939969193266e-04 2.591736687950e+01
1.062000000000e+03 1.551422808939e-01 2.028121312093e-04 2.597265187556e+01
1.062250000000e+03 1.513217845219e-01 2.107279678839e-04 2.602772101474e+01
1.062500000000e+03 1.477663190202e-01 2.177159672777e-04 2.608246306507e+01
1.062750000000e+03 1.444665021407e-01 2.237606578291e-04 2.613676693256e+01
1.063000000000e+03 1.414104959455e-01 2.288596291121e-04 2.619052218159e+01
1.063250000000e+03 1.385847410766e-01 2.330232271245e-04 2.624361955016e+01
1.063500000000e+03 1.359746050997e-01 2.362736447695e-04 2.629595148504e+01
1.063750000000e+03 1.335648487204e-01 2.386440627910e-04 2.634741251591e+01
1.064000000000e+03 1.313400240335e-01 2.401771500603e-04 2.639789976382e+01
1.064250000000e+03 1.292847283293e-01 2.409236017858e-04 2.644731339062e+01
1.064500000000e+03 1.273838077078e-01 2.409403468095e-04 2.649555710687e+01
1.064750000000e+03 1.256224310358e-01 2.402891756588e-04 2.654253858479e+01
1.065000000000e+03 1.239862033992e-01 2.390348852068e-04 2.658817004626e+01
1.065250000000e+03 1.224611807976e-01 2.372441019793e-04 2.663236871355e+01
1.065500000000e+03 1.210339441675e-01 2.349837383781e-04 2.667505739622e+01
1.065750000000e+03 1.196916178948e-01 2.323201857764e-04 2.671616494204e+01
1.066000000000e+03 1.184219368138e-01 2.293182278911e-04 2.675562679233e+01
1.066250000000e+03 1.172132792171e-01 2.260404784729e-04 2.679338538047e+01
1.066500000000e+03 1.160547171232e-01 2.225467390126e-04 2.682939056871e+01
1.066750000000e+03 1.149360354598e-01 2.188937125867e-04 2.686359997349e+01
1.067000000000e+03 1.138477383203e-01 2.151347817093e-04 2.689597920829e+01
1.067250000000e+03 1.127810193853e-01 2.113198575902e-04 2.692650208851e+01
1.067500000000e+03 1.117276754455e-01 2.074953739647e-04 2.695515073189e+01
1.067750000000e+03 1.106800217045e-01 2.037043653184e-04 2.698191554675e+01
1.068000000000e+03 1.096307047212e-01 1.999866289498e-04 2.700679520626e+01
1.068250000000e+03 1.085725489628e-01 1.963789231797e-04 2.702979647679e+01
1.068500000000e+03 1.074983307950e-01 1.929151909376e-04 2.705093401797e+01
1.068750000000e+03 1.064005245039e-01 1.896270231047e-04 2.707023012948e+01
1.069000000000e+03 1.052711156134e-01 1.865440520557e-04 2.708771436806e+01
1.069250000000e+03 1.041013564226e-01 1.836944264220e-04 2.710342317283e+01
1.069500000000e+03 1.028815911727e-01 1.811052232946e-04 2.711739940480e+01
1.069750000000e+03 1.016010683726e-01 1.788030684774e-04 2.712969183987e+01
1.070000000000e+03 1.002479001729e-01 1.768145181354e-04 2.714035458471e+01
1.070250000000e+03 9.880898743107e-02 1.751666187657e-04 2.714944646110e+01
1.070500000000e+03 9.727005999979e-02 1.738872606756e-04 2.715703034437e+01
1.070750000000e+03 9.561577179800e-02 1.730055392966e-04 2.716317242806e+01
1.071000000000e+03 9.382987375467e-02 1.725519499874e-04 2.716794148096e+01
1.071250000000e+03 9.189545038378e-02 1.725584715090e-04 2.717140802892e+01
1.071500000000e+03 8.979517687839e-02 1.730585379470e-04 2.717364358340e+01
1.071750000000e+03 8.751171684422e-02 1.740867150611e-04 2.717471975705e+01
1.072000000000e+03 8.502807514755e-02 1.756784057116e-04 2.717470745564e+01
1.072250000000e+03 8.232797953586e-02 1.778693694016e-04 2.717367609785e+01
1.072500000000e+03 7.939636961935e-02 1.806949301560e-04 2.717169276020e+01
1.072750000000e+03 7.621976038342e-02 1.841893205601e-04 2.716882150533e+01
1.073000000000e+03 7.278668928400e-02 1.883847408238e-04 2.716512265856e+01
1.073250000000e+03 6.908812980910e-02 1.933103752278e-04 2.716065216656e+01
1.073500000000e+03 6.511780906301e-02 1.989915062386e-04 2.715546111023e+01
1.073750000000e+03 6.087255060846e-02 2.054484629307e-04 2.714959520971e+01
1.074000000000e+03 5.635255290446e-02 2.126955834293e-04 2.714309442472e+01
1.074250000000e+03 5.156155591080e-02 2.207403737538e-04 2.713599275105e+01
1.074500000000e+03 4.650702325916e-02 2.295826109736e-04 2.712831793305e+01
1.074750000000e+03 4.120017616156e-02 2.392136053662e-04 2.712009145180e+01
1.075000000000e+03 3.565602341105e-02 2.496155666668e-04 2.711132842648e+01
1.075250000000e+03 2.989326248236e-02 2.607610880075e-04 2.710203775667e+01
1.075500000000e+03 2.393415493300e-02 2.726128119580e-04 2.709222220144e+01
1.075750000000e+03 1.780430312069e-02 2.851232306086e-04 2.708187862021e+01
1.076000000000e+03 1.153237194123e-02 2.982348132070e-04 2.707099827501e+01
1.076250000000e+03 5.149757826428e-03 3.118801870088e-04 2.705956711911e+01
1.076500000000e+03 -1.309807153031e-03 3.259824250783e-04 2.704756621781e+01
1.076750000000e+03 -7.810693049886e-03 3.404556490897e-04 2.703497220428e+01
1.077000000000e+03 -1.431584382936e-02 3.552055963940e-04 2.702175770372e+01
1.077250000000e+03 -2.078728736060e-02 3.701307905750e-04 2.700789187984e+01
1.077500000000e+03 -2.718665900901e-02 3.851235279222e-04 2.699334094305e+01
1.077750000000e+03 -3.347574480029e-02 4.000712041865e-04 2.697806869233e+01
1.078000000000e+03 -3.961701805281e-02 4.148576393442e-04 2.696203708304e+01
1.078250000000e+03 -4.557418095034e-02 4.293646667461e-04 2.694520673138e+01
1.078500000000e+03 -5.131268133303e-02 4.434736776778e-04 2.692753747858e+01
1.078750000000e+03 -5.680021184464e-02 4.570673116852e-04 2.690898889244e+01
1.079000000000e+03 -6.200717795018e-02 4.700311047600e-04 2.688952076768e+01
1.079250000000e+03 -6.690712415428e-02 4.822552681675e-04 2.686909357483e+01
1.079500000000e+03 -7.147712146107e-02 4.936363205581e-04 2.684766889210e+01
1.079750000000e+03 -7.569810103576e-02 5.040786476203e-04 2.682520980645e+01
1.080000000000e+03 -7.955513037443e-02 5.134960968984e-04 2.680168125052e+01
1.080250000000e+03 -8.303764383810e-02 5.218132713730e-04 2.677705033256e+01
1.080500000000e+03 -8.613958936572e-02 5.289668361309e-04 2.675128660762e+01
1.080750000000e+03 -8.885954142399e-02 5.349065085359e-04 2.672436232708e+01
1.081000000000e+03 -9.120071960637e-02 5.395959970347e-04 2.669625264969e+01
1.081250000000e+03 -9.317096611349e-02 5.430135807778e-04 2.666693582838e+01
1.081500000000e+03 -9.478265400787e-02 5.451526125132e-04 2.663639336761e+01
1.081750000000e+03 -9.605252051213e-02 5.460217538974e-04 2.660461016331e+01
1.082000000000e+03 -9.700147061906e-02 5.456449163747e-04 2.657157461535e+01
1.082250000000e+03 -9.765428809166e-02 5.440611035475e-04 2.653727873071e+01
1.082500000000e+03 -9.803933877376e-02 5.413239365580e-04 2.650171820046e+01
1.082750000000e+03 -9.818818255388e-02 5.375010649248e-04 2.646489247138e+01
1.083000000000e+03 -9.813517433651e-02 5.326733349118e-04 2.642680479465e+01
1.083250000000e+03 -9.791703144993e-02 5.269337921848e-04 2.638746226217e+01
1.083500000000e+03 -9.757234330933e-02 5.203865786987e-04 2.634687583343e+01
1.083750000000e+03 -9.714108446735e-02 5.131456422379e-04 2.630506033844e+01
1.084000000000e+03 -9.666411627296e-02 5.053333420113e-04 2.626203447334e+01
1.084250000000e+03 -9.618264514985e-02 4.970789924830e-04 2.621782077387e+01
1.084500000000e+03 -9.573770932041e-02 4.885172778369e-04 2.617244557003e+01
1.084750000000e+03 -9.536965101568e-02 4.797866208476e-04 2.612593892680e+01
1.085000000000e+03 -9.511760942307e-02 4.710275311937e-04 2.607833456406e+01
1.085250000000e+03 -9.501900341612e-02 4.623809587392e-04 2.602966975131e+01
1.085500000000e+03 -9.510905921185e-02 4.539865418043e-04 2.597998518637e+01
1.085750000000e+03 -9.542034959548e-02 4.459809461624e-04 2.592932485596e+01
1.086000000000e+03 -9.598236800775e-02 4.384962539845e-04 2.587773586909e+01
1.086250000000e+03 -9.682114823456e-02 4.316583469724e-04 2.582526829409e+01
1.086500000000e+03 -9.795890880503e-02 4.255853641218e-04 2.577197494087e+01
1.086750000000e+03 -9.941376628823e-02 4.203863331921e-04 2.571791115980e+01
1.087000000000e+03 -1.011994988614e-01 4.161598234929e-04 2.566313463931e+01
1.087250000000e+03 -1.033253515261e-01 4.129927762139e-04 2.560770513490e+01
1.087500000000e+03 -1.057959296248e-01 4.109594203544e-04 2.555168427996e+01
1.087750000000e+03 -1.086111244233e-01 4.101203803275e-04 2.549513529083e+01
1.088000000000e+03 -1.117661326315e-01 4.105219288857e-04 2.543812277529e+01
1.088250000000e+03 -1.152515177223e-01 4.121954523098e-04 2.538071246775e+01
1.088500000000e+03 -1.190533509831e-01 4.151570116572e-04 2.532297100978e+01
1.088750000000e+03 -1.231533964552e-01 4.194071380596e-04 2.526496568327e+01
1.089000000000e+03 -1.275293824762e-01 4.249308232444e-04 2.520676425856e+01
1.089250000000e+03 -1.321553079823e-01 4.316976621778e-04 2.514843475947e+01
1.089500000000e+03 -1.370017974510e-01 4.396621623477e-04 2.509004522367e+01
1.089750000000e+03 -1.420365284744e-01 4.487642683391e-04 2.503166360606e+01
1.090000000000e+03 -1.472246761003e-01 4.589300110215e-04 2.497335756710e+01
1.090250000000e+03 -1.525293846355e-01 4.700722736213e-04 2.491519426353e+01
1.090500000000e+03 -1.579123078134e-01 4.820918098978e-04 2.485724031287e+01
1.090750000000e+03 -1.633341107730e-01 4.948782205626e-04 2.479956151507e+01
1.091000000000e+03 -1.687550533888e-01 5.083112293291e-04 2.474222285866e+01
1.091250000000e+03 -1.741355081983e-01 5.222618407363e-04 2.468528823717e+01
1.091500000000e+03 -1.794365563662e-01 5.365938117356e-04 2.462882047573e+01
1.091750000000e+03 -1.846204987384e-01 5.511649716462e-04 2.457288105437e+01
1.092000000000e+03 -1.896513994572e-01 5.658287376251e-04 2.451753003039e+01
1.092250000000e+03 -1.944956066726e-01 5.804356587623e-04 2.446282596466e+01
1.092500000000e+03 -1.991221880540e-01 5.948348572730e-04 2.440882563854e+01
1.092750000000e+03 -2.035033690538e-01 6.088757028818e-04 2.435558395776e+01
1.093000000000e+03 -2.076149239149e-01 6.224094451588e-04 2.430315385702e+01
1.093250000000e+03 -2.114364620034e-01 6.352907153172e-04 2.425158597828e+01
1.093500000000e+03 -2.149516971077e-01 6.473791533423e-04 2.420092854962e+01
1.093750000000e+03 -2.181486474246e-01 6.585410046547e-04 2.415122726130e+01
1.094000000000e+03 -2.210197132011e-01 6.686506008201e-04 2.410252491012e+01
1.094250000000e+03 -2.235617192587e-01 6.775919009986e-04 2.405486126033e+01
1.094500000000e+03 -2.257758621852e-01 6.852599296103e-04 2.400827290046e+01
1.094750000000e+03 -2.276675450840e-01 6.915621494227e-04 2.396279285727e+01
1.095000000000e+03 -2.292461730289e-01 6.964197476994e-04 2.391845055653e+01
1.095250000000e+03 -2.305248445056e-01 6.997688076047e-04 2.387527154749e+01
1.095500000000e+03 -2.315199870948e-01 7.015614449294e-04 2.383327724725e+01
1.095750000000e+03 -2.322509486274e-01 7.017666405780e-04 2.379248490785e+01
1.096000000000e+03 -2.327395354070e-01 7.003710342123e-04 2.375290737550e+01
1.096250000000e+03 -2.330095257075e-01 6.973794733466e-04 2.371455300831e+01
1.096500000000e+03 -2.330861774487e-01 6.928154873071e-04 2.367742550432e+01
1.096750000000e+03 -2.329957157539e-01 6.867213343233e-04 2.364152396257e+01
1.097000000000e+03 -2.327648377941e-01 6.791580065767e-04 2.360684279730e+01
1.097250000000e+03 -2.324202532112e-01 6.702050635510e-04 2.357337170769e+01
1.097500000000e+03 -2.319882082610e-01 6.599599407577e-04 2.354109585913e+01
1.097750000000e+03 -2.314941117297e-01 6.485373547944e-04 2.350999585729e+01
1.098000000000e+03 -2.309621315885e-01 6.360680864766e-04 2.348004802079e+01
1.098250000000e+03 -2.304149282524e-01 6.226981514928e-04 2.345122446226e+01
1.098500000000e+03 -2.298733513443e-01 6.085869659794e-04 2.342349342609e+01
1.098750000000e+03 -2.293562996099e-01 5.939059358900e-04 2.339681947745e+01
1.099000000000e+03 -2.288805315201e-01 5.788362088579e-04 2.337116389811e+01
1.099250000000e+03 -2.284606510554e-01 5.635672434117e-04 2.334648497071e+01
1.099500000000e+03 -2.281090387131e-01 5.482940671658e-04 2.332273841381e+01
1.099750000000e+03 -2.278359462596e-01 5.332151477487e-04 2.329987775658e+01
1.100000000000e+03 -2.276495698731e-01 5.185298542946e-04 2.327785478315e+01
1.100250000000e+03 -2.275562113573e-01 5.044359971881e-04 2.325661998102e+01
1.100500000000e+03 -2.275604537557e-01 4.911272120984e-04 2.323612298166e+01
1.100750000000e+03 -2.276654424050e-01 4.787903057662e-04 2.321631303165e+01
1.101000000000e+03 -2.278731410962e-01 4.676027053289e-04 2.319713943689e+01
1.101250000000e+03 -2.281846577383e-01 4.577300488732e-04 2.317855202005e+01
1.101500000000e+03 -2.286005669357e-01 4.493236874582e-04 2.316050151013e+01
1.101750000000e+03 -2.291212959174e-01 4.425184862136e-04 2.314293999717e+01
1.102000000000e+03 -2.297474736344e-01 4.374307218714e-04 2.312582129021e+01
1.102250000000e+03 -2.304802824281e-01 4.341562331215e-04 2.310910121664e+01
1.102500000000e+03 -2.313218116112e-01 4.327688057323e-04 2.309273802108e+01
1.102750000000e+03 -2.322753546000e-01 4.333189930292e-04 2.307669253486e+01
1.103000000000e+03 -2.333456738717e-01 4.358331902561e-04 2.306092845281e+01
1.103250000000e+03 -2.345392085981e-01 4.403131189839e-04 2.304541247554e+01
1.103500000000e+03 -2.358641940789e-01 4.467355886160e-04 2.303011452215e+01
1.103750000000e+03 -2.373307340955e-01 4.550528733076e-04 2.301500769142e+01
1.104000000000e+03 -2.389507579594e-01 4.651933353296e-04 2.300006835914e+01
1.104250000000e+03 -2.407378513232e-01 4.770623394219e-04 2.298527625222e+01
1.104500000000e+03 -2.427070394133e-01 4.905439559700e-04 2.297061425906e+01
1.104750000000e+03 -2.448743990551e-01 5.055027110153e-04 2.295606842090e+01
1.105000000000e+03 -2.472565373790e-01 5.217856487750e-04 2.294162791041e+01
1.105250000000e+03 -2.498700746707e-01 5.392250641822e-04 2.292728469771e+01
1.105500000000e+03 -2.527308816147e-01 5.576408687417e-04 2.291303362737e+01
1.105750000000e+03 -2.558534290807e-01 5.768437044049e-04 2.289887200442e+01
1.106000000000e+03 -2.592499063973e-01 5.966375827253e-04 2.288479965842e+01
1.106250000000e+03 -2.629295292388e-01 6.168231386402e-04 2.287081850199e+01
1.106500000000e+03 -2.668976704178e-01 6.372002764235e-04 2.285693256247e+01
1.106750000000e+03 -2.711551676599e-01 6.575709962052e-04 2.284314770362e+01
1.107000000000e+03 -2.756977076172e-01 6.777423373430e-04 2.282947133577e+01
1.107250000000e+03 -2.805151959924e-01 6.975285855041e-04 2.281591245890e+01
1.107500000000e+03 -2.855913825823e-01 7.167534285342e-04 2.280248136355e+01
1.107750000000e+03 -2.909035662551e-01 7.352518771767e-04 2.278918956318e+01
1.108000000000e+03 -2.964225216481e-01 7.528719260429e-04 2.277604951810e+01
1.108250000000e+03 -3.021125006502e-01 7.694757259851e-04 2.276307473660e+01
1.108500000000e+03 -3.079315274157e-01 7.849406293537e-04 2.275027953146e+01
1.108750000000e+03 -3.138318174864e-01 7.991598141259e-04 2.273767895351e+01
1.109000000000e+03 -3.197603849704e-01 8.120426091117e-04 2.272528874541e+01
1.109250000000e+03 -3.256598400640e-01 8.235146596932e-04 2.271312511015e+01
1.109500000000e+03 -3.314692908371e-01 8.335178802390e-04 2.270120484305e+01
1.109750000000e+03 -3.371254301796e-01 8.420099857544e-04 2.268954514089e+01
1.110000000000e+03 -3.425636989302e-01 8.489639495791e-04 2.267816339600e+01
1.110250000000e+03 -3.477195529464e-01 8.543674748163e-04 2.266707735907e+01
1.110500000000e+03 -3.525297570860e-01 8.582220886306e-04 2.265630473645e+01
1.110750000000e+03 -3.569337609766e-01 8.605424684977e-04 2.264586336781e+01
1.111000000000e+03 -3.608750028699e-01 8.613553627256e-04 2.263577084283e+01
1.111250000000e+03 -3.643022314240e-01 8.606987143364e-04 2.262604447349e+01
1.111500000000e+03 -3.671707960218e-01 8.586208933874e-04 2.261670125579e+01
1.111750000000e+03 -3.694437279311e-01 8.551794739093e-04 2.260775746098e+01
1.112000000000e+03 -3.710928712721e-01 8.504406489281e-04 2.259922875738e+01
1.112250000000e+03 -3.720996740082e-01 8.444781466100e-04 2.259112979360e+01
1.112500000000e+03 -3.724559175110e-01 8.373726074876e-04 2.258347413089e+01
1.112750000000e+03 -3.721642286242e-01 8.292110189265e-04 2.257627413870e+01
1.113000000000e+03 -3.712382880426e-01 8.200860192801e-04 2.256954075418e+01
1.113250000000e+03 -3.697027609133e-01 8.100954745683e-04 2.256328320940e+01
1.113500000000e+03 -3.675930903527e-01 7.993424092620e-04 2.255750908404e+01
1.113750000000e+03 -3.649548718334e-01 7.879346931359e-04 2.255222405452e+01
1.114000000000e+03 -3.618429510523e-01 7.759848367113e-04 2.254743166085e+01
1.114250000000e+03 -3.583203807441e-01 7.636101907162e-04 2.254313340237e+01
1.114500000000e+03 -3.544569936724e-01 7.509327692374e-04 2.253932851276e+01
1.114750000000e+03 -3.503278357493e-01 7.380792025579e-04 2.253601393280e+01
1.115000000000e+03 -3.460114314533e-01 7.251806523898e-04 2.253318431322e+01
1.115250000000e+03 -3.415879036952e-01 7.123724109485e-04 2.253083188120e+01
1.115500000000e+03 -3.371371257562e-01 6.997934309662e-04 2.252894668245e+01
1.115750000000e+03 -3.327368178421e-01 6.875854846052e-04 2.252751652423e+01
1.116000000000e+03 -3.284607814063e-01 6.758919971479e-04 2.252652710863e+01
1.116250000000e+03 -3.243772771904e-01 6.648563965496e-04 2.252596219377e+01
1.116500000000e+03 -3.205476254021e-01 6.546202075229e-04 2.252580375873e+01
1.116750000000e+03 -3.170250663201e-01 6.453207408254e-04 2.252603222801e+01
1.117000000000e+03 -3.138539116311e-01 6.370884484231e-04 2.252662673166e+01
1.117250000000e+03 -3.110690498390e-01 6.300441305162e-04 2.252756522695e+01
1.117500000000e+03 -3.086956779282e-01 6.242957685887e-04 2.252882502198e+01
1.117750000000e+03 -3.067494615263e-01 6.199356138447e-04 2.253038277177e+01
1.118000000000e+03 -3.052368081072e-01 6.170370373653e-04 2.253221505719e+01
1.118250000000e+03 -3.041555321184e-01 6.156520237004e-04 2.253429842155e+01
1.118500000000e+03 -3.034955924868e-01 6.158086963979e-04 2.253660975567e+01
1.118750000000e+03 -3.032399531590e-01 6.175092806293e-04 2.253912669571e+01
1.119000000000e+03 -3.033656720270e-01 6.207290397247e-04 2.254182760948e+01
1.119250000000e+03 -3.038448133886e-01 6.254152340927e-04 2.254469214508e+01
1.119500000000e+03 -3.046455861111e-01 6.314874007537e-04 2.254770115113e+01
1.119750000000e+03 -3.057332143240e-01 6.388376586558e-04 2.255083718516e+01
1.120000000000e+03 -3.070709717711e-01 6.473323150266e-04 2.255408438773e+01
1.120250000000e+03 -3.086209213031e-01 6.568134772090e-04 2.255742894736e+01
1.120500000000e+03 -3.103447783154e-01 6.671018205166e-04 2.256085893704e+01
1.120750000000e+03 -3.122044961673e-01 6.779993661492e-04 2.256436469686e+01
1.121000000000e+03 -3.141628825783e-01 6.892930032689e-04 2.256793881612e+01
1.121250000000e+03 -3.161840923343e-01 7.007583541446e-04 2.257157609863e+01
1.121500000000e+03 -3.182339450576e-01 7.121638104712e-04 2.257527385034e+01
1.121750000000e+03 -3.202802037145e-01 7.232749564537e-04 2.257903177171e+01
1.122000000000e+03 -3.222926857592e-01 7.338589799766e-04 2.258285202731e+01
1.122250000000e+03 -3.242432430835e-01 7.436893507953e-04 2.258673929783e+01
1.122500000000e+03 -3.261056058259e-01 7.525505320741e-04 2.259070064478e+01
1.122750000000e+03 -3.278550961746e-01 7.602425604445e-04 2.259474572611e+01
1.123000000000e+03 -3.294682375230e-01 7.665854244531e-04 2.259888664129e+01
1.123250000000e+03 -3.309222872226e-01 7.714231624500e-04 2.260313794966e+01
1.123500000000e+03 -3.321947501316e-01 7.746275057161e-04 2.260751664852e+01
1.123750000000e+03 -3.332629260015e-01 7.761009386481e-04 2.261204213697e+01
1.124000000000e+03 -3.341035674182e-01 7.757792258811e-04 2.261673617583e+01
1.124250000000e+03 -3.346927197020e-01 7.736328430365e-04 2.262162286455e+01
1.124500000000e+03 -3.350057449752e-01 7.696674320031e-04 2.262672844518e+01
1.124750000000e+03 -3.350177335068e-01 7.639237065897e-04 2.263208141360e+01
1.125000000000e+03 -3.347041275621e-01 7.564760392036e-04 2.263771231336e+01
1.125250000000e+03 -3.340416345135e-01 7.474300978384e-04 2.264365351742e+01
1.125500000000e+03 -3.330095337786e-01 7.369198968916e-04 2.264993929232e+01
1.125750000000e+03 -3.315909923489e-01 7.251038537247e-04 2.265660537015e+01
1.126000000000e+03 -3.297746903801e-01 7.121607885551e-04 2.266368898491e+01
1.126250000000e+03 -3.275562383000e-01 6.982851795617e-04 2.267122839766e+01
1.126500000000e+03 -3.249396674492e-01 6.836828947783e-04 2.267926287181e+01
1.126750000000e+03 -3.219384851713e-01 6.685664803824e-04 2.268783216844e+01
1.127000000000e+03 -3.185765606318e-01 6.531512965566e-04 2.269697648148e+01
1.127250000000e+03 -3.148884116918e-01 6.376516053379e-04 2.270673592446e+01
1.127500000000e+03 -3.109191577118e-01 6.222775558040e-04 2.271715045378e+01
1.127750000000e+03 -3.067238431659e-01 6.072326015431e-04 2.272825938590e+01
1.128000000000e+03 -3.023663864208e-01 5.927114839835e-04 2.274010131934e+01
1.128250000000e+03 -2.979180286953e-01 5.788985828040e-04 2.275271382939e+01
1.128500000000e+03 -2.934554635865e-01 5.659667432731e-04 2.276613320683e+01
1.128750000000e+03 -2.890587193039e-01 5.540762220313e-04 2.278039444714e+01
1.129000000000e+03 -2.848088831259e-01 5.433738679670e-04 2.279553104367e+01
1.129250000000e+03 -2.807857919842e-01 5.339922512467e-04 2.281157496417e+01
1.129500000000e+03 -2.770658147413e-01 5.260489287531e-04 2.282855653484e+01
1.129750000000e+03 -2.737197260704e-01 5.196452817855e-04 2.284650457893e+01
1.130000000000e+03 -2.708108509898e-01 5.148655044858e-04 2.286544636937e+01
1.130250000000e+03 -2.683934462051e-01 5.117754769617e-04 2.288540770986e+01
1.130500000000e+03 -2.665113795758e-01 5.104215726467e-04 2.290641302878e+01
1.130750000000e+03 -2.651971136610e-01 5.108294702963e-04 2.292848545810e+01
1.131000000000e+03 -2.644709943926e-01 5.130031020707e-04 2.295164694799e+01
1.131250000000e+03 -2.643408367664e-01 5.169238186842e-04 2.297591834981e+01
1.131500000000e+03 -2.648018016308e-01 5.225496990675e-04 2.300131951634e+01
1.131750000000e+03 -2.658365319105e-01 5.298151682324e-04 2.302786938675e+01
1.132000000000e+03 -2.674156243732e-01 5.386311443329e-04 2.305558598081e+01
1.132250000000e+03 -2.694982255272e-01 5.488849919020e-04 2.308448653570e+01
1.132500000000e+03 -2.720329980181e-01 5.604413752774e-04 2.311458745642e+01
1.132750000000e+03 -2.749593092555e-01 5.731432784428e-04 2.314590425901e+01
1.133000000000e+03 -2.782085280272e-01 5.868129955365e-04 2.317845161240e+01
1.133250000000e+03 -2.817056560232e-01 6.012539331887e-04 2.321224314822e+01
1.133500000000e+03 -2.853709897734e-01 6.162523562362e-04 2.324729137162e+01
1.133750000000e+03 -2.891219042453e-01 6.315795811036e-04 2.328360753253e+01
1.134000000000e+03 -2.928746976657e-01 6.469947397723e-04 2.332120133494e+01
1.134250000000e+03 -2.965463354166e-01 6.622476205345e-04 2.336008078486e+01
1.134500000000e+03 -3.000561052163e-01 6.770820839523e-04 2.340025183930e+01
1.134750000000e+03 -3.033270824564e-01 6.912399117273e-04 2.344171819355e+01
1.135000000000e+03 -3.062873111826e-01 7.044652017802e-04 2.348448089230e+01
1.135250000000e+03 -3.088707702060e-01 7.165089654545e-04 2.352853808084e+01
1.135500000000e+03 -3.110179276658e-01 7.271337931254e-04 2.357388462543e+01
1.135750000000e+03 -3.126761316179e-01 7.361192522299e-04 2.362051185264e+01
1.136000000000e+03 -3.137996440567e-01 7.432666833408e-04 2.366840722883e+01
1.136250000000e+03 -3.143495479244e-01 7.484038781523e-04 2.371755411322e+01
1.136500000000e+03 -3.142934418470e-01 7.513894024787e-04 2.376793149219e+01
1.136750000000e+03 -3.136052936366e-01 7.521166124328e-04 2.381951382767e+01
1.137000000000e+03 -3.122651916318e-01 7.505162138235e-04 2.387227087567e+01
1.137250000000e+03 -3.102593270996e-01 7.465582420298e-04 2.392616758745e+01
1.137500000000e+03 -3.075801860131e-01 7.402529358614e-04 2.398116406371e+01
1.137750000000e+03 -3.042268537245e-01 7.316501704188e-04 2.403721550381e+01
1.138000000000e+03 -3.002057560116e-01 7.208385231943e-04 2.409427229420e+01
1.138250000000e+03 -2.955313414736e-01 7.079427009858e-04 2.415228005342e+01
1.138500000000e+03 -2.902269583138e-01 6.931204930990e-04 2.421117977500e+01
1.138750000000e+03 -2.843256907194e-01 6.765590494119e-04 2.427090798422e+01
1.139000000000e+03 -2.778710599995e-01 6.584707438242e-04 2.433139694842e+01
1.139250000000e+03 -2.709174891486e-01 6.390888866772e-04 2.439257492375e+01
1.139500000000e+03 -2.635303196486e-01 6.186631912801e-04 2.445436636416e+01
1.139750000000e+03 -2.557855624736e-01 5.974558706026e-04 2.451669229201e+01
1.140000000000e+03 -2.477689862335e-01 5.757375241150e-04 2.457947057258e+01
1.140250000000e+03 -2.395747403656e-01 5.537834758486e-04 2.464261618167e+01
1.140500000000e+03 -2.313036001335e-01 5.318706235596e-04 2.470604167801e+01
1.140750000000e+03 -2.230606751373e-01 5.102743620640e-04 2.476965739780e+01
1.141000000000e+03 -2.149529300087e-01 4.892658481366e-04 2.483337199535e+01
1.141250000000e+03 -2.070864737631e-01 4.691094635547e-04 2.489709263603e+01
1.141500000000e+03 -1.995638535853e-01 4.500601731381e-04 2.496072556792e+01
1.141750000000e+03 -1.924814900806e-01 4.323611567238e-04 2.502417631523e+01
1.142000000000e+03 -1.859273106478e-01 4.162408893418e-04 2.508735028230e+01
1.142250000000e+03 -1.799788599127e-01 4.019106998017e-04 2.515015292764e+01
1.142500000000e+03 -1.747017169097e-01 3.895614859038e-04 2.521249038743e+01
1.142750000000e+03 -1.701485947268e-01 3.793612587462e-04 2.527426963185e+01
1.143000000000e+03 -1.663587423627e-01 3.714517382839e-04 2.533539905855e+01
1.143250000000e+03 -1.633579625933e-01 3.659456583380e-04 2.539578877437e+01
1.143500000000e+03 -1.611590757491e-01 3.629244882697e-04 2.545535085024e+01
1.143750000000e+03 -1.597625219942e-01 3.624356391752e-04 2.551399986296e+01
1.144000000000e+03 -1.591573824987e-01 3.644909551887e-04 2.557165311635e+01
1.144250000000e+03 -1.593225468795e-01 3.690658218198e-04 2.562823085141e+01
1.144500000000e+03 -1.602277136926e-01 3.760981015037e-04 2.568365672938e+01
1.144750000000e+03 -1.618345761292e-01 3.854887418399e-04 2.573785798342e+01
1.145000000000e+03 -1.640977983292e-01 3.971026771433e-04 2.579076570803e+01
1.145250000000e+03 -1.669658766609e-01 4.107706035863e-04 2.584231511076e+01
1.145500000000e+03 -1.703818486031e-01 4.262914386353e-04 2.589244577391e+01
1.145750000000e+03 -1.742838755338e-01 4.434354123846e-04 2.594110188180e+01
1.146000000000e+03 -1.786056918742e-01 4.619477306748e-04 2.598823250737e+01
1.146250000000e+03 -1.832770802951e-01 4.815529818147e-04 2.603379172019e+01
1.146500000000e+03 -1.882241611620e-01 5.019592569991e-04 2.607773901263e+01
1.146750000000e+03 -1.933698922026e-01 5.228631872502e-04 2.612003940759e+01
1.147000000000e+03 -1.986345527628e-01 5.439547483888e-04 2.616066374107e+01
1.147250000000e+03 -2.039363986386e-01 5.649223228001e-04 2.619958876162e+01
1.147500000000e+03 -2.091923786047e-01 5.854574166048e-04 2.623679753049e+01
1.147750000000e+03 -2.143190799903e-01 6.052595922234e-04 2.627227937103e+01
1.148000000000e+03 -2.192337524902e-01 6.240409686448e-04 2.630603024606e+01
1.148250000000e+03 -2.238554519589e-01 6.415305423553e-04 2.633805266177e+01
1.148500000000e+03 -2.281062948706e-01 6.574782836506e-04 2.636835597417e+01
1.148750000000e+03 -2.319126688402e-01 6.716586568786e-04 2.639695625542e+01
1.149000000000e+03 -2.352064759222e-01 6.838738928100e-04 2.642387638791e+01
1.149250000000e+03 -2.379263488938e-01 6.939569549011e-04 2.644914610464e+01
1.149500000000e+03 -2.400185873600e-01 7.017734728001e-04 2.647280174275e+01
1.149750000000e+03 -2.414381803154e-01 7.072239324998e-04 2.649488630443e+01
1.150000000000e+03 -2.421493533879e-01 7.102443539101e-04 2.651544910017e+01
1.150250000000e+03 -2.421262032875e-01 7.108073274128e-04 2.653454567605e+01
1.150500000000e+03 -2.413529175817e-01 7.089217763331e-04 2.655223746516e+01
1.150750000000e+03 -2.398237504664e-01 7.046319967832e-04 2.656859139393e+01
1.151000000000e+03 -2.375430424434e-01 6.980168702588e-04 2.658367962045e+01
1.151250000000e+03 -2.345248277364e-01 6.891877261945e-04 2.659757902963e+01
1.151500000000e+03 -2.307922775994e-01 6.782856464773e-04 2.661037069789e+01
1.151750000000e+03 -2.263772760750e-01 6.654790874467e-04 2.662213946041e+01
1.152000000000e+03 -2.213196227071e-01 6.509602243141e-04 2.663297325774e+01
1.152250000000e+03 -2.156663072093e-01 6.349414273170e-04 2.664296253438e+01
1.152500000000e+03 -2.094707428421e-01 6.176515141578e-04 2.665219958770e+01
1.152750000000e+03 -2.027918491646e-01 5.993315399234e-04 2.666077782771e+01
1.153000000000e+03 -1.956933832561e-01 5.802312804672e-04 2.666879113881e+01
1.153250000000e+03 -1.882430100791e-01 5.606050637660e-04 2.667633309087e+01
1.153500000000e+03 -1.805115064285e-01 5.407081187017e-04 2.668349620735e+01
1.153750000000e+03 -1.725719396835e-01 5.207930428454e-04 2.669037121163e+01
1.154000000000e+03 -1.644988622121e-01 5.011065319209e-04 2.669704629122e+01
1.154250000000e+03 -1.563674371865e-01 4.818862853191e-04 2.670360633461e+01
1.154500000000e+03 -1.482526975158e-01 4.633583777390e-04 2.671013226059e+01
1.154750000000e+03 -1.402286641220e-01 4.457346171652e-04 2.671670030378e+01
1.155000000000e+03 -1.323675174439e-01 4.292107012256e-04 2.672338136662e+01
1.155250000000e+03 -1.247388097364e-01 4.139639564083e-04 2.673024042483e+01
1.155500000000e+03 -1.174086471138e-01 4.001517754569e-04 2.673733596031e+01
1.155750000000e+03 -1.104389187412e-01 3.879099699945e-04 2.674471945612e+01
1.156000000000e+03 -1.038866005057e-01 3.773518269170e-04 2.675243495737e+01
1.156250000000e+03 -9.780304754232e-02 3.685667181559e-04 2.676051866864e+01
1.156500000000e+03 -9.223347623957e-02 3.616197997164e-04 2.676899865120e+01
1.156750000000e+03 -8.721638141587e-02 3.565510435333e-04 2.677789452978e+01
1.157000000000e+03 -8.278324206423e-02 3.533755664544e-04 2.678721733569e+01
1.157250000000e+03 -7.895811227405e-02 3.520831694185e-04 2.679696932107e+01
1.157500000000e+03 -7.575757200005e-02 3.526393919423e-04 2.680714394410e+01
1.157750000000e+03 -7.319051360204e-02 3.549856858072e-04 2.681772579971e+01
1.158000000000e+03 -7.125832656067e-02 3.590412167491e-04 2.682869074186e+01
1.158250000000e+03 -6.995489737559e-02 3.647038107752e-04 2.684000594545e+01
1.158500000000e+03 -6.926691060752e-02 3.718522144789e-04 2.685163012330e+01
1.158750000000e+03 -6.917411304188e-02 3.803479354300e-04 2.686351376086e+01
1.159000000000e+03 -6.964976677830e-02 3.900380160882e-04 2.687559947954e+01
1.159250000000e+03 -7.066095715188e-02 4.007573487195e-04 2.688782235736e+01
1.159500000000e+03 -7.216914824983e-02 4.123317471888e-04 2.690011043063e+01
1.159750000000e+03 -7.413066090297e-02 4.245807005384e-04 2.691238518522e+01
1.160000000000e+03 -7.649727941344e-02 4.373205085731e-04 2.692456218866e+01
1.160250000000e+03 -7.921672307824e-02 4.503668093193e-04 2.693655166898e+01
1.160500000000e+03 -8.223330353444e-02 4.635375492969e-04 2.694825924691e+01
1.160750000000e+03 -8.548851279528e-02 4.766554585253e-04 2.695958667727e+01
1.161000000000e+03 -8.892165145601e-02 4.895503572184e-04 2.697043261855e+01
1.161250000000e+03 -9.247046506501e-02 5.020611732822e-04 2.698069345170e+01
1.161500000000e+03 -9.607180083268e-02 5.140376763658e-04 2.699026408720e+01
1.161750000000e+03 -9.966227630616e-02 5.253418673174e-04 2.699903884795e+01
1.162000000000e+03 -1.031789464355e-01 5.358489979933e-04 2.700691223447e+01
1.162250000000e+03 -1.065600040040e-01 5.454483598876e-04 2.701377977483e+01
1.162500000000e+03 -1.097454351632e-01 5.540436105374e-04 2.701953885651e+01
1.162750000000e+03 -1.126777440473e-01 5.615530815504e-04 2.702408941936e+01
1.163000000000e+03 -1.153025687524e-01 5.679094927238e-04 2.702733476254e+01
1.163250000000e+03 -1.175693396707e-01 5.730597007466e-04 2.702918220200e+01
1.163500000000e+03 -1.194319396138e-01 5.769643830441e-04 2.702954369044e+01
1.163750000000e+03 -1.208491678382e-01 5.795970932768e-04 2.702833648154e+01
1.164000000000e+03 -1.217853781949e-01 5.809439793046e-04 2.702548359785e+01
1.164250000000e+03 -1.222107841433e-01 5.810025927354e-04 2.702091440883e+01
1.164500000000e+03 -1.221019804471e-01 5.797815853117e-04 2.701456498478e+01
1.164750000000e+03 -1.214420666000e-01 5.772994617030e-04 2.700637857823e+01
1.165000000000e+03 -1.202210109345e-01 5.735843432842e-04 2.699630586300e+01
1.165250000000e+03 -1.184355691722e-01 5.686727446363e-04 2.698430531221e+01
1.165500000000e+03 -1.160894641444e-01 5.626094433106e-04 2.697034332064e+01
1.165750000000e+03 -1.131930974934e-01 5.554463449743e-04 2.695439448078e+01
1.166000000000e+03 -1.097635070916e-01 5.472423575785e-04 2.693644159610e+01
1.166250000000e+03 -1.058239793110e-01 5.380626051181e-04 2.691647579188e+01
1.166500000000e+03 -1.014037065309e-01 5.279780285915e-04 2.689449647605e+01
1.166750000000e+03 -9.653723880487e-02 5.170646808708e-04 2.687051135190e+01
1.167000000000e+03 -9.126407737177e-02 5.054035512061e-04 2.684453618154e+01
1.167250000000e+03 -8.562799774000e-02 4.930798590653e-04 2.681659468217e+01
1.167500000000e+03 -7.967644820534e-02 4.801826139430e-04 2.678671824583e+01
1.167750000000e+03 -7.345982104174e-02 4.668039540620e-04 2.675494573581e+01
1.168000000000e+03 -6.703085270252e-02 4.530387637506e-04 2.672132300979e+01
1.168250000000e+03 -6.044385901448e-02 4.389838919668e-04 2.668590261344e+01
1.168500000000e+03 -5.375405441093e-02 4.247375726253e-04 2.664874332289e+01
1.168750000000e+03 -4.701686800333e-02 4.103987928102e-04 2.660990963449e+01
1.169000000000e+03 -4.028725788442e-02 3.960665082004e-04 2.656947138121e+01
1.169250000000e+03 -3.361910480086e-02 3.818387895198e-04 2.652750301214e+01
1.169500000000e+03 -2.706458112315e-02 3.678120514366e-04 2.648408312935e+01
1.169750000000e+03 -2.067360285922e-02 3.540803811744e-04 2.643929401334e+01
1.170000000000e+03 -1.449329871126e-02 3.407345473440e-04 2.639322086437e+01
1.170250000000e+03 -8.567533394412e-03 3.278612088327e-04 2.634595131930e+01
1.170500000000e+03 -2.936513099852e-03 3.155422553153e-04 2.629757500859e+01
1.170750000000e+03 2.363642538640e-03 3.038537074719e-04 2.624818275090e+01
1.171000000000e+03 7.301149668970e-03 2.928653677245e-04 2.619786633476e+01
1.171250000000e+03 1.184891312687e-02 2.826396162454e-04 2.614671771052e+01
1.171500000000e+03 1.598464242283e-02 2.732311910709e-04 2.609482884061e+01
1.171750000000e+03 1.969111852994e-02 2.646861816973e-04 2.604229095133e+01
1.172000000000e+03 2.295618058903e-02 2.570420971422e-04 2.598919445727e+01
1.172250000000e+03 2.577289829357e-02 2.503268133863e-04 2.593562827846e+01
1.172500000000e+03 2.813943735571e-02 2.445587912982e-04 2.588167985477e+01
1.172750000000e+03 3.005912833523e-02 2.397463469315e-04 2.582743452784e+01
1.173000000000e+03 3.154021914900e-02 2.358880553928e-04 2.577297563849e+01
1.173250000000e+03 3.259583463421e-02 2.329722509905e-04 2.571838397683e+01
1.173500000000e+03 3.324362904836e-02 2.309776260419e-04 2.566373795452e+01
1.173750000000e+03 3.350562270132e-02 2.298730571564e-04 2.560911316671e+01
1.174000000000e+03 3.340782113234e-02 2.296181959333e-04 2.555458244911e+01
1.174250000000e+03 3.297987844343e-02 2.301638423475e-04 2.550021571654e+01
1.174500000000e+03 3.225464994267e-02 2.314526940311e-04 2.544608006345e+01
1.174750000000e+03 3.126782464674e-02 2.334197894724e-04 2.539223948671e+01
1.175000000000e+03 3.005740877444e-02 2.359934856293e-04 2.533875503091e+01
1.175250000000e+03 2.866324517680e-02 2.390963128579e-04 2.528568474308e+01
1.175500000000e+03 2.712650323740e-02 2.426459638574e-04 2.523308368817e+01
1.175750000000e+03 2.548915647488e-02 2.465563573704e-04 2.518100393331e+01
1.176000000000e+03 2.379344714176e-02 2.507388129664e-04 2.512949472641e+01
1.176250000000e+03 2.208137315737e-02 2.551031772496e-04 2.507860230454e+01
1.176500000000e+03 2.039415787608e-02 2.595591052704e-04 2.502837008287e+01
1.176750000000e+03 1.877174988663e-02 2.640173058846e-04 2.497883865608e+01
1.177000000000e+03 1.725233315283e-02 2.683908158065e-04 2.493004579560e+01
1.177250000000e+03 1.587189512575e-02 2.725961974162e-04 2.488202662395e+01
1.177500000000e+03 1.466376291643e-02 2.765548522334e-04 2.483481339953e+01
1.177750000000e+03 1.365827142582e-02 2.801940866847e-04 2.478843581014e+01
1.178000000000e+03 1.288235809978e-02 2.834483051885e-04 2.474292072441e+01
1.178250000000e+03 1.235932756839e-02 2.862599137198e-04 2.469829242682e+01
1.178500000000e+03 1.210858025184e-02 2.885802594702e-04 2.465457251946e+01
1.178750000000e+03 1.214538001919e-02 2.903704800299e-04 2.461177983206e+01
1.179000000000e+03 1.248079359508e-02 2.916019032109e-04 2.456993061589e+01
1.179250000000e+03 1.312151020974e-02 2.922567470238e-04 2.452903829635e+01
1.179500000000e+03 1.406990838881e-02 2.923281334016e-04 2.448911367648e+01
1.179750000000e+03 1.532398263384e-02 2.918204308108e-04 2.445016469632e+01
1.180000000000e+03 1.687751594478e-02 2.907489081159e-04 2.441219661096e+01
1.180250000000e+03 1.872011247324e-02 2.891396806024e-04 2.437521176899e+01
1.180500000000e+03 2.083746129682e-02 2.870289535105e-04 2.433920977182e+01
1.180750000000e+03 2.321147743981e-02 2.844625781053e-04 2.430418728861e+01
1.181000000000e+03 2.582059994239e-02 2.814950978209e-04 2.427013811118e+01
1.181250000000e+03 2.864011624346e-02 2.781886652994e-04 2.423705318077e+01
1.181500000000e+03 3.164245240087e-02 2.746120439969e-04 2.420492047015e+01
1.181750000000e+03 3.479758042488e-02 2.708392672479e-04 2.417372503683e+01
1.182000000000e+03 3.807343941820e-02 2.669481480956e-04 2.414344907095e+01
1.182250000000e+03 4.143634108732e-02 2.630188445214e-04 2.411407181711e+01
1.182500000000e+03 4.485145324550e-02 2.591323103515e-04 2.408556966096e+01
1.182750000000e+03 4.828327322107e-02 2.553687488700e-04 2.405791615330e+01
1.183000000000e+03 5.169611858964e-02 2.518060525379e-04 2.403108205414e+01
1.183250000000e+03 5.505462487133e-02 2.485183299081e-04 2.400503543312e+01
1.183500000000e+03 5.832424117985e-02 2.455744180675e-04 2.397974169783e+01
1.183750000000e+03 6.147172352599e-02 2.430365757003e-04 2.395516372870e+01
1.184000000000e+03 6.446561384232e-02 2.409590245990e-04 2.393126198086e+01
1.184250000000e+03 6.727668563243e-02 2.393870993643e-04 2.390799462692e+01
1.184500000000e+03 6.987839739173e-02 2.383561543508e-04 2.388531768056e+01
1.184750000000e+03 7.224728910728e-02 2.378908072697e-04 2.386318517175e+01
1.185000000000e+03 7.436332667218e-02 2.380044168354e-04 2.384154932435e+01
1.185250000000e+03 7.621026140790e-02 2.386985233057e-04 2.382036073672e+01
1.185500000000e+03 7.777588875175e-02 2.399627243949e-04 2.379956859789e+01
1.185750000000e+03 7.905225790255e-02 2.417747363231e-04 2.377912088688e+01
1.186000000000e+03 8.003588057877e-02 2.441004354334e-04 2.375896462401e+01
1.186250000000e+03 8.072780290861e-02 2.468944327691e-04 2.373904608450e+01
1.186500000000e+03 8.113367363449e-02 2.501006154706e-04 2.371931105234e+01
1.186750000000e+03 8.126374281408e-02 2.536528344466e-04 2.369970510290e+01
1.187000000000e+03 8.113275311078e-02 2.574760200755e-04 2.368017381182e+01
1.187250000000e+03 8.075982768140e-02 2.614871935205e-04 2.366066309060e+01
1.187500000000e+03 8.016823861331e-02 2.655967749400e-04 2.364111938223e+01
1.187750000000e+03 7.938515430429e-02 2.697100195573e-04 2.362149002131e+01
1.188000000000e+03 7.844129901272e-02 2.737284869016e-04 2.360172341726e+01
1.188250000000e+03 7.737056923601e-02 2.775516044333e-04 2.358176941570e+01
1.188500000000e+03 7.620958569273e-02 2.810783457302e-04 2.356157954012e+01
1.188750000000e+03 7.499721737568e-02 2.842088677389e-04 2.354110720656e+01
1.189000000000e+03 7.377402795025e-02 2.868463128758e-04 2.352030808422e+01
1.189250000000e+03 7.258171495900e-02 2.888984096332e-04 2.349914028634e+01
1.189500000000e+03 7.146249440531e-02 2.902791521650e-04 2.347756465186e+01
1.189750000000e+03 7.045850786806e-02 2.909103081413e-04 2.345554489371e+01
1.190000000000e+03 6.961112789723e-02 2.907230150758e-04 2.343304793810e+01
1.190250000000e+03 6.896033893357e-02 2.896591337877e-04 2.341004404733e+01
1.190500000000e+03 6.854407849197e-02 2.876725074392e-04 2.338650701950e+01
1.190750000000e+03 6.839759863673e-02 2.847299509081e-04 2.336241435053e+01
1.191000000000e+03 6.855283277580e-02 2.808120955747e-04 2.333774740215e+01
1.191250000000e+03 6.903786329008e-02 2.759140107802e-04 2.331249141298e+01
1.191500000000e+03 6.987629119313e-02 2.700458659453e-04 2.328663574927e+01
1.191750000000e+03 7.108679510395e-02 2.632330687825e-04 2.326017387095e+01
1.192000000000e+03 7.268266241205e-02 2.555162699336e-04 2.323310343064e+01
1.192250000000e+03 7.467147703650e-02 2.469509668825e-04 2.320542617415e+01
1.192500000000e+03 7.705472709568e-02 2.376072836304e-04 2.317714814521e+01
1.192750000000e+03 7.982770402576e-02 2.275690382027e-04 2.314827941193e+01
1.193000000000e+03 8.297927976823e-02 2.169329780064e-04 2.311883426783e+01
1.193250000000e+03 8.649198682827e-02 2.058074842121e-04 2.308883089802e+01
1.193500000000e+03 9.034200704076e-02 1.943113646287e-04 2.305829154857e+01
1.193750000000e+03 9.449943643955e-02 1.825722383302e-04 2.302724217901e+01
1.194000000000e+03 9.892853683949e-02 1.707248848582e-04 2.299571242658e+01
1.194250000000e+03 1.035881170441e-01 1.589093835399e-04 2.296373556708e+01
1.194500000000e+03 1.084320659432e-01 1.472692773770e-04 2.293134809856e+01
1.194750000000e+03 1.134098963191e-01 1.359494737211e-04 2.289858985324e+01
1.195000000000e+03 1.184674385876e-01 1.250942514180e-04 2.286550350927e+01
1.195250000000e+03 1.235475653044e-01 1.148450892266e-04 2.283213464617e+01
1.195500000000e+03 1.285910069758e-01 1.053386167784e-04 2.279853142181e+01
1.195750000000e+03 1.335371873633e-01 9.670472080298e-05 2.276474422259e+01
1.196000000000e+03 1.383251363594e-01 8.906440495385e-05 2.273082566282e+01
1.196250000000e+03 1.428944024670e-01 8.252799855297e-05 2.269683022111e+01
1.196500000000e+03 1.471859468061e-01 7.719355728933e-05 2.266281386303e+01
1.196750000000e+03 1.511431177587e-01 7.314504919973e-05 2.262883401721e+01
1.197000000000e+03 1.547125265677e-01 7.045110076285e-05 2.259494914189e+01
1.197250000000e+03 1.578449460387e-01 6.916370430269e-05 2.256121852762e+01
1.197500000000e+03 1.604960912907e-01 6.931739884403e-05 2.252770185295e+01
1.197750000000e+03 1.626274799830e-01 7.092821714463e-05 2.249445913444e+01
1.198000000000e+03 1.642070940757e-01 7.399332222456e-05 2.246155027943e+01
1.198250000000e+03 1.652100415751e-01 7.849062830606e-05 2.242903487015e+01
1.198500000000e+03 1.656190433847e-01 8.437891480016e-05 2.239697172477e+01
1.198750000000e+03 1.654249750385e-01 9.159775832082e-05 2.236541884263e+01
1.199000000000e+03 1.646271492632e-01 1.000681527807e-04 2.233443297276e+01
1.199250000000e+03 1.632335612385e-01 1.096931293457e-04 2.230406938489e+01
1.199500000000e+03 1.612610117611e-01 1.203586015813e-04 2.227438164723e+01
1.199750000000e+03 1.587350411920e-01 1.319348589260e-04 2.224542124828e+01
1.200000000000e+03 1.556898761295e-01 1.442776064038e-04 2.221723761398e+01
1.200250000000e+03 1.521680579254e-01 1.572296790505e-04 2.218987763146e+01
1.200500000000e+03 1.482201169924e-01 1.706226209438e-04 2.216338570175e+01
1.200750000000e+03 1.439039953347e-01 1.842787426001e-04 2.213780347596e+01
1.201000000000e+03 1.392843700808e-01 1.980132278573e-04 2.211316966292e+01
1.201250000000e+03 1.344318872078e-01 2.116363136811e-04 2.208951998577e+01
1.201500000000e+03 1.294222571051e-01 2.249555083928e-04 2.206688717985e+01
1.201750000000e+03 1.243352247820e-01 2.377779204938e-04 2.204530074187e+01
1.202000000000e+03 1.192534737914e-01 2.499128125784e-04 2.202478711777e+01
1.202250000000e+03 1.142614454966e-01 2.611739877596e-04 2.200536948893e+01
1.202500000000e+03 1.094440679469e-01 2.713822823906e-04 2.198706799705e+01
1.202750000000e+03 1.048854986462e-01 2.803678388694e-04 2.196989959437e+01
1.203000000000e+03 1.006677666259e-01 2.879725498171e-04 2.195387827750e+01
1.203250000000e+03 9.686946637007e-02 2.940522291154e-04 2.193901510096e+01
1.203500000000e+03 9.356450727235e-02 2.984786180808e-04 2.192531822745e+01
1.203750000000e+03 9.082079628992e-02 3.011415262853e-04 2.191279317462e+01
1.204000000000e+03 8.869909579518e-02 3.019505287686e-04 2.190144288643e+01
1.204250000000e+03 8.725200186859e-02 3.008364039886e-04 2.189126783204e+01
1.204500000000e+03 8.652289225784e-02 2.977527102983e-04 2.188226627297e+01
1.204750000000e+03 8.654517257164e-02 2.926766999471e-04 2.187443435559e+01
1.205000000000e+03 8.734157977469e-02 2.856102128502e-04 2.186776631514e+01
1.205250000000e+03 8.892376534920e-02 2.765800660545e-04 2.186225458837e+01
1.205500000000e+03 9.129186814793e-02 2.656385134539e-04 2.185789007879e+01
1.205750000000e+03 9.443445756898e-02 2.528629288949e-04 2.185466226856e+01
1.206000000000e+03 9.832856825312e-02 2.383554010766e-04 2.185255940352e+01
1.206250000000e+03 1.029399341644e-01 2.222420042642e-04 2.185156865967e+01
1.206500000000e+03 1.082233816245e-01 2.046717656735e-04 2.185167631573e+01
1.206750000000e+03 1.141234686599e-01 1.858151044543e-04 2.185286785811e+01
1.207000000000e+03 1.205751123851e-01 1.658623048501e-04 2.185512820242e+01
1.207250000000e+03 1.275045064634e-01 1.450213931673e-04 2.185844179301e+01
1.207500000000e+03 1.348301419482e-01 1.235157813108e-04 2.186279270216e+01
1.207750000000e+03 1.424638074810e-01 1.015819031264e-04 2.186816483073e+01
1.208000000000e+03 1.503118529003e-01 7.946629378992e-05 2.187454194456e+01
1.208250000000e+03 1.582763929749e-01 5.742273822117e-05 2.188190781478e+01
1.208500000000e+03 1.662565945518e-01 3.570920458510e-05 2.189024634485e+01
1.208750000000e+03 1.741500548904e-01 1.458460094556e-05 2.189954159167e+01
1.209000000000e+03 1.818541182076e-01 -5.694416289920e-06 2.190977792800e+01
1.209250000000e+03 1.892672625287e-01 -2.487671601868e-05 2.192094005333e+01
1.209500000000e+03 1.962904319372e-01 -4.271988930583e-05 2.193301309608e+01
1.209750000000e+03 2.028283779220e-01 -5.899344774280e-05 2.194598270315e+01
1.210000000000e+03 2.087909223085e-01 -7.348176190082e-05 2.195983504811e+01
1.210250000000e+03 2.140942155865e-01 -8.598703436251e-05 2.197455694473e+01
1.210500000000e+03 2.186618942490e-01 -9.633195382700e-05 2.199013587645e+01
1.210750000000e+03 2.224261227989e-01 -1.043621210971e-04 2.200656004149e+01
1.211000000000e+03 2.253286451267e-01 -1.099483229833e-04 2.202381843640e+01
1.211250000000e+03 2.273215594623e-01 -1.129881329109e-04 2.204190087834e+01
1.211500000000e+03 2.283681384071e-01 -1.134079427348e-04 2.206079807856e+01
1.211750000000e+03 2.284433681296e-01 -1.111640564775e-04 2.208050168212e+01
1.212000000000e+03 2.275344079436e-01 -1.062436867191e-04 2.210100432057e+01
1.212250000000e+03 2.256407785778e-01 -9.866532541937e-05 2.212229967552e+01
1.212500000000e+03 2.227745445690e-01 -8.847913816857e-05 2.214438251841e+01
1.212750000000e+03 2.189601393132e-01 -7.576674704972e-05 2.216724877135e+01
1.213000000000e+03 2.142341020619e-01 -6.064073763753e-05 2.219089554910e+01
1.213250000000e+03 2.086445185713e-01 -4.324329496059e-05 2.221532125080e+01
1.213500000000e+03 2.022504700491e-01 -2.374517843485e-05 2.224052555533e+01
1.213750000000e+03 1.951211208777e-01 -2.343721915110e-06 2.226650950562e+01
1.214000000000e+03 1.873347650067e-01 2.073924191438e-05 2.229327552202e+01
1.214250000000e+03 1.789776314059e-01 4.526014990963e-05 2.232082751116e+01
1.214500000000e+03 1.701427466450e-01 7.095628389636e-05 2.234917078852e+01
1.214750000000e+03 1.609285485464e-01 9.754918045299e-05 2.237831213349e+01
1.215000000000e+03 1.514374588323e-01 1.247483600721e-04 2.240825986784e+01
1.215250000000e+03 1.417745352911e-01 1.522547160255e-04 2.243902369500e+01
1.215500000000e+03 1.320459842693e-01 1.797646096061e-04 2.247061472032e+01
1.215750000000e+03 1.223577188020e-01 2.069740553282e-04 2.250304548121e+01
1.216000000000e+03 1.128140264503e-01 2.335825681459e-04 2.253632964172e+01
1.216250000000e+03 1.035161863468e-01 2.592975133995e-04 2.257048212444e+01
1.216500000000e+03 9.456125139020e-02 2.838380282206e-04 2.260551868288e+01
1.216750000000e+03 8.604085908311e-02 3.069390271185e-04 2.264145600264e+01
1.217000000000e+03 7.804016705331e-02 3.283548033368e-04 2.267831117664e+01
1.217250000000e+03 7.063690086927e-02 3.478623111497e-04 2.271610176821e+01
1.217500000000e+03 6.390047509201e-02 3.652643426566e-04 2.275484520198e+01
1.217750000000e+03 5.789129874715e-02 3.803920848228e-04 2.279455878309e+01
1.218000000000e+03 5.266009995916e-02 3.931074069769e-04 2.283525901864e+01
1.218250000000e+03 4.824749949508e-02 4.033044275368e-04 2.287696160667e+01
1.218500000000e+03 4.468355078559e-02 4.109109234848e-04 2.291968070606e+01
1.218750000000e+03 4.198758815546e-02 4.158887666182e-04 2.296342890958e+01
1.219000000000e+03 4.016801443508e-02 4.182343612134e-04 2.300821653652e+01
1.219250000000e+03 3.922236818999e-02 4.179782290898e-04 2.305405142934e+01
1.219500000000e+03 3.913744107009e-02 4.151843393360e-04 2.310093847764e+01
1.219750000000e+03 3.988963597372e-02 4.099485696246e-04 2.314887943883e+01
1.220000000000e+03 4.144529210516e-02 4.023973488261e-04 2.319787232156e+01
1.220250000000e+03 4.376132228722e-02 3.926854004908e-04 2.324791125012e+01
1.220500000000e+03 4.678590147655e-02 3.809933698309e-04 2.329898613544e+01
1.220750000000e+03 5.045928240352e-02 3.675251217331e-04 2.335108238281e+01
1.221000000000e+03 5.471481765524e-02 3.525044926434e-04 2.340418085288e+01
1.221250000000e+03 5.947990725546e-02 3.361726056155e-04 2.345825744659e+01
1.221500000000e+03 6.467720415738e-02 3.187840426616e-04 2.351328315499e+01
1.221750000000e+03 7.022577766222e-02 3.006034009772e-04 2.356922391173e+01
1.222000000000e+03 7.604240619660e-02 2.819014857739e-04 2.362604071291e+01
1.222250000000e+03 8.204269771813e-02 2.629519845466e-04 2.368368939524e+01
1.222500000000e+03 8.814242454980e-02 2.440271176984e-04 2.374212099097e+01
1.222750000000e+03 9.425856303248e-02 2.253945600066e-04 2.380128158345e+01
1.223000000000e+03 1.003104823423e-01 2.073134078195e-04 2.386111273345e+01
1.223250000000e+03 1.062208204706e-01 1.900310246337e-04 2.392155145201e+01
1.223500000000e+03 1.119164360919e-01 1.737794337829e-04 2.398253068638e+01
1.223750000000e+03 1.173290483972e-01 1.587725166499e-04 2.404397940426e+01
1.224000000000e+03 1.223958941792e-01 1.452028838588e-04 2.410582310668e+01
1.224250000000e+03 1.270601404341e-01 1.332395779719e-04 2.416798410954e+01
1.224500000000e+03 1.312711832503e-01 1.230260368460e-04 2.423038189483e+01
1.224750000000e+03 1.349848785850e-01 1.146782577041e-04 2.429293365645e+01
1.225000000000e+03 1.381635839184e-01 1.082836970427e-04 2.435555460529e+01
1.225250000000e+03 1.407761837120e-01 1.039004308095e-04 2.441815854282e+01
1.225500000000e+03 1.427979945056e-01 1.015569771946e-04 2.448065823226e+01
1.225750000000e+03 1.442106549792e-01 1.012525163820e-04 2.454296590865e+01
1.226000000000e+03 1.450019782747e-01 1.029576601457e-04 2.460499377499e+01
1.226250000000e+03 1.451657955236e-01 1.066157019404e-04 2.466665441305e+01
1.226500000000e+03 1.447018062244e-01 1.121443278562e-04 2.472786126896e+01
1.226750000000e+03 1.436154257607e-01 1.194377821808e-04 2.478852911709e+01
1.227000000000e+03 1.419176851568e-01 1.283692454514e-04 2.484857445917e+01
1.227250000000e+03 1.396251132919e-01 1.387936465890e-04 2.490791595325e+01
1.227500000000e+03 1.367596118886e-01 1.505507509067e-04 2.496647482585e+01
1.227750000000e+03 1.333483989906e-01 1.634681541158e-04 2.502417523098e+01
1.228000000000e+03 1.294238581302e-01 1.773646192595e-04 2.508094461273e+01
1.228250000000e+03 1.250234035238e-01 1.920532505842e-04 2.513671405496e+01
1.228500000000e+03 1.201892922596e-01 2.073446651978e-04 2.519141858010e+01
1.228750000000e+03 1.149683197052e-01 2.230501520726e-04 2.524499747223e+01
1.229000000000e+03 1.094115643100e-01 2.389842627734e-04 2.529739452821e+01
1.229250000000e+03 1.035739395237e-01 2.549675103341e-04 2.534855832676e+01
1.229500000000e+03 9.751364664603e-02 2.708288141151e-04 2.539844248314e+01
1.229750000000e+03 9.129167593189e-02 2.864072054044e-04 2.544700583553e+01
1.230000000000e+03 8.497109463177e-02 3.015536021391e-04 2.549421266866e+01
1.230250000000e+03 7.861625994600e-02 3.161322547173e-04 2.554003289286e+01
1.230500000000e+03 7.229211217851e-02 3.300213914336e-04 2.558444219143e+01
1.230750000000e+03 6.606329153949e-02 3.431139676914e-04 2.562742214894e+01
1.231000000000e+03 5.999323825489e-02 3.553180972721e-04 2.566896041390e+01
1.231250000000e+03 5.414343653250e-02 3.665566970938e-04 2.570905070875e+01
1.231500000000e+03 4.857247295443e-02 3.767675673769e-04 2.574769298663e+01
1.231750000000e+03 4.333535163345e-02 3.859024837333e-04 2.578489336244e+01
1.232000000000e+03 3.848267071909e-02 3.939268062925e-04 2.582066422937e+01
1.232250000000e+03 3.406006053386e-02 4.008182371602e-04 2.585502411093e+01
1.232500000000e+03 3.010754891746e-02 4.065660684495e-04 2.588799771297e+01
1.232750000000e+03 2.665916555374e-02 4.111697837650e-04 2.591961569206e+01
1.233000000000e+03 2.374252882874e-02 4.146380991062e-04 2.594991464817e+01
1.233250000000e+03 2.137864173114e-02 4.169875439482e-04 2.597893677284e+01
1.233500000000e+03 1.958170745078e-02 4.182414300748e-04 2.600672977565e+01
1.233750000000e+03 1.835910448536e-02 4.184285673000e-04 2.603334644369e+01
1.234000000000e+03 1.771141780402e-02 4.175822351999e-04 2.605884435667e+01
1.234250000000e+03 1.763257494959e-02 4.157393315978e-04 2.608328558786e+01
1.234500000000e+03 1.811005543578e-02 4.129393812685e-04 2.610673608783e+01
1.234750000000e+03 1.912516868455e-02 4.092238410141e-04 2.612926530923e+01
1.235000000000e+03 2.065339431130e-02 4.046355691122e-04 2.615094559889e+01
1.235250000000e+03 2.266480595579e-02 3.992183326619e-04 2.617185174443e+01
1.235500000000e+03 2.512449294820e-02 3.930166865763e-04 2.619206015597e+01
1.235750000000e+03 2.799308144692e-02 3.860757992934e-04 2.621164833436e+01
1.236000000000e+03 3.122727408042e-02 3.784415180187e-04 2.623069414751e+01
1.236250000000e+03 3.478042877462e-02 3.701605568065e-04 2.624927512928e+01
1.236500000000e+03 3.860316784367e-02 3.612808371087e-04 2.626746770984e+01
1.236750000000e+03 4.264405650922e-02 3.518516976714e-04 2.628534665585e+01
1.237000000000e+03 4.685021624682e-02 3.419245982896e-04 2.630298410905e+01
1.237250000000e+03 5.116802888961e-02 3.315535300778e-04 2.632044900156e+01
1.237500000000e+03 5.554385589466e-02 3.207953229527e-04 2.633780649331e+01
1.237750000000e+03 5.992464511855e-02 3.097104843624e-04 2.635511704139e+01
1.238000000000e+03 6.425867445056e-02 2.983632310559e-04 2.637243611795e+01
1.238250000000e+03 6.849610128606e-02 2.868222415528e-04 2.638981331531e+01
1.238500000000e+03 7.258961936918e-02 2.751605193954e-04 2.640729214354e+01
1.238750000000e+03 7.649495656292e-02 2.634556848253e-04 2.642490945424e+01
1.239000000000e+03 8.017130598624e-02 2.517900605225e-04 2.644269494333e+01
1.239250000000e+03 8.358177057850e-02 2.402501435252e-04 2.646067114500e+01
1.239500000000e+03 8.669358120812e-02 2.289265816081e-04 2.647885284915e+01
1.239750000000e+03 8.947836370518e-02 2.179133010880e-04 2.649724730118e+01
1.240000000000e+03 9.191217578105e-02 2.073071127453e-04 2.651585376185e+01
1.240250000000e+03 9.397557743536e-02 1.972063283331e-04 2.653466385247e+01
1.240500000000e+03 9.565349329027e-02 1.877101504165e-04 2.655366126156e+01
1.240750000000e+03 9.693510470619e-02 1.789174117149e-04 2.657282222932e+01
1.241000000000e+03 9.781357923996e-02 1.709252416734e-04 2.659211543912e+01
1.241250000000e+03 9.828580407630e-02 1.638276691716e-04 2.661150239988e+01
1.241500000000e+03 9.835206948961e-02 1.577142223262e-04 2.663093789787e+01
1.241750000000e+03 9.801569922755e-02 1.526685279313e-04 2.665037010657e+01
1.242000000000e+03 9.728270636179e-02 1.487668749201e-04 2.666974117163e+01
1.242250000000e+03 9.616144812321e-02 1.460768191406e-04 2.668898759908e+01
1.242500000000e+03 9.466229843770e-02 1.446559647413e-04 2.670804092525e+01
1.242750000000e+03 9.279736706954e-02 1.445506950623e-04 2.672682801035e+01
1.243000000000e+03 9.058026817146e-02 1.457951167563e-04 2.674527174996e+01
1.243250000000e+03 8.802591968907e-02 1.484102696472e-04 2.676329180773e+01
1.243500000000e+03 8.515044466801e-02 1.524032343187e-04 2.678080501058e+01
1.243750000000e+03 8.197109704559e-02 1.577666683945e-04 2.679772619005e+01
1.244000000000e+03 7.850626456422e-02 1.644783984810e-04 2.681396878699e+01
1.244250000000e+03 7.477548225569e-02 1.725014039460e-04 2.682944572480e+01
1.244500000000e+03 7.079956849765e-02 1.817836238718e-04 2.684406990819e+01
1.244750000000e+03 6.660071695100e-02 1.922583058489e-04 2.685775507938e+01
1.245000000000e+03 6.220259544285e-02 2.038445385585e-04 2.687041668507e+01
1.245250000000e+03 5.763053819693e-02 2.164476192442e-04 2.688197239828e+01
1.245500000000e+03 5.291163543178e-02 2.299599377573e-04 2.689234298417e+01
1.245750000000e+03 4.807477922228e-02 2.442620256796e-04 2.690145314635e+01
1.246000000000e+03 4.315079146518e-02 2.592233590925e-04 2.690923199436e+01
1.246250000000e+03 3.817230965280e-02 2.747038737668e-04 2.691561402418e+01
1.246500000000e+03 3.317380207491e-02 2.905550126824e-04 2.692053950224e+01
1.246750000000e+03 2.819131400556e-02 3.066214469158e-04 2.692395536373e+01
1.247000000000e+03 2.326232715125e-02 3.227424106028e-04 2.692581551316e+01
1.247250000000e+03 1.842535437505e-02 3.387534996406e-04 2.692608161087e+01
1.247500000000e+03 1.371963915494e-02 3.544881552202e-04 2.692472325811e+01
1.247750000000e+03 9.184616313010e-03 3.697797294054e-04 2.692171864678e+01
1.248000000000e+03 4.859473391898e-03 3.844631489729e-04 2.691705459258e+01
1.248250000000e+03 7.825222196280e-04 3.983769142396e-04 2.691072702434e+01
1.248500000000e+03 -3.009337452104e-03 4.113649142053e-04 2.690274088172e+01
1.248750000000e+03 -6.481250304031e-03 4.232783979819e-04 2.689311025340e+01
1.249000000000e+03 -9.601014591886e-03 4.339778637247e-04 2.688185842015e+01
1.249250000000e+03 -1.233963908062e-02 4.433349271154e-04 2.686901750320e+01
1.249500000000e+03 -1.467190759097e-02 4.512341567654e-04 2.685462831161e+01
1.249750000000e+03 -1.657686554438e-02 4.575747400926e-04 2.683874009844e+01
1.250000000000e+03 -1.803824940694e-02 4.622721761303e-04 2.682140991918e+01
1.250250000000e+03 -1.904483876293e-02 4.652596944312e-04 2.680270223506e+01
1.250500000000e+03 -1.959072762596e-02 4.664895696658e-04 2.678268826486e+01
1.250750000000e+03 -1.967550763735e-02 4.659342517661e-04 2.676144525822e+01
1.251000000000e+03 -1.930433596415e-02 4.635871201101e-04 2.673905586778e+01
1.251250000000e+03 -1.848796351717e-02 4.594632806337e-04 2.671560711995e+01
1.251500000000e+03 -1.724262595205e-02 4.535998078873e-04 2.669118968031e+01
1.251750000000e+03 -1.558988112108e-02 4.460558733293e-04 2.666589686546e+01
1.252000000000e+03 -1.355632266001e-02 4.369123527867e-04 2.663982384161e+01
1.252250000000e+03 -1.117331368161e-02 4.262715218855e-04 2.661306646585e+01
1.252500000000e+03 -8.476578310774e-03 4.142560818980e-04 2.658572043347e+01
1.252750000000e+03 -5.505744623214e-03 4.010078899645e-04 2.655788043960e+01
1.253000000000e+03 -2.303932264125e-03 3.866867784811e-04 2.652963902783e+01
1.253250000000e+03 1.082816673009e-03 3.714685543079e-04 2.650108595654e+01
1.253500000000e+03 4.606043279858e-03 3.555431270776e-04 2.647230727500e+01
1.253750000000e+03 8.215396039462e-03 3.391123567156e-04 2.644338447914e+01
1.254000000000e+03 1.185925219289e-02 3.223873972134e-04 2.641439405446e+01
1.254250000000e+03 1.548521979313e-02 3.055863284134e-04 2.638540663594e+01
1.254500000000e+03 1.904076747347e-02 2.889311773952e-04 2.635648674681e+01
1.254750000000e+03 2.247373493613e-02 2.726452492805e-04 2.632769216357e+01
1.255000000000e+03 2.573294225701e-02 2.569500160178e-04 2.629907383453e+01
1.255250000000e+03 2.876869871262e-02 2.420623130654e-04 2.627067546128e+01
1.255500000000e+03 3.153337627302e-02 2.281912828684e-04 2.624253359950e+01
1.255750000000e+03 3.398190863737e-02 2.155355903619e-04 2.621467747516e+01
1.256000000000e+03 3.607231366929e-02 2.042807336022e-04 2.618712914786e+01
1.256250000000e+03 3.776617492676e-02 1.945963136305e-04 2.615990372524e+01
1.256500000000e+03 3.902910168096e-02 1.866336382333e-04 2.613300948709e+01
1.256750000000e+03 3.983116723034e-02 1.805234708527e-04 2.610644825661e+01
1.257000000000e+03 4.014729133968e-02 1.763741108417e-04 2.608021579068e+01
1.257250000000e+03 3.995761730456e-02 1.742697602167e-04 2.605430210212e+01
1.257500000000e+03 3.924781227587e-02 1.742692394613e-04 2.602869195064e+01
1.257750000000e+03 3.800933417700e-02 1.764049650668e-04 2.600336527858e+01
1.258000000000e+03 3.623961029093e-02 1.806824480067e-04 2.597829769788e+01
1.258250000000e+03 3.394221371578e-02 1.870798891516e-04 2.595346092954e+01
1.258500000000e+03 3.112690698407e-02 1.955484375354e-04 2.592882328439e+01
1.258750000000e+03 2.780965696337e-02 2.060126555990e-04 2.590435011638e+01
1.259000000000e+03 2.401251004991e-02 2.183715846713e-04 2.588000422160e+01
1.259250000000e+03 1.976349438606e-02 2.324997427274e-04 2.585574628084e+01
1.259500000000e+03 1.509634492447e-02 2.482489008463e-04 2.583153522609e+01
1.259750000000e+03 1.005015054840e-02 2.654500782226e-04 2.580732854716e+01
1.260000000000e+03 4.669012402676e-03 2.839155471566e-04 2.578308268541e+01
1.260250000000e+03 -9.984630728220e-04 3.034413835365e-04 2.575875330550e+01
1.260500000000e+03 -6.899749050400e-03 3.238102302560e-04 2.573429549141e+01
1.260750000000e+03 -1.297893430014e-02 3.447939320544e-04 2.570966414042e+01
1.261000000000e+03 -1.917747502270e-02 3.661567103113e-04 2.568481402259e+01
1.261250000000e+03 -2.543484103663e-02 3.876580473413e-04 2.565970015261e+01
1.261500000000e+03 -3.168929916036e-02 4.090558565885e-04 2.563427793838e+01
1.261750000000e+03 -3.787871154831e-02 4.301095814298e-04 2.560850328156e+01
1.262000000000e+03 -4.394127111447e-02 4.505831509169e-04 2.558233298160e+01
1.262250000000e+03 -4.981634808258e-02 4.702480010850e-04 2.555572469057e+01
1.262500000000e+03 -5.544522103955e-02 4.888858438185e-04 2.552863736755e+01
1.262750000000e+03 -6.077186876830e-02 5.062913009183e-04 2.550103121635e+01
1.263000000000e+03 -6.574366323593e-02 5.222744078928e-04 2.547286817424e+01
1.263250000000e+03 -7.031206186845e-02 5.366627544377e-04 2.544411184048e+01
1.263500000000e+03 -7.443321557496e-02 5.493035711802e-04 2.541472799201e+01
1.263750000000e+03 -7.806852267102e-02 5.600652869503e-04 2.538468450559e+01
1.264000000000e+03 -8.118511816688e-02 5.688390928920e-04 2.535395185357e+01
1.264250000000e+03 -8.375627820489e-02 5.755400099810e-04 2.532250321295e+01
1.264500000000e+03 -8.576172414221e-02 5.801075919757e-04 2.529031455957e+01
1.264750000000e+03 -8.718788656329e-02 5.825066006326e-04 2.525736511737e+01
1.265000000000e+03 -8.802803364987e-02 5.827270754554e-04 2.522363739169e+01
1.265250000000e+03 -8.828234736130e-02 5.807842814588e-04 2.518911742526e+01
1.265500000000e+03 -8.795786208919e-02 5.767181534613e-04 2.515379478186e+01
1.265750000000e+03 -8.706839366968e-02 5.705929184407e-04 2.511766291651e+01
1.266000000000e+03 -8.563431768579e-02 5.624958631464e-04 2.508071910384e+01
1.266250000000e+03 -8.368229205429e-02 5.525361276449e-04 2.504296452856e+01
1.266500000000e+03 -8.124491932891e-02 5.408433003299e-04 2.500440434891e+01
1.266750000000e+03 -7.836028650429e-02 5.275655868567e-04 2.496504750381e+01
1.267000000000e+03 -7.507152751409e-02 5.128681066187e-04 2.492490689820e+01
1.267250000000e+03 -7.142625628507e-02 4.969307335154e-04 2.488399917328e+01
1.267500000000e+03 -6.747594374337e-02 4.799457959259e-04 2.484234443480e+01
1.267750000000e+03 -6.327533519370e-02 4.621159241099e-04 2.479996635533e+01
1.268000000000e+03 -5.888171481811e-02 4.436514186660e-04 2.475689163155e+01
1.268250000000e+03 -5.435425487743e-02 4.247679079220e-04 2.471315004811e+01
1.268500000000e+03 -4.975324723561e-02 4.056836708571e-04 2.466877388464e+01
1.268750000000e+03 -4.513940348599e-02 3.866171751908e-04 2.462379792076e+01
1.269000000000e+03 -4.057308716715e-02 3.677844705367e-04 2.457825880979e+01
1.269250000000e+03 -3.611360104902e-02 3.493967244349e-04 2.453219504568e+01
1.269500000000e+03 -3.181845633166e-02 3.316578018659e-04 2.448564633039e+01
1.269750000000e+03 -2.774267345901e-02 3.147619033738e-04 2.443865351594e+01
1.270000000000e+03 -2.393812800412e-02 2.988914439653e-04 2.439125799433e+01
1.270250000000e+03 -2.045290049383e-02 2.842149027234e-04 2.434350163523e+01
1.270500000000e+03 -1.733072632688e-02 2.708850872245e-04 2.429542621659e+01
1.270750000000e+03 -1.461043812936e-02 2.590373219126e-04 2.424707334887e+01
1.271000000000e+03 -1.232551051776e-02 2.487880451697e-04 2.419848410227e+01
1.271250000000e+03 -1.050369179606e-02 2.402336806969e-04 2.414969867620e+01
1.271500000000e+03 -9.166632606880e-03 2.334494770324e-04 2.410075634388e+01
1.271750000000e+03 -8.329663227241e-03 2.284888773485e-04 2.405169516093e+01
1.272000000000e+03 -8.001662078123e-03 2.253831582139e-04 2.400255172673e+01
1.272250000000e+03 -8.184920670690e-03 2.241410507243e-04 2.395336118828e+01
1.272500000000e+03 -8.875189894431e-03 2.247489505901e-04 2.390415702265e+01
1.272750000000e+03 -1.006175666981e-02 2.271712122222e-04 2.385497099009e+01
1.273000000000e+03 -1.172766948653e-02 2.313508978721e-04 2.380583298700e+01
1.273250000000e+03 -1.384993750884e-02 2.372104460944e-04 2.375677112511e+01
1.273500000000e+03 -1.639992007393e-02 2.446528886341e-04 2.370781162723e+01
1.273750000000e+03 -1.934372907802e-02 2.535632115058e-04 2.365897886130e+01
1.274000000000e+03 -2.264275249158e-02 2.638099697750e-04 2.361029529494e+01
1.274250000000e+03 -2.625415363935e-02 2.752468711920e-04 2.356178162514e+01
1.274500000000e+03 -3.013150519553e-02 2.877147536497e-04 2.351345677727e+01
1.274750000000e+03 -3.422545837088e-02 3.010436345042e-04 2.346533793225e+01
1.275000000000e+03 -3.848438640042e-02 3.150546831496e-04 2.341744068619e+01
1.275250000000e+03 -4.285512033802e-02 3.295626966998e-04 2.336977909551e+01
1.275500000000e+03 -4.728367439303e-02 3.443783074574e-04 2.332236575511e+01
1.275750000000e+03 -5.171595468068e-02 3.593103365660e-04 2.327521197385e+01
1.276000000000e+03 -5.609848997523e-02 3.741680551690e-04 2.322832786597e+01
1.276250000000e+03 -6.037912374151e-02 3.887634142754e-04 2.318172246858e+01
1.276500000000e+03 -6.450769307671e-02 4.029135166396e-04 2.313540394046e+01
1.276750000000e+03 -6.843664253876e-02 4.164425105901e-04 2.308937966114e+01
1.277000000000e+03 -7.212163952242e-02 4.291838325292e-04 2.304365644841e+01
1.277250000000e+03 -7.552206596664e-02 4.409819970159e-04 2.299824068466e+01
1.277500000000e+03 -7.860152968307e-02 4.516945403885e-04 2.295313853587e+01
1.277750000000e+03 -8.132825497939e-02 4.611935533763e-04 2.290835611995e+01
1.278000000000e+03 -8.367538504491e-02 4.693669625024e-04 2.286389968960e+01
1.278250000000e+03 -8.562130960101e-02 4.761200643578e-04 2.281977585100e+01
1.278500000000e+03 -8.714977032976e-02 4.813762003006e-04 2.277599173206e+01
1.278750000000e+03 -8.825005582085e-02 4.850779311308e-04 2.273255519965e+01
1.279000000000e+03 -8.891694827308e-02 4.871873230419e-04 2.268947502995e+01
1.279250000000e+03 -8.915076333772e-02 4.876866173109e-04 2.264676111003e+01
1.279500000000e+03 -8.895719705522e-02 4.865780849770e-04 2.260442460513e+01
1.279750000000e+03 -8.834717091913e-02 4.838840047066e-04 2.256247812935e+01
1.280000000000e+03 -8.733655190233e-02 4.796461929741e-04 2.252093589347e+01
1.280250000000e+03 -8.594592494806e-02 4.739257252343e-04 2.247981385259e+01
1.280500000000e+03 -8.420020684803e-02 4.668019524254e-04 2.243912982068e+01
1.280750000000e+03 -8.212826983437e-02 4.583715336303e-04 2.239890357395e+01
1.281000000000e+03 -7.976252439199e-02 4.487472517201e-04 2.235915693381e+01
1.281250000000e+03 -7.713844403372e-02 4.380565662664e-04 2.231991381898e+01
1.281500000000e+03 -7.429412971453e-02 4.264401843241e-04 2.228120028695e+01
1.281750000000e+03 -7.126979539960e-02 4.140503217593e-04 2.224304453869e+01
1.282000000000e+03 -6.810727726985e-02 4.010489281575e-04 2.220547690595e+01
1.282250000000e+03 -6.484953446347e-02 3.876056535253e-04 2.216852980538e+01
1.282500000000e+03 -6.154016089055e-02 3.738958781883e-04 2.213223768076e+01
1.282750000000e+03 -5.822290343212e-02 3.600986537998e-04 2.209663690602e+01
1.283000000000e+03 -5.494118380782e-02 3.463945107721e-04 2.206176567956e+01
1.283250000000e+03 -5.173767533991e-02 3.329634184504e-04 2.202766388520e+01
1.283500000000e+03 -4.865384371960e-02 3.199825029971e-04 2.199437294356e+01
1.283750000000e+03 -4.572959990228e-02 3.076240785068e-04 2.196193563708e+01
1.284000000000e+03 -4.300287238373e-02 2.960534410702e-04 2.193039593026e+01
1.284250000000e+03 -4.050934315640e-02 2.854272914176e-04 2.189979876413e+01
1.284500000000e+03 -3.828206266693e-02 2.758913891662e-04 2.187018985477e+01
1.284750000000e+03 -3.635126818223e-02 2.675791756186e-04 2.184161547096e+01
1.285000000000e+03 -3.474404849104e-02 2.606098719297e-04 2.181412221838e+01
1.285250000000e+03 -3.348424239838e-02 2.550874169854e-04 2.178775680875e+01
1.285500000000e+03 -3.259215466499e-02 2.510988591897e-04 2.176256584045e+01
1.285750000000e+03 -3.208452857095e-02 2.487136928924e-04 2.173859556561e+01
1.286000000000e+03 -3.197433095396e-02 2.479826946754e-04 2.171589167448e+01
1.286250000000e+03 -3.227071250245e-02 2.489374597453e-04 2.169449907442e+01
1.286500000000e+03 -3.297899760419e-02 2.515901567612e-04 2.167446167335e+01
1.286750000000e+03 -3.410056625890e-02 2.559331020185e-04 2.165582217740e+01
1.287000000000e+03 -3.563291102804e-02 2.619390289568e-04 2.163862188667e+01
1.287250000000e+03 -3.756963188152e-02 2.695613294404e-04 2.162290050347e+01
1.287500000000e+03 -3.990053716169e-02 2.787347610384e-04 2.160869594521e+01
1.287750000000e+03 -4.261163451683e-02 2.893760087749e-04 2.159604416856e+01
1.288000000000e+03 -4.568527210490e-02 3.013848209808e-04 2.158497899993e+01
1.288250000000e+03 -4.910028670524e-02 3.146451808140e-04 2.157553197233e+01
1.288500000000e+03 -5.283208608221e-02 3.290265137094e-04 2.156773217484e+01
1.288750000000e+03 -5.685285743587e-02 3.443854031957e-04 2.156160610618e+01
1.289000000000e+03 -6.113177926965e-02 3.605673035453e-04 2.155717754117e+01
1.289250000000e+03 -6.563520313519e-02 3.774082751624e-04 2.155446739943e+01
1.289500000000e+03 -7.032693099962e-02 3.947369423935e-04 2.155349362741e+01
1.289750000000e+03 -7.516848295896e-02 4.123764787388e-04 2.155427108577e+01
1.290000000000e+03 -8.011940019708e-02 4.301466140409e-04 2.155681145040e+01
1.290250000000e+03 -8.513756416776e-02 4.478657419468e-04 2.156112311194e+01
1.290500000000e+03 -9.017955585868e-02 4.653529867843e-04 2.156721109256e+01
1.290750000000e+03 -9.520100905006e-02 4.824301479797e-04 2.157507697663e+01
1.291000000000e+03 -1.001570303119e-01 4.989238531340e-04 2.158471883292e+01
1.291250000000e+03 -1.050025664397e-01 5.146672503121e-04 2.159613117404e+01
1.291500000000e+03 -1.096928693861e-01 5.295020317667e-04 2.160930490046e+01
1.291750000000e+03 -1.141839156034e-01 5.432800528532e-04 2.162422727353e+01
1.292000000000e+03 -1.184328076604e-01 5.558647500151e-04 2.164088190631e+01
1.292250000000e+03 -1.223982937333e-01 5.671328711067e-04 2.165924874216e+01
1.292500000000e+03 -1.260411123175e-01 5.769753455289e-04 2.167930408334e+01
1.292750000000e+03 -1.293245279731e-01 5.852987344497e-04 2.170102060012e+01
1.293000000000e+03 -1.322146386851e-01 5.920257897636e-04 2.172436738568e+01
1.293250000000e+03 -1.346808959448e-01 5.970966008678e-04 2.174931000087e+01
1.293500000000e+03 -1.366963576437e-01 6.004685885293e-04 2.177581055770e+01
1.293750000000e+03 -1.382381489478e-01 6.021172853224e-04 2.180382780098e+01
1.294000000000e+03 -1.392877303648e-01 6.020363693914e-04 2.183331721734e+01
1.294250000000e+03 -1.398311206124e-01 6.002373782824e-04 2.186423115259e+01
1.294500000000e+03 -1.398592324293e-01 5.967497830647e-04 2.189651894939e+01
1.294750000000e+03 -1.393680039990e-01 5.916204010024e-04 2.193012710055e+01
1.295000000000e+03 -1.383584856025e-01 5.849126585772e-04 2.196499939712e+01
1.295250000000e+03 -1.368370151882e-01 5.767061287859e-04 2.200107712316e+01
1.295500000000e+03 -1.348151748926e-01 5.670953866322e-04 2.203829923455e+01
1.295750000000e+03 -1.323097817165e-01 5.561890082309e-04 2.207660256542e+01
1.296000000000e+03 -1.293427424615e-01 5.441082091893e-04 2.211592200822e+01
1.296250000000e+03 -1.259409695183e-01 5.309856971585e-04 2.215619077902e+01
1.296500000000e+03 -1.221361134064e-01 5.169640553420e-04 2.219734061443e+01
1.296750000000e+03 -1.179643038003e-01 5.021942144852e-04 2.223930203284e+01
1.297000000000e+03 -1.134657943892e-01 4.868337522532e-04 2.228200452035e+01
1.297250000000e+03 -1.086846106622e-01 4.710452478793e-04 2.232537686628e+01
1.297500000000e+03 -1.036680852768e-01 4.549944473191e-04 2.236934738676e+01
1.297750000000e+03 -9.846637940498e-02 4.388484999680e-04 2.241384412560e+01
1.298000000000e+03 -9.313195044444e-02 4.227740849246e-04 2.245879526260e+01
1.298250000000e+03 -8.771900062777e-02 4.069358353424e-04 2.250412921788e+01
1.298500000000e+03 -8.228284836836e-02 3.914941826176e-04 2.254977511219e+01
1.298750000000e+03 -7.687934944068e-02 3.766039063257e-04 2.259566285113e+01
1.299000000000e+03 -7.156419286894e-02 3.624123297245e-04 2.264172361520e+01
1.299250000000e+03 -6.639232318130e-02 3.490580158806e-04 2.268788991064e+01
1.299500000000e+03 -6.141718724332e-02 3.366689305592e-04 2.273409609441e+01
1.299750000000e+03 -5.669018780145e-02 3.253614196098e-04 2.278027838132e+01
1.300000000000e+03 -5.225991909637e-02 3.152386588221e-04 2.282637538743e+01
1.300250000000e+03 -4.817167728249e-02 3.063900025936e-04 2.287232809892e+01
1.300500000000e+03 -4.446672693129e-02 2.988895959403e-04 2.291808041368e+01
1.300750000000e+03 -4.118189909405e-02 2.927961000792e-04 2.296357906059e+01
1.301000000000e+03 -3.834894839741e-02 2.881516913066e-04 2.300877409125e+01
1.301250000000e+03 -3.599418375937e-02 2.849819390693e-04 2.305361890750e+01
[truncated: 116,058 more chars]
