# Supplementary material for: Tracking Charge Migration with Frequency-Matched Strobo-Spectroscopy
Source: J Phys Chem A. 2024 Jan 2;128(1):20–7. doi: 10.1021/acs.jpca.3c04234 (PMC10788909; doi:10.1021/acs.jpca.3c04234)
Supplement: Supplementary file 2 — jp3c04234_si_002.zip [file jp3c04234_si_002.zip › supplemental data/Data/dipoles/pi_x-system/tau=5.1250.txt]

# pi_x-system-resolved dipole moment for tau = 5.1250 o.c.
0.000000000000e+00 -2.734161457674e-02 3.925451152663e-04 2.794313746110e+01
2.500000000000e-01 -2.733758221557e-02 3.924877278110e-04 2.794079038413e+01
5.000000000000e-01 -2.732600356566e-02 3.923257818978e-04 2.793388588144e+01
7.500000000000e-01 -2.730818132557e-02 3.920743939143e-04 2.792271051624e+01
1.000000000000e+00 -2.728559713108e-02 3.917509423875e-04 2.790751688712e+01
1.250000000000e+00 -2.725953945315e-02 3.913715168120e-04 2.788845539254e+01
1.500000000000e+00 -2.723099084488e-02 3.909495894691e-04 2.786559721560e+01
1.750000000000e+00 -2.720063523556e-02 3.904959092046e-04 2.783898581279e+01
2.000000000000e+00 -2.716891235654e-02 3.900189725354e-04 2.780868097392e+01
2.250000000000e+00 -2.713609817240e-02 3.895256286213e-04 2.777478242677e+01
2.500000000000e+00 -2.710238381352e-02 3.890214923733e-04 2.773743286330e+01
2.750000000000e+00 -2.706793439442e-02 3.885112065503e-04 2.769681280162e+01
3.000000000000e+00 -2.703291036338e-02 3.879986082689e-04 2.765313581082e+01
3.250000000000e+00 -2.699745894907e-02 3.874867544276e-04 2.760664462281e+01
3.500000000000e+00 -2.696170044879e-02 3.869779608990e-04 2.755760860653e+01
3.750000000000e+00 -2.692571568222e-02 3.864737640031e-04 2.750631554342e+01
4.000000000000e+00 -2.688954169592e-02 3.859750867631e-04 2.745306166562e+01
4.250000000000e+00 -2.685316911800e-02 3.854822268521e-04 2.739813980811e+01
4.500000000000e+00 -2.681654160457e-02 3.849949338647e-04 2.734182889845e+01
4.750000000000e+00 -2.677955639774e-02 3.845123794386e-04 2.728438551626e+01
5.000000000000e+00 -2.674207092984e-02 3.840333589874e-04 2.722603996028e+01
5.250000000000e+00 -2.670391715589e-02 3.835562943084e-04 2.716699581727e+01
5.500000000000e+00 -2.666492067441e-02 3.830793292093e-04 2.710743271648e+01
5.750000000000e+00 -2.662491644383e-02 3.826003740517e-04 2.704751028749e+01
6.000000000000e+00 -2.658375482654e-02 3.821171444769e-04 2.698737291427e+01
6.250000000000e+00 -2.654130081248e-02 3.816272084239e-04 2.692715337027e+01
6.500000000000e+00 -2.649743271955e-02 3.811280530902e-04 2.686697468580e+01
6.750000000000e+00 -2.645204617365e-02 3.806171713882e-04 2.680695056101e+01
7.000000000000e+00 -2.640506675085e-02 3.800921437877e-04 2.674718502273e+01
7.250000000000e+00 -2.635646655498e-02 3.795507572093e-04 2.668777149915e+01
7.500000000000e+00 -2.630627676386e-02 3.789910766800e-04 2.662879231534e+01
7.750000000000e+00 -2.625458960055e-02 3.784113995080e-04 2.657031928940e+01
8.000000000000e+00 -2.620154520526e-02 3.778101574049e-04 2.651241533204e+01
8.250000000000e+00 -2.614730996442e-02 3.771859766483e-04 2.645513705353e+01
8.500000000000e+00 -2.609205708061e-02 3.765377272194e-04 2.639853758630e+01
8.750000000000e+00 -2.603595744363e-02 3.758645682850e-04 2.634266928631e+01
9.000000000000e+00 -2.597918489378e-02 3.751660885081e-04 2.628758572605e+01
9.250000000000e+00 -2.592193038373e-02 3.744424548415e-04 2.623334271002e+01
9.500000000000e+00 -2.586441388616e-02 3.736944870602e-04 2.617999858790e+01
9.750000000000e+00 -2.580688864151e-02 3.729235533038e-04 2.612761423334e+01
1.000000000000e+01 -2.574963337988e-02 3.721315606843e-04 2.607625226506e+01
1.025000000000e+01 -2.569293540726e-02 3.713207734625e-04 2.602597641788e+01
1.050000000000e+01 -2.563707170755e-02 3.704937142051e-04 2.597685060268e+01
1.075000000000e+01 -2.558229544496e-02 3.696530757732e-04 2.592893797646e+01
1.100000000000e+01 -2.552882983985e-02 3.688016399797e-04 2.588229988607e+01
1.125000000000e+01 -2.547686743353e-02 3.679421384957e-04 2.583699247089e+01
1.150000000000e+01 -2.542657675674e-02 3.670774887804e-04 2.579306864544e+01
1.175000000000e+01 -2.537810610431e-02 3.662107347218e-04 2.575057470746e+01
1.200000000000e+01 -2.533158463308e-02 3.653446560542e-04 2.570954964909e+01
1.225000000000e+01 -2.528711882227e-02 3.644819831002e-04 2.567002538810e+01
1.250000000000e+01 -2.524478613700e-02 3.636254150616e-04 2.563202606773e+01
1.275000000000e+01 -2.520462720656e-02 3.627775331467e-04 2.559556885637e+01
1.300000000000e+01 -2.516663637313e-02 3.619406447267e-04 2.556066361279e+01
1.325000000000e+01 -2.513075755302e-02 3.611169387129e-04 2.552731307839e+01
1.350000000000e+01 -2.509688286180e-02 3.603083822314e-04 2.549551302539e+01
1.375000000000e+01 -2.506485391112e-02 3.595166919459e-04 2.546525062674e+01
1.400000000000e+01 -2.503446908840e-02 3.587433170682e-04 2.543650480848e+01
1.425000000000e+01 -2.500549003885e-02 3.579893857731e-04 2.540924437419e+01
1.450000000000e+01 -2.497764694595e-02 3.572556526452e-04 2.538342589501e+01
1.475000000000e+01 -2.495064435021e-02 3.565424714049e-04 2.535899288185e+01
1.500000000000e+01 -2.492416509091e-02 3.558497846541e-04 2.533587482384e+01
1.525000000000e+01 -2.489787466636e-02 3.551770838608e-04 2.531398668258e+01
1.550000000000e+01 -2.487142700087e-02 3.545234695264e-04 2.529322902843e+01
1.575000000000e+01 -2.484447266686e-02 3.538877015516e-04 2.527348866922e+01
1.600000000000e+01 -2.481666970317e-02 3.532683054129e-04 2.525463980754e+01
1.625000000000e+01 -2.478769660935e-02 3.526637122922e-04 2.523654620504e+01
1.650000000000e+01 -2.475726554334e-02 3.520723370907e-04 2.521906337584e+01
1.675000000000e+01 -2.472513436356e-02 3.514927065640e-04 2.520204141169e+01
1.700000000000e+01 -2.469111637178e-02 3.509235684903e-04 2.518532786744e+01
1.725000000000e+01 -2.465508665975e-02 3.503639696920e-04 2.516877089677e+01
1.750000000000e+01 -2.461698509739e-02 3.498133108156e-04 2.515222205258e+01
1.775000000000e+01 -2.457681631195e-02 3.492713704665e-04 2.513553888397e+01
1.800000000000e+01 -2.453464743904e-02 3.487383058741e-04 2.511858705811e+01
1.825000000000e+01 -2.449060473915e-02 3.482146312183e-04 2.510124221110e+01
1.850000000000e+01 -2.444486922193e-02 3.477011712522e-04 2.508339120116e+01
1.875000000000e+01 -2.439767250241e-02 3.471990414396e-04 2.506493302746e+01
1.900000000000e+01 -2.434929119687e-02 3.467095805823e-04 2.504577926770e+01
1.925000000000e+01 -2.430004206933e-02 3.462342865456e-04 2.502585437474e+01
1.950000000000e+01 -2.425027592363e-02 3.457747536911e-04 2.500509547150e+01
1.975000000000e+01 -2.420037187460e-02 3.453326344887e-04 2.498345199215e+01
2.000000000000e+01 -2.415072953711e-02 3.449095789599e-04 2.496088490576e+01
2.025000000000e+01 -2.410176237142e-02 3.445071894445e-04 2.493736599209e+01
2.050000000000e+01 -2.405388926088e-02 3.441269727920e-04 2.491287658477e+01
2.075000000000e+01 -2.400752802176e-02 3.437702890047e-04 2.488740611269e+01
2.100000000000e+01 -2.396308833031e-02 3.434383117953e-04 2.486095072057e+01
2.125000000000e+01 -2.392096542745e-02 3.431319952934e-04 2.483351125783e+01
2.150000000000e+01 -2.388153453206e-02 3.428520381786e-04 2.480509159830e+01
2.175000000000e+01 -2.384514410717e-02 3.425988494343e-04 2.477569660042e+01
2.200000000000e+01 -2.381211053504e-02 3.423725229269e-04 2.474533005003e+01
2.225000000000e+01 -2.378271145991e-02 3.421728183849e-04 2.471399303934e+01
2.250000000000e+01 -2.375717933112e-02 3.419991019881e-04 2.468168208460e+01
2.275000000000e+01 -2.373569637628e-02 3.418504262367e-04 2.464838799506e+01
2.300000000000e+01 -2.371838887191e-02 3.417254583808e-04 2.461409465697e+01
2.325000000000e+01 -2.370532263716e-02 3.416225262799e-04 2.457877872957e+01
2.350000000000e+01 -2.369650192044e-02 3.415395581603e-04 2.454240935131e+01
2.375000000000e+01 -2.369186627193e-02 3.414741149301e-04 2.450494876084e+01
2.400000000000e+01 -2.369129074307e-02 3.414234116903e-04 2.446635314905e+01
2.425000000000e+01 -2.369458837809e-02 3.413845780248e-04 2.442657390164e+01
2.450000000000e+01 -2.370151102078e-02 3.413546057310e-04 2.438555953160e+01
2.475000000000e+01 -2.371175245518e-02 3.413302830170e-04 2.434325743140e+01
2.500000000000e+01 -2.372495365839e-02 3.413083175104e-04 2.429961626031e+01
2.525000000000e+01 -2.374070714495e-02 3.412854553743e-04 2.425458810825e+01
2.550000000000e+01 -2.375856172733e-02 3.412582472381e-04 2.420813062734e+01
2.575000000000e+01 -2.377803000295e-02 3.412234163034e-04 2.416020936837e+01
2.600000000000e+01 -2.379859602014e-02 3.411777288857e-04 2.411079960475e+01
2.625000000000e+01 -2.381972128985e-02 3.411181038901e-04 2.405988808617e+01
2.650000000000e+01 -2.384085253346e-02 3.410416238461e-04 2.400747452348e+01
2.675000000000e+01 -2.386143111614e-02 3.409456707962e-04 2.395357257453e+01
2.700000000000e+01 -2.388090130683e-02 3.408278881882e-04 2.389821085824e+01
2.725000000000e+01 -2.389871720766e-02 3.406861766334e-04 2.384143320640e+01
2.750000000000e+01 -2.391435120152e-02 3.405187492505e-04 2.378329895169e+01
2.775000000000e+01 -2.392730187182e-02 3.403241534678e-04 2.372388238932e+01
2.800000000000e+01 -2.393710132233e-02 3.401012907208e-04 2.366327228562e+01
2.825000000000e+01 -2.394332019620e-02 3.398494467271e-04 2.360157076748e+01
2.850000000000e+01 -2.394557366595e-02 3.395682992182e-04 2.353889215729e+01
2.875000000000e+01 -2.394352648575e-02 3.392578067888e-04 2.347536101626e+01
2.900000000000e+01 -2.393689823628e-02 3.389183258441e-04 2.341111052428e+01
2.925000000000e+01 -2.392546544101e-02 3.385505790330e-04 2.334628017758e+01
2.950000000000e+01 -2.390906355933e-02 3.381556240131e-04 2.328101358498e+01
2.975000000000e+01 -2.388758918322e-02 3.377348190354e-04 2.321545616386e+01
3.000000000000e+01 -2.386100213078e-02 3.372897727564e-04 2.314975286577e+01
3.025000000000e+01 -2.382932594826e-02 3.368224468340e-04 2.308404599903e+01
3.050000000000e+01 -2.379264779856e-02 3.363350415771e-04 2.301847346030e+01
3.075000000000e+01 -2.375111730160e-02 3.358299704137e-04 2.295316682577e+01
3.100000000000e+01 -2.370494742375e-02 3.353098733475e-04 2.288825037340e+01
3.125000000000e+01 -2.365441327442e-02 3.347775328282e-04 2.282383990699e+01
3.150000000000e+01 -2.359985157713e-02 3.342359314692e-04 2.276004250202e+01
3.175000000000e+01 -2.354165780690e-02 3.336882674487e-04 2.269695632692e+01
3.200000000000e+01 -2.348028297402e-02 3.331379314666e-04 2.263467087666e+01
3.225000000000e+01 -2.341623050820e-02 3.325884977956e-04 2.257326768708e+01
3.250000000000e+01 -2.335005164279e-02 3.320437151790e-04 2.251282107764e+01
3.275000000000e+01 -2.328233967685e-02 3.315074761605e-04 2.245339929564e+01
3.300000000000e+01 -2.321372234614e-02 3.309837858913e-04 2.239506552801e+01
3.325000000000e+01 -2.314485302757e-02 3.304767237368e-04 2.233787910634e+01
3.350000000000e+01 -2.307640106894e-02 3.299903892459e-04 2.228189658648e+01
3.375000000000e+01 -2.300904142643e-02 3.295288389773e-04 2.222717274887e+01
3.400000000000e+01 -2.294344363535e-02 3.290960163273e-04 2.217376145853e+01
3.425000000000e+01 -2.288026032150e-02 3.286956641461e-04 2.212171633953e+01
3.450000000000e+01 -2.282011524518e-02 3.283312060806e-04 2.207109126711e+01
3.475000000000e+01 -2.276359150151e-02 3.280057370713e-04 2.202194066561e+01
3.500000000000e+01 -2.271122082744e-02 3.277220184523e-04 2.197431960886e+01
3.525000000000e+01 -2.266347441735e-02 3.274822894390e-04 2.192828374962e+01
3.550000000000e+01 -2.262075525431e-02 3.272882011289e-04 2.188388907957e+01
3.575000000000e+01 -2.258339165647e-02 3.271407024999e-04 2.184119154448e+01
3.600000000000e+01 -2.255163252538e-02 3.270403102477e-04 2.180024652277e+01
3.625000000000e+01 -2.252564471033e-02 3.269869011759e-04 2.176110820037e+01
3.650000000000e+01 -2.250551242551e-02 3.269796203160e-04 2.172382885645e+01
3.675000000000e+01 -2.249123891198e-02 3.270170717719e-04 2.168845807121e+01
3.700000000000e+01 -2.248274930875e-02 3.270972804451e-04 2.165504189477e+01
3.725000000000e+01 -2.247989618648e-02 3.272177086950e-04 2.162362198480e+01
3.750000000000e+01 -2.248246661756e-02 3.273754648419e-04 2.159423473482e+01
3.775000000000e+01 -2.249018970415e-02 3.275671146529e-04 2.156691042914e+01
3.800000000000e+01 -2.250274519254e-02 3.277888724548e-04 2.154167244250e+01
3.825000000000e+01 -2.251977294092e-02 3.280367859125e-04 2.151853651796e+01
3.850000000000e+01 -2.254088281661e-02 3.283067769755e-04 2.149751015731e+01
3.875000000000e+01 -2.256566465380e-02 3.285947186804e-04 2.147859214103e+01
3.900000000000e+01 -2.259369797761e-02 3.288965183394e-04 2.146177220838e+01
3.925000000000e+01 -2.262456125230e-02 3.292082018526e-04 2.144703091603e+01
3.950000000000e+01 -2.265784036288e-02 3.295259919961e-04 2.143433968542e+01
3.975000000000e+01 -2.269313622265e-02 3.298463785072e-04 2.142366104676e+01
4.000000000000e+01 -2.273007129193e-02 3.301661825491e-04 2.141494909690e+01
4.025000000000e+01 -2.276829511216e-02 3.304826111384e-04 2.140815002624e+01
4.050000000000e+01 -2.280748855798e-02 3.307932589269e-04 2.140320302547e+01
4.075000000000e+01 -2.284736709887e-02 3.310961743517e-04 2.140004111134e+01
4.100000000000e+01 -2.288768268317e-02 3.313898743330e-04 2.139859215617e+01
4.125000000000e+01 -2.292822435925e-02 3.316733269283e-04 2.139877996976e+01
4.150000000000e+01 -2.296881773983e-02 3.319459798836e-04 2.140052544074e+01
4.175000000000e+01 -2.300932356370e-02 3.322077299102e-04 2.140374751720e+01
4.200000000000e+01 -2.304963577927e-02 3.324588724528e-04 2.140836447541e+01
4.225000000000e+01 -2.308967813967e-02 3.327001499205e-04 2.141429480889e+01
4.250000000000e+01 -2.312940062935e-02 3.329326312001e-04 2.142145822527e+01
4.275000000000e+01 -2.316877546798e-02 3.331576936334e-04 2.142977633123e+01
4.300000000000e+01 -2.320779338072e-02 3.333769044999e-04 2.143917356357e+01
4.325000000000e+01 -2.324646008844e-02 3.335921185175e-04 2.144957764514e+01
4.350000000000e+01 -2.328479241536e-02 3.338052118255e-04 2.146092008525e+01
4.375000000000e+01 -2.332281422209e-02 3.340183075677e-04 2.147313653536e+01
4.400000000000e+01 -2.336055306340e-02 3.342335207424e-04 2.148616701750e+01
4.425000000000e+01 -2.339803739060e-02 3.344529225150e-04 2.149995609133e+01
4.450000000000e+01 -2.343529343261e-02 3.346785677628e-04 2.151445269789e+01
4.475000000000e+01 -2.347234346135e-02 3.349124331495e-04 2.152961033476e+01
4.500000000000e+01 -2.350920354590e-02 3.351563707291e-04 2.154538671814e+01
4.525000000000e+01 -2.354588207866e-02 3.354120691293e-04 2.156174356995e+01
4.550000000000e+01 -2.358237847576e-02 3.356810215836e-04 2.157864631069e+01
4.575000000000e+01 -2.361868215628e-02 3.359645095915e-04 2.159606369029e+01
4.600000000000e+01 -2.365477175903e-02 3.362635617404e-04 2.161396738805e+01
4.625000000000e+01 -2.369061441648e-02 3.365789326707e-04 2.163233158322e+01
4.650000000000e+01 -2.372616518612e-02 3.369110844627e-04 2.165113253203e+01
4.675000000000e+01 -2.376136655513e-02 3.372601677186e-04 2.167034816146e+01
4.700000000000e+01 -2.379614807867e-02 3.376260045635e-04 2.168995769789e+01
4.725000000000e+01 -2.383042615123e-02 3.380080699375e-04 2.170994133799e+01
4.750000000000e+01 -2.386410383865e-02 3.384054916125e-04 2.173027999186e+01
4.775000000000e+01 -2.389707054851e-02 3.388170425541e-04 2.175095511737e+01
4.800000000000e+01 -2.392920208198e-02 3.392411240940e-04 2.177194862688e+01
4.825000000000e+01 -2.396036091484e-02 3.396757395366e-04 2.179324295012e+01
4.850000000000e+01 -2.399039676430e-02 3.401185388166e-04 2.181482089712e+01
4.875000000000e+01 -2.401914788223e-02 3.405668228565e-04 2.183666620798e+01
4.900000000000e+01 -2.404644204739e-02 3.410175483573e-04 2.185876357716e+01
4.925000000000e+01 -2.407209843263e-02 3.414673503147e-04 2.188109911976e+01
4.950000000000e+01 -2.409592949232e-02 3.419125656967e-04 2.190366048038e+01
4.975000000000e+01 -2.411774401195e-02 3.423492508045e-04 2.192643765084e+01
5.000000000000e+01 -2.413734993315e-02 3.427732221770e-04 2.194942313292e+01
5.025000000000e+01 -2.415455806120e-02 3.431801697384e-04 2.197261247955e+01
5.050000000000e+01 -2.416918548897e-02 3.435657906503e-04 2.199600438384e+01
5.075000000000e+01 -2.418105972173e-02 3.439255602782e-04 2.201960142645e+01
5.100000000000e+01 -2.419002337198e-02 3.442549020344e-04 2.204341010681e+01
5.125000000000e+01 -2.419593831375e-02 3.445493937262e-04 2.206744075825e+01
5.150000000000e+01 -2.419869098957e-02 3.448048467933e-04 2.209170803056e+01
5.175000000000e+01 -2.419819693091e-02 3.450173259139e-04 2.211623051035e+01
5.200000000000e+01 -2.419440515356e-02 3.451831731236e-04 2.214103065731e+01
5.225000000000e+01 -2.418730111792e-02 3.452991206265e-04 2.216613412923e+01
5.250000000000e+01 -2.417691065487e-02 3.453623921689e-04 2.219156977870e+01
5.275000000000e+01 -2.416330239735e-02 3.453708123483e-04 2.221736878026e+01
5.300000000000e+01 -2.414658899144e-02 3.453228697758e-04 2.224356365982e+01
5.325000000000e+01 -2.412692812011e-02 3.452177790318e-04 2.227018791883e+01
5.350000000000e+01 -2.410452164145e-02 3.450555040801e-04 2.229727487073e+01
5.375000000000e+01 -2.407961371948e-02 3.448367806713e-04 2.232485639072e+01
5.400000000000e+01 -2.405248802448e-02 3.445632703611e-04 2.235296239408e+01
5.425000000000e+01 -2.402346310499e-02 3.442376090402e-04 2.238161955546e+01
5.450000000000e+01 -2.399288650829e-02 3.438631870334e-04 2.241085010079e+01
5.475000000000e+01 -2.396112947051e-02 3.434442089859e-04 2.244067136325e+01
5.500000000000e+01 -2.392857970007e-02 3.429856712754e-04 2.247109464920e+01
5.525000000000e+01 -2.389563327079e-02 3.424932559230e-04 2.250212473617e+01
5.550000000000e+01 -2.386268556788e-02 3.419732736723e-04 2.253375903381e+01
5.575000000000e+01 -2.383012298854e-02 3.414325561039e-04 2.256598772075e+01
5.600000000000e+01 -2.379831403641e-02 3.408782665615e-04 2.259879338675e+01
5.625000000000e+01 -2.376760053677e-02 3.403178911112e-04 2.263215088684e+01
5.650000000000e+01 -2.373828988912e-02 3.397590260805e-04 2.266602809782e+01
5.675000000000e+01 -2.371064820817e-02 3.392092000332e-04 2.270038619791e+01
5.700000000000e+01 -2.368489426459e-02 3.386756792251e-04 2.273518016396e+01
5.725000000000e+01 -2.366119510029e-02 3.381654165169e-04 2.277036009472e+01
5.750000000000e+01 -2.363966267173e-02 3.376849388187e-04 2.280587195794e+01
5.775000000000e+01 -2.362035275135e-02 3.372401980323e-04 2.284165881265e+01
5.800000000000e+01 -2.360326529810e-02 3.368364607317e-04 2.287766202783e+01
5.825000000000e+01 -2.358834655852e-02 3.364782234596e-04 2.291382252816e+01
5.850000000000e+01 -2.357549296243e-02 3.361691495493e-04 2.295008201044e+01
5.875000000000e+01 -2.356455666467e-02 3.359120292075e-04 2.298638409895e+01
5.900000000000e+01 -2.355535216774e-02 3.357087639746e-04 2.302267537997e+01
5.925000000000e+01 -2.354766421233e-02 3.355603734422e-04 2.305890628106e+01
5.950000000000e+01 -2.354125644597e-02 3.354670227348e-04 2.309503177217e+01
5.975000000000e+01 -2.353588055087e-02 3.354280758644e-04 2.313101185873e+01
6.000000000000e+01 -2.353128565939e-02 3.354421567017e-04 2.316681187115e+01
6.025000000000e+01 -2.352722750717e-02 3.355072254585e-04 2.320240252736e+01
6.050000000000e+01 -2.352347702286e-02 3.356206642680e-04 2.323775980365e+01
6.075000000000e+01 -2.351982825369e-02 3.357793768048e-04 2.327286462018e+01
6.100000000000e+01 -2.351610522147e-02 3.359798852034e-04 2.330770236784e+01
6.125000000000e+01 -2.351216760262e-02 3.362184233651e-04 2.334226237030e+01
6.150000000000e+01 -2.350791489936e-02 3.364910292926e-04 2.337653698089e+01
6.175000000000e+01 -2.350328966198e-02 3.367936305030e-04 2.341052123928e+01
6.200000000000e+01 -2.349827861543e-02 3.371221165544e-04 2.344421168962e+01
6.225000000000e+01 -2.349291317667e-02 3.374724118120e-04 2.347760603568e+01
6.250000000000e+01 -2.348726796822e-02 3.378405412532e-04 2.351070229729e+01
6.275000000000e+01 -2.348145826025e-02 3.382226615418e-04 2.354349810069e+01
6.300000000000e+01 -2.347563681778e-02 3.386151025452e-04 2.357599051707e+01
6.325000000000e+01 -2.346998944510e-02 3.390143961712e-04 2.360817535304e+01
6.350000000000e+01 -2.346473020832e-02 3.394172994139e-04 2.364004724608e+01
6.375000000000e+01 -2.346009600223e-02 3.398208083938e-04 2.367159947022e+01
6.400000000000e+01 -2.345634085639e-02 3.402221683658e-04 2.370282393132e+01
6.425000000000e+01 -2.345373029234e-02 3.406188840832e-04 2.373371168261e+01
6.450000000000e+01 -2.345253553599e-02 3.410087219269e-04 2.376425304512e+01
6.475000000000e+01 -2.345302802558e-02 3.413897194802e-04 2.379443839648e+01
6.500000000000e+01 -2.345547398360e-02 3.417601929728e-04 2.382425872791e+01
6.525000000000e+01 -2.346012930908e-02 3.421187393904e-04 2.385370632222e+01
6.550000000000e+01 -2.346723501787e-02 3.424641877982e-04 2.388277575605e+01
6.575000000000e+01 -2.347701292398e-02 3.427957222947e-04 2.391146465140e+01
6.600000000000e+01 -2.348966155936e-02 3.431128143568e-04 2.393977446054e+01
6.625000000000e+01 -2.350535238183e-02 3.434152033274e-04 2.396771141446e+01
6.650000000000e+01 -2.352422661019e-02 3.437029214009e-04 2.399528715872e+01
6.675000000000e+01 -2.354639236811e-02 3.439762863909e-04 2.402251930595e+01
6.700000000000e+01 -2.357192257813e-02 3.442359210594e-04 2.404943204253e+01
6.725000000000e+01 -2.360085315896e-02 3.444827027569e-04 2.407605627798e+01
6.750000000000e+01 -2.363318212562e-02 3.447177332034e-04 2.410242990049e+01
6.775000000000e+01 -2.366886915782e-02 3.449423812484e-04 2.412859766962e+01
6.800000000000e+01 -2.370783582890e-02 3.451582500391e-04 2.415461096675e+01
6.825000000000e+01 -2.374996647179e-02 3.453671506562e-04 2.418052748305e+01
6.850000000000e+01 -2.379510970977e-02 3.455710773354e-04 2.420641065087e+01
6.875000000000e+01 -2.384308056291e-02 3.457721628327e-04 2.423232898810e+01
6.900000000000e+01 -2.389366328761e-02 3.459726594234e-04 2.425835539755e+01
6.925000000000e+01 -2.394661449326e-02 3.461750165178e-04 2.428456633971e+01
6.950000000000e+01 -2.400166647632e-02 3.463816718548e-04 2.431104098717e+01
6.975000000000e+01 -2.405853104580e-02 3.465950378159e-04 2.433786037769e+01
7.000000000000e+01 -2.411690378564e-02 3.468176167199e-04 2.436510653567e+01
7.025000000000e+01 -2.417646829348e-02 3.470518167087e-04 2.439286166726e+01
7.050000000000e+01 -2.423690041304e-02 3.472999090104e-04 2.442120730409e+01
7.075000000000e+01 -2.429787294944e-02 3.475642176051e-04 2.445022360166e+01
7.100000000000e+01 -2.435906043710e-02 3.478468599873e-04 2.447998854954e+01
7.125000000000e+01 -2.442014320783e-02 3.481497454564e-04 2.451057733997e+01
7.150000000000e+01 -2.448081170136e-02 3.484746140314e-04 2.454206170687e+01
7.175000000000e+01 -2.454077019953e-02 3.488229812556e-04 2.457450942397e+01
7.200000000000e+01 -2.459974065111e-02 3.491959651388e-04 2.460798366703e+01
7.225000000000e+01 -2.465746614926e-02 3.495944777725e-04 2.464254259354e+01
7.250000000000e+01 -2.471371437769e-02 3.500191711353e-04 2.467823888769e+01
7.275000000000e+01 -2.476828055032e-02 3.504704149379e-04 2.471511937273e+01
7.300000000000e+01 -2.482099032253e-02 3.509482977710e-04 2.475322456677e+01
7.325000000000e+01 -2.487170143969e-02 3.514526352283e-04 2.479258849463e+01
7.350000000000e+01 -2.492030554079e-02 3.519829886892e-04 2.483323831381e+01
7.375000000000e+01 -2.496672978283e-02 3.525386829324e-04 2.487519409597e+01
7.400000000000e+01 -2.501093785828e-02 3.531188310824e-04 2.491846865776e+01
7.425000000000e+01 -2.505293052796e-02 3.537223621602e-04 2.496306727970e+01
7.450000000000e+01 -2.509274514867e-02 3.543480535237e-04 2.500898784444e+01
7.475000000000e+01 -2.513045529657e-02 3.549945607516e-04 2.505622055707e+01
7.500000000000e+01 -2.516616969453e-02 3.556604569928e-04 2.510474806616e+01
7.525000000000e+01 -2.520003026007e-02 3.563442780156e-04 2.515454549907e+01
7.550000000000e+01 -2.523220946036e-02 3.570445378208e-04 2.520558070535e+01
7.575000000000e+01 -2.526290792818e-02 3.577597530138e-04 2.525781431092e+01
7.600000000000e+01 -2.529235161385e-02 3.584884169807e-04 2.531120007450e+01
7.625000000000e+01 -2.532078788203e-02 3.592292095165e-04 2.536568527048e+01
7.650000000000e+01 -2.534848095658e-02 3.599808971308e-04 2.542121091859e+01
7.675000000000e+01 -2.537570769139e-02 3.607423637529e-04 2.547771225629e+01
7.700000000000e+01 -2.540275345354e-02 3.615124609989e-04 2.553511920502e+01
7.725000000000e+01 -2.542990700335e-02 3.622901772781e-04 2.559335660644e+01
7.750000000000e+01 -2.545745564363e-02 3.630746232400e-04 2.565234478616e+01
7.775000000000e+01 -2.548567964582e-02 3.638649947168e-04 2.571199967651e+01
7.800000000000e+01 -2.551484783636e-02 3.646605549121e-04 2.577223327245e+01
7.825000000000e+01 -2.554521184499e-02 3.654606019370e-04 2.583295362396e+01
7.850000000000e+01 -2.557700180137e-02 3.662644587514e-04 2.589406513531e+01
7.875000000000e+01 -2.561042132499e-02 3.670714355968e-04 2.595546841357e+01
7.900000000000e+01 -2.564564326195e-02 3.678807937667e-04 2.601706029549e+01
7.925000000000e+01 -2.568280549088e-02 3.686917163512e-04 2.607873380277e+01
7.950000000000e+01 -2.572200614451e-02 3.695032694907e-04 2.614037783896e+01
7.975000000000e+01 -2.576330019795e-02 3.703143770986e-04 2.620187720188e+01
8.000000000000e+01 -2.580669512521e-02 3.711237863201e-04 2.626311227304e+01
8.025000000000e+01 -2.585214833275e-02 3.719300381279e-04 2.632395908143e+01
8.050000000000e+01 -2.589956391187e-02 3.727314530234e-04 2.638428915053e+01
8.075000000000e+01 -2.594879105150e-02 3.735261161654e-04 2.644396965284e+01
8.100000000000e+01 -2.599962324204e-02 3.743118718149e-04 2.650286367903e+01
8.125000000000e+01 -2.605179776155e-02 3.750863165590e-04 2.656083051889e+01
8.150000000000e+01 -2.610499736257e-02 3.758468120545e-04 2.661772632991e+01
8.175000000000e+01 -2.615885225932e-02 3.765904802601e-04 2.667340479108e+01
8.200000000000e+01 -2.621294422918e-02 3.773142508170e-04 2.672771807377e+01
8.225000000000e+01 -2.626681200517e-02 3.780148934509e-04 2.678051797738e+01
8.250000000000e+01 -2.631995735112e-02 3.786889740785e-04 2.683165716206e+01
8.275000000000e+01 -2.637185348250e-02 3.793330941402e-04 2.688099065574e+01
8.300000000000e+01 -2.642195415712e-02 3.799438423844e-04 2.692837740252e+01
8.325000000000e+01 -2.646970491051e-02 3.805177523043e-04 2.697368198083e+01
8.350000000000e+01 -2.651455562940e-02 3.810514196293e-04 2.701677640030e+01
8.375000000000e+01 -2.655597280006e-02 3.815416649053e-04 2.705754191177e+01
8.400000000000e+01 -2.659345290666e-02 3.819854936516e-04 2.709587085597e+01
8.425000000000e+01 -2.662653561546e-02 3.823801200257e-04 2.713166847348e+01
8.450000000000e+01 -2.665481709735e-02 3.827231846352e-04 2.716485460094e+01
8.475000000000e+01 -2.667796258390e-02 3.830127884085e-04 2.719536527998e+01
8.500000000000e+01 -2.669571777212e-02 3.832475491948e-04 2.722315414116e+01
8.525000000000e+01 -2.670791893589e-02 3.834266668696e-04 2.724819358262e+01
8.550000000000e+01 -2.671450122528e-02 3.835499845010e-04 2.727047568938e+01
8.575000000000e+01 -2.671550464962e-02 3.836180338800e-04 2.729001279249e+01
8.600000000000e+01 -2.671107780189e-02 3.836320719039e-04 2.730683772876e+01
8.625000000000e+01 -2.670147901203e-02 3.835941032613e-04 2.732100369579e+01
8.650000000000e+01 -2.668707426805e-02 3.835068833300e-04 2.733258377002e+01
8.675000000000e+01 -2.666833231166e-02 3.833738957607e-04 2.734166997039e+01
8.700000000000e+01 -2.664581695512e-02 3.831993290256e-04 2.734837197381e+01
8.725000000000e+01 -2.662017699039e-02 3.829879886875e-04 2.735281553644e+01
8.750000000000e+01 -2.659213336852e-02 3.827452025815e-04 2.735514051711e+01
8.775000000000e+01 -2.656246440607e-02 3.824767820592e-04 2.735549867809e+01
8.800000000000e+01 -2.653199065106e-02 3.821889866844e-04 2.735405126926e+01
8.825000000000e+01 -2.650155681609e-02 3.818882504478e-04 2.735096646834e+01
8.850000000000e+01 -2.647201205700e-02 3.815811165383e-04 2.734641674215e+01
8.875000000000e+01 -2.644419182161e-02 3.812741491876e-04 2.734057621198e+01
8.900000000000e+01 -2.641889966916e-02 3.809736275853e-04 2.733361807545e+01
8.925000000000e+01 -2.639688952828e-02 3.806855650498e-04 2.732571213801e+01
8.950000000000e+01 -2.637884996381e-02 3.804155750093e-04 2.731702265602e+01
8.975000000000e+01 -2.636538902371e-02 3.801687341880e-04 2.730770616327e+01
9.000000000000e+01 -2.635702211982e-02 3.799494843843e-04 2.729790981323e+01
9.025000000000e+01 -2.635416173088e-02 3.797615557165e-04 2.728776989934e+01
9.050000000000e+01 -2.635710964194e-02 3.796079060080e-04 2.727741069993e+01
9.075000000000e+01 -2.636605177411e-02 3.794906324177e-04 2.726694359392e+01
9.100000000000e+01 -2.638105583647e-02 3.794110171690e-04 2.725646665371e+01
9.125000000000e+01 -2.640207074239e-02 3.793695026020e-04 2.724606414587e+01
9.150000000000e+01 -2.642892917270e-02 3.793657044147e-04 2.723580659064e+01
9.175000000000e+01 -2.646135195080e-02 3.793984486705e-04 2.722575105855e+01
9.200000000000e+01 -2.649895386140e-02 3.794658169152e-04 2.721594121247e+01
9.225000000000e+01 -2.654125156409e-02 3.795652133522e-04 2.720640810356e+01
9.250000000000e+01 -2.658767232118e-02 3.796934293750e-04 2.719717041060e+01
9.275000000000e+01 -2.663756399556e-02 3.798467217031e-04 2.718823515632e+01
9.300000000000e+01 -2.669020549454e-02 3.800208903084e-04 2.717959847061e+01
9.325000000000e+01 -2.674481809402e-02 3.802113565192e-04 2.717124584546e+01
9.350000000000e+01 -2.680057649499e-02 3.804132375617e-04 2.716315310341e+01
9.375000000000e+01 -2.685662096997e-02 3.806214250010e-04 2.715528652416e+01
9.400000000000e+01 -2.691206835322e-02 3.808306605308e-04 2.714760374678e+01
9.425000000000e+01 -2.696602448969e-02 3.810355973042e-04 2.714005380144e+01
9.450000000000e+01 -2.701759489576e-02 3.812308659640e-04 2.713257795890e+01
9.475000000000e+01 -2.706589719312e-02 3.814111353985e-04 2.712510971452e+01
9.500000000000e+01 -2.711007110419e-02 3.815711694729e-04 2.711757564196e+01
9.525000000000e+01 -2.714929057104e-02 3.817058844995e-04 2.710989541525e+01
9.550000000000e+01 -2.718277293297e-02 3.818104006337e-04 2.710198275826e+01
9.575000000000e+01 -2.720979046385e-02 3.818800977439e-04 2.709374560294e+01
9.600000000000e+01 -2.722967857967e-02 3.819106651275e-04 2.708508722269e+01
9.625000000000e+01 -2.724184629876e-02 3.818981557393e-04 2.707590666677e+01
9.650000000000e+01 -2.724578420891e-02 3.818390396264e-04 2.706609986858e+01
9.675000000000e+01 -2.724107131995e-02 3.817302368432e-04 2.705556090082e+01
9.700000000000e+01 -2.722738385445e-02 3.815692022325e-04 2.704418278800e+01
9.725000000000e+01 -2.720450020654e-02 3.813539597657e-04 2.703185929073e+01
9.750000000000e+01 -2.717230654264e-02 3.810831382554e-04 2.701848592186e+01
9.775000000000e+01 -2.713079858992e-02 3.807559935256e-04 2.700396160315e+01
9.800000000000e+01 -2.708008347771e-02 3.803724680987e-04 2.698819032893e+01
9.825000000000e+01 -2.702038003049e-02 3.799331190209e-04 2.697108224600e+01
9.850000000000e+01 -2.695201522185e-02 3.794392222736e-04 2.695255551386e+01
9.875000000000e+01 -2.687542133093e-02 3.788928104214e-04 2.693253718791e+01
9.900000000000e+01 -2.679112824763e-02 3.782965155925e-04 2.691096450754e+01
9.925000000000e+01 -2.669975407108e-02 3.776535867176e-04 2.688778598135e+01
9.950000000000e+01 -2.660199382422e-02 3.769676404963e-04 2.686296166690e+01
9.975000000000e+01 -2.649860598555e-02 3.762427816043e-04 2.683646404825e+01
1.000000000000e+02 -2.639039830732e-02 3.754834753777e-04 2.680827780112e+01
1.002500000000e+02 -2.627821209882e-02 3.746944159494e-04 2.677839992100e+01
1.005000000000e+02 -2.616290607598e-02 3.738804050981e-04 2.674683926952e+01
1.007500000000e+02 -2.604534057014e-02 3.730462364896e-04 2.671361624932e+01
1.010000000000e+02 -2.592636135190e-02 3.721965696265e-04 2.667876173101e+01
1.012500000000e+02 -2.580678537778e-02 3.713358205004e-04 2.664231641101e+01
1.015000000000e+02 -2.568738788447e-02 3.704680567001e-04 2.660432979118e+01
1.017500000000e+02 -2.556889170558e-02 3.695969112498e-04 2.656485918000e+01
1.020000000000e+02 -2.545195898185e-02 3.687255126301e-04 2.652396867504e+01
1.022500000000e+02 -2.533718556419e-02 3.678564400699e-04 2.648172818077e+01
1.025000000000e+02 -2.522509830624e-02 3.669916966525e-04 2.643821250494e+01
1.027500000000e+02 -2.511615504148e-02 3.661327167262e-04 2.639350051608e+01
1.030000000000e+02 -2.501074682080e-02 3.652803761809e-04 2.634767441684e+01
1.032500000000e+02 -2.490920289225e-02 3.644350511060e-04 2.630081906041e+01
1.035000000000e+02 -2.481179916657e-02 3.635967205615e-04 2.625302164181e+01
1.037500000000e+02 -2.471876510500e-02 3.627649733697e-04 2.620437093887e+01
1.040000000000e+02 -2.463029416415e-02 3.619391495477e-04 2.615495717711e+01
1.042500000000e+02 -2.454655393118e-02 3.611184358310e-04 2.610487168781e+01
1.045000000000e+02 -2.446769589012e-02 3.603019708099e-04 2.605420665395e+01
1.047500000000e+02 -2.439386492784e-02 3.594889375128e-04 2.600305483974e+01
1.050000000000e+02 -2.432520794518e-02 3.586786775180e-04 2.595150956036e+01
1.052500000000e+02 -2.426187795540e-02 3.578707763565e-04 2.589966413517e+01
1.055000000000e+02 -2.420403950916e-02 3.570651337579e-04 2.584761180260e+01
1.057500000000e+02 -2.415187005499e-02 3.562620301061e-04 2.579544533245e+01
1.060000000000e+02 -2.410555945986e-02 3.554621496908e-04 2.574325662980e+01
1.062500000000e+02 -2.406530604356e-02 3.546665955029e-04 2.569113621203e+01
1.065000000000e+02 -2.403131180310e-02 3.538768848022e-04 2.563917284535e+01
1.067500000000e+02 -2.400377293661e-02 3.530949567423e-04 2.558745267661e+01
1.070000000000e+02 -2.398287039860e-02 3.523231206000e-04 2.553605871485e+01
1.072500000000e+02 -2.396875897870e-02 3.515640023605e-04 2.548507022705e+01
1.075000000000e+02 -2.396155423049e-02 3.508204548751e-04 2.543456177566e+01
1.077500000000e+02 -2.396132121245e-02 3.500954702140e-04 2.538460279560e+01
1.080000000000e+02 -2.396806146774e-02 3.493920965364e-04 2.533525667165e+01
1.082500000000e+02 -2.398170291022e-02 3.487133572368e-04 2.528658039550e+01
1.085000000000e+02 -2.400209042541e-02 3.480621221554e-04 2.523862384183e+01
1.087500000000e+02 -2.402897765901e-02 3.474410045962e-04 2.519142962134e+01
1.090000000000e+02 -2.406202154663e-02 3.468522910331e-04 2.514503266027e+01
1.092500000000e+02 -2.410077968099e-02 3.462978971325e-04 2.509946032249e+01
1.095000000000e+02 -2.414471074556e-02 3.457792524707e-04 2.505473233808e+01
1.097500000000e+02 -2.419317680566e-02 3.452972703584e-04 2.501086123672e+01
1.100000000000e+02 -2.424544967803e-02 3.448523014568e-04 2.496785260000e+01
1.102500000000e+02 -2.430071761197e-02 3.444441073344e-04 2.492570575859e+01
1.105000000000e+02 -2.435809795588e-02 3.440719009551e-04 2.488441429157e+01
1.107500000000e+02 -2.441664845403e-02 3.437343487782e-04 2.484396687320e+01
1.110000000000e+02 -2.447538362157e-02 3.434296128535e-04 2.480434788092e+01
1.112500000000e+02 -2.453328882213e-02 3.431553909628e-04 2.476553824593e+01
1.115000000000e+02 -2.458933893810e-02 3.429089863387e-04 2.472751601145e+01
1.117500000000e+02 -2.464251302828e-02 3.426873649697e-04 2.469025703974e+01
1.120000000000e+02 -2.469181299016e-02 3.424872355464e-04 2.465373539118e+01
1.122500000000e+02 -2.473627905897e-02 3.423051201085e-04 2.461792371107e+01
1.125000000000e+02 -2.477500385985e-02 3.421374208228e-04 2.458279346072e+01
1.127500000000e+02 -2.480714883379e-02 3.419804996219e-04 2.454831486978e+01
1.130000000000e+02 -2.483195366361e-02 3.418307294799e-04 2.451445694019e+01
1.132500000000e+02 -2.484874978878e-02 3.416845664344e-04 2.448118711253e+01
1.135000000000e+02 -2.485696640079e-02 3.415385775916e-04 2.444847104469e+01
1.137500000000e+02 -2.485613963483e-02 3.413894937439e-04 2.441627212137e+01
1.140000000000e+02 -2.484591642562e-02 3.412342472277e-04 2.438455107232e+01
1.142500000000e+02 -2.482605669034e-02 3.410700025202e-04 2.435326562151e+01
1.145000000000e+02 -2.479643699130e-02 3.408941526742e-04 2.432237005185e+01
1.147500000000e+02 -2.475704939888e-02 3.407043488317e-04 2.429181501706e+01
1.150000000000e+02 -2.470799891049e-02 3.404984823907e-04 2.426154752376e+01
1.152500000000e+02 -2.464950289649e-02 3.402747906968e-04 2.423151091197e+01
1.155000000000e+02 -2.458188609704e-02 3.400318506912e-04 2.420164523873e+01
1.157500000000e+02 -2.450557688047e-02 3.397685314974e-04 2.417188776059e+01
1.160000000000e+02 -2.442110106519e-02 3.394840365225e-04 2.414217375968e+01
1.162500000000e+02 -2.432907788537e-02 3.391779411430e-04 2.411243738186e+01
1.165000000000e+02 -2.423021284878e-02 3.388502186534e-04 2.408261286043e+01
1.167500000000e+02 -2.412529157724e-02 3.385013003007e-04 2.405263580877e+01
1.170000000000e+02 -2.401517293719e-02 3.381320598624e-04 2.402244463359e+01
1.172500000000e+02 -2.390078186184e-02 3.377436776760e-04 2.399198201559e+01
1.175000000000e+02 -2.378310099994e-02 3.373380314043e-04 2.396119648654e+01
1.177500000000e+02 -2.366316280106e-02 3.369176070809e-04 2.393004377897e+01
1.180000000000e+02 -2.354204043259e-02 3.364853730740e-04 2.389848826548e+01
1.182500000000e+02 -2.342083865318e-02 3.360448396016e-04 2.386650416205e+01
1.185000000000e+02 -2.330068355773e-02 3.356001475302e-04 2.383407652088e+01
1.187500000000e+02 -2.318271243222e-02 3.351559455328e-04 2.380120208051e+01
1.190000000000e+02 -2.306806204134e-02 3.347171741514e-04 2.376788965575e+01
1.192500000000e+02 -2.295785694429e-02 3.342892567318e-04 2.373416041479e+01
1.195000000000e+02 -2.285319660234e-02 3.338780074431e-04 2.370004774468e+01
1.197500000000e+02 -2.275514253163e-02 3.334894981377e-04 2.366559682491e+01
1.200000000000e+02 -2.266470494867e-02 3.331299386228e-04 2.363086388011e+01
1.202500000000e+02 -2.258282971814e-02 3.328055512859e-04 2.359591515220e+01
1.205000000000e+02 -2.251038537220e-02 3.325224351155e-04 2.356082559216e+01
1.207500000000e+02 -2.244815055933e-02 3.322864121140e-04 2.352567732684e+01
1.210000000000e+02 -2.239680401157e-02 3.321028713159e-04 2.349055799377e+01
1.212500000000e+02 -2.235691231847e-02 3.319767333742e-04 2.345555883669e+01
1.215000000000e+02 -2.232892226463e-02 3.319122271947e-04 2.342077284731e+01
1.217500000000e+02 -2.231315316926e-02 3.319127846748e-04 2.338629283094e+01
1.220000000000e+02 -2.230979376286e-02 3.319809809841e-04 2.335220958380e+01
1.222500000000e+02 -2.231889651504e-02 3.321184655936e-04 2.331861008974e+01
1.225000000000e+02 -2.234037803940e-02 3.323257996114e-04 2.328557597568e+01
1.227500000000e+02 -2.237402176891e-02 3.326025364784e-04 2.325318215356e+01
1.230000000000e+02 -2.241947856585e-02 3.329472212282e-04 2.322149566821e+01
1.232500000000e+02 -2.247627540229e-02 3.333574194397e-04 2.319057489040e+01
1.235000000000e+02 -2.254381951608e-02 3.338297604236e-04 2.316046893857e+01
1.237500000000e+02 -2.262141025586e-02 3.343600261758e-04 2.313121743547e+01
1.240000000000e+02 -2.270824822675e-02 3.349432517878e-04 2.310285051204e+01
1.242500000000e+02 -2.280344595043e-02 3.355738509588e-04 2.307538909904e+01
1.245000000000e+02 -2.290604253762e-02 3.362456796160e-04 2.304884540941e+01
1.247500000000e+02 -2.301501439237e-02 3.369522041221e-04 2.302322366593e+01
1.250000000000e+02 -2.312929089484e-02 3.376866528890e-04 2.299852088642e+01
1.252500000000e+02 -2.324776624822e-02 3.384421382043e-04 2.297472787825e+01
1.255000000000e+02 -2.336931466880e-02 3.392117811462e-04 2.295183013515e+01
1.257500000000e+02 -2.349280242507e-02 3.399888185852e-04 2.292980889892e+01
1.260000000000e+02 -2.361710212590e-02 3.407667133666e-04 2.290864197586e+01
1.262500000000e+02 -2.374110445089e-02 3.415392454272e-04 2.288830468722e+01
1.265000000000e+02 -2.386373069290e-02 3.423005884044e-04 2.286877043328e+01
1.267500000000e+02 -2.398394382934e-02 3.430453705873e-04 2.285001139763e+01
1.270000000000e+02 -2.410075937437e-02 3.437687061035e-04 2.283199876182e+01
1.272500000000e+02 -2.421325553759e-02 3.444662018597e-04 2.281470305826e+01
1.275000000000e+02 -2.432058211949e-02 3.451340502650e-04 2.279809415083e+01
1.277500000000e+02 -2.442196718163e-02 3.457690069899e-04 2.278214101331e+01
1.280000000000e+02 -2.451672493865e-02 3.463683228240e-04 2.276681166315e+01
1.282500000000e+02 -2.460425967325e-02 3.469299216136e-04 2.275207256641e+01
1.285000000000e+02 -2.468407026620e-02 3.474521917379e-04 2.273788843165e+01
1.287500000000e+02 -2.475574992907e-02 3.479339159890e-04 2.272422150896e+01
1.290000000000e+02 -2.481898832367e-02 3.483742848915e-04 2.271103135383e+01
1.292500000000e+02 -2.487356925544e-02 3.487728793096e-04 2.269827434313e+01
1.295000000000e+02 -2.491936690374e-02 3.491296843285e-04 2.268590327396e+01
1.297500000000e+02 -2.495634335215e-02 3.494448601679e-04 2.267386740415e+01
1.300000000000e+02 -2.498454265058e-02 3.497187524824e-04 2.266211231455e+01
1.302500000000e+02 -2.500408535829e-02 3.499519056657e-04 2.265058015097e+01
1.305000000000e+02 -2.501516056536e-02 3.501450528997e-04 2.263920983889e+01
1.307500000000e+02 -2.501802041289e-02 3.502990890390e-04 2.262793786967e+01
1.310000000000e+02 -2.501297129804e-02 3.504150046853e-04 2.261669887306e+01
1.312500000000e+02 -2.500036690733e-02 3.504938894839e-04 2.260542660536e+01
1.315000000000e+02 -2.498059965914e-02 3.505369218263e-04 2.259405478705e+01
1.317500000000e+02 -2.495409546616e-02 3.505453186324e-04 2.258251849158e+01
1.320000000000e+02 -2.492130595292e-02 3.505203371237e-04 2.257075513999e+01
1.322500000000e+02 -2.488270292363e-02 3.504632855104e-04 2.255870579015e+01
1.325000000000e+02 -2.483877193282e-02 3.503754231592e-04 2.254631611332e+01
1.327500000000e+02 -2.479000903656e-02 3.502580261177e-04 2.253353775023e+01
1.330000000000e+02 -2.473691520309e-02 3.501124474253e-04 2.252032911501e+01
1.332500000000e+02 -2.467999303271e-02 3.499400298918e-04 2.250665626195e+01
1.335000000000e+02 -2.461974431114e-02 3.497420829467e-04 2.249249359604e+01
1.337500000000e+02 -2.455666669020e-02 3.495199163982e-04 2.247782413798e+01
1.340000000000e+02 -2.449125293676e-02 3.492747875949e-04 2.246264003413e+01
1.342500000000e+02 -2.442398870416e-02 3.490078307987e-04 2.244694239492e+01
1.345000000000e+02 -2.435535158295e-02 3.487202782543e-04 2.243074114376e+01
1.347500000000e+02 -2.428581080050e-02 3.484133905085e-04 2.241405459109e+01
1.350000000000e+02 -2.421582706091e-02 3.480883295149e-04 2.239690885558e+01
1.352500000000e+02 -2.414585255949e-02 3.477460958815e-04 2.237933708200e+01
1.355000000000e+02 -2.407633132681e-02 3.473877292509e-04 2.236137859031e+01
1.357500000000e+02 -2.400769978051e-02 3.470143763154e-04 2.234307773196e+01
1.360000000000e+02 -2.394038765008e-02 3.466271666592e-04 2.232448305296e+01
1.362500000000e+02 -2.387481857092e-02 3.462272667423e-04 2.230564609065e+01
1.365000000000e+02 -2.381141070414e-02 3.458159454636e-04 2.228662035616e+01
1.367500000000e+02 -2.375057710097e-02 3.453944599418e-04 2.226746037043e+01
1.370000000000e+02 -2.369272555591e-02 3.449642031071e-04 2.224822080605e+01
1.372500000000e+02 -2.363825848413e-02 3.445267293018e-04 2.222895564461e+01
1.375000000000e+02 -2.358757003999e-02 3.440837488646e-04 2.220971777930e+01
1.377500000000e+02 -2.354104551448e-02 3.436371377880e-04 2.219055838862e+01
1.380000000000e+02 -2.349905647994e-02 3.431889450484e-04 2.217152691309e+01
1.382500000000e+02 -2.346195861625e-02 3.427413954421e-04 2.215267081719e+01
1.385000000000e+02 -2.343008415177e-02 3.422968704251e-04 2.213403588364e+01
1.387500000000e+02 -2.340373798910e-02 3.418578985236e-04 2.211566633219e+01
1.390000000000e+02 -2.338318825913e-02 3.414271038249e-04 2.209760537807e+01
1.392500000000e+02 -2.336866149098e-02 3.410072145785e-04 2.207989558391e+01
1.395000000000e+02 -2.336033173656e-02 3.406010060988e-04 2.206257957152e+01
1.397500000000e+02 -2.335831495752e-02 3.402112203925e-04 2.204570049510e+01
1.400000000000e+02 -2.336265994313e-02 3.398405105990e-04 2.202930267959e+01
1.402500000000e+02 -2.337333982703e-02 3.394913758468e-04 2.201343219639e+01
1.405000000000e+02 -2.339024799672e-02 3.391661026824e-04 2.199813723671e+01
1.407500000000e+02 -2.341318992334e-02 3.388666853067e-04 2.198346857986e+01
1.410000000000e+02 -2.344188189354e-02 3.385947717254e-04 2.196947974181e+01
1.412500000000e+02 -2.347594619932e-02 3.383515853248e-04 2.195622716816e+01
1.415000000000e+02 -2.351491326494e-02 3.381378769209e-04 2.194377012068e+01
1.417500000000e+02 -2.355822105613e-02 3.379539194023e-04 2.193217058064e+01
1.420000000000e+02 -2.360522130846e-02 3.377994443625e-04 2.192149286932e+01
1.422500000000e+02 -2.365518356936e-02 3.376737355998e-04 2.191180330472e+01
1.425000000000e+02 -2.370730529556e-02 3.375754474654e-04 2.190316962262e+01
1.427500000000e+02 -2.376072140703e-02 3.375026460609e-04 2.189566046113e+01
1.430000000000e+02 -2.381451847887e-02 3.374529560621e-04 2.188934468265e+01
1.432500000000e+02 -2.386774837943e-02 3.374235681735e-04 2.188429078420e+01
1.435000000000e+02 -2.391944513017e-02 3.374112770836e-04 2.188056626244e+01
1.437500000000e+02 -2.396864240342e-02 3.374125480268e-04 2.187823699102e+01
1.440000000000e+02 -2.401439172799e-02 3.374237336722e-04 2.187736673645e+01
1.442500000000e+02 -2.405578194734e-02 3.374410967630e-04 2.187801661295e+01
1.445000000000e+02 -2.409195758797e-02 3.374608500757e-04 2.188024473895e+01
1.447500000000e+02 -2.412213638464e-02 3.374792255901e-04 2.188410587440e+01
1.450000000000e+02 -2.414562583712e-02 3.374926551959e-04 2.188965114806e+01
1.452500000000e+02 -2.416183875007e-02 3.374978843432e-04 2.189692791377e+01
1.455000000000e+02 -2.417030560302e-02 3.374920625737e-04 2.190597960688e+01
1.457500000000e+02 -2.417068418145e-02 3.374727887308e-04 2.191684564817e+01
1.460000000000e+02 -2.416276681145e-02 3.374381177474e-04 2.192956146404e+01
1.462500000000e+02 -2.414648387787e-02 3.373866145776e-04 2.194415845427e+01
1.465000000000e+02 -2.412190375817e-02 3.373176292927e-04 2.196066402959e+01
1.467500000000e+02 -2.408922919363e-02 3.372310069817e-04 2.197910158516e+01
1.470000000000e+02 -2.404879170909e-02 3.371271705081e-04 2.199949058712e+01
1.472500000000e+02 -2.400104201134e-02 3.370071497771e-04 2.202184652615e+01
1.475000000000e+02 -2.394653750561e-02 3.368722804271e-04 2.204618085365e+01
1.477500000000e+02 -2.388592913945e-02 3.367242439664e-04 2.207250098254e+01
1.480000000000e+02 -2.381994461529e-02 3.365650939838e-04 2.210081012636e+01
1.482500000000e+02 -2.374937123186e-02 3.363971488446e-04 2.213110717423e+01
1.485000000000e+02 -2.367503857190e-02 3.362228714112e-04 2.216338642380e+01
1.487500000000e+02 -2.359780289886e-02 3.360447712231e-04 2.219763743974e+01
1.490000000000e+02 -2.351853030903e-02 3.358653174388e-04 2.223384471695e+01
1.492500000000e+02 -2.343808244240e-02 3.356868624227e-04 2.227198740163e+01
1.495000000000e+02 -2.335730377742e-02 3.355115804066e-04 2.231203897984e+01
1.497500000000e+02 -2.327701121924e-02 3.353414212401e-04 2.235396698465e+01
1.500000000000e+02 -2.319798641651e-02 3.351780863106e-04 2.239773272000e+01
1.502500000000e+02 -2.312096924031e-02 3.350230157994e-04 2.244329096034e+01
1.505000000000e+02 -2.304665647277e-02 3.348774449588e-04 2.249058985394e+01
1.507500000000e+02 -2.297570007468e-02 3.347423766052e-04 2.253957074215e+01
1.510000000000e+02 -2.290870864234e-02 3.346185911695e-04 2.259016813646e+01
1.512500000000e+02 -2.284625018221e-02 3.345068059499e-04 2.264230977596e+01
1.515000000000e+02 -2.278885584382e-02 3.344077236691e-04 2.269591678713e+01
1.517500000000e+02 -2.273702427106e-02 3.343221190361e-04 2.275090394609e+01
1.520000000000e+02 -2.269122598446e-02 3.342508492400e-04 2.280718005646e+01
1.522500000000e+02 -2.265190646842e-02 3.341949234713e-04 2.286464838950e+01
1.525000000000e+02 -2.261948991616e-02 3.341556356672e-04 2.292320729602e+01
1.527500000000e+02 -2.259437985268e-02 3.341345950061e-04 2.298275082144e+01
1.530000000000e+02 -2.257695857767e-02 3.341336979322e-04 2.304316940659e+01
1.532500000000e+02 -2.256758546803e-02 3.341551278085e-04 2.310435067548e+01
1.535000000000e+02 -2.256659215642e-02 3.342013261026e-04 2.316618019234e+01
1.537500000000e+02 -2.257427659011e-02 3.342749077633e-04 2.322854228813e+01
1.540000000000e+02 -2.259089487710e-02 3.343786297664e-04 2.329132083931e+01
1.542500000000e+02 -2.261665209011e-02 3.345153732805e-04 2.335440005018e+01
1.545000000000e+02 -2.265169114237e-02 3.346879666566e-04 2.341766519827e+01
1.547500000000e+02 -2.269608222609e-02 3.348989839674e-04 2.348100332230e+01
1.550000000000e+02 -2.274981094141e-02 3.351505737790e-04 2.354430386031e+01
1.552500000000e+02 -2.281276873669e-02 3.354444689695e-04 2.360745922327e+01
1.555000000000e+02 -2.288474238483e-02 3.357819004428e-04 2.367036528855e+01
1.557500000000e+02 -2.296540695902e-02 3.361633612173e-04 2.373292183985e+01
1.560000000000e+02 -2.305431854652e-02 3.365885111003e-04 2.379503289197e+01
1.562500000000e+02 -2.315091183137e-02 3.370561755392e-04 2.385660698477e+01
1.565000000000e+02 -2.325449884428e-02 3.375643344826e-04 2.391755736749e+01
1.567500000000e+02 -2.336427063329e-02 3.381100734783e-04 2.397780210048e+01
1.570000000000e+02 -2.347930394667e-02 3.386893182744e-04 2.403726414530e+01
1.572500000000e+02 -2.359856853445e-02 3.392971164398e-04 2.409587131112e+01
1.575000000000e+02 -2.372093968418e-02 3.399277964189e-04 2.415355619847e+01
1.577500000000e+02 -2.384521338284e-02 3.405749759404e-04 2.421025613817e+01
1.580000000000e+02 -2.397012266351e-02 3.412315785568e-04 2.426591296577e+01
1.582500000000e+02 -2.409435756690e-02 3.418900444237e-04 2.432047297627e+01
1.585000000000e+02 -2.421658533317e-02 3.425425426102e-04 2.437388665380e+01
1.587500000000e+02 -2.433547353418e-02 3.431811259640e-04 2.442610866237e+01
1.590000000000e+02 -2.444971252633e-02 3.437979279357e-04 2.447709762004e+01
1.592500000000e+02 -2.455803870977e-02 3.443853537028e-04 2.452681608154e+01
1.595000000000e+02 -2.465925669924e-02 3.449362692206e-04 2.457523056964e+01
1.597500000000e+02 -2.475226119922e-02 3.454441945796e-04 2.462231150957e+01
1.600000000000e+02 -2.483605720551e-02 3.459034746509e-04 2.466803336144e+01
1.602500000000e+02 -2.490977763092e-02 3.463094316568e-04 2.471237482609e+01
1.605000000000e+02 -2.497269827424e-02 3.466585023970e-04 2.475531890412e+01
1.607500000000e+02 -2.502424960128e-02 3.469483064863e-04 2.479685316803e+01
1.610000000000e+02 -2.506402478554e-02 3.471778081927e-04 2.483697005250e+01
1.612500000000e+02 -2.509178484624e-02 3.473472544455e-04 2.487566695746e+01
1.615000000000e+02 -2.510745976333e-02 3.474581756548e-04 2.491294652189e+01
1.617500000000e+02 -2.511114585036e-02 3.475133476948e-04 2.494881686524e+01
1.620000000000e+02 -2.510309985107e-02 3.475166848639e-04 2.498329158916e+01
1.622500000000e+02 -2.508372954071e-02 3.474731870456e-04 2.501638992628e+01
1.625000000000e+02 -2.505358123734e-02 3.473887968781e-04 2.504813679754e+01
1.627500000000e+02 -2.501332563765e-02 3.472701588231e-04 2.507856264273e+01
1.630000000000e+02 -2.496374125918e-02 3.471244860480e-04 2.510770336613e+01
1.632500000000e+02 -2.490569698375e-02 3.469593861513e-04 2.513560012974e+01
1.635000000000e+02 -2.484013389100e-02 3.467826572506e-04 2.516229908144e+01
1.637500000000e+02 -2.476804714273e-02 3.466020200820e-04 2.518785114557e+01
1.640000000000e+02 -2.469046901446e-02 3.464250514359e-04 2.521231156533e+01
1.642500000000e+02 -2.460845265404e-02 3.462590114145e-04 2.523573963583e+01
1.645000000000e+02 -2.452305766387e-02 3.461106932014e-04 2.525819831401e+01
1.647500000000e+02 -2.443533768529e-02 3.459863081196e-04 2.527975385956e+01
1.650000000000e+02 -2.434633014693e-02 3.458914034182e-04 2.530047547532e+01
1.652500000000e+02 -2.425704823759e-02 3.458308043303e-04 2.532043494934e+01
1.655000000000e+02 -2.416847490049e-02 3.458085869189e-04 2.533970643451e+01
1.657500000000e+02 -2.408155904651e-02 3.458280713976e-04 2.535836600665e+01
1.660000000000e+02 -2.399721324109e-02 3.458918420952e-04 2.537649148617e+01
1.662500000000e+02 -2.391631281726e-02 3.460017822500e-04 2.539416216584e+01
1.665000000000e+02 -2.383969590715e-02 3.461591063421e-04 2.541145856253e+01
1.667500000000e+02 -2.376816443489e-02 3.463644996673e-04 2.542846219001e+01
1.670000000000e+02 -2.370248513428e-02 3.466181424742e-04 2.544525527846e+01
1.672500000000e+02 -2.364339014041e-02 3.469197772348e-04 2.546192067992e+01
1.675000000000e+02 -2.359157712995e-02 3.472687976426e-04 2.547854137283e+01
1.677500000000e+02 -2.354770842308e-02 3.476643251919e-04 2.549520026457e+01
1.680000000000e+02 -2.351240886788e-02 3.481052690828e-04 2.551198001315e+01
1.682500000000e+02 -2.348626222170e-02 3.485903828012e-04 2.552896233387e+01
1.685000000000e+02 -2.346980622340e-02 3.491183121712e-04 2.554622797416e+01
1.687500000000e+02 -2.346352631549e-02 3.496876679313e-04 2.556385587473e+01
1.690000000000e+02 -2.346784811647e-02 3.502970114626e-04 2.558192311648e+01
1.692500000000e+02 -2.348312916161e-02 3.509448745271e-04 2.560050398387e+01
1.695000000000e+02 -2.350965044506e-02 3.516297641326e-04 2.561966985192e+01
1.697500000000e+02 -2.354760778512e-02 3.523501829762e-04 2.563948851595e+01
1.700000000000e+02 -2.359710318310e-02 3.531045640326e-04 2.566002349449e+01
1.702500000000e+02 -2.365813763198e-02 3.538912757632e-04 2.568133401208e+01
1.705000000000e+02 -2.373060441382e-02 3.547086273741e-04 2.570347404719e+01
1.707500000000e+02 -2.381428504770e-02 3.555548322171e-04 2.572649249619e+01
1.710000000000e+02 -2.390884546028e-02 3.564279713140e-04 2.575043231707e+01
1.712500000000e+02 -2.401383539049e-02 3.573259694589e-04 2.577533084824e+01
1.715000000000e+02 -2.412868917199e-02 3.582465606860e-04 2.580121907450e+01
1.717500000000e+02 -2.425272953037e-02 3.591872855697e-04 2.582812211700e+01
1.720000000000e+02 -2.438517237984e-02 3.601454794262e-04 2.585605863528e+01
1.722500000000e+02 -2.452513496162e-02 3.611182624134e-04 2.588504146317e+01
1.725000000000e+02 -2.467164456353e-02 3.621025259524e-04 2.591507712425e+01
1.727500000000e+02 -2.482365002041e-02 3.630949302213e-04 2.594616658257e+01
1.730000000000e+02 -2.498003319190e-02 3.640919209359e-04 2.597830483088e+01
1.732500000000e+02 -2.513962266898e-02 3.650897398368e-04 2.601148169740e+01
1.735000000000e+02 -2.530120718644e-02 3.660844566149e-04 2.604568154389e+01
1.737500000000e+02 -2.546355027689e-02 3.670720005045e-04 2.608088370326e+01
1.740000000000e+02 -2.562540533945e-02 3.680481566983e-04 2.611706291978e+01
1.742500000000e+02 -2.578553067251e-02 3.690086383396e-04 2.615418908842e+01
1.745000000000e+02 -2.594270485282e-02 3.699491425187e-04 2.619222765027e+01
1.747500000000e+02 -2.609574160541e-02 3.708654054366e-04 2.623113997332e+01
1.750000000000e+02 -2.624350378412e-02 3.717532424439e-04 2.627088295833e+01
1.752500000000e+02 -2.638491742206e-02 3.726085550347e-04 2.631140973554e+01
1.755000000000e+02 -2.651898385833e-02 3.734276526843e-04 2.635266924057e+01
1.757500000000e+02 -2.664479113420e-02 3.742071339939e-04 2.639460651788e+01
1.760000000000e+02 -2.676152444886e-02 3.749440120735e-04 2.643716298712e+01
1.762500000000e+02 -2.686847537716e-02 3.756355633054e-04 2.648027608517e+01
1.765000000000e+02 -2.696504963718e-02 3.762795987682e-04 2.652387959418e+01
1.767500000000e+02 -2.705077241479e-02 3.768745348687e-04 2.656790356680e+01
1.770000000000e+02 -2.712529232684e-02 3.774193736047e-04 2.661227464924e+01
1.772500000000e+02 -2.718838375859e-02 3.779137271134e-04 2.665691574243e+01
1.775000000000e+02 -2.723994747421e-02 3.783578563688e-04 2.670174627986e+01
1.777500000000e+02 -2.728000915405e-02 3.787526660005e-04 2.674668249334e+01
1.780000000000e+02 -2.730871683099e-02 3.790996886126e-04 2.679163712297e+01
1.782500000000e+02 -2.732633688236e-02 3.794010579255e-04 2.683651977587e+01
1.785000000000e+02 -2.733324866824e-02 3.796594679875e-04 2.688123698013e+01
1.787500000000e+02 -2.732993807114e-02 3.798781212093e-04 2.692569225542e+01
1.790000000000e+02 -2.731699024831e-02 3.800606698259e-04 2.696978647528e+01
1.792500000000e+02 -2.729508136998e-02 3.802111399247e-04 2.701341769033e+01
1.795000000000e+02 -2.726496995179e-02 3.803338593319e-04 2.705648152127e+01
1.797500000000e+02 -2.722748740317e-02 3.804333593840e-04 2.709887128195e+01
1.800000000000e+02 -2.718352846437e-02 3.805143535892e-04 2.714047818171e+01
1.802500000000e+02 -2.713404092202e-02 3.805816134555e-04 2.718119148949e+01
1.805000000000e+02 -2.708001496355e-02 3.806398896345e-04 2.722089892400e+01
1.807500000000e+02 -2.702247148269e-02 3.806938385815e-04 2.725948664749e+01
1.810000000000e+02 -2.696245049499e-02 3.807479600390e-04 2.729683969197e+01
1.812500000000e+02 -2.690099866252e-02 3.808065232186e-04 2.733284220595e+01
1.815000000000e+02 -2.683915617435e-02 3.808734845417e-04 2.736737774115e+01
1.817500000000e+02 -2.677794411415e-02 3.809524587088e-04 2.740032972458e+01
1.820000000000e+02 -2.671835043288e-02 3.810466490242e-04 2.743158167909e+01
1.822500000000e+02 -2.666131680313e-02 3.811588009663e-04 2.746101779330e+01
1.825000000000e+02 -2.660772529906e-02 3.812911583200e-04 2.748852337458e+01
1.827500000000e+02 -2.655838615621e-02 3.814454323191e-04 2.751398550277e+01
1.830000000000e+02 -2.651402545380e-02 3.816227599905e-04 2.753729353973e+01
1.832500000000e+02 -2.647527507071e-02 3.818236994555e-04 2.755833990229e+01
1.835000000000e+02 -2.644266390674e-02 3.820482322011e-04 2.757702088375e+01
1.837500000000e+02 -2.641660997038e-02 3.822957391345e-04 2.759323737777e+01
1.840000000000e+02 -2.639741645868e-02 3.825650298469e-04 2.760689589409e+01
1.842500000000e+02 -2.638526891825e-02 3.828543572623e-04 2.761790945734e+01
1.845000000000e+02 -2.638023448546e-02 3.831614499305e-04 2.762619856581e+01
1.847500000000e+02 -2.638226449199e-02 3.834835629028e-04 2.763169228672e+01
1.850000000000e+02 -2.639119790449e-02 3.838175183223e-04 2.763432917322e+01
1.852500000000e+02 -2.640676799786e-02 3.841597689169e-04 2.763405833095e+01
1.855000000000e+02 -2.642860971102e-02 3.845064550430e-04 2.763084032203e+01
1.857500000000e+02 -2.645626816106e-02 3.848534614506e-04 2.762464800516e+01
1.860000000000e+02 -2.648920940082e-02 3.851964892261e-04 2.761546736002e+01
1.862500000000e+02 -2.652683028892e-02 3.855311039948e-04 2.760329805473e+01
1.865000000000e+02 -2.656847041164e-02 3.858528021595e-04 2.758815399748e+01
1.867500000000e+02 -2.661342239430e-02 3.861570541588e-04 2.757006358554e+01
1.870000000000e+02 -2.666094385074e-02 3.864393738554e-04 2.754906989498e+01
1.872500000000e+02 -2.671026712989e-02 3.866953045413e-04 2.752523053855e+01
1.875000000000e+02 -2.676061025839e-02 3.869204498139e-04 2.749861745242e+01
1.877500000000e+02 -2.681118567899e-02 3.871106793031e-04 2.746931632957e+01
1.880000000000e+02 -2.686121009326e-02 3.872620057900e-04 2.743742599673e+01
1.882500000000e+02 -2.690991226808e-02 3.873706290056e-04 2.740305744871e+01
1.885000000000e+02 -2.695654193782e-02 3.874329889713e-04 2.736633279577e+01
1.887500000000e+02 -2.700037712576e-02 3.874458309062e-04 2.732738407589e+01
1.890000000000e+02 -2.704073031461e-02 3.874061884418e-04 2.728635178038e+01
1.892500000000e+02 -2.707695539888e-02 3.873113490975e-04 2.724338350400e+01
1.895000000000e+02 -2.710845269461e-02 3.871590086889e-04 2.719863228244e+01
1.897500000000e+02 -2.713467406085e-02 3.869472794601e-04 2.715225505673e+01
1.900000000000e+02 -2.715512741164e-02 3.866746836937e-04 2.710441116146e+01
1.902500000000e+02 -2.716938094007e-02 3.863401926322e-04 2.705526063558e+01
1.905000000000e+02 -2.717706647324e-02 3.859432487631e-04 2.700496292484e+01
1.907500000000e+02 -2.717788168171e-02 3.854837846147e-04 2.695367536881e+01
1.910000000000e+02 -2.717159208374e-02 3.849622324920e-04 2.690155202635e+01
1.912500000000e+02 -2.715803218608e-02 3.843795247876e-04 2.684874269994e+01
1.915000000000e+02 -2.713710590757e-02 3.837370959362e-04 2.679539187458e+01
1.917500000000e+02 -2.710878630535e-02 3.830368675573e-04 2.674163809507e+01
1.920000000000e+02 -2.707311419998e-02 3.822812342499e-04 2.668761353426e+01
1.922500000000e+02 -2.703019666654e-02 3.814730487682e-04 2.663344350074e+01
1.925000000000e+02 -2.698020439008e-02 3.806155905546e-04 2.657924639238e+01
1.927500000000e+02 -2.692336856409e-02 3.797124705548e-04 2.652513366061e+01
1.930000000000e+02 -2.685997697994e-02 3.787677205433e-04 2.647121008108e+01
1.932500000000e+02 -2.679037062212e-02 3.777857645697e-04 2.641757383785e+01
1.935000000000e+02 -2.671493844860e-02 3.767712710686e-04 2.636431698478e+01
1.937500000000e+02 -2.663411130184e-02 3.757290813381e-04 2.631152580217e+01
1.940000000000e+02 -2.654835621812e-02 3.746641990041e-04 2.625928134259e+01
1.942500000000e+02 -2.645817110014e-02 3.735817821120e-04 2.620765966564e+01
1.945000000000e+02 -2.636407801879e-02 3.724870778049e-04 2.615673234575e+01
1.947500000000e+02 -2.626661748474e-02 3.713852931799e-04 2.610656679681e+01
1.950000000000e+02 -2.616634136255e-02 3.702814835608e-04 2.605722651582e+01
1.952500000000e+02 -2.606380695279e-02 3.691806097787e-04 2.600877125087e+01
1.955000000000e+02 -2.595957046431e-02 3.680874401896e-04 2.596125721151e+01
1.957500000000e+02 -2.585418220666e-02 3.670064819070e-04 2.591473687742e+01
1.960000000000e+02 -2.574818072553e-02 3.659419134211e-04 2.586925902332e+01
1.962500000000e+02 -2.564208806908e-02 3.648974677898e-04 2.582486852711e+01
1.965000000000e+02 -2.553640551555e-02 3.638766067387e-04 2.578160609896e+01
1.967500000000e+02 -2.543161006694e-02 3.628823413811e-04 2.573950794963e+01
1.970000000000e+02 -2.532815098283e-02 3.619171781885e-04 2.569860554227e+01
1.972500000000e+02 -2.522644824836e-02 3.609831557696e-04 2.565892499942e+01
1.975000000000e+02 -2.512689049964e-02 3.600818284493e-04 2.562048678823e+01
1.977500000000e+02 -2.502983352550e-02 3.592143438581e-04 2.558330537317e+01
1.980000000000e+02 -2.493560094512e-02 3.583813300405e-04 2.554738862078e+01
1.982500000000e+02 -2.484448439803e-02 3.575829866286e-04 2.551273748681e+01
1.985000000000e+02 -2.475674469047e-02 3.568192206844e-04 2.547934573406e+01
1.987500000000e+02 -2.467261462386e-02 3.560896697148e-04 2.544719941823e+01
1.990000000000e+02 -2.459230058188e-02 3.553937334494e-04 2.541627682091e+01
1.992500000000e+02 -2.451598622624e-02 3.547306436717e-04 2.538654802647e+01
1.995000000000e+02 -2.444383477765e-02 3.540995441713e-04 2.535797495396e+01
1.997500000000e+02 -2.437599254457e-02 3.534995688683e-04 2.533051118938e+01
2.000000000000e+02 -2.431259175695e-02 3.529298982782e-04 2.530410192151e+01
2.002500000000e+02 -2.425375281374e-02 3.523898103335e-04 2.527868416911e+01
2.005000000000e+02 -2.419958675338e-02 3.518787330236e-04 2.525418678415e+01
2.007500000000e+02 -2.415019659430e-02 3.513962816895e-04 2.523053084879e+01
2.010000000000e+02 -2.410567821737e-02 3.509422854639e-04 2.520762988839e+01
2.012500000000e+02 -2.406612068175e-02 3.505168283138e-04 2.518539043933e+01
2.015000000000e+02 -2.403160526468e-02 3.501202202634e-04 2.516371248487e+01
2.017500000000e+02 -2.400220410554e-02 3.497529313426e-04 2.514249017755e+01
2.020000000000e+02 -2.397797757416e-02 3.494156712118e-04 2.512161253649e+01
2.022500000000e+02 -2.395897043539e-02 3.491094056752e-04 2.510096427146e+01
2.025000000000e+02 -2.394520812601e-02 3.488351526368e-04 2.508042673028e+01
2.027500000000e+02 -2.393669258842e-02 3.485940317600e-04 2.505987888365e+01
2.030000000000e+02 -2.393339671031e-02 3.483871253178e-04 2.503919839284e+01
2.032500000000e+02 -2.393526052740e-02 3.482153290799e-04 2.501826272472e+01
2.035000000000e+02 -2.394218460911e-02 3.480794623773e-04 2.499695033325e+01
2.037500000000e+02 -2.395402633241e-02 3.479801479558e-04 2.497514180503e+01
2.040000000000e+02 -2.397059417013e-02 3.479177318332e-04 2.495272109004e+01
2.042500000000e+02 -2.399164490795e-02 3.478922200679e-04 2.492957659427e+01
2.045000000000e+02 -2.401687958338e-02 3.479032213473e-04 2.490560236749e+01
2.047500000000e+02 -2.404594202879e-02 3.479499010458e-04 2.488069913047e+01
2.050000000000e+02 -2.407841861011e-02 3.480309407612e-04 2.485477518371e+01
2.052500000000e+02 -2.411383769674e-02 3.481444892955e-04 2.482774738034e+01
2.055000000000e+02 -2.415167277656e-02 3.482881767894e-04 2.479954171114e+01
2.057500000000e+02 -2.419134506793e-02 3.484591305347e-04 2.477009402864e+01
2.060000000000e+02 -2.423222916860e-02 3.486539250086e-04 2.473935042190e+01
2.062500000000e+02 -2.427365989227e-02 3.488686045619e-04 2.470726740806e+01
2.065000000000e+02 -2.431493927999e-02 3.490987228731e-04 2.467381218025e+01
2.067500000000e+02 -2.435534663919e-02 3.493393846023e-04 2.463896247985e+01
2.070000000000e+02 -2.439414929287e-02 3.495852987367e-04 2.460270628243e+01
2.072500000000e+02 -2.443061438036e-02 3.498308521214e-04 2.456504160260e+01
2.075000000000e+02 -2.446402185907e-02 3.500701694401e-04 2.452597590856e+01
2.077500000000e+02 -2.449367801613e-02 3.502971870503e-04 2.448552541667e+01
2.080000000000e+02 -2.451892950931e-02 3.505057472970e-04 2.444371456403e+01
2.082500000000e+02 -2.453917757043e-02 3.506897184553e-04 2.440057514694e+01
2.085000000000e+02 -2.455389137363e-02 3.508430926154e-04 2.435614540675e+01
2.087500000000e+02 -2.456262211347e-02 3.509600901025e-04 2.431046938314e+01
2.090000000000e+02 -2.456501496741e-02 3.510352610491e-04 2.426359595694e+01
2.092500000000e+02 -2.456082049839e-02 3.510635924014e-04 2.421557808032e+01
2.095000000000e+02 -2.454990453393e-02 3.510406105035e-04 2.416647205027e+01
2.097500000000e+02 -2.453225463574e-02 3.509624703967e-04 2.411633668005e+01
2.100000000000e+02 -2.450798712860e-02 3.508260526997e-04 2.406523287741e+01
2.102500000000e+02 -2.447734847406e-02 3.506290342103e-04 2.401322296515e+01
2.105000000000e+02 -2.444071537511e-02 3.503699551720e-04 2.396037025680e+01
2.107500000000e+02 -2.439859157728e-02 3.500482816354e-04 2.390673871001e+01
2.110000000000e+02 -2.435160015120e-02 3.496644373240e-04 2.385239249034e+01
2.112500000000e+02 -2.430047577161e-02 3.492197884958e-04 2.379739593686e+01
2.115000000000e+02 -2.424605064936e-02 3.487166685250e-04 2.374181324879e+01
2.117500000000e+02 -2.418923949676e-02 3.481583851624e-04 2.368570838575e+01
2.120000000000e+02 -2.413102165071e-02 3.475491743976e-04 2.362914499448e+01
2.122500000000e+02 -2.407241993801e-02 3.468941373175e-04 2.357218619008e+01
2.125000000000e+02 -2.401448030378e-02 3.461991746328e-04 2.351489466926e+01
2.127500000000e+02 -2.395824749893e-02 3.454708920462e-04 2.345733249606e+01
2.130000000000e+02 -2.390474155459e-02 3.447164913311e-04 2.339956106591e+01
2.132500000000e+02 -2.385493278222e-02 3.439436414738e-04 2.334164086597e+01
2.135000000000e+02 -2.380971914562e-02 3.431603490781e-04 2.328363157579e+01
2.137500000000e+02 -2.376990211200e-02 3.423747972728e-04 2.322559168437e+01
2.140000000000e+02 -2.373616608481e-02 3.415951930284e-04 2.316757860282e+01
2.142500000000e+02 -2.370905877178e-02 3.408296129935e-04 2.310964830648e+01
2.145000000000e+02 -2.368897523542e-02 3.400858396740e-04 2.305185547673e+01
2.147500000000e+02 -2.367614413422e-02 3.393711995272e-04 2.299425321270e+01
2.150000000000e+02 -2.367061783718e-02 3.386923992742e-04 2.293689325844e+01
2.152500000000e+02 -2.367226629978e-02 3.380553635895e-04 2.287982587110e+01
2.155000000000e+02 -2.368077510531e-02 3.374651470496e-04 2.282310004783e+01
2.157500000000e+02 -2.369564759473e-02 3.369259464145e-04 2.276676381896e+01
2.160000000000e+02 -2.371621162452e-02 3.364408803023e-04 2.271086437618e+01
2.162500000000e+02 -2.374162938201e-02 3.360119201856e-04 2.265544865818e+01
2.165000000000e+02 -2.377091275117e-02 3.356399004867e-04 2.260056360301e+01
2.167500000000e+02 -2.380294056074e-02 3.353244445894e-04 2.254625685805e+01
2.170000000000e+02 -2.383648090908e-02 3.350640715969e-04 2.249257712156e+01
2.172500000000e+02 -2.387021430890e-02 3.348562479453e-04 2.243957489962e+01
2.175000000000e+02 -2.390276132105e-02 3.346974548933e-04 2.238730284021e+01
2.177500000000e+02 -2.393271035215e-02 3.345831782592e-04 2.233581642630e+01
2.180000000000e+02 -2.395864778006e-02 3.345081843915e-04 2.228517418935e+01
2.182500000000e+02 -2.397918724466e-02 3.344666933904e-04 2.223543822212e+01
2.185000000000e+02 -2.399300060376e-02 3.344523464898e-04 2.218667415477e+01
2.187500000000e+02 -2.399884671043e-02 3.344584205224e-04 2.213895138590e+01
2.190000000000e+02 -2.399560026134e-02 3.344780189754e-04 2.209234273187e+01
2.192500000000e+02 -2.398227788832e-02 3.345043241519e-04 2.204692428003e+01
2.195000000000e+02 -2.395806250829e-02 3.345305705849e-04 2.200277479992e+01
2.197500000000e+02 -2.392232449575e-02 3.345502137913e-04 2.195997497112e+01
2.200000000000e+02 -2.387463974501e-02 3.345572351062e-04 2.191860669826e+01
2.202500000000e+02 -2.381480402603e-02 3.345462242512e-04 2.187875188806e+01
2.205000000000e+02 -2.374284366579e-02 3.345124757258e-04 2.184049148723e+01
2.207500000000e+02 -2.365902196371e-02 3.344520799428e-04 2.180390416772e+01
2.210000000000e+02 -2.356384095528e-02 3.343619947607e-04 2.176906495656e+01
2.212500000000e+02 -2.345804022541e-02 3.342400999962e-04 2.173604410284e+01
2.215000000000e+02 -2.334258993046e-02 3.340852231284e-04 2.170490558767e+01
2.217500000000e+02 -2.321868145560e-02 3.338971500847e-04 2.167570608563e+01
2.220000000000e+02 -2.308771289622e-02 3.336766123100e-04 2.164849377693e+01
2.222500000000e+02 -2.295127059922e-02 3.334252561308e-04 2.162330729995e+01
2.225000000000e+02 -2.281110844142e-02 3.331456023866e-04 2.160017511966e+01
2.227500000000e+02 -2.266912244599e-02 3.328409863724e-04 2.157911483236e+01
2.230000000000e+02 -2.252732366590e-02 3.325154937505e-04 2.156013284901e+01
2.232500000000e+02 -2.238780779233e-02 3.321738824510e-04 2.154322413510e+01
2.235000000000e+02 -2.225272467491e-02 3.318215059294e-04 2.152837246860e+01
2.237500000000e+02 -2.212424518402e-02 3.314642256883e-04 2.151555066633e+01
2.240000000000e+02 -2.200452772881e-02 3.311083222541e-04 2.150472098724e+01
2.242500000000e+02 -2.189568536865e-02 3.307604063794e-04 2.149583602455e+01
2.245000000000e+02 -2.179975221057e-02 3.304273240884e-04 2.148883942297e+01
2.247500000000e+02 -2.171865073328e-02 3.301160631358e-04 2.148366688454e+01
2.250000000000e+02 -2.165416052277e-02 3.298336563409e-04 2.148024727268e+01
2.252500000000e+02 -2.160788760277e-02 3.295870647334e-04 2.147850357861e+01
2.255000000000e+02 -2.158123672722e-02 3.293830943749e-04 2.147835429899e+01
2.257500000000e+02 -2.157538489852e-02 3.292283421517e-04 2.147971442904e+01
2.260000000000e+02 -2.159125826277e-02 3.291290268893e-04 2.148249660875e+01
2.262500000000e+02 -2.162951147570e-02 3.290908860476e-04 2.148661222934e+01
2.265000000000e+02 -2.169051085880e-02 3.291190977012e-04 2.149197223125e+01
2.267500000000e+02 -2.177432100250e-02 3.292181040206e-04 2.149848827644e+01
2.270000000000e+02 -2.188069590795e-02 3.293915085565e-04 2.150607337092e+01
2.272500000000e+02 -2.200907403085e-02 3.296421569171e-04 2.151464261865e+01
2.275000000000e+02 -2.215857813472e-02 3.299718883711e-04 2.152411388674e+01
2.277500000000e+02 -2.232802028805e-02 3.303814489049e-04 2.153440811800e+01
2.280000000000e+02 -2.251591077365e-02 3.308704890212e-04 2.154545008741e+01
2.282500000000e+02 -2.272047263957e-02 3.314373595876e-04 2.155716862986e+01
2.285000000000e+02 -2.293966087448e-02 3.320791086761e-04 2.156949679148e+01
2.287500000000e+02 -2.317118528914e-02 3.327916151567e-04 2.158237250076e+01
2.290000000000e+02 -2.341253868115e-02 3.335695404827e-04 2.159573838008e+01
2.292500000000e+02 -2.366102770840e-02 3.344062794518e-04 2.160954243762e+01
2.295000000000e+02 -2.391380785852e-02 3.352939508368e-04 2.162373785136e+01
2.297500000000e+02 -2.416792054772e-02 3.362235388294e-04 2.163828366520e+01
2.300000000000e+02 -2.442033278561e-02 3.371850281345e-04 2.165314456133e+01
2.302500000000e+02 -2.466797817736e-02 3.381674915380e-04 2.166829158137e+01
2.305000000000e+02 -2.490779879311e-02 3.391592411465e-04 2.168370188715e+01
2.307500000000e+02 -2.513678743206e-02 3.401479755486e-04 2.169935946446e+01
2.310000000000e+02 -2.535202902660e-02 3.411209580179e-04 2.171525484987e+01
2.312500000000e+02 -2.555074178164e-02 3.420652391076e-04 2.173138577939e+01
2.315000000000e+02 -2.573031539594e-02 3.429678596352e-04 2.174775686778e+01
2.317500000000e+02 -2.588834802382e-02 3.438160630839e-04 2.176437983026e+01
2.320000000000e+02 -2.602268073744e-02 3.445975142276e-04 2.178127360723e+01
2.322500000000e+02 -2.613142688700e-02 3.453005039448e-04 2.179846377818e+01
2.325000000000e+02 -2.621300058956e-02 3.459141653928e-04 2.181598276034e+01
2.327500000000e+02 -2.626613807073e-02 3.464286524297e-04 2.183386891280e+01
2.330000000000e+02 -2.628991817609e-02 3.468353575788e-04 2.185216646597e+01
2.332500000000e+02 -2.628377429192e-02 3.471270505700e-04 2.187092434297e+01
2.335000000000e+02 -2.624750578897e-02 3.472980228353e-04 2.189019575070e+01
2.337500000000e+02 -2.618128179962e-02 3.473441722921e-04 2.191003704121e+01
2.340000000000e+02 -2.608563980069e-02 3.472631253125e-04 2.193050645797e+01
2.342500000000e+02 -2.596148236893e-02 3.470543660670e-04 2.195166338360e+01
2.345000000000e+02 -2.581006429386e-02 3.467190415880e-04 2.197356662844e+01
2.347500000000e+02 -2.563297955600e-02 3.462603079528e-04 2.199627361369e+01
2.350000000000e+02 -2.543213882576e-02 3.456830179485e-04 2.201983862438e+01
2.352500000000e+02 -2.520974750662e-02 3.449936370812e-04 2.204431194313e+01
2.355000000000e+02 -2.496827640680e-02 3.442002548040e-04 2.206973847486e+01
2.357500000000e+02 -2.471042791228e-02 3.433125145703e-04 2.209615646628e+01
2.360000000000e+02 -2.443910315106e-02 3.423412575294e-04 2.212359687750e+01
2.362500000000e+02 -2.415736315256e-02 3.412985482684e-04 2.215208238153e+01
2.365000000000e+02 -2.386838749053e-02 3.401973196125e-04 2.218162656023e+01
2.367500000000e+02 -2.357543387409e-02 3.390512298532e-04 2.221223380926e+01
2.370000000000e+02 -2.328179428006e-02 3.378745573744e-04 2.224389895008e+01
2.372500000000e+02 -2.299075172841e-02 3.366819061914e-04 2.227660703349e+01
2.375000000000e+02 -2.270553954057e-02 3.354880763593e-04 2.231033390364e+01
2.377500000000e+02 -2.242929944562e-02 3.343076975063e-04 2.234504643302e+01
2.380000000000e+02 -2.216504177039e-02 3.331550612796e-04 2.238070292691e+01
2.382500000000e+02 -2.191560991658e-02 3.320440404586e-04 2.241725424211e+01
2.385000000000e+02 -2.168364527062e-02 3.309878974933e-04 2.245464443104e+01
2.387500000000e+02 -2.147155712566e-02 3.299991056794e-04 2.249281184270e+01
2.390000000000e+02 -2.128149518390e-02 3.290891843652e-04 2.253168990817e+01
2.392500000000e+02 -2.111532748301e-02 3.282686298024e-04 2.257120859166e+01
2.395000000000e+02 -2.097462112945e-02 3.275468037288e-04 2.261129519912e+01
2.397500000000e+02 -2.086062822741e-02 3.269318420724e-04 2.265187550558e+01
2.400000000000e+02 -2.077427533724e-02 3.264305764638e-04 2.269287443010e+01
2.402500000000e+02 -2.071615784024e-02 3.260484773504e-04 2.273421727485e+01
2.405000000000e+02 -2.068653793248e-02 3.257896046810e-04 2.277583017949e+01
2.407500000000e+02 -2.068534732808e-02 3.256565717435e-04 2.281764076466e+01
2.410000000000e+02 -2.071219281627e-02 3.256505073006e-04 2.285957867376e+01
2.412500000000e+02 -2.076636675312e-02 3.257710985100e-04 2.290157557406e+01
2.415000000000e+02 -2.084685956250e-02 3.260165209156e-04 2.294356580279e+01
2.417500000000e+02 -2.095237660859e-02 3.263835158763e-04 2.298548612818e+01
2.420000000000e+02 -2.108135730193e-02 3.268673838119e-04 2.302727581265e+01
2.422500000000e+02 -2.123199722313e-02 3.274620692652e-04 2.306887658012e+01
2.425000000000e+02 -2.140227317475e-02 3.281601445471e-04 2.311023215203e+01
2.427500000000e+02 -2.158996891393e-02 3.289529095830e-04 2.315128855865e+01
2.430000000000e+02 -2.179270426371e-02 3.298305470724e-04 2.319199371633e+01
2.432500000000e+02 -2.200796603570e-02 3.307822168059e-04 2.323229708467e+01
2.435000000000e+02 -2.223313859925e-02 3.317961799062e-04 2.327215003695e+01
2.437500000000e+02 -2.246553708937e-02 3.328599492189e-04 2.331150562850e+01
2.440000000000e+02 -2.270244133745e-02 3.339604537696e-04 2.335031845463e+01
2.442500000000e+02 -2.294112834770e-02 3.350842154163e-04 2.338854537469e+01
2.445000000000e+02 -2.317890717290e-02 3.362175460397e-04 2.342614518735e+01
2.447500000000e+02 -2.341315069882e-02 3.373467339727e-04 2.346307964244e+01
2.450000000000e+02 -2.364132879156e-02 3.384582402172e-04 2.349931329583e+01
2.452500000000e+02 -2.386103790339e-02 3.395389006208e-04 2.353481468285e+01
2.455000000000e+02 -2.407003096805e-02 3.405761171965e-04 2.356955631377e+01
2.457500000000e+02 -2.426624298644e-02 3.415580483081e-04 2.360351591178e+01
2.460000000000e+02 -2.444781566399e-02 3.424737807927e-04 2.363667651852e+01
2.462500000000e+02 -2.461311758590e-02 3.433134867508e-04 2.366902731623e+01
2.465000000000e+02 -2.476076182222e-02 3.440685409485e-04 2.370056438525e+01
2.467500000000e+02 -2.488961937207e-02 3.447316904167e-04 2.373129061282e+01
2.470000000000e+02 -2.499882922598e-02 3.452971794601e-04 2.376121661094e+01
2.472500000000e+02 -2.508780396192e-02 3.457607377893e-04 2.379036028319e+01
2.475000000000e+02 -2.515623236157e-02 3.461196582998e-04 2.381874741473e+01
2.477500000000e+02 -2.520407727816e-02 3.463728212864e-04 2.384641091378e+01
2.480000000000e+02 -2.523157107047e-02 3.465206927122e-04 2.387339103053e+01
2.482500000000e+02 -2.523920563840e-02 3.465653202652e-04 2.389973425871e+01
2.485000000000e+02 -2.522772100865e-02 3.465102697289e-04 2.392549318142e+01
2.487500000000e+02 -2.519808892724e-02 3.463605364001e-04 2.395072507973e+01
2.490000000000e+02 -2.515149473112e-02 3.461224792291e-04 2.397549142613e+01
2.492500000000e+02 -2.508931582558e-02 3.458036926287e-04 2.399985659160e+01
2.495000000000e+02 -2.501309723722e-02 3.454127924530e-04 2.402388656338e+01
2.497500000000e+02 -2.492452812344e-02 3.449595654565e-04 2.404764817699e+01
2.500000000000e+02 -2.482541327259e-02 3.444546224364e-04 2.407120754799e+01
2.502500000000e+02 -2.471764660829e-02 3.439091650512e-04 2.409462937148e+01
2.505000000000e+02 -2.460318236811e-02 3.433348585276e-04 2.411797576054e+01
2.507500000000e+02 -2.448400571741e-02 3.427437027831e-04 2.414130529410e+01
2.510000000000e+02 -2.436210617434e-02 3.421478812652e-04 2.416467261603e+01
2.512500000000e+02 -2.423944855004e-02 3.415595725271e-04 2.418812760790e+01
2.515000000000e+02 -2.411794774521e-02 3.409905901273e-04 2.421171535643e+01
2.517500000000e+02 -2.399944320301e-02 3.404524277560e-04 2.423547593105e+01
2.520000000000e+02 -2.388567550447e-02 3.399560672791e-04 2.425944440597e+01
2.522500000000e+02 -2.377826614499e-02 3.395118086867e-04 2.428365136153e+01
2.525000000000e+02 -2.367869841824e-02 3.391291435022e-04 2.430812323914e+01
2.527500000000e+02 -2.358830145118e-02 3.388166303637e-04 2.433288305177e+01
2.530000000000e+02 -2.350823665949e-02 3.385817846250e-04 2.435795108058e+01
2.532500000000e+02 -2.343948811386e-02 3.384310720180e-04 2.438334587538e+01
2.535000000000e+02 -2.338285511879e-02 3.383698134834e-04 2.440908511639e+01
2.537500000000e+02 -2.333894797033e-02 3.384021229220e-04 2.443518654667e+01
2.540000000000e+02 -2.330818767410e-02 3.385309122095e-04 2.446166897984e+01
2.542500000000e+02 -2.329080777565e-02 3.387578967959e-04 2.448855313046e+01
2.545000000000e+02 -2.328685965667e-02 3.390836196657e-04 2.451586241843e+01
2.547500000000e+02 -2.329622017807e-02 3.395074450140e-04 2.454362362103e+01
2.550000000000e+02 -2.331860220577e-02 3.400276690298e-04 2.457186742483e+01
2.552500000000e+02 -2.335356680421e-02 3.406416775355e-04 2.460062876258e+01
2.555000000000e+02 -2.340053775309e-02 3.413458802261e-04 2.462994700932e+01
2.557500000000e+02 -2.345881722106e-02 3.421358199626e-04 2.465986597415e+01
2.560000000000e+02 -2.352760316814e-02 3.430062812313e-04 2.469043375902e+01
2.562500000000e+02 -2.360600707889e-02 3.439513842150e-04 2.472170237495e+01
2.565000000000e+02 -2.369307232032e-02 3.449647445068e-04 2.475372726002e+01
2.567500000000e+02 -2.378779270195e-02 3.460395330103e-04 2.478656662966e+01
2.570000000000e+02 -2.388913036753e-02 3.471685897284e-04 2.482028068679e+01
2.572500000000e+02 -2.399603435744e-02 3.483445169688e-04 2.485493081510e+01
2.575000000000e+02 -2.410745686883e-02 3.495598063917e-04 2.489057853157e+01
2.577500000000e+02 -2.422236973808e-02 3.508069400617e-04 2.492728453421e+01
2.580000000000e+02 -2.433977839917e-02 3.520784831233e-04 2.496510761749e+01
2.582500000000e+02 -2.445873561145e-02 3.533671721558e-04 2.500410370728e+01
2.585000000000e+02 -2.457835173216e-02 3.546660272733e-04 2.504432465625e+01
2.587500000000e+02 -2.469780416723e-02 3.559684146041e-04 2.508581726839e+01
2.590000000000e+02 -2.481634514094e-02 3.572679508330e-04 2.512862240287e+01
2.592500000000e+02 -2.493330563928e-02 3.585587294269e-04 2.517277378728e+01
2.595000000000e+02 -2.504809963945e-02 3.598353207662e-04 2.521829740171e+01
2.597500000000e+02 -2.516022426304e-02 3.610927965119e-04 2.526521033691e+01
2.600000000000e+02 -2.526925936797e-02 3.623267279279e-04 2.531352036617e+01
2.602500000000e+02 -2.537486323451e-02 3.635331725998e-04 2.536322490247e+01
2.605000000000e+02 -2.547676931802e-02 3.647086514886e-04 2.541431078195e+01
2.607500000000e+02 -2.557477924046e-02 3.658500774773e-04 2.546675333706e+01
2.610000000000e+02 -2.566875538188e-02 3.669549556660e-04 2.552051642321e+01
2.612500000000e+02 -2.575861095425e-02 3.680212268119e-04 2.557555162210e+01
2.615000000000e+02 -2.584430154175e-02 3.690470322776e-04 2.563179847131e+01
2.617500000000e+02 -2.592581506155e-02 3.700308250679e-04 2.568918419046e+01
2.620000000000e+02 -2.600316097747e-02 3.709713671664e-04 2.574762346985e+01
2.622500000000e+02 -2.607636045730e-02 3.718676773608e-04 2.580701914023e+01
2.625000000000e+02 -2.614543679211e-02 3.727189755754e-04 2.586726185668e+01
2.627500000000e+02 -2.621040653315e-02 3.735246623987e-04 2.592823113924e+01
2.630000000000e+02 -2.627127272574e-02 3.742842771093e-04 2.598979529806e+01
2.632500000000e+02 -2.632801880241e-02 3.749974745575e-04 2.605181278647e+01
2.635000000000e+02 -2.638060533943e-02 3.756640493632e-04 2.611413239568e+01
2.637500000000e+02 -2.642896719440e-02 3.762839285479e-04 2.617659488510e+01
2.640000000000e+02 -2.647301469241e-02 3.768571760298e-04 2.623903353182e+01
2.642500000000e+02 -2.651263534998e-02 3.773840100821e-04 2.630127561024e+01
2.645000000000e+02 -2.654769748613e-02 3.778648262582e-04 2.636314398306e+01
2.647500000000e+02 -2.657805625129e-02 3.783002204588e-04 2.642445799390e+01
2.650000000000e+02 -2.660355971781e-02 3.786910186735e-04 2.648503562549e+01
2.652500000000e+02 -2.662405727825e-02 3.790383033976e-04 2.654469456542e+01
2.655000000000e+02 -2.663940764826e-02 3.793434401417e-04 2.660325409410e+01
2.657500000000e+02 -2.664948784377e-02 3.796081012575e-04 2.666053695122e+01
2.660000000000e+02 -2.665420284563e-02 3.798342813224e-04 2.671637055657e+01
2.662500000000e+02 -2.665349435136e-02 3.800242830076e-04 2.677058919154e+01
2.665000000000e+02 -2.664735016691e-02 3.801806780887e-04 2.682303517865e+01
2.667500000000e+02 -2.663581188745e-02 3.803065684637e-04 2.687356063682e+01
2.670000000000e+02 -2.661898258184e-02 3.804053177537e-04 2.692202909890e+01
2.672500000000e+02 -2.659703370485e-02 3.804805696300e-04 2.696831651578e+01
2.675000000000e+02 -2.657021052446e-02 3.805362784156e-04 2.701231262781e+01
2.677500000000e+02 -2.653883695330e-02 3.805765573203e-04 2.705392211892e+01
2.680000000000e+02 -2.650331816635e-02 3.806056298410e-04 2.709306515274e+01
2.682500000000e+02 -2.646414125122e-02 3.806278984785e-04 2.712967817291e+01
2.685000000000e+02 -2.642187400283e-02 3.806478312140e-04 2.716371419910e+01
2.687500000000e+02 -2.637716269708e-02 3.806698799955e-04 2.719514311481e+01
2.690000000000e+02 -2.633072644086e-02 3.806983969362e-04 2.722395132750e+01
2.692500000000e+02 -2.628335131252e-02 3.807375545063e-04 2.725014157428e+01
2.695000000000e+02 -2.623588167500e-02 3.807912483040e-04 2.727373226845e+01
2.697500000000e+02 -2.618921099554e-02 3.808630806394e-04 2.729475683134e+01
2.700000000000e+02 -2.614426854975e-02 3.809562321046e-04 2.731326249393e+01
2.702500000000e+02 -2.610200694776e-02 3.810733901843e-04 2.732930923302e+01
2.705000000000e+02 -2.606338863821e-02 3.812167010682e-04 2.734296856106e+01
2.707500000000e+02 -2.602936882851e-02 3.813877150822e-04 2.735432192591e+01
2.710000000000e+02 -2.600088082665e-02 3.815873580360e-04 2.736345936173e+01
2.712500000000e+02 -2.597881955518e-02 3.818158963453e-04 2.737047794507e+01
2.715000000000e+02 -2.596402494956e-02 3.820729292244e-04 2.737548025851e+01
2.717500000000e+02 -2.595726754559e-02 3.823573992009e-04 2.737857304381e+01
2.720000000000e+02 -2.595923169741e-02 3.826676414340e-04 2.737986559090e+01
2.722500000000e+02 -2.597050342237e-02 3.830013997259e-04 2.737946853522e+01
2.725000000000e+02 -2.599155750428e-02 3.833558623217e-04 2.737749256037e+01
2.727500000000e+02 -2.602274848505e-02 3.837277492598e-04 2.737404743067e+01
2.730000000000e+02 -2.606430047386e-02 3.841133810888e-04 2.736924077661e+01
2.732500000000e+02 -2.611630185841e-02 3.845087781808e-04 2.736317733179e+01
2.735000000000e+02 -2.617870136437e-02 3.849097149943e-04 2.735595831944e+01
2.737500000000e+02 -2.625130423152e-02 3.853118258946e-04 2.734768058112e+01
2.740000000000e+02 -2.633377329424e-02 3.857106938899e-04 2.733843617051e+01
2.742500000000e+02 -2.642562970369e-02 3.861019490996e-04 2.732831208809e+01
2.745000000000e+02 -2.652625516375e-02 3.864813275850e-04 2.731738961448e+01
2.747500000000e+02 -2.663489736392e-02 3.868447463786e-04 2.730574443546e+01
2.750000000000e+02 -2.675067492970e-02 3.871883424066e-04 2.729344604449e+01
2.752500000000e+02 -2.687258532464e-02 3.875085168339e-04 2.728055800192e+01
2.755000000000e+02 -2.699951223427e-02 3.878019827340e-04 2.726713739310e+01
2.757500000000e+02 -2.713023411452e-02 3.880657776889e-04 2.725323519098e+01
2.760000000000e+02 -2.726343390401e-02 3.882972630338e-04 2.723889574063e+01
2.762500000000e+02 -2.739770875357e-02 3.884941200715e-04 2.722415719870e+01
2.765000000000e+02 -2.753158182884e-02 3.886543267706e-04 2.720905104107e+01
2.767500000000e+02 -2.766351349612e-02 3.887761007310e-04 2.719360250383e+01
2.770000000000e+02 -2.779191428406e-02 3.888579506545e-04 2.717783044533e+01
2.772500000000e+02 -2.791515955279e-02 3.888986125406e-04 2.716174722317e+01
2.775000000000e+02 -2.803160227156e-02 3.888969530387e-04 2.714535925389e+01
2.777500000000e+02 -2.813959100448e-02 3.888519607473e-04 2.712866663641e+01
2.780000000000e+02 -2.823748465567e-02 3.887627236106e-04 2.711166387552e+01
2.782500000000e+02 -2.832367364132e-02 3.886284039923e-04 2.709433958937e+01
2.785000000000e+02 -2.839659653167e-02 3.884482081964e-04 2.707667732769e+01
2.787500000000e+02 -2.845476392895e-02 3.882213820708e-04 2.705865537424e+01
2.790000000000e+02 -2.849677627372e-02 3.879471983638e-04 2.704024766627e+01
2.792500000000e+02 -2.852134840632e-02 3.876249707928e-04 2.702142375863e+01
2.795000000000e+02 -2.852733010525e-02 3.872540924499e-04 2.700214948563e+01
2.797500000000e+02 -2.851372573933e-02 3.868340196086e-04 2.698238766406e+01
2.800000000000e+02 -2.847971874896e-02 3.863643226809e-04 2.696209815941e+01
2.802500000000e+02 -2.842468585613e-02 3.858446772487e-04 2.694123895417e+01
2.805000000000e+02 -2.834821877203e-02 3.852749231494e-04 2.691976625154e+01
2.807500000000e+02 -2.825013823517e-02 3.846550864258e-04 2.689763523368e+01
2.810000000000e+02 -2.813050515581e-02 3.839854160009e-04 2.687480080316e+01
2.812500000000e+02 -2.798963370143e-02 3.832663971082e-04 2.685121768049e+01
2.815000000000e+02 -2.782809288781e-02 3.824987597232e-04 2.682684142748e+01
2.817500000000e+02 -2.764671209854e-02 3.816835003314e-04 2.680162851129e+01
2.820000000000e+02 -2.744657670123e-02 3.808218822264e-04 2.677553695011e+01
2.822500000000e+02 -2.722902025599e-02 3.799154363309e-04 2.674852691982e+01
2.825000000000e+02 -2.699561536120e-02 3.789659624705e-04 2.672056079228e+01
2.827500000000e+02 -2.674815656463e-02 3.779755197559e-04 2.669160372528e+01
2.830000000000e+02 -2.648864134723e-02 3.769464203324e-04 2.666162386231e+01
2.832500000000e+02 -2.621924588317e-02 3.758812157896e-04 2.663059284302e+01
2.835000000000e+02 -2.594229999936e-02 3.747826934325e-04 2.659848570246e+01
2.837500000000e+02 -2.566025702691e-02 3.736538624262e-04 2.656528125784e+01
2.840000000000e+02 -2.537566284065e-02 3.724979218715e-04 2.653096247088e+01
2.842500000000e+02 -2.509112352727e-02 3.713182841153e-04 2.649551626265e+01
2.845000000000e+02 -2.480927231295e-02 3.701186797459e-04 2.645893389474e+01
2.847500000000e+02 -2.453273597737e-02 3.689029512002e-04 2.642121097706e+01
2.850000000000e+02 -2.426410283789e-02 3.676752210239e-04 2.638234783217e+01
2.852500000000e+02 -2.400588942996e-02 3.664396973750e-04 2.634234923256e+01
2.855000000000e+02 -2.376051049460e-02 3.652007317253e-04 2.630122474561e+01
2.857500000000e+02 -2.353025013452e-02 3.639629030555e-04 2.625898868311e+01
2.860000000000e+02 -2.331723749708e-02 3.627310189273e-04 2.621566043385e+01
2.862500000000e+02 -2.312342033303e-02 3.615100641537e-04 2.617126412555e+01
2.865000000000e+02 -2.295054562349e-02 3.603051251400e-04 2.612582891568e+01
2.867500000000e+02 -2.280014119523e-02 3.591214380399e-04 2.607938892599e+01
2.870000000000e+02 -2.267349875426e-02 3.579643004087e-04 2.603198314575e+01
2.872500000000e+02 -2.257166427148e-02 3.568390610646e-04 2.598365564109e+01
2.875000000000e+02 -2.249542353014e-02 3.557510620405e-04 2.593445502537e+01
2.877500000000e+02 -2.244529836367e-02 3.547056127279e-04 2.588443457721e+01
2.880000000000e+02 -2.242154081876e-02 3.537079627024e-04 2.583365188210e+01
2.882500000000e+02 -2.242413539061e-02 3.527632245593e-04 2.578216884519e+01
2.885000000000e+02 -2.245279484120e-02 3.518761403089e-04 2.573005092109e+01
2.887500000000e+02 -2.250696683812e-02 3.510512290177e-04 2.567736694206e+01
2.890000000000e+02 -2.258584375299e-02 3.502927014820e-04 2.562418886547e+01
2.892500000000e+02 -2.268836532819e-02 3.496043333328e-04 2.557059076718e+01
2.895000000000e+02 -2.281323674382e-02 3.489894212248e-04 2.551664882659e+01
2.897500000000e+02 -2.295893537499e-02 3.484506758750e-04 2.546244017334e+01
2.900000000000e+02 -2.312373236801e-02 3.479901791029e-04 2.540804276044e+01
2.902500000000e+02 -2.330570334719e-02 3.476092799205e-04 2.535353416720e+01
2.905000000000e+02 -2.350275304713e-02 3.473085563616e-04 2.529899140458e+01
2.907500000000e+02 -2.371262968170e-02 3.470877150780e-04 2.524448973571e+01
2.910000000000e+02 -2.393295068670e-02 3.469455613435e-04 2.519010242920e+01
2.912500000000e+02 -2.416121991519e-02 3.468799224295e-04 2.513589967328e+01
2.915000000000e+02 -2.439485426059e-02 3.468876235360e-04 2.508194832249e+01
2.917500000000e+02 -2.463120381899e-02 3.469644356949e-04 2.502831095225e+01
2.920000000000e+02 -2.486757884278e-02 3.471051140745e-04 2.497504564832e+01
2.922500000000e+02 -2.510127238764e-02 3.473033754133e-04 2.492220524023e+01
2.925000000000e+02 -2.532958639089e-02 3.475518975020e-04 2.486983717381e+01
2.927500000000e+02 -2.554985610036e-02 3.478423713362e-04 2.481798295908e+01
2.930000000000e+02 -2.575947471971e-02 3.481655746001e-04 2.476667814978e+01
2.932500000000e+02 -2.595591989064e-02 3.485114519571e-04 2.471595201933e+01
2.935000000000e+02 -2.613677672037e-02 3.488692265894e-04 2.466582766233e+01
2.937500000000e+02 -2.629976518066e-02 3.492275298149e-04 2.461632191032e+01
2.940000000000e+02 -2.644276065569e-02 3.495745373695e-04 2.456744554102e+01
2.942500000000e+02 -2.656382100541e-02 3.498981456433e-04 2.451920342258e+01
2.945000000000e+02 -2.666120757103e-02 3.501861482638e-04 2.447159483384e+01
2.947500000000e+02 -2.673340397310e-02 3.504264186344e-04 2.442461379308e+01
2.950000000000e+02 -2.677914143837e-02 3.506071324002e-04 2.437824949870e+01
2.952500000000e+02 -2.679741049335e-02 3.507169513075e-04 2.433248675333e+01
2.955000000000e+02 -2.678748307094e-02 3.507452543110e-04 2.428730653876e+01
2.957500000000e+02 -2.674892382496e-02 3.506823351399e-04 2.424268655946e+01
2.960000000000e+02 -2.668159777296e-02 3.505195856581e-04 2.419860174818e+01
2.962500000000e+02 -2.658568440237e-02 3.502497069318e-04 2.415502497995e+01
2.965000000000e+02 -2.646167894412e-02 3.498668662171e-04 2.411192763818e+01
2.967500000000e+02 -2.631038984324e-02 3.493668088844e-04 2.406928010804e+01
2.970000000000e+02 -2.613294202951e-02 3.487470282702e-04 2.402705253930e+01
2.972500000000e+02 -2.593076614242e-02 3.480068994740e-04 2.398521533927e+01
2.975000000000e+02 -2.570558397871e-02 3.471476454995e-04 2.394373957088e+01
2.977500000000e+02 -2.545939855603e-02 3.461724416349e-04 2.390259767976e+01
2.980000000000e+02 -2.519447094159e-02 3.450863807901e-04 2.386176383570e+01
2.982500000000e+02 -2.491329405915e-02 3.438964352016e-04 2.382121418985e+01
2.985000000000e+02 -2.461856973250e-02 3.426113209046e-04 2.378092749007e+01
2.987500000000e+02 -2.431317457383e-02 3.412414635421e-04 2.374088524670e+01
2.990000000000e+02 -2.400012452683e-02 3.397987574211e-04 2.370107183242e+01
2.992500000000e+02 -2.368254190513e-02 3.382965624903e-04 2.366147495443e+01
2.995000000000e+02 -2.336361425469e-02 3.367495475260e-04 2.362208561929e+01
2.997500000000e+02 -2.304655573534e-02 3.351732747944e-04 2.358289832689e+01
3.000000000000e+02 -2.273456636416e-02 3.335840281265e-04 2.354391092962e+01
3.002500000000e+02 -2.243079347193e-02 3.319986122312e-04 2.350512496823e+01
3.005000000000e+02 -2.213829168788e-02 3.304341698430e-04 2.346654547083e+01
3.007500000000e+02 -2.185998539100e-02 3.289076478241e-04 2.342818102192e+01
3.010000000000e+02 -2.159863421947e-02 3.274357789314e-04 2.339004349949e+01
3.012500000000e+02 -2.135679892356e-02 3.260348509388e-04 2.335214833121e+01
3.015000000000e+02 -2.113681245527e-02 3.247204159611e-04 2.331451419060e+01
3.017500000000e+02 -2.094075390196e-02 3.235070816847e-04 2.327716293927e+01
3.020000000000e+02 -2.077042595397e-02 3.224083158652e-04 2.324011955884e+01
3.022500000000e+02 -2.062733988030e-02 3.214362683671e-04 2.320341177637e+01
3.025000000000e+02 -2.051269849249e-02 3.206016145818e-04 2.316707023300e+01
3.027500000000e+02 -2.042739046917e-02 3.199134381529e-04 2.313112806628e+01
3.030000000000e+02 -2.037198427753e-02 3.193791308938e-04 2.309562079185e+01
3.032500000000e+02 -2.034673210906e-02 3.190043064592e-04 2.306058580957e+01
3.035000000000e+02 -2.035156861765e-02 3.187927237816e-04 2.302606247426e+01
3.037500000000e+02 -2.038612124758e-02 3.187463000945e-04 2.299209158172e+01
3.040000000000e+02 -2.044972477173e-02 3.188651398479e-04 2.295871482447e+01
3.042500000000e+02 -2.054142844546e-02 3.191475138939e-04 2.292597483183e+01
3.045000000000e+02 -2.066002087245e-02 3.195899391055e-04 2.289391423262e+01
3.047500000000e+02 -2.080404082930e-02 3.201872275951e-04 2.286257572232e+01
3.050000000000e+02 -2.097180565855e-02 3.209326069531e-04 2.283200105582e+01
3.052500000000e+02 -2.116142625944e-02 3.218177982918e-04 2.280223103888e+01
3.055000000000e+02 -2.137083294373e-02 3.228331434356e-04 2.277330483758e+01
3.057500000000e+02 -2.159780036990e-02 3.239677385704e-04 2.274525934915e+01
3.060000000000e+02 -2.183996929072e-02 3.252095631407e-04 2.271812887197e+01
3.062500000000e+02 -2.209486834047e-02 3.265456223656e-04 2.269194489219e+01
3.065000000000e+02 -2.235994324792e-02 3.279621252838e-04 2.266673515573e+01
3.067500000000e+02 -2.263257520038e-02 3.294446198430e-04 2.264252391168e+01
3.070000000000e+02 -2.291010962493e-02 3.309781755114e-04 2.261933099098e+01
3.072500000000e+02 -2.318987558995e-02 3.325475294458e-04 2.259717217685e+01
3.075000000000e+02 -2.346921298791e-02 3.341372606596e-04 2.257605839178e+01
3.077500000000e+02 -2.374549323023e-02 3.357319180721e-04 2.255599621398e+01
3.080000000000e+02 -2.401614452537e-02 3.373162001555e-04 2.253698718609e+01
3.082500000000e+02 -2.427867363083e-02 3.388752123747e-04 2.251902847718e+01
3.085000000000e+02 -2.453068888215e-02 3.403945016817e-04 2.250211231303e+01
3.087500000000e+02 -2.476992230925e-02 3.418601942316e-04 2.248622669409e+01
3.090000000000e+02 -2.499425129159e-02 3.432591227822e-04 2.247135535039e+01
3.092500000000e+02 -2.520171725006e-02 3.445791180807e-04 2.245747773492e+01
3.095000000000e+02 -2.539054713545e-02 3.458090014468e-04 2.244456989724e+01
3.097500000000e+02 -2.555916711427e-02 3.469386660926e-04 2.243260414617e+01
3.100000000000e+02 -2.570622135269e-02 3.479592417314e-04 2.242154998120e+01
3.102500000000e+02 -2.583058359138e-02 3.488631375127e-04 2.241137421236e+01
3.105000000000e+02 -2.593136507645e-02 3.496439490104e-04 2.240204108712e+01
3.107500000000e+02 -2.600792747606e-02 3.502968797283e-04 2.239351326114e+01
3.110000000000e+02 -2.605988089111e-02 3.508185681021e-04 2.238575150876e+01
3.112500000000e+02 -2.608709061610e-02 3.512070685592e-04 2.237871567063e+01
3.115000000000e+02 -2.608967216298e-02 3.514618735481e-04 2.237236476163e+01
3.117500000000e+02 -2.606798305504e-02 3.515838889431e-04 2.236665704377e+01
3.120000000000e+02 -2.602262022132e-02 3.515754174329e-04 2.236155083245e+01
3.122500000000e+02 -2.595440583099e-02 3.514401021668e-04 2.235700451191e+01
3.125000000000e+02 -2.586437078468e-02 3.511828655572e-04 2.235297653051e+01
3.127500000000e+02 -2.575374466003e-02 3.508098044474e-04 2.234942609068e+01
3.130000000000e+02 -2.562393516693e-02 3.503281592328e-04 2.234631306945e+01
3.132500000000e+02 -2.547650666247e-02 3.497461774384e-04 2.234359789791e+01
3.135000000000e+02 -2.531316596137e-02 3.490729850461e-04 2.234124213891e+01
3.137500000000e+02 -2.513573873008e-02 3.483184833590e-04 2.233920823063e+01
3.140000000000e+02 -2.494615076980e-02 3.474932240431e-04 2.233745966412e+01
3.142500000000e+02 -2.474640561502e-02 3.466082573622e-04 2.233596066959e+01
3.145000000000e+02 -2.453856950089e-02 3.456750566292e-04 2.233467668487e+01
3.147500000000e+02 -2.432475013723e-02 3.447053922752e-04 2.233357399992e+01
3.150000000000e+02 -2.410708005900e-02 3.437111475520e-04 2.233261987945e+01
3.152500000000e+02 -2.388769863277e-02 3.427042381045e-04 2.233178218036e+01
3.155000000000e+02 -2.366873899172e-02 3.416965260893e-04 2.233102981675e+01
3.157500000000e+02 -2.345231178762e-02 3.406996848925e-04 2.233033238569e+01
3.160000000000e+02 -2.324049177726e-02 3.397250705072e-04 2.232966030843e+01
3.162500000000e+02 -2.303530470312e-02 3.387836070113e-04 2.232898447010e+01
3.165000000000e+02 -2.283871549768e-02 3.378856781958e-04 2.232827673771e+01
3.167500000000e+02 -2.265261570583e-02 3.370410124097e-04 2.232750963471e+01
3.170000000000e+02 -2.247881156269e-02 3.362586906282e-04 2.232665644815e+01
3.172500000000e+02 -2.231901227768e-02 3.355470437549e-04 2.232569137787e+01
3.175000000000e+02 -2.217481944420e-02 3.349134989164e-04 2.232458921810e+01
3.177500000000e+02 -2.204771356492e-02 3.343646262352e-04 2.232332598666e+01
3.180000000000e+02 -2.193904311244e-02 3.339059705137e-04 2.232187864073e+01
3.182500000000e+02 -2.185001110173e-02 3.335420202840e-04 2.232022535043e+01
3.185000000000e+02 -2.178166481331e-02 3.332762227733e-04 2.231834521841e+01
3.187500000000e+02 -2.173487928980e-02 3.331109240424e-04 2.231621905718e+01
3.190000000000e+02 -2.171034924302e-02 3.330473598167e-04 2.231382871512e+01
3.192500000000e+02 -2.170857222868e-02 3.330856686077e-04 2.231115788527e+01
3.195000000000e+02 -2.172983850154e-02 3.332248787937e-04 2.230819191980e+01
3.197500000000e+02 -2.177422235291e-02 3.334627732579e-04 2.230491765984e+01
3.200000000000e+02 -2.184156706352e-02 3.337959348492e-04 2.230132426680e+01
3.202500000000e+02 -2.193148294296e-02 3.342199210114e-04 2.229740254179e+01
3.205000000000e+02 -2.204333484268e-02 3.347292478280e-04 2.229314590849e+01
3.207500000000e+02 -2.217624481963e-02 3.353174286147e-04 2.228854974569e+01
3.210000000000e+02 -2.232908499279e-02 3.359770091370e-04 2.228361238054e+01
3.212500000000e+02 -2.250048589079e-02 3.366996538128e-04 2.227833446044e+01
3.215000000000e+02 -2.268883572782e-02 3.374762060164e-04 2.227271997621e+01
3.217500000000e+02 -2.289229521917e-02 3.382967965739e-04 2.226677563448e+01
3.220000000000e+02 -2.310880461436e-02 3.391509559397e-04 2.226051191006e+01
3.222500000000e+02 -2.333610544301e-02 3.400277095597e-04 2.225394243218e+01
3.225000000000e+02 -2.357175553626e-02 3.409157083934e-04 2.224708503686e+01
3.227500000000e+02 -2.381315721708e-02 3.418032892018e-04 2.223996113660e+01
3.230000000000e+02 -2.405757982593e-02 3.426786668881e-04 2.223259676563e+01
3.232500000000e+02 -2.430219341174e-02 3.435300628480e-04 2.222502191924e+01
3.235000000000e+02 -2.454409845260e-02 3.443458307154e-04 2.221727155596e+01
3.237500000000e+02 -2.478036328682e-02 3.451145453380e-04 2.220938488474e+01
3.240000000000e+02 -2.500805892296e-02 3.458253031351e-04 2.220140619653e+01
3.242500000000e+02 -2.522429765247e-02 3.464678168537e-04 2.219338459759e+01
3.245000000000e+02 -2.542627039615e-02 3.470323428905e-04 2.218537373928e+01
3.247500000000e+02 -2.561128542937e-02 3.475099300159e-04 2.217743245783e+01
3.250000000000e+02 -2.577680384432e-02 3.478925806069e-04 2.216962392360e+01
3.252500000000e+02 -2.592047637231e-02 3.481733544469e-04 2.216201616199e+01
3.255000000000e+02 -2.604017614544e-02 3.483464345376e-04 2.215468155598e+01
3.257500000000e+02 -2.613402735622e-02 3.484071759090e-04 2.214769632959e+01
3.260000000000e+02 -2.620043653476e-02 3.483522556795e-04 2.214114083699e+01
3.262500000000e+02 -2.623811175717e-02 3.481797013414e-04 2.213509848549e+01
3.265000000000e+02 -2.624608710397e-02 3.478888788992e-04 2.212965587702e+01
3.267500000000e+02 -2.622373695375e-02 3.474805661241e-04 2.212490203747e+01
3.270000000000e+02 -2.617078552975e-02 3.469569668603e-04 2.212092762678e+01
3.272500000000e+02 -2.608731947825e-02 3.463216874911e-04 2.211782477788e+01
3.275000000000e+02 -2.597378876644e-02 3.455797063847e-04 2.211568618765e+01
3.277500000000e+02 -2.583100252613e-02 3.447371800297e-04 2.211460421437e+01
3.280000000000e+02 -2.566012867415e-02 3.438015630819e-04 2.211467055120e+01
3.282500000000e+02 -2.546268078401e-02 3.427814105798e-04 2.211597519053e+01
3.285000000000e+02 -2.524050549969e-02 3.416864946471e-04 2.211860578725e+01
3.287500000000e+02 -2.499576067215e-02 3.405276831521e-04 2.212264666273e+01
3.290000000000e+02 -2.473089853219e-02 3.393166210715e-04 2.212817840864e+01
3.292500000000e+02 -2.444863791953e-02 3.380656521574e-04 2.213527698810e+01
3.295000000000e+02 -2.415193335046e-02 3.367878444725e-04 2.214401291374e+01
3.297500000000e+02 -2.384394752976e-02 3.354965636678e-04 2.215445094786e+01
3.300000000000e+02 -2.352801375441e-02 3.342054296040e-04 2.216664933700e+01
3.302500000000e+02 -2.320759945350e-02 3.329283109548e-04 2.218065944007e+01
3.305000000000e+02 -2.288626470707e-02 3.316790919869e-04 2.219652515250e+01
3.307500000000e+02 -2.256762460062e-02 3.304714917868e-04 2.221428288698e+01
3.310000000000e+02 -2.225530483319e-02 3.293189123545e-04 2.223396118159e+01
3.312500000000e+02 -2.195289908891e-02 3.282343195865e-04 2.225558067465e+01
3.315000000000e+02 -2.166392527576e-02 3.272300539308e-04 2.227915392837e+01
3.317500000000e+02 -2.139178305145e-02 3.263176113252e-04 2.230468575091e+01
3.320000000000e+02 -2.113971126524e-02 3.255076345467e-04 2.233217318430e+01
3.322500000000e+02 -2.091074713246e-02 3.248097806953e-04 2.236160582237e+01
3.325000000000e+02 -2.070768872998e-02 3.242326023686e-04 2.239296597545e+01
3.327500000000e+02 -2.053305775528e-02 3.237834457679e-04 2.242622924930e+01
3.330000000000e+02 -2.038906778452e-02 3.234683806887e-04 2.246136481975e+01
3.332500000000e+02 -2.027759489021e-02 3.232921405106e-04 2.249833594677e+01
3.335000000000e+02 -2.020015512584e-02 3.232580881400e-04 2.253710032661e+01
3.337500000000e+02 -2.015788083602e-02 3.233681738737e-04 2.257761081134e+01
3.340000000000e+02 -2.015151022303e-02 3.236229452903e-04 2.261981565361e+01
3.342500000000e+02 -2.018137332799e-02 3.240215470568e-04 2.266365922471e+01
3.345000000000e+02 -2.024738932073e-02 3.245617507778e-04 2.270908240536e+01
3.347500000000e+02 -2.034906969158e-02 3.252399381390e-04 2.275602298057e+01
3.350000000000e+02 -2.048551946398e-02 3.260511872927e-04 2.280441629636e+01
3.352500000000e+02 -2.065545440497e-02 3.269894050863e-04 2.285419547742e+01
3.355000000000e+02 -2.085721216897e-02 3.280473258213e-04 2.290529206742e+01
3.357500000000e+02 -2.108877938733e-02 3.292166028901e-04 2.295763621907e+01
3.360000000000e+02 -2.134781270231e-02 3.304878719291e-04 2.301115729470e+01
3.362500000000e+02 -2.163167469034e-02 3.318508845440e-04 2.306578403998e+01
3.365000000000e+02 -2.193746312842e-02 3.332946987496e-04 2.312144514319e+01
3.367500000000e+02 -2.226205279247e-02 3.348076700089e-04 2.317806940295e+01
3.370000000000e+02 -2.260213169632e-02 3.363776193433e-04 2.323558625407e+01
3.372500000000e+02 -2.295424607510e-02 3.379918745917e-04 2.329392592378e+01
3.375000000000e+02 -2.331484100712e-02 3.396374387162e-04 2.335301991986e+01
3.377500000000e+02 -2.368030635658e-02 3.413011506094e-04 2.341280117515e+01
3.380000000000e+02 -2.404701880381e-02 3.429697915534e-04 2.347320448085e+01
3.382500000000e+02 -2.441138594367e-02 3.446301997396e-04 2.353416659742e+01
3.385000000000e+02 -2.476988791617e-02 3.462694020971e-04 2.359562660030e+01
3.387500000000e+02 -2.511911822327e-02 3.478747342709e-04 2.365752600806e+01
3.390000000000e+02 -2.545582048287e-02 3.494339360368e-04 2.371980886620e+01
3.392500000000e+02 -2.577692571099e-02 3.509353023888e-04 2.378242193227e+01
3.395000000000e+02 -2.607958212938e-02 3.523678454396e-04 2.384531457099e+01
3.397500000000e+02 -2.636118733090e-02 3.537213304820e-04 2.390843881113e+01
3.400000000000e+02 -2.661940993325e-02 3.549863768823e-04 2.397174911237e+01
3.402500000000e+02 -2.685221399600e-02 3.561545754959e-04 2.403520226474e+01
3.405000000000e+02 -2.705787477643e-02 3.572186121572e-04 2.409875708377e+01
3.407500000000e+02 -2.723498962971e-02 3.581723390606e-04 2.416237404456e+01
3.410000000000e+02 -2.738249162518e-02 3.590107854094e-04 2.422601498383e+01
3.412500000000e+02 -2.749964885207e-02 3.597302270935e-04 2.428964256914e+01
3.415000000000e+02 -2.758606980897e-02 3.603282749667e-04 2.435321991715e+01
3.417500000000e+02 -2.764169751039e-02 3.608039433364e-04 2.441671006535e+01
3.420000000000e+02 -2.766680043447e-02 3.611575804160e-04 2.448007544084e+01
3.422500000000e+02 -2.766196537388e-02 3.613909546881e-04 2.454327744836e+01
3.425000000000e+02 -2.762808073603e-02 3.615071470132e-04 2.460627597238e+01
3.427500000000e+02 -2.756631712087e-02 3.615106453613e-04 2.466902891805e+01
3.430000000000e+02 -2.747811123116e-02 3.614072632164e-04 2.473149192765e+01
3.432500000000e+02 -2.736514100031e-02 3.612039628257e-04 2.479361804794e+01
3.435000000000e+02 -2.722929944883e-02 3.609088261315e-04 2.485535747899e+01
3.437500000000e+02 -2.707267058380e-02 3.605309781133e-04 2.491665753416e+01
3.440000000000e+02 -2.689749965519e-02 3.600803724385e-04 2.497746258595e+01
3.442500000000e+02 -2.670616432974e-02 3.595677543353e-04 2.503771408873e+01
3.445000000000e+02 -2.650114608364e-02 3.590045131116e-04 2.509735086876e+01
3.447500000000e+02 -2.628499953825e-02 3.584025542121e-04 2.515630934364e+01
3.450000000000e+02 -2.606032381777e-02 3.577741304501e-04 2.521452395419e+01
3.452500000000e+02 -2.582973421584e-02 3.571315051849e-04 2.527192757136e+01
3.455000000000e+02 -2.559583403427e-02 3.564869344671e-04 2.532845217686e+01
3.457500000000e+02 -2.536118836191e-02 3.558525937983e-04 2.538402943056e+01
3.460000000000e+02 -2.512829875584e-02 3.552403420864e-04 2.543859141569e+01
3.462500000000e+02 -2.489958160043e-02 3.546615870613e-04 2.549207132060e+01
3.465000000000e+02 -2.467734605822e-02 3.541270926618e-04 2.554440431988e+01
3.467500000000e+02 -2.446377688878e-02 3.536468512706e-04 2.559552830546e+01
3.470000000000e+02 -2.426091752483e-02 3.532300280034e-04 2.564538470275e+01
3.472500000000e+02 -2.407065740581e-02 3.528848489897e-04 2.569391918235e+01
3.475000000000e+02 -2.389471770697e-02 3.526185041387e-04 2.574108246762e+01
3.477500000000e+02 -2.373464346008e-02 3.524370894049e-04 2.578683094755e+01
3.480000000000e+02 -2.359179561792e-02 3.523455540763e-04 2.583112729198e+01
3.482500000000e+02 -2.346734776418e-02 3.523476787003e-04 2.587394092491e+01
3.485000000000e+02 -2.336228018669e-02 3.524460456425e-04 2.591524850118e+01
3.487500000000e+02 -2.327738175246e-02 3.526420579479e-04 2.595503414593e+01
3.490000000000e+02 -2.321324776920e-02 3.529359432715e-04 2.599328971064e+01
3.492500000000e+02 -2.317028304982e-02 3.533267945427e-04 2.603001483111e+01
3.495000000000e+02 -2.314870591322e-02 3.538126223319e-04 2.606521690734e+01
3.497500000000e+02 -2.314855041708e-02 3.543903879123e-04 2.609891099962e+01
3.500000000000e+02 -2.316967331560e-02 3.550560976924e-04 2.613111959648e+01
3.502500000000e+02 -2.321175864162e-02 3.558048722641e-04 2.616187231852e+01
3.505000000000e+02 -2.327432529051e-02 3.566310401768e-04 2.619120554227e+01
3.507500000000e+02 -2.335673379987e-02 3.575282248258e-04 2.621916194666e+01
3.510000000000e+02 -2.345819493948e-02 3.584894507835e-04 2.624579004663e+01
3.512500000000e+02 -2.357777862077e-02 3.595072436817e-04 2.627114362929e+01
3.515000000000e+02 -2.371442346752e-02 3.605737404476e-04 2.629528124353e+01
3.517500000000e+02 -2.386694839698e-02 3.616807990890e-04 2.631826559357e+01
3.520000000000e+02 -2.403406374689e-02 3.628201083660e-04 2.634016297672e+01
3.522500000000e+02 -2.421438271906e-02 3.639832964083e-04 2.636104275426e+01
3.525000000000e+02 -2.440643576799e-02 3.651620409927e-04 2.638097672606e+01
3.527500000000e+02 -2.460868144124e-02 3.663481483580e-04 2.640003867482e+01
3.530000000000e+02 -2.481952229390e-02 3.675336990000e-04 2.641830375317e+01
3.532500000000e+02 -2.503731652413e-02 3.687111176682e-04 2.643584808766e+01
3.535000000000e+02 -2.526039470081e-02 3.698732341367e-04 2.645274817776e+01
3.537500000000e+02 -2.548707180244e-02 3.710133548660e-04 2.646908054591e+01
3.540000000000e+02 -2.571566488934e-02 3.721253377065e-04 2.648492114965e+01
3.542500000000e+02 -2.594450472127e-02 3.732036168320e-04 2.650034505086e+01
3.545000000000e+02 -2.617195277062e-02 3.742432715982e-04 2.651542583708e+01
3.547500000000e+02 -2.639641416876e-02 3.752400486757e-04 2.653023520442e+01
3.550000000000e+02 -2.661634990902e-02 3.761903205357e-04 2.654484256400e+01
3.552500000000e+02 -2.683029070866e-02 3.770910656285e-04 2.655931440668e+01
3.555000000000e+02 -2.703684547847e-02 3.779400821486e-04 2.657371400499e+01
3.557500000000e+02 -2.723471211956e-02 3.787357430248e-04 2.658810074340e+01
3.560000000000e+02 -2.742268504433e-02 3.794770384847e-04 2.660252982421e+01
3.562500000000e+02 -2.759966222226e-02 3.801634538688e-04 2.661705162304e+01
3.565000000000e+02 -2.776464975461e-02 3.807948697274e-04 2.663171129413e+01
3.567500000000e+02 -2.791676561131e-02 3.813716860763e-04 2.664654844270e+01
3.570000000000e+02 -2.805524168377e-02 3.818946841659e-04 2.666159654726e+01
3.572500000000e+02 -2.817942434663e-02 3.823649556532e-04 2.667688271547e+01
3.575000000000e+02 -2.828877422363e-02 3.827838565859e-04 2.669242750781e+01
3.577500000000e+02 -2.838286306219e-02 3.831529428340e-04 2.670824454791e+01
3.580000000000e+02 -2.846137117222e-02 3.834738756878e-04 2.672434055311e+01
3.582500000000e+02 -2.852408352018e-02 3.837483732839e-04 2.674071524208e+01
3.585000000000e+02 -2.857088639758e-02 3.839781933508e-04 2.675736158184e+01
3.587500000000e+02 -2.860176099752e-02 3.841650396262e-04 2.677426576187e+01
3.590000000000e+02 -2.861677975671e-02 3.843105385839e-04 2.679140758670e+01
3.592500000000e+02 -2.861610255389e-02 3.844162257960e-04 2.680876100929e+01
3.595000000000e+02 -2.859997040118e-02 3.844835009033e-04 2.682629436273e+01
3.597500000000e+02 -2.856870237699e-02 3.845136053022e-04 2.684397104373e+01
3.600000000000e+02 -2.852269366230e-02 3.845076511826e-04 2.686175027065e+01
3.602500000000e+02 -2.846241035673e-02 3.844666069452e-04 2.687958749949e+01
3.605000000000e+02 -2.838838906186e-02 3.843913010523e-04 2.689743528964e+01
3.607500000000e+02 -2.830123427612e-02 3.842824389360e-04 2.691524392852e+01
3.610000000000e+02 -2.820161835172e-02 3.841406417934e-04 2.693296230631e+01
3.612500000000e+02 -2.809027859081e-02 3.839664673171e-04 2.695053829737e+01
3.615000000000e+02 -2.796801746416e-02 3.837604622517e-04 2.696791955359e+01
3.617500000000e+02 -2.783570132968e-02 3.835231995821e-04 2.698505394012e+01
3.620000000000e+02 -2.769425948396e-02 3.832553057928e-04 2.700189019040e+01
3.622500000000e+02 -2.754468184803e-02 3.829575163294e-04 2.701837795194e+01
3.625000000000e+02 -2.738801707939e-02 3.826307320536e-04 2.703446823462e+01
3.627500000000e+02 -2.722536952245e-02 3.822760542860e-04 2.705011343826e+01
3.630000000000e+02 -2.705789467980e-02 3.818948215469e-04 2.706526757844e+01
3.632500000000e+02 -2.688679455278e-02 3.814886416357e-04 2.707988588351e+01
3.635000000000e+02 -2.671331135157e-02 3.810594211260e-04 2.709392475891e+01
3.637500000000e+02 -2.653871926106e-02 3.806093833366e-04 2.710734165329e+01
3.640000000000e+02 -2.636431732307e-02 3.801410828967e-04 2.712009439429e+01
3.642500000000e+02 -2.619141961952e-02 3.796574083344e-04 2.713214092540e+01
3.645000000000e+02 -2.602134365514e-02 3.791615716635e-04 2.714343900433e+01
3.647500000000e+02 -2.585540186286e-02 3.786571013302e-04 2.715394539746e+01
3.650000000000e+02 -2.569488684816e-02 3.781478052881e-04 2.716361583152e+01
3.652500000000e+02 -2.554106242457e-02 3.776377472099e-04 2.717240419526e+01
3.655000000000e+02 -2.539514799574e-02 3.771311920184e-04 2.718026258936e+01
3.657500000000e+02 -2.525830908908e-02 3.766325641544e-04 2.718714067831e+01
3.660000000000e+02 -2.513164140685e-02 3.761463754753e-04 2.719298592486e+01
3.662500000000e+02 -2.501616130295e-02 3.756771691203e-04 2.719774315896e+01
3.665000000000e+02 -2.491278975035e-02 3.752294319012e-04 2.720135503909e+01
3.667500000000e+02 -2.482234294857e-02 3.748075256530e-04 2.720376192509e+01
3.670000000000e+02 -2.474551866604e-02 3.744155952460e-04 2.720490235285e+01
3.672500000000e+02 -2.468288399091e-02 3.740574792063e-04 2.720471360961e+01
3.675000000000e+02 -2.463486708606e-02 3.737366301876e-04 2.720313198521e+01
3.677500000000e+02 -2.460174494875e-02 3.734560175142e-04 2.720009377394e+01
3.680000000000e+02 -2.458363723864e-02 3.732180483098e-04 2.719553565532e+01
3.682500000000e+02 -2.458049764481e-02 3.730244817946e-04 2.718939583060e+01
3.685000000000e+02 -2.459210982353e-02 3.728763551839e-04 2.718161449095e+01
3.687500000000e+02 -2.461808319643e-02 3.727739169340e-04 2.717213499460e+01
3.690000000000e+02 -2.465785228947e-02 3.727165661762e-04 2.716090433450e+01
3.692500000000e+02 -2.471067787139e-02 3.727028131245e-04 2.714787427281e+01
3.695000000000e+02 -2.477565032089e-02 3.727302501487e-04 2.713300171200e+01
3.697500000000e+02 -2.485169696909e-02 3.727955413376e-04 2.711624972037e+01
3.700000000000e+02 -2.493759023576e-02 3.728944160916e-04 2.709758778538e+01
3.702500000000e+02 -2.503196015251e-02 3.730217198171e-04 2.707699243426e+01
3.705000000000e+02 -2.513331064538e-02 3.731714503889e-04 2.705444777554e+01
3.707500000000e+02 -2.524003454538e-02 3.733368107214e-04 2.702994543761e+01
3.710000000000e+02 -2.535043681538e-02 3.735103223084e-04 2.700348516685e+01
3.712500000000e+02 -2.546275355841e-02 3.736839104613e-04 2.697507456201e+01
3.715000000000e+02 -2.557517725883e-02 3.738489776504e-04 2.694472923812e+01
3.717500000000e+02 -2.568588453169e-02 3.739967223376e-04 2.691247294831e+01
3.720000000000e+02 -2.579305861041e-02 3.741181708187e-04 2.687833704716e+01
3.722500000000e+02 -2.589492087180e-02 3.742043997238e-04 2.684236078518e+01
3.725000000000e+02 -2.598975330383e-02 3.742465384283e-04 2.680459066689e+01
3.727500000000e+02 -2.607592681698e-02 3.742360363431e-04 2.676508043282e+01
3.730000000000e+02 -2.615192530121e-02 3.741648846743e-04 2.672389065265e+01
3.732500000000e+02 -2.621637213813e-02 3.740257589526e-04 2.668108869164e+01
3.735000000000e+02 -2.626804765674e-02 3.738121347297e-04 2.663674799627e+01
3.737500000000e+02 -2.630591003340e-02 3.735184157589e-04 2.659094796072e+01
3.740000000000e+02 -2.632911361108e-02 3.731401549459e-04 2.654377379960e+01
3.742500000000e+02 -2.633701764131e-02 3.726740675977e-04 2.649531578086e+01
3.745000000000e+02 -2.632919819866e-02 3.721181159918e-04 2.644566906528e+01
3.747500000000e+02 -2.630545561485e-02 3.714715786489e-04 2.639493352673e+01
3.750000000000e+02 -2.626581409964e-02 3.707350725388e-04 2.634321293018e+01
3.752500000000e+02 -2.621052246358e-02 3.699105730144e-04 2.629061471282e+01
3.755000000000e+02 -2.614005112457e-02 3.690014043804e-04 2.623724972758e+01
3.757500000000e+02 -2.605508159160e-02 3.680121816957e-04 2.618323135477e+01
3.760000000000e+02 -2.595649740206e-02 3.669487393982e-04 2.612867526555e+01
3.762500000000e+02 -2.584536929824e-02 3.658180372098e-04 2.607369876452e+01
3.765000000000e+02 -2.572293917924e-02 3.646280511804e-04 2.601842049374e+01
3.767500000000e+02 -2.559059974811e-02 3.633876346144e-04 2.596295949411e+01
3.770000000000e+02 -2.544987423777e-02 3.621063677378e-04 2.590743489898e+01
3.772500000000e+02 -2.530239289735e-02 3.607944077168e-04 2.585196524644e+01
3.775000000000e+02 -2.514986830703e-02 3.594623207357e-04 2.579666816934e+01
3.777500000000e+02 -2.499406893443e-02 3.581208913038e-04 2.574165950140e+01
3.780000000000e+02 -2.483679312054e-02 3.567809255085e-04 2.568705295735e+01
3.782500000000e+02 -2.467984147194e-02 3.554531041936e-04 2.563295979671e+01
3.785000000000e+02 -2.452499046489e-02 3.541478173502e-04 2.557948804143e+01
3.787500000000e+02 -2.437396640478e-02 3.528750117559e-04 2.552674220322e+01
3.790000000000e+02 -2.422841977410e-02 3.516440180157e-04 2.547482301280e+01
3.792500000000e+02 -2.408990204511e-02 3.504634113771e-04 2.542382672666e+01
3.795000000000e+02 -2.395984286625e-02 3.493409151661e-04 2.537384488648e+01
3.797500000000e+02 -2.383952953204e-02 3.482833049354e-04 2.532496407397e+01
3.800000000000e+02 -2.373009158608e-02 3.472963421817e-04 2.527726519694e+01
3.802500000000e+02 -2.363248320746e-02 3.463847049109e-04 2.523082345542e+01
3.805000000000e+02 -2.354747464599e-02 3.455519727755e-04 2.518570757769e+01
3.807500000000e+02 -2.347563973137e-02 3.448005975538e-04 2.514197973000e+01
3.810000000000e+02 -2.341735392795e-02 3.441319286088e-04 2.509969473681e+01
3.812500000000e+02 -2.337278810911e-02 3.435462190163e-04 2.505889994247e+01
3.815000000000e+02 -2.334191289495e-02 3.430426859675e-04 2.501963441145e+01
3.817500000000e+02 -2.332449895965e-02 3.426195573206e-04 2.498192877253e+01
3.820000000000e+02 -2.332012661738e-02 3.422741133596e-04 2.494580446095e+01
3.822500000000e+02 -2.332819416431e-02 3.420027920508e-04 2.491127338555e+01
3.825000000000e+02 -2.334792853106e-02 3.418012622777e-04 2.487833761949e+01
3.827500000000e+02 -2.337840234998e-02 3.416645242948e-04 2.484698875718e+01
3.830000000000e+02 -2.341854704900e-02 3.415869820161e-04 2.481720790946e+01
3.832500000000e+02 -2.346717338129e-02 3.415625571868e-04 2.478896517045e+01
3.835000000000e+02 -2.352298805709e-02 3.415847845889e-04 2.476221980256e+01
3.837500000000e+02 -2.358461604169e-02 3.416469141935e-04 2.473691991083e+01
3.840000000000e+02 -2.365061941204e-02 3.417420049117e-04 2.471300286669e+01
3.842500000000e+02 -2.371951990077e-02 3.418630222176e-04 2.469039525693e+01
3.845000000000e+02 -2.378981898574e-02 3.420029278918e-04 2.466901358011e+01
3.847500000000e+02 -2.386001966119e-02 3.421547646832e-04 2.464876452624e+01
3.850000000000e+02 -2.392864643622e-02 3.423117652755e-04 2.462954577766e+01
3.852500000000e+02 -2.399426552867e-02 3.424674215070e-04 2.461124693960e+01
3.855000000000e+02 -2.405550382322e-02 3.426155775971e-04 2.459375024469e+01
3.857500000000e+02 -2.411106771009e-02 3.427505116910e-04 2.457693189248e+01
3.860000000000e+02 -2.415975957357e-02 3.428670058305e-04 2.456066298219e+01
3.862500000000e+02 -2.420049391093e-02 3.429604141241e-04 2.454481085220e+01
3.865000000000e+02 -2.423231353706e-02 3.430266973581e-04 2.452924045478e+01
3.867500000000e+02 -2.425440083709e-02 3.430625078418e-04 2.451381548408e+01
3.870000000000e+02 -2.426609240796e-02 3.430652798419e-04 2.449839991918e+01
3.872500000000e+02 -2.426688770143e-02 3.430331980661e-04 2.448285915933e+01
3.875000000000e+02 -2.425645897651e-02 3.429652468693e-04 2.446706137748e+01
3.877500000000e+02 -2.423466018336e-02 3.428612396296e-04 2.445087877272e+01
3.880000000000e+02 -2.420153010307e-02 3.427218160968e-04 2.443418858905e+01
3.882500000000e+02 -2.415729718875e-02 3.425484437244e-04 2.441687420663e+01
3.885000000000e+02 -2.410238245661e-02 3.423433937569e-04 2.439882607930e+01
3.887500000000e+02 -2.403739571175e-02 3.421096856755e-04 2.437994245986e+01
3.890000000000e+02 -2.396313390066e-02 3.418510470871e-04 2.436013010054e+01
3.892500000000e+02 -2.388057669706e-02 3.415720728938e-04 2.433930479491e+01
3.895000000000e+02 -2.379087463634e-02 3.412779510305e-04 2.431739172862e+01
3.897500000000e+02 -2.369534005401e-02 3.409743584648e-04 2.429432577119e+01
3.900000000000e+02 -2.359543230139e-02 3.406675454942e-04 2.427005159646e+01
3.902500000000e+02 -2.349274293476e-02 3.403638248039e-04 2.424452371098e+01
3.905000000000e+02 -2.338897381318e-02 3.400698407761e-04 2.421770634617e+01
3.907500000000e+02 -2.328591637339e-02 3.397924948344e-04 2.418957327852e+01
3.910000000000e+02 -2.318542694742e-02 3.395386383523e-04 2.416010755821e+01
3.912500000000e+02 -2.308940056342e-02 3.393150504964e-04 2.412930117334e+01
3.915000000000e+02 -2.299974040415e-02 3.391283308725e-04 2.409715465206e+01
3.917500000000e+02 -2.291832961224e-02 3.389847725416e-04 2.406367663789e+01
3.920000000000e+02 -2.284699950832e-02 3.388902458588e-04 2.402888343503e+01
3.922500000000e+02 -2.278749869161e-02 3.388500975298e-04 2.399279854958e+01
3.925000000000e+02 -2.274146056045e-02 3.388690520314e-04 2.395545221613e+01
3.927500000000e+02 -2.271037315112e-02 3.389511264444e-04 2.391688095100e+01
3.930000000000e+02 -2.269554835961e-02 3.390995461694e-04 2.387712712626e+01
3.932500000000e+02 -2.269809441937e-02 3.393166839423e-04 2.383623853917e+01
3.935000000000e+02 -2.271888995971e-02 3.396040109730e-04 2.379426804023e+01
3.937500000000e+02 -2.275856075999e-02 3.399620397460e-04 2.375127316639e+01
3.940000000000e+02 -2.281746001782e-02 3.403902918142e-04 2.370731581676e+01
3.942500000000e+02 -2.289565394993e-02 3.408872859632e-04 2.366246192369e+01
3.945000000000e+02 -2.299290930084e-02 3.414505187109e-04 2.361678117334e+01
3.947500000000e+02 -2.310868930074e-02 3.420764838020e-04 2.357034671151e+01
3.950000000000e+02 -2.324215157109e-02 3.427606886125e-04 2.352323486771e+01
3.952500000000e+02 -2.339215164104e-02 3.434976768443e-04 2.347552487907e+01
3.955000000000e+02 -2.355725425105e-02 3.442810824597e-04 2.342729858748e+01
3.957500000000e+02 -2.373574551980e-02 3.451036701052e-04 2.337864014098e+01
3.960000000000e+02 -2.392565501617e-02 3.459573785368e-04 2.332963566443e+01
3.962500000000e+02 -2.412477724139e-02 3.468334438754e-04 2.328037289397e+01
3.965000000000e+02 -2.433070220041e-02 3.477225229111e-04 2.323094080963e+01
3.967500000000e+02 -2.454084476662e-02 3.486146810689e-04 2.318142920520e+01
3.970000000000e+02 -2.475248169354e-02 3.494995539900e-04 2.313192826426e+01
3.972500000000e+02 -2.496278796172e-02 3.503664514821e-04 2.308252809437e+01
3.975000000000e+02 -2.516887538015e-02 3.512044064132e-04 2.303331822900e+01
3.977500000000e+02 -2.536783522216e-02 3.520023785175e-04 2.298438717247e+01
3.980000000000e+02 -2.555677721066e-02 3.527494067772e-04 2.293582186087e+01
3.982500000000e+02 -2.573287246923e-02 3.534347486279e-04 2.288770723537e+01
3.985000000000e+02 -2.589339260742e-02 3.540479574898e-04 2.284012571162e+01
3.987500000000e+02 -2.603575106627e-02 3.545790713132e-04 2.279315681136e+01
3.990000000000e+02 -2.615753949628e-02 3.550187722187e-04 2.274687668949e+01
3.992500000000e+02 -2.625656591498e-02 3.553585361813e-04 2.270135785714e+01
3.995000000000e+02 -2.633088713948e-02 3.555907609624e-04 2.265666879215e+01
3.997500000000e+02 -2.637884114283e-02 3.557089218719e-04 2.261287377276e+01
4.000000000000e+02 -2.639907512366e-02 3.557077106192e-04 2.257003265747e+01
4.002500000000e+02 -2.639057016654e-02 3.555831543024e-04 2.252820070948e+01
4.005000000000e+02 -2.635266298876e-02 3.553327229935e-04 2.248742861007e+01
4.007500000000e+02 -2.628506295639e-02 3.549553956497e-04 2.244776240121e+01
4.010000000000e+02 -2.618786426107e-02 3.544518255050e-04 2.240924346071e+01
4.012500000000e+02 -2.606155448757e-02 3.538243195870e-04 2.237190869004e+01
4.015000000000e+02 -2.590701707093e-02 3.530768120866e-04 2.233579047903e+01
4.017500000000e+02 -2.572552975800e-02 3.522147995494e-04 2.230091697718e+01
4.020000000000e+02 -2.551875598411e-02 3.512456150671e-04 2.226731209041e+01
4.022500000000e+02 -2.528873049678e-02 3.501781162305e-04 2.223499576906e+01
4.025000000000e+02 -2.503783952358e-02 3.490225775229e-04 2.220398409293e+01
4.027500000000e+02 -2.476879513798e-02 3.477906141472e-04 2.217428947170e+01
4.030000000000e+02 -2.448460432947e-02 3.464951186540e-04 2.214592071596e+01
4.032500000000e+02 -2.418853176369e-02 3.451497616634e-04 2.211888331740e+01
4.035000000000e+02 -2.388405825456e-02 3.437690617589e-04 2.209317953034e+01
4.037500000000e+02 -2.357483496165e-02 3.423681837471e-04 2.206880845117e+01
4.040000000000e+02 -2.326463241715e-02 3.409626641050e-04 2.204576629194e+01
4.042500000000e+02 -2.295728781541e-02 3.395681632433e-04 2.202404645680e+01
4.045000000000e+02 -2.265665023630e-02 3.382002429698e-04 2.200363962454e+01
4.047500000000e+02 -2.236652291435e-02 3.368741249557e-04 2.198453404322e+01
4.050000000000e+02 -2.209060674744e-02 3.356044670123e-04 2.196671561132e+01
4.052500000000e+02 -2.183244394629e-02 3.344051541703e-04 2.195016810743e+01
4.055000000000e+02 -2.159536437843e-02 3.332891028014e-04 2.193487329440e+01
4.057500000000e+02 -2.138243269868e-02 3.322681152452e-04 2.192081128744e+01
4.060000000000e+02 -2.119640166594e-02 3.313527083604e-04 2.190796068650e+01
4.062500000000e+02 -2.103966847106e-02 3.305519660188e-04 2.189629888219e+01
4.065000000000e+02 -2.091423884939e-02 3.298734431739e-04 2.188580220132e+01
4.067500000000e+02 -2.082169414580e-02 3.293230811249e-04 2.187644634612e+01
4.070000000000e+02 -2.076316860184e-02 3.289051577906e-04 2.186820655165e+01
4.072500000000e+02 -2.073933174283e-02 3.286222612836e-04 2.186105792113e+01
4.075000000000e+02 -2.075038048078e-02 3.284752814333e-04 2.185497556667e+01
4.077500000000e+02 -2.079603581993e-02 3.284634306729e-04 2.184993504306e+01
4.080000000000e+02 -2.087555031016e-02 3.285842691315e-04 2.184591249353e+01
4.082500000000e+02 -2.098772221783e-02 3.288337857536e-04 2.184288477510e+01
4.085000000000e+02 -2.113091516335e-02 3.292064764849e-04 2.184082982918e+01
4.087500000000e+02 -2.130308655271e-02 3.296954362725e-04 2.183972674277e+01
4.090000000000e+02 -2.150182164864e-02 3.302924695765e-04 2.183955579005e+01
4.092500000000e+02 -2.172437175913e-02 3.309882075323e-04 2.184029870390e+01
4.095000000000e+02 -2.196769851212e-02 3.317722428186e-04 2.184193863411e+01
4.097500000000e+02 -2.222852127087e-02 3.326332709347e-04 2.184446009131e+01
4.100000000000e+02 -2.250336664715e-02 3.335592354525e-04 2.184784912872e+01
4.102500000000e+02 -2.278862065936e-02 3.345374785002e-04 2.185209307252e+01
4.105000000000e+02 -2.308058129146e-02 3.355549059594e-04 2.185718067377e+01
4.107500000000e+02 -2.337551073021e-02 3.365981667017e-04 2.186310178641e+01
4.110000000000e+02 -2.366968741886e-02 3.376538044825e-04 2.186984744155e+01
4.112500000000e+02 -2.395945594455e-02 3.387084037371e-04 2.187740962828e+01
4.115000000000e+02 -2.424127418005e-02 3.397487623985e-04 2.188578108565e+01
4.117500000000e+02 -2.451175914228e-02 3.407620035908e-04 2.189495532139e+01
4.120000000000e+02 -2.476772708006e-02 3.417358005729e-04 2.190492628279e+01
4.122500000000e+02 -2.500623272054e-02 3.426585933344e-04 2.191568838297e+01
4.125000000000e+02 -2.522460223924e-02 3.435195808113e-04 2.192723630492e+01
4.127500000000e+02 -2.542046175901e-02 3.443088679088e-04 2.193956484120e+01
4.130000000000e+02 -2.559176429453e-02 3.450176386933e-04 2.195266894662e+01
4.132500000000e+02 -2.573680795598e-02 3.456382612213e-04 2.196654352230e+01
4.135000000000e+02 -2.585425385214e-02 3.461644002521e-04 2.198118351944e+01
4.137500000000e+02 -2.594313514541e-02 3.465909935825e-04 2.199658378654e+01
4.140000000000e+02 -2.600286573353e-02 3.469143381589e-04 2.201273920854e+01
4.142500000000e+02 -2.603323981159e-02 3.471321858927e-04 2.202964459795e+01
4.145000000000e+02 -2.603443147382e-02 3.472437422336e-04 2.204729486968e+01
4.147500000000e+02 -2.600698512447e-02 3.472496443466e-04 2.206568496868e+01
4.150000000000e+02 -2.595180569986e-02 3.471519398164e-04 2.208481004058e+01
4.152500000000e+02 -2.587014180029e-02 3.469540390432e-04 2.210466545939e+01
4.155000000000e+02 -2.576356489225e-02 3.466606468131e-04 2.212524684778e+01
4.157500000000e+02 -2.563394670209e-02 3.462776849231e-04 2.214655025906e+01
4.160000000000e+02 -2.548342980690e-02 3.458121843513e-04 2.216857210409e+01
4.162500000000e+02 -2.531439765945e-02 3.452721739924e-04 2.219130932378e+01
4.165000000000e+02 -2.512943946522e-02 3.446665499812e-04 2.221475938303e+01
4.167500000000e+02 -2.493131329034e-02 3.440049349577e-04 2.223892022800e+01
4.170000000000e+02 -2.472290692723e-02 3.432975327026e-04 2.226379042114e+01
4.172500000000e+02 -2.450719649937e-02 3.425548891534e-04 2.228936908107e+01
4.175000000000e+02 -2.428720484520e-02 3.417878472072e-04 2.231565578854e+01
4.177500000000e+02 -2.406595769406e-02 3.410075684466e-04 2.234265069107e+01
4.180000000000e+02 -2.384644099188e-02 3.402250626952e-04 2.237035439291e+01
4.182500000000e+02 -2.363155998906e-02 3.394511522433e-04 2.239876782296e+01
4.185000000000e+02 -2.342409731026e-02 3.386965364188e-04 2.242789231089e+01
4.187500000000e+02 -2.322667486688e-02 3.379712319799e-04 2.245772942509e+01
4.190000000000e+02 -2.304171796527e-02 3.372846496027e-04 2.248828093891e+01
4.192500000000e+02 -2.287142457606e-02 3.366456405913e-04 2.251954864410e+01
4.195000000000e+02 -2.271773385460e-02 3.360623612179e-04 2.255153442082e+01
4.197500000000e+02 -2.258230294885e-02 3.355421232110e-04 2.258424007411e+01
4.200000000000e+02 -2.246648900492e-02 3.350912883881e-04 2.261766715520e+01
4.202500000000e+02 -2.237133126585e-02 3.347152245027e-04 2.265181703023e+01
4.205000000000e+02 -2.229754367383e-02 3.344183314364e-04 2.268669067321e+01
4.207500000000e+02 -2.224550996339e-02 3.342040026095e-04 2.272228861472e+01
4.210000000000e+02 -2.221528739795e-02 3.340745923556e-04 2.275861072413e+01
4.212500000000e+02 -2.220660943494e-02 3.340313895836e-04 2.279565625364e+01
4.215000000000e+02 -2.221889978963e-02 3.340746511788e-04 2.283342360337e+01
4.217500000000e+02 -2.225128771213e-02 3.342035863485e-04 2.287191020882e+01
4.220000000000e+02 -2.230262818565e-02 3.344162796845e-04 2.291111241266e+01
4.222500000000e+02 -2.237152856363e-02 3.347098529721e-04 2.295102520807e+01
4.225000000000e+02 -2.245637284637e-02 3.350804518640e-04 2.299164219740e+01
4.227500000000e+02 -2.255535433280e-02 3.355232874435e-04 2.303295530025e+01
4.230000000000e+02 -2.266650720637e-02 3.360326785187e-04 2.307495458896e+01
4.232500000000e+02 -2.278774163710e-02 3.366021212860e-04 2.311762798852e+01
4.235000000000e+02 -2.291687716870e-02 3.372243426511e-04 2.316096116060e+01
4.237500000000e+02 -2.305167933074e-02 3.378913834337e-04 2.320493720022e+01
4.240000000000e+02 -2.318989403683e-02 3.385946646529e-04 2.324953635283e+01
4.242500000000e+02 -2.332928242754e-02 3.393251421976e-04 2.329473589073e+01
4.245000000000e+02 -2.346765301161e-02 3.400733750027e-04 2.334050976448e+01
4.247500000000e+02 -2.360289446042e-02 3.408296106888e-04 2.338682849937e+01
4.250000000000e+02 -2.373300441684e-02 3.415839648599e-04 2.343365896841e+01
4.252500000000e+02 -2.385611539939e-02 3.423265535523e-04 2.348096421543e+01
4.255000000000e+02 -2.397052177641e-02 3.430475186117e-04 2.352870342284e+01
4.257500000000e+02 -2.407469730517e-02 3.437373388071e-04 2.357683176813e+01
4.260000000000e+02 -2.416731839233e-02 3.443869860667e-04 2.362530049100e+01
4.262500000000e+02 -2.424727403015e-02 3.449879006986e-04 2.367405686965e+01
4.265000000000e+02 -2.431368203714e-02 3.455323161353e-04 2.372304437735e+01
4.267500000000e+02 -2.436589490045e-02 3.460130907931e-04 2.377220282264e+01
4.270000000000e+02 -2.440350232701e-02 3.464239599438e-04 2.382146856014e+01
4.272500000000e+02 -2.442633779882e-02 3.467598613264e-04 2.387077479233e+01
4.275000000000e+02 -2.443447090490e-02 3.470168477353e-04 2.392005188253e+01
4.277500000000e+02 -2.442820763382e-02 3.471921746005e-04 2.396922773632e+01
4.280000000000e+02 -2.440807626454e-02 3.472843443171e-04 2.401822822614e+01
4.282500000000e+02 -2.437482068256e-02 3.472932106849e-04 2.406697762818e+01
4.285000000000e+02 -2.432938088683e-02 3.472198793552e-04 2.411539912652e+01
4.287500000000e+02 -2.427287951434e-02 3.470666792527e-04 2.416341527546e+01
4.290000000000e+02 -2.420659749566e-02 3.468372131144e-04 2.421094855406e+01
4.292500000000e+02 -2.413195486042e-02 3.465362816442e-04 2.425792181993e+01
4.295000000000e+02 -2.405048427309e-02 3.461697602801e-04 2.430425889457e+01
4.297500000000e+02 -2.396380651250e-02 3.457445044382e-04 2.434988498956e+01
4.300000000000e+02 -2.387360156397e-02 3.452682126532e-04 2.439472722508e+01
4.302500000000e+02 -2.378158098042e-02 3.447492531605e-04 2.443871516826e+01
4.305000000000e+02 -2.368945823999e-02 3.441966069238e-04 2.448178116362e+01
4.307500000000e+02 -2.359892079796e-02 3.436196478601e-04 2.452386094209e+01
4.310000000000e+02 -2.351160095584e-02 3.430279608156e-04 2.456489390464e+01
4.312500000000e+02 -2.342904884308e-02 3.424311875075e-04 2.460482359995e+01
4.315000000000e+02 -2.335270898076e-02 3.418388836319e-04 2.464359822913e+01
4.317500000000e+02 -2.328389247202e-02 3.412603374234e-04 2.468117086109e+01
4.320000000000e+02 -2.322376052188e-02 3.407044501944e-04 2.471750008148e+01
4.322500000000e+02 -2.317330162165e-02 3.401796026855e-04 2.475255018029e+01
4.325000000000e+02 -2.313331814584e-02 3.396935330594e-04 2.478629166841e+01
4.327500000000e+02 -2.310441800549e-02 3.392532307950e-04 2.481870182444e+01
4.330000000000e+02 -2.308700196533e-02 3.388648695519e-04 2.484976488347e+01
4.332500000000e+02 -2.308126243889e-02 3.385337647009e-04 2.487947259134e+01
4.335000000000e+02 -2.308718715812e-02 3.382643244114e-04 2.490782475926e+01
4.337500000000e+02 -2.310455827400e-02 3.380600162185e-04 2.493482941115e+01
4.340000000000e+02 -2.313296395354e-02 3.379233813300e-04 2.496050330290e+01
4.342500000000e+02 -2.317181349829e-02 3.378560653195e-04 2.498487239688e+01
4.345000000000e+02 -2.322034824746e-02 3.378587922674e-04 2.500797188926e+01
4.347500000000e+02 -2.327766370205e-02 3.379314983305e-04 2.502984655051e+01
4.350000000000e+02 -2.334273325339e-02 3.380734563819e-04 2.505055100716e+01
4.352500000000e+02 -2.341442730134e-02 3.382832406535e-04 2.507014948196e+01
4.355000000000e+02 -2.349154189702e-02 3.385587812033e-04 2.508871590031e+01
4.357500000000e+02 -2.357282454719e-02 3.388974554357e-04 2.510633357553e+01
4.360000000000e+02 -2.365700245006e-02 3.392962534430e-04 2.512309503826e+01
4.362500000000e+02 -2.374280725537e-02 3.397518593056e-04 2.513910127876e+01
4.365000000000e+02 -2.382900291353e-02 3.402606929871e-04 2.515446125496e+01
4.367500000000e+02 -2.391441063396e-02 3.408189907088e-04 2.516929125060e+01
4.370000000000e+02 -2.399793231024e-02 3.414229060336e-04 2.518371373264e+01
4.372500000000e+02 -2.407857197542e-02 3.420685726973e-04 2.519785651911e+01
4.375000000000e+02 -2.415545535342e-02 3.427521680237e-04 2.521185160297e+01
4.377500000000e+02 -2.422784403245e-02 3.434699631211e-04 2.522583413861e+01
4.380000000000e+02 -2.429515079017e-02 3.442183802865e-04 2.523994093282e+01
4.382500000000e+02 -2.435694551294e-02 3.449940227351e-04 2.525430950939e+01
4.385000000000e+02 -2.441296424350e-02 3.457937180782e-04 2.526907656255e+01
4.387500000000e+02 -2.446311019887e-02 3.466145391480e-04 2.528437681628e+01
4.390000000000e+02 -2.450745014047e-02 3.474538567740e-04 2.530034192696e+01
4.392500000000e+02 -2.454621289999e-02 3.483093396831e-04 2.531709906850e+01
4.395000000000e+02 -2.457977979537e-02 3.491789600836e-04 2.533476993853e+01
4.397500000000e+02 -2.460867138601e-02 3.500609715790e-04 2.535346984872e+01
4.400000000000e+02 -2.463353943599e-02 3.509539725955e-04 2.537330648760e+01
4.402500000000e+02 -2.465514386043e-02 3.518568647447e-04 2.539437937714e+01
4.405000000000e+02 -2.467434158533e-02 3.527688668860e-04 2.541677877268e+01
4.407500000000e+02 -2.469205944881e-02 3.536894680246e-04 2.544058529963e+01
4.410000000000e+02 -2.470927971345e-02 3.546184235145e-04 2.546586905847e+01
4.412500000000e+02 -2.472701577911e-02 3.555557189004e-04 2.549268922420e+01
4.415000000000e+02 -2.474628750716e-02 3.565015392959e-04 2.552109373365e+01
4.417500000000e+02 -2.476810496632e-02 3.574562259543e-04 2.555111860016e+01
4.420000000000e+02 -2.479344065459e-02 3.584201913830e-04 2.558278797147e+01
4.422500000000e+02 -2.482321431182e-02 3.593938809155e-04 2.561611356224e+01
4.425000000000e+02 -2.485827113813e-02 3.603777221263e-04 2.565109460287e+01
4.427500000000e+02 -2.489936267272e-02 3.613720505300e-04 2.568771789025e+01
4.430000000000e+02 -2.494713358070e-02 3.623770553863e-04 2.572595734419e+01
4.432500000000e+02 -2.500210414430e-02 3.633926964837e-04 2.576577445696e+01
4.435000000000e+02 -2.506466091114e-02 3.644186607212e-04 2.580711789215e+01
4.437500000000e+02 -2.513504484029e-02 3.654542981218e-04 2.584992410302e+01
4.440000000000e+02 -2.521334559185e-02 3.664985105474e-04 2.589411703033e+01
4.442500000000e+02 -2.529949663122e-02 3.675498146510e-04 2.593960891914e+01
4.445000000000e+02 -2.539327203742e-02 3.686063978288e-04 2.598630012040e+01
4.447500000000e+02 -2.549428978018e-02 3.696659573362e-04 2.603408013347e+01
4.450000000000e+02 -2.560201280739e-02 3.707257516993e-04 2.608282761657e+01
4.452500000000e+02 -2.571575652071e-02 3.717824039164e-04 2.613241124454e+01
4.455000000000e+02 -2.583470018956e-02 3.728321632194e-04 2.618269070256e+01
4.457500000000e+02 -2.595789278255e-02 3.738708929387e-04 2.623351693148e+01
4.460000000000e+02 -2.608427256426e-02 3.748941138613e-04 2.628473372749e+01
4.462500000000e+02 -2.621267710952e-02 3.758970336386e-04 2.633617818189e+01
4.465000000000e+02 -2.634186273125e-02 3.768746160437e-04 2.638768203649e+01
4.467500000000e+02 -2.647052695770e-02 3.778216776534e-04 2.643907315183e+01
4.470000000000e+02 -2.659732160091e-02 3.787329315341e-04 2.649017617685e+01
4.472500000000e+02 -2.672088145460e-02 3.796031037127e-04 2.654081457587e+01
4.475000000000e+02 -2.683983793332e-02 3.804269923406e-04 2.659081142053e+01
4.477500000000e+02 -2.695284303175e-02 3.811995631824e-04 2.663999109152e+01
4.480000000000e+02 -2.705859325628e-02 3.819160463892e-04 2.668818097528e+01
4.482500000000e+02 -2.715584321171e-02 3.825719961110e-04 2.673521243504e+01
4.485000000000e+02 -2.724342874772e-02 3.831633874475e-04 2.678092260486e+01
4.487500000000e+02 -2.732028431555e-02 3.836866619239e-04 2.682515564879e+01
4.490000000000e+02 -2.738546400518e-02 3.841388558234e-04 2.686776443177e+01
4.492500000000e+02 -2.743815145185e-02 3.845176244688e-04 2.690861138030e+01
4.495000000000e+02 -2.747767808630e-02 3.848212884447e-04 2.694756992542e+01
4.497500000000e+02 -2.750353671469e-02 3.850488902973e-04 2.698452577462e+01
4.500000000000e+02 -2.751538894180e-02 3.852002233735e-04 2.701937749683e+01
4.502500000000e+02 -2.751307543166e-02 3.852758755759e-04 2.705203754264e+01
4.505000000000e+02 -2.749662370665e-02 3.852771917242e-04 2.708243304184e+01
4.507500000000e+02 -2.746624881956e-02 3.852063271197e-04 2.711050595591e+01
4.510000000000e+02 -2.742235626986e-02 3.850662362554e-04 2.713621353795e+01
4.512500000000e+02 -2.736553941291e-02 3.848606506947e-04 2.715952854997e+01
4.515000000000e+02 -2.729657403852e-02 3.845940498600e-04 2.718043889216e+01
4.517500000000e+02 -2.721641132130e-02 3.842716311032e-04 2.719894748471e+01
4.520000000000e+02 -2.712616683134e-02 3.838992518993e-04 2.721507170470e+01
4.522500000000e+02 -2.702710613439e-02 3.834833685691e-04 2.722884286071e+01
4.525000000000e+02 -2.692062991573e-02 3.830309610229e-04 2.724030514952e+01
4.527500000000e+02 -2.680825494707e-02 3.825494533899e-04 2.724951477937e+01
4.530000000000e+02 -2.669159109098e-02 3.820466210139e-04 2.725653896271e+01
4.532500000000e+02 -2.657232151795e-02 3.815304926112e-04 2.726145448650e+01
4.535000000000e+02 -2.645217694702e-02 3.810092472500e-04 2.726434651930e+01
4.537500000000e+02 -2.633290836238e-02 3.804911025583e-04 2.726530732675e+01
4.540000000000e+02 -2.621626505931e-02 3.799842060904e-04 2.726443466469e+01
4.542500000000e+02 -2.610396343703e-02 3.794965162289e-04 2.726183061165e+01
4.545000000000e+02 -2.599766504626e-02 3.790357021156e-04 2.725759997441e+01
4.547500000000e+02 -2.589894940593e-02 3.786090047564e-04 2.725184903240e+01
4.550000000000e+02 -2.580928764149e-02 3.782231388070e-04 2.724468433661e+01
4.552500000000e+02 -2.573002450071e-02 3.778841999801e-04 2.723621131308e+01
4.555000000000e+02 -2.566235267353e-02 3.775975572890e-04 2.722653338815e+01
4.557500000000e+02 -2.560729827079e-02 3.773677830930e-04 2.721575077613e+01
4.560000000000e+02 -2.556570047122e-02 3.771985570852e-04 2.720395983772e+01
4.562500000000e+02 -2.553820225390e-02 3.770926110349e-04 2.719125211884e+01
4.565000000000e+02 -2.552523688418e-02 3.770516683057e-04 2.717771397383e+01
4.567500000000e+02 -2.552702324614e-02 3.770763969543e-04 2.716342589361e+01
4.570000000000e+02 -2.554356091831e-02 3.771663992527e-04 2.714846225129e+01
4.572500000000e+02 -2.557462798577e-02 3.773201931349e-04 2.713289115069e+01
4.575000000000e+02 -2.561978472271e-02 3.775352187828e-04 2.711677416015e+01
4.577500000000e+02 -2.567837801443e-02 3.778078553268e-04 2.710016638428e+01
4.580000000000e+02 -2.574954894033e-02 3.781334564162e-04 2.708311658674e+01
4.582500000000e+02 -2.583224442783e-02 3.785064023985e-04 2.706566728873e+01
4.585000000000e+02 -2.592523072274e-02 3.789201668321e-04 2.704785491441e+01
4.587500000000e+02 -2.602710947585e-02 3.793673958494e-04 2.702971020191e+01
4.590000000000e+02 -2.613633593561e-02 3.798400030652e-04 2.701125831265e+01
4.592500000000e+02 -2.625123999030e-02 3.803292775053e-04 2.699251930054e+01
4.595000000000e+02 -2.637004718587e-02 3.808259996196e-04 2.697350825185e+01
4.597500000000e+02 -2.649090405220e-02 3.813205731958e-04 2.695423574667e+01
4.600000000000e+02 -2.661190095585e-02 3.818031560945e-04 2.693470800073e+01
4.602500000000e+02 -2.673109832998e-02 3.822638066728e-04 2.691492719370e+01
4.605000000000e+02 -2.684655365222e-02 3.826925965327e-04 2.689489174761e+01
4.607500000000e+02 -2.695634514139e-02 3.830797937217e-04 2.687459642285e+01
4.610000000000e+02 -2.705860067531e-02 3.834160663865e-04 2.685403261538e+01
4.612500000000e+02 -2.715152057372e-02 3.836925230478e-04 2.683318841682e+01
4.615000000000e+02 -2.723340343735e-02 3.839008472540e-04 2.681204878114e+01
4.617500000000e+02 -2.730267043240e-02 3.840334616412e-04 2.679059567357e+01
4.620000000000e+02 -2.735788475496e-02 3.840836443519e-04 2.676880810168e+01
4.622500000000e+02 -2.739777442482e-02 3.840455861792e-04 2.674666229037e+01
4.625000000000e+02 -2.742124809154e-02 3.839144999152e-04 2.672413172836e+01
4.627500000000e+02 -2.742741265166e-02 3.836866691108e-04 2.670118734888e+01
4.630000000000e+02 -2.741558484911e-02 3.833595076292e-04 2.667779762917e+01
4.632500000000e+02 -2.738530205169e-02 3.829315626367e-04 2.665392879692e+01
4.635000000000e+02 -2.733632911251e-02 3.824025487749e-04 2.662954504839e+01
4.637500000000e+02 -2.726866301087e-02 3.817733430422e-04 2.660460879380e+01
4.640000000000e+02 -2.718253424223e-02 3.810459695962e-04 2.657908097985e+01
4.642500000000e+02 -2.707840477052e-02 3.802235909323e-04 2.655292144469e+01
4.645000000000e+02 -2.695696297822e-02 3.793104225033e-04 2.652608932604e+01
4.647500000000e+02 -2.681911498207e-02 3.783115906000e-04 2.649854353277e+01
4.650000000000e+02 -2.666597334229e-02 3.772331767304e-04 2.647024321400e+01
4.652500000000e+02 -2.649884226560e-02 3.760821255819e-04 2.644114834059e+01
4.655000000000e+02 -2.631920102419e-02 3.748661075524e-04 2.641122026283e+01
4.657500000000e+02 -2.612868381353e-02 3.735934298448e-04 2.638042226610e+01
4.660000000000e+02 -2.592905930047e-02 3.722730845987e-04 2.634872023299e+01
4.662500000000e+02 -2.572220774543e-02 3.709144851870e-04 2.631608320310e+01
4.665000000000e+02 -2.551009701279e-02 3.695273605603e-04 2.628248398226e+01
4.667500000000e+02 -2.529475708891e-02 3.681216742777e-04 2.624789964050e+01
4.670000000000e+02 -2.507825660875e-02 3.667075225906e-04 2.621231211068e+01
4.672500000000e+02 -2.486267738499e-02 3.652951012924e-04 2.617570861794e+01
4.675000000000e+02 -2.465008917876e-02 3.638944318572e-04 2.613808201747e+01
4.677500000000e+02 -2.444252783500e-02 3.625152884840e-04 2.609943122312e+01
4.680000000000e+02 -2.424197237306e-02 3.611672201224e-04 2.605976139412e+01
4.682500000000e+02 -2.405032343831e-02 3.598594060104e-04 2.601908403684e+01
4.685000000000e+02 -2.386938592026e-02 3.586005561108e-04 2.597741715409e+01
4.687500000000e+02 -2.370085068358e-02 3.573988262041e-04 2.593478515345e+01
4.690000000000e+02 -2.354627785011e-02 3.562617391716e-04 2.589121863936e+01
4.692500000000e+02 -2.340708555270e-02 3.551961213646e-04 2.584675427762e+01
4.695000000000e+02 -2.328453667197e-02 3.542080369837e-04 2.580143439306e+01
4.697500000000e+02 -2.317972881955e-02 3.533027320753e-04 2.575530648762e+01
4.700000000000e+02 -2.309358734365e-02 3.524845784542e-04 2.570842284150e+01
4.702500000000e+02 -2.302685740482e-02 3.517570979745e-04 2.566083978502e+01
4.705000000000e+02 -2.298010074935e-02 3.511228839453e-04 2.561261718710e+01
4.707500000000e+02 -2.295369011336e-02 3.505835886983e-04 2.556381761261e+01
4.710000000000e+02 -2.294780848782e-02 3.501398807103e-04 2.551450571836e+01
4.712500000000e+02 -2.296244671197e-02 3.497915098699e-04 2.546474736106e+01
4.715000000000e+02 -2.299740414885e-02 3.495373922786e-04 2.541460893006e+01
4.717500000000e+02 -2.305228929616e-02 3.493754565732e-04 2.536415652350e+01
4.720000000000e+02 -2.312652098688e-02 3.493027428988e-04 2.531345520836e+01
4.722500000000e+02 -2.321933299694e-02 3.493154427527e-04 2.526256825714e+01
4.725000000000e+02 -2.332977566030e-02 3.494089303676e-04 2.521155652674e+01
4.727500000000e+02 -2.345672278706e-02 3.495778152756e-04 2.516047772794e+01
4.730000000000e+02 -2.359887584407e-02 3.498159855107e-04 2.510938592295e+01
4.732500000000e+02 -2.375477264739e-02 3.501166664705e-04 2.505833091608e+01
4.735000000000e+02 -2.392279529437e-02 3.504724986403e-04 2.500735782495e+01
4.737500000000e+02 -2.410117948176e-02 3.508756233954e-04 2.495650671796e+01
4.740000000000e+02 -2.428802856318e-02 3.513176221178e-04 2.490581222881e+01
4.742500000000e+02 -2.448132370247e-02 3.517896400126e-04 2.485530338478e+01
4.745000000000e+02 -2.467894241220e-02 3.522825420992e-04 2.480500338867e+01
4.747500000000e+02 -2.487867294157e-02 3.527869527639e-04 2.475492957636e+01
4.750000000000e+02 -2.507823502371e-02 3.532933332550e-04 2.470509339750e+01
4.752500000000e+02 -2.527530186305e-02 3.537920366236e-04 2.465550047413e+01
4.755000000000e+02 -2.546752086687e-02 3.542734605689e-04 2.460615078605e+01
4.757500000000e+02 -2.565253861731e-02 3.547280889081e-04 2.455703889385e+01
4.760000000000e+02 -2.582802680043e-02 3.551465688937e-04 2.450815420569e+01
4.762500000000e+02 -2.599170698077e-02 3.555198997672e-04 2.445948141708e+01
4.765000000000e+02 -2.614137922765e-02 3.558394567824e-04 2.441100088315e+01
4.767500000000e+02 -2.627494753472e-02 3.560970453753e-04 2.436268920335e+01
4.770000000000e+02 -2.639044765321e-02 3.562850147457e-04 2.431451970235e+01
4.772500000000e+02 -2.648607245283e-02 3.563963508813e-04 2.426646311962e+01
4.775000000000e+02 -2.656019689846e-02 3.564247578212e-04 2.421848825259e+01
4.777500000000e+02 -2.661140069296e-02 3.563647811085e-04 2.417056261268e+01
4.780000000000e+02 -2.663849009847e-02 3.562118252555e-04 2.412265323892e+01
4.782500000000e+02 -2.664051492775e-02 3.559621259846e-04 2.407472736472e+01
4.785000000000e+02 -2.661678616306e-02 3.556129605120e-04 2.402675324476e+01
4.787500000000e+02 -2.656688715298e-02 3.551626567129e-04 2.397870086680e+01
4.790000000000e+02 -2.649068320849e-02 3.546106690708e-04 2.393054271949e+01
4.792500000000e+02 -2.638832574600e-02 3.539574608937e-04 2.388225443283e+01
4.795000000000e+02 -2.626025743311e-02 3.532046562258e-04 2.383381552447e+01
4.797500000000e+02 -2.610721003239e-02 3.523550251236e-04 2.378520995418e+01
4.800000000000e+02 -2.593019756131e-02 3.514124250817e-04 2.373642660710e+01
4.802500000000e+02 -2.573051209612e-02 3.503818123531e-04 2.368745981558e+01
4.805000000000e+02 -2.550971153361e-02 3.492692211913e-04 2.363830965245e+01
4.807500000000e+02 -2.526960339363e-02 3.480817148922e-04 2.358898212458e+01
4.810000000000e+02 -2.501223286056e-02 3.468273264645e-04 2.353948937273e+01
4.812500000000e+02 -2.473986172774e-02 3.455149940433e-04 2.348984963098e+01
4.815000000000e+02 -2.445494547734e-02 3.441544819409e-04 2.344008707188e+01
4.817500000000e+02 -2.416011461050e-02 3.427562826628e-04 2.339023165315e+01
4.820000000000e+02 -2.385814726709e-02 3.413316239486e-04 2.334031873096e+01
4.822500000000e+02 -2.355194463383e-02 3.398922723482e-04 2.329038865363e+01
4.825000000000e+02 -2.324450225514e-02 3.384503816868e-04 2.324048617986e+01
4.827500000000e+02 -2.293888409050e-02 3.370183200715e-04 2.319065998600e+01
4.830000000000e+02 -2.263819139011e-02 3.356086689455e-04 2.314096196011e+01
4.832500000000e+02 -2.234553332598e-02 3.342340589168e-04 2.309144656883e+01
4.835000000000e+02 -2.206399582273e-02 3.329070094199e-04 2.304217010731e+01
4.837500000000e+02 -2.179661120521e-02 3.316398305641e-04 2.299319012917e+01
4.840000000000e+02 -2.154632592659e-02 3.304444162496e-04 2.294456466734e+01
4.842500000000e+02 -2.131596938088e-02 3.293320864569e-04 2.289635173165e+01
4.845000000000e+02 -2.110822169800e-02 3.283135966106e-04 2.284860870630e+01
4.847500000000e+02 -2.092558350899e-02 3.273989064814e-04 2.280139180271e+01
4.850000000000e+02 -2.077034303998e-02 3.265970761917e-04 2.275475577619e+01
4.852500000000e+02 -2.064454851485e-02 3.259160797261e-04 2.270875344099e+01
4.855000000000e+02 -2.054997633945e-02 3.253627436328e-04 2.266343559122e+01
4.857500000000e+02 -2.048810720897e-02 3.249426507215e-04 2.261885066357e+01
4.860000000000e+02 -2.046009688314e-02 3.246600573414e-04 2.257504482197e+01
4.862500000000e+02 -2.046675466351e-02 3.245178138045e-04 2.253206189305e+01
4.865000000000e+02 -2.050852141160e-02 3.245173157110e-04 2.248994333866e+01
4.867500000000e+02 -2.058543900337e-02 3.246584615770e-04 2.244872855119e+01
4.870000000000e+02 -2.069713708975e-02 3.249396196338e-04 2.240845494986e+01
4.872500000000e+02 -2.084282964649e-02 3.253576095759e-04 2.236915807078e+01
4.875000000000e+02 -2.102130817184e-02 3.259077049335e-04 2.233087200673e+01
4.877500000000e+02 -2.123094773112e-02 3.265836695376e-04 2.229362955025e+01
4.880000000000e+02 -2.146971698790e-02 3.273778048519e-04 2.225746234572e+01
4.882500000000e+02 -2.173518995239e-02 3.282810056564e-04 2.222240118812e+01
4.885000000000e+02 -2.202456339329e-02 3.292828359802e-04 2.218847637437e+01
4.887500000000e+02 -2.233468566963e-02 3.303716356448e-04 2.215571756257e+01
4.890000000000e+02 -2.266208167352e-02 3.315346204668e-04 2.212415429203e+01
4.892500000000e+02 -2.300299205820e-02 3.327580203879e-04 2.209381570142e+01
4.895000000000e+02 -2.335341019384e-02 3.340272190061e-04 2.206473099562e+01
4.897500000000e+02 -2.370912966165e-02 3.353269103347e-04 2.203692904984e+01
4.900000000000e+02 -2.406579131928e-02 3.366411474845e-04 2.201043876481e+01
4.902500000000e+02 -2.441893754345e-02 3.379537017782e-04 2.198528884381e+01
4.905000000000e+02 -2.476406703049e-02 3.392484579864e-04 2.196150752250e+01
4.907500000000e+02 -2.509669295133e-02 3.405092573443e-04 2.193912277464e+01
4.910000000000e+02 -2.541240265950e-02 3.417201737883e-04 2.191816198455e+01
4.912500000000e+02 -2.570691599652e-02 3.428657792837e-04 2.189865157191e+01
4.915000000000e+02 -2.597614744418e-02 3.439312462026e-04 2.188061720466e+01
4.917500000000e+02 -2.621626048627e-02 3.449026508442e-04 2.186408308500e+01
4.920000000000e+02 -2.642372754397e-02 3.457672833218e-04 2.184907221495e+01
4.922500000000e+02 -2.659537659445e-02 3.465136252328e-04 2.183560563802e+01
4.925000000000e+02 -2.672844394781e-02 3.471315065996e-04 2.182370264482e+01
4.927500000000e+02 -2.682061475877e-02 3.476124107722e-04 2.181338033718e+01
4.930000000000e+02 -2.687005647145e-02 3.479495748820e-04 2.180465317130e+01
4.932500000000e+02 -2.687545409291e-02 3.481381390185e-04 2.179753311881e+01
4.935000000000e+02 -2.683603057046e-02 3.481751909209e-04 2.179202923628e+01
4.937500000000e+02 -2.675155843860e-02 3.480597969419e-04 2.178814721705e+01
4.940000000000e+02 -2.662237322789e-02 3.477930626233e-04 2.178588958021e+01
4.942500000000e+02 -2.644936936333e-02 3.473781254133e-04 2.178525518940e+01
4.945000000000e+02 -2.623399335326e-02 3.468201293827e-04 2.178623917655e+01
4.947500000000e+02 -2.597822433208e-02 3.461261534581e-04 2.178883245805e+01
4.950000000000e+02 -2.568455673193e-02 3.453051405800e-04 2.179302198823e+01
4.952500000000e+02 -2.535596756990e-02 3.443677708840e-04 2.179879037705e+01
4.955000000000e+02 -2.499587729252e-02 3.433263002669e-04 2.180611549813e+01
4.957500000000e+02 -2.460811337674e-02 3.421943730473e-04 2.181497081241e+01
4.960000000000e+02 -2.419686067434e-02 3.409869299303e-04 2.182532503605e+01
4.962500000000e+02 -2.376660846751e-02 3.397200066027e-04 2.183714180504e+01
4.965000000000e+02 -2.332210015897e-02 3.384104057553e-04 2.185038009536e+01
4.967500000000e+02 -2.286827393239e-02 3.370755024824e-04 2.186499396866e+01
4.970000000000e+02 -2.241020262398e-02 3.357330248423e-04 2.188093232659e+01
4.972500000000e+02 -2.195303600052e-02 3.344008418106e-04 2.189813945432e+01
4.975000000000e+02 -2.150193874741e-02 3.330966577972e-04 2.191655479987e+01
4.977500000000e+02 -2.106203013257e-02 3.318377779649e-04 2.193611326077e+01
4.980000000000e+02 -2.063832514872e-02 3.306409804836e-04 2.195674504132e+01
4.982500000000e+02 -2.023567599158e-02 3.295223073255e-04 2.197837638935e+01
4.985000000000e+02 -1.985871644079e-02 3.284967767742e-04 2.200092954308e+01
4.987500000000e+02 -1.951180778104e-02 3.275781958319e-04 2.202432322370e+01
4.990000000000e+02 -1.919899081638e-02 3.267789995466e-04 2.204847265371e+01
4.992500000000e+02 -1.892393477852e-02 3.261101256638e-04 2.207329059649e+01
4.995000000000e+02 -1.868989936025e-02 3.255809472267e-04 2.209868708197e+01
4.997500000000e+02 -1.849968937277e-02 3.251990763650e-04 2.212457063601e+01
5.000000000000e+02 -1.835562757001e-02 3.249702607508e-04 2.215084803966e+01
5.002500000000e+02 -1.825951808046e-02 3.248983238690e-04 2.217742553286e+01
5.005000000000e+02 -1.821262458321e-02 3.249851131304e-04 2.220420910020e+01
5.007500000000e+02 -1.821565554217e-02 3.252305597124e-04 2.223110473350e+01
5.010000000000e+02 -1.826874190305e-02 3.256326321025e-04 2.225801970231e+01
5.012500000000e+02 -1.837144055568e-02 3.261872785048e-04 2.228486234543e+01
5.015000000000e+02 -1.852272390887e-02 3.268885352888e-04 2.231154333898e+01
5.017500000000e+02 -1.872099138121e-02 3.277285580886e-04 2.233797584843e+01
5.020000000000e+02 -1.896407834458e-02 3.286977408523e-04 2.236407629975e+01
5.022500000000e+02 -1.924928032385e-02 3.297849361273e-04 2.238976449794e+01
5.025000000000e+02 -1.957337042279e-02 3.309774814257e-04 2.241496481258e+01
5.027500000000e+02 -1.993264030323e-02 3.322613348288e-04 2.243960588872e+01
5.030000000000e+02 -2.032293002246e-02 3.336212800617e-04 2.246362187541e+01
5.032500000000e+02 -2.073968173473e-02 3.350411056539e-04 2.248695204465e+01
5.035000000000e+02 -2.117798172002e-02 3.365037742936e-04 2.250954197583e+01
5.037500000000e+02 -2.163262339110e-02 3.379916623525e-04 2.253134310975e+01
5.040000000000e+02 -2.209816196726e-02 3.394867794848e-04 2.255231384146e+01
5.042500000000e+02 -2.256898318528e-02 3.409709958925e-04 2.257241901532e+01
5.045000000000e+02 -2.303936729969e-02 3.424263059527e-04 2.259163093421e+01
5.047500000000e+02 -2.350356167462e-02 3.438350047625e-04 2.260992876478e+01
5.050000000000e+02 -2.395585032037e-02 3.451799292995e-04 2.262729936652e+01
5.052500000000e+02 -2.439062616740e-02 3.464446844813e-04 2.264373709607e+01
5.055000000000e+02 -2.480246068969e-02 3.476138849545e-04 2.265924355529e+01
5.057500000000e+02 -2.518617500111e-02 3.486732706838e-04 2.267382826695e+01
5.060000000000e+02 -2.553690241388e-02 3.496098676311e-04 2.268750782982e+01
5.062500000000e+02 -2.585015432852e-02 3.504120881573e-04 2.270030647855e+01
5.065000000000e+02 -2.612187676902e-02 3.510699541153e-04 2.271225558787e+01
5.067500000000e+02 -2.634849882476e-02 3.515751931984e-04 2.272339316004e+01
5.070000000000e+02 -2.652698506182e-02 3.519213239905e-04 2.273376416041e+01
5.072500000000e+02 -2.665486519551e-02 3.521036719676e-04 2.274341937405e+01
5.075000000000e+02 -2.673027331151e-02 3.521194296466e-04 2.275241564056e+01
5.077500000000e+02 -2.675196754791e-02 3.519677716271e-04 2.276081504601e+01
5.080000000000e+02 -2.671934018585e-02 3.516495830868e-04 2.276868410273e+01
5.082500000000e+02 -2.663243207615e-02 3.511675250202e-04 2.277609367667e+01
5.085000000000e+02 -2.649192729645e-02 3.505260249711e-04 2.278311805842e+01
5.087500000000e+02 -2.629913853226e-02 3.497313503350e-04 2.278983402640e+01
5.090000000000e+02 -2.605599743360e-02 3.487914095041e-04 2.279632063097e+01
5.092500000000e+02 -2.576502535061e-02 3.477155719465e-04 2.280265822311e+01
5.095000000000e+02 -2.542929588134e-02 3.465143579051e-04 2.280892746979e+01
5.097500000000e+02 -2.505240309953e-02 3.451996911628e-04 2.281520911028e+01
5.100000000000e+02 -2.463841130454e-02 3.437845639520e-04 2.282158294439e+01
5.102500000000e+02 -2.419180552468e-02 3.422829362110e-04 2.282812728345e+01
5.105000000000e+02 -2.371743222838e-02 3.407095896618e-04 2.283491805047e+01
5.107500000000e+02 -2.322044565224e-02 3.390799096085e-04 2.284202861709e+01
5.110000000000e+02 -2.270624062831e-02 3.374097733219e-04 2.284952904561e+01
5.112500000000e+02 -2.218038571424e-02 3.357153766479e-04 2.285748545089e+01
5.115000000000e+02 -2.164856002960e-02 3.340130799879e-04 2.286595999994e+01
5.117500000000e+02 -2.111648199946e-02 3.323192369646e-04 2.287501038530e+01
5.120000000000e+02 -2.058984119713e-02 3.306500415463e-04 2.288468942173e+01
5.122500000000e+02 -2.007423278599e-02 3.290213841515e-04 2.289504525366e+01
5.125000000000e+02 -1.957508977303e-02 3.274487017206e-04 2.290612107629e+01
5.127500000000e+02 -1.909762051539e-02 3.259468461411e-04 2.291795497574e+01
5.130000000000e+02 -1.864674770739e-02 3.245299564262e-04 2.293058033498e+01
5.132500000000e+02 -1.822705199072e-02 3.232113307917e-04 2.294402574940e+01
5.135000000000e+02 -1.784271882459e-02 3.220033189735e-04 2.295831532904e+01
5.137500000000e+02 -1.749749344788e-02 3.209172202862e-04 2.297346874564e+01
5.140000000000e+02 -1.719463513651e-02 3.199631583020e-04 2.298950190762e+01
5.142500000000e+02 -1.693688648293e-02 3.191500849274e-04 2.300642687860e+01
5.145000000000e+02 -1.672643897660e-02 3.184856360574e-04 2.302425262485e+01
5.147500000000e+02 -1.656491267794e-02 3.179760593041e-04 2.304298524398e+01
5.150000000000e+02 -1.645334359153e-02 3.176261787457e-04 2.306262823417e+01
5.152500000000e+02 -1.639216883515e-02 3.174393295592e-04 2.308318326181e+01
5.155000000000e+02 -1.638123429553e-02 3.174173472002e-04 2.310465016901e+01
5.157500000000e+02 -1.641979279025e-02 3.175605160968e-04 2.312702778138e+01
5.160000000000e+02 -1.650652716750e-02 3.178675830307e-04 2.315031390150e+01
5.162500000000e+02 -1.663956514391e-02 3.183357397768e-04 2.317450600864e+01
5.165000000000e+02 -1.681651195265e-02 3.189606473298e-04 2.319960141580e+01
5.167500000000e+02 -1.703448535681e-02 3.197364658249e-04 2.322559765906e+01
5.170000000000e+02 -1.729016135740e-02 3.206559116508e-04 2.325249260537e+01
5.172500000000e+02 -1.757981689120e-02 3.217103124677e-04 2.328028500570e+01
5.175000000000e+02 -1.789939196296e-02 3.228897222252e-04 2.330897433626e+01
5.177500000000e+02 -1.824454138373e-02 3.241829377962e-04 2.333856132637e+01
5.180000000000e+02 -1.861070467995e-02 3.255776513272e-04 2.336904774590e+01
5.182500000000e+02 -1.899316708563e-02 3.270606257327e-04 2.340043682917e+01
5.185000000000e+02 -1.938713148154e-02 3.286178411894e-04 2.343273301154e+01
5.187500000000e+02 -1.978778315467e-02 3.302345446543e-04 2.346594227157e+01
5.190000000000e+02 -2.019036189948e-02 3.318955466681e-04 2.350007179824e+01
5.192500000000e+02 -2.059022554798e-02 3.335855522543e-04 2.353513025667e+01
5.195000000000e+02 -2.098291627127e-02 3.352890605194e-04 2.357112740963e+01
5.197500000000e+02 -2.136421947179e-02 3.369906483239e-04 2.360807428139e+01
5.200000000000e+02 -2.173022022390e-02 3.386751366366e-04 2.364598273558e+01
5.202500000000e+02 -2.207735356112e-02 3.403277867385e-04 2.368486553276e+01
5.205000000000e+02 -2.240244897028e-02 3.419345333858e-04 2.372473599997e+01
5.207500000000e+02 -2.270276649046e-02 3.434821826757e-04 2.376560770886e+01
5.210000000000e+02 -2.297602793810e-02 3.449585494837e-04 2.380749436373e+01
5.212500000000e+02 -2.322043848207e-02 3.463524282330e-04 2.385040939614e+01
5.215000000000e+02 -2.343469850642e-02 3.476539239254e-04 2.389436556771e+01
5.217500000000e+02 -2.361801273420e-02 3.488545775682e-04 2.393937475307e+01
5.220000000000e+02 -2.377008373070e-02 3.499474146662e-04 2.398544738755e+01
5.222500000000e+02 -2.389110652603e-02 3.509270419885e-04 2.403259220878e+01
5.225000000000e+02 -2.398174538234e-02 3.517896758535e-04 2.408081568792e+01
5.227500000000e+02 -2.404311470790e-02 3.525332043527e-04 2.413012172242e+01
5.230000000000e+02 -2.407674574753e-02 3.531572334147e-04 2.418051113493e+01
5.232500000000e+02 -2.408454753016e-02 3.536630268880e-04 2.423198122148e+01
5.235000000000e+02 -2.406876937631e-02 3.540535309205e-04 2.428452539785e+01
5.237500000000e+02 -2.403195253544e-02 3.543332618473e-04 2.433813275789e+01
5.240000000000e+02 -2.397687707107e-02 3.545082590332e-04 2.439278769744e+01
5.242500000000e+02 -2.390651346810e-02 3.545860418585e-04 2.444846960679e+01
5.245000000000e+02 -2.382396582414e-02 3.545754798025e-04 2.450515255549e+01
5.247500000000e+02 -2.373241350426e-02 3.544866554243e-04 2.456280506815e+01
5.250000000000e+02 -2.363506064202e-02 3.543307463191e-04 2.462138992454e+01
5.252500000000e+02 -2.353507936402e-02 3.541198540797e-04 2.468086402756e+01
5.255000000000e+02 -2.343555635004e-02 3.538668411355e-04 2.474117840025e+01
5.257500000000e+02 -2.333944775710e-02 3.535851701048e-04 2.480227811603e+01
5.260000000000e+02 -2.324953192469e-02 3.532886971169e-04 2.486410239655e+01
5.262500000000e+02 -2.316836791025e-02 3.529914915871e-04 2.492658485169e+01
5.265000000000e+02 -2.309826315386e-02 3.527076282104e-04 2.498965353513e+01
5.267500000000e+02 -2.304124260508e-02 3.524509945328e-04 2.505323127251e+01
5.270000000000e+02 -2.299902466311e-02 3.522350926087e-04 2.511723612876e+01
5.272500000000e+02 -2.297300521264e-02 3.520728630958e-04 2.518158155311e+01
5.275000000000e+02 -2.296424573204e-02 3.519764811561e-04 2.524617690616e+01
5.277500000000e+02 -2.297346819821e-02 3.519571854957e-04 2.531092809092e+01
5.280000000000e+02 -2.300105733963e-02 3.520251338356e-04 2.537573775217e+01
5.282500000000e+02 -2.304706706398e-02 3.521892512695e-04 2.544050598628e+01
5.285000000000e+02 -2.311123332693e-02 3.524571019351e-04 2.550513077547e+01
5.287500000000e+02 -2.319299291936e-02 3.528347828448e-04 2.556950877508e+01
5.290000000000e+02 -2.329150454897e-02 3.533268284835e-04 2.563353549963e+01
5.292500000000e+02 -2.340567623767e-02 3.539361435202e-04 2.569710605337e+01
5.295000000000e+02 -2.353419534454e-02 3.546639642138e-04 2.576011584962e+01
5.297500000000e+02 -2.367556049504e-02 3.555098260888e-04 2.582246071492e+01
5.300000000000e+02 -2.382811892936e-02 3.564715720423e-04 2.588403788917e+01
5.302500000000e+02 -2.399010036731e-02 3.575453353719e-04 2.594474602648e+01
5.305000000000e+02 -2.415965748978e-02 3.587256003576e-04 2.600448615999e+01
5.307500000000e+02 -2.433489958654e-02 3.600053510936e-04 2.606316172893e+01
5.310000000000e+02 -2.451393052158e-02 3.613761606499e-04 2.612067919733e+01
5.312500000000e+02 -2.469488536634e-02 3.628282180701e-04 2.617694862666e+01
5.315000000000e+02 -2.487596072018e-02 3.643504664783e-04 2.623188372826e+01
5.317500000000e+02 -2.505544718985e-02 3.659307056228e-04 2.628540241124e+01
5.320000000000e+02 -2.523175862286e-02 3.675558520844e-04 2.633742728576e+01
5.322500000000e+02 -2.540345423647e-02 3.692120770790e-04 2.638788568898e+01
5.325000000000e+02 -2.556926149118e-02 3.708849959177e-04 2.643671017540e+01
5.327500000000e+02 -2.572809589842e-02 3.725598406682e-04 2.648383896391e+01
5.330000000000e+02 -2.587907216740e-02 3.742216710453e-04 2.652921590337e+01
5.332500000000e+02 -2.602151888168e-02 3.758555501287e-04 2.657279109816e+01
5.335000000000e+02 -2.615498396302e-02 3.774469344732e-04 2.661452104274e+01
5.337500000000e+02 -2.627923701993e-02 3.789817112186e-04 2.665436873653e+01
5.340000000000e+02 -2.639427151261e-02 3.804464270473e-04 2.669230427223e+01
5.342500000000e+02 -2.650029812029e-02 3.818285667752e-04 2.672830466979e+01
5.345000000000e+02 -2.659773999593e-02 3.831166760544e-04 2.676235446710e+01
5.347500000000e+02 -2.668721884550e-02 3.843003603466e-04 2.679444555128e+01
5.350000000000e+02 -2.676954233997e-02 3.853706871738e-04 2.682457742723e+01
5.352500000000e+02 -2.684568707086e-02 3.863203143177e-04 2.685275746552e+01
5.355000000000e+02 -2.691677623448e-02 3.871435566309e-04 2.687900063000e+01
5.357500000000e+02 -2.698405903857e-02 3.878364872611e-04 2.690332959702e+01
5.360000000000e+02 -2.704888682334e-02 3.883970112558e-04 2.692577483437e+01
5.362500000000e+02 -2.711268577999e-02 3.888248964062e-04 2.694637405636e+01
5.365000000000e+02 -2.717693250011e-02 3.891218054220e-04 2.696517241961e+01
5.367500000000e+02 -2.724312552519e-02 3.892912701833e-04 2.698222181122e+01
5.370000000000e+02 -2.731275858728e-02 3.893386530169e-04 2.699758060502e+01
5.372500000000e+02 -2.738729426752e-02 3.892710796363e-04 2.701131336168e+01
5.375000000000e+02 -2.746813769207e-02 3.890973304283e-04 2.702348982806e+01
5.377500000000e+02 -2.755661165899e-02 3.888277185264e-04 2.703418479404e+01
5.380000000000e+02 -2.765393398477e-02 3.884739308089e-04 2.704347687435e+01
5.382500000000e+02 -2.776119561454e-02 3.880488528708e-04 2.705144824843e+01
5.385000000000e+02 -2.787934283011e-02 3.875663788482e-04 2.705818338229e+01
5.387500000000e+02 -2.800916115456e-02 3.870411918191e-04 2.706376836904e+01
5.390000000000e+02 -2.815126099213e-02 3.864884893369e-04 2.706829026156e+01
5.392500000000e+02 -2.830606923580e-02 3.859237765136e-04 2.707183576906e+01
5.395000000000e+02 -2.847382158353e-02 3.853626100597e-04 2.707449065637e+01
5.397500000000e+02 -2.865455957206e-02 3.848203343883e-04 2.707633874379e+01
5.400000000000e+02 -2.884812947750e-02 3.843118191239e-04 2.707746138205e+01
5.402500000000e+02 -2.905418752056e-02 3.838512089132e-04 2.707793623248e+01
5.405000000000e+02 -2.927220497348e-02 3.834516622129e-04 2.707783685316e+01
5.407500000000e+02 -2.950147899691e-02 3.831251565914e-04 2.707723189827e+01
5.410000000000e+02 -2.974114243587e-02 3.828822520095e-04 2.707618485348e+01
5.412500000000e+02 -2.999018217481e-02 3.827318996034e-04 2.707475302289e+01
5.415000000000e+02 -3.024745267401e-02 3.826812667601e-04 2.707298772877e+01
5.417500000000e+02 -3.051169697710e-02 3.827356105560e-04 2.707093346968e+01
5.420000000000e+02 -3.078156554813e-02 3.828981700319e-04 2.706862792409e+01
5.422500000000e+02 -3.105563595553e-02 3.831700914350e-04 2.706610203698e+01
5.425000000000e+02 -3.133243591480e-02 3.835504021913e-04 2.706337951325e+01
5.427500000000e+02 -3.161046364659e-02 3.840360132283e-04 2.706047714898e+01
5.430000000000e+02 -3.188820872159e-02 3.846217613084e-04 2.705740478542e+01
5.432500000000e+02 -3.216417196253e-02 3.853004756689e-04 2.705416577259e+01
5.435000000000e+02 -3.243688637435e-02 3.860631100188e-04 2.705075677719e+01
5.437500000000e+02 -3.270493478693e-02 3.868988907921e-04 2.704716829883e+01
5.440000000000e+02 -3.296696643691e-02 3.877954975493e-04 2.704338522694e+01
5.442500000000e+02 -3.322171382996e-02 3.887392812828e-04 2.703938682353e+01
5.445000000000e+02 -3.346800622804e-02 3.897155083833e-04 2.703514738103e+01
5.447500000000e+02 -3.370478165275e-02 3.907086057440e-04 2.703063686276e+01
5.450000000000e+02 -3.393109861009e-02 3.917024218956e-04 2.702582096489e+01
5.452500000000e+02 -3.414614436086e-02 3.926805350703e-04 2.702066212821e+01
5.455000000000e+02 -3.434924276671e-02 3.936265389223e-04 2.701511962743e+01
5.457500000000e+02 -3.453985948815e-02 3.945243026525e-04 2.700915028858e+01
5.460000000000e+02 -3.471760629526e-02 3.953583640641e-04 2.700270919304e+01
5.462500000000e+02 -3.488224342073e-02 3.961141127015e-04 2.699574983038e+01
5.465000000000e+02 -3.503367936857e-02 3.967780495457e-04 2.698822479470e+01
5.467500000000e+02 -3.517197105361e-02 3.973380426967e-04 2.698008641003e+01
5.470000000000e+02 -3.529731998232e-02 3.977835340259e-04 2.697128685764e+01
5.472500000000e+02 -3.541006769202e-02 3.981057721010e-04 2.696177876431e+01
5.475000000000e+02 -3.551069209207e-02 3.982978627317e-04 2.695151572487e+01
5.477500000000e+02 -3.559979688543e-02 3.983548990555e-04 2.694045229313e+01
5.480000000000e+02 -3.567810648084e-02 3.982741167512e-04 2.692854466978e+01
5.482500000000e+02 -3.574645296276e-02 3.980548943589e-04 2.691575055141e+01
5.485000000000e+02 -3.580576761822e-02 3.976987684865e-04 2.690202973019e+01
5.487500000000e+02 -3.585706663830e-02 3.972093731433e-04 2.688734384484e+01
5.490000000000e+02 -3.590144139612e-02 3.965923879779e-04 2.687165687594e+01
5.492500000000e+02 -3.594004083445e-02 3.958554040156e-04 2.685493481967e+01
5.495000000000e+02 -3.597406264094e-02 3.950078091200e-04 2.683714608853e+01
5.497500000000e+02 -3.600473482797e-02 3.940605871614e-04 2.681826110945e+01
5.500000000000e+02 -3.603330670945e-02 3.930261447822e-04 2.679825265812e+01
5.502500000000e+02 -3.606103154054e-02 3.919180620571e-04 2.677709544734e+01
5.505000000000e+02 -3.608915701008e-02 3.907508677773e-04 2.675476622204e+01
5.507500000000e+02 -3.611891230533e-02 3.895397737250e-04 2.673124355507e+01
5.510000000000e+02 -3.615149967244e-02 3.883004220305e-04 2.670650793531e+01
5.512500000000e+02 -3.618808282918e-02 3.870485968771e-04 2.668054135924e+01
5.515000000000e+02 -3.622978066971e-02 3.857999640767e-04 2.665332737891e+01
5.517500000000e+02 -3.627766321355e-02 3.845697868393e-04 2.662485116997e+01
5.520000000000e+02 -3.633274422243e-02 3.833727504441e-04 2.659509911468e+01
5.522500000000e+02 -3.639598241204e-02 3.822226319593e-04 2.656405918160e+01
5.525000000000e+02 -3.646827731843e-02 3.811320750117e-04 2.653172050212e+01
5.527500000000e+02 -3.655047315497e-02 3.801125462841e-04 2.649807383317e+01
5.530000000000e+02 -3.664335809039e-02 3.791740240362e-04 2.646311119487e+01
5.532500000000e+02 -3.674766897225e-02 3.783249290770e-04 2.642682642338e+01
5.535000000000e+02 -3.686409236539e-02 3.775717988700e-04 2.638921493498e+01
5.537500000000e+02 -3.699326881296e-02 3.769194284016e-04 2.635027413177e+01
5.540000000000e+02 -3.713579678894e-02 3.763708126442e-04 2.631000351241e+01
5.542500000000e+02 -3.729223443585e-02 3.759271081585e-04 2.626840517423e+01
5.545000000000e+02 -3.746310260830e-02 3.755876657088e-04 2.622548372922e+01
5.547500000000e+02 -3.764888544154e-02 3.753500925937e-04 2.618124685343e+01
5.550000000000e+02 -3.785002940750e-02 3.752103489205e-04 2.613570547733e+01
5.552500000000e+02 -3.806693991037e-02 3.751628633585e-04 2.608887438350e+01
5.555000000000e+02 -3.829997908813e-02 3.752007007316e-04 2.604077214129e+01
5.557500000000e+02 -3.854945916734e-02 3.753157363129e-04 2.599142162432e+01
5.560000000000e+02 -3.881563238687e-02 3.754988341837e-04 2.594085052619e+01
5.562500000000e+02 -3.909868578686e-02 3.757400885068e-04 2.588909123946e+01
5.565000000000e+02 -3.939872958299e-02 3.760290392714e-04 2.583618131671e+01
5.567500000000e+02 -3.971578299379e-02 3.763548867793e-04 2.578216389616e+01
5.570000000000e+02 -4.004976715840e-02 3.767067498830e-04 2.572708746222e+01
5.572500000000e+02 -4.040048985252e-02 3.770738732763e-04 2.567100624967e+01
5.575000000000e+02 -4.076763629867e-02 3.774458582479e-04 2.561398017160e+01
5.577500000000e+02 -4.115075319558e-02 3.778128407274e-04 2.555607510697e+01
5.580000000000e+02 -4.154924718921e-02 3.781657076835e-04 2.549736243935e+01
5.582500000000e+02 -4.196237317261e-02 3.784962400722e-04 2.543791914225e+01
5.585000000000e+02 -4.238922646502e-02 3.787972403389e-04 2.537782779057e+01
5.587500000000e+02 -4.282874645199e-02 3.790626662528e-04 2.531717592411e+01
5.590000000000e+02 -4.327971385340e-02 3.792876943367e-04 2.525605593565e+01
5.592500000000e+02 -4.374075164391e-02 3.794687583908e-04 2.519456484779e+01
5.595000000000e+02 -4.421033771497e-02 3.796035877668e-04 2.513280354440e+01
5.597500000000e+02 -4.468681179816e-02 3.796911750888e-04 2.507087645426e+01
5.600000000000e+02 -4.516838743466e-02 3.797317500919e-04 2.500889111898e+01
5.602500000000e+02 -4.565317303711e-02 3.797267142433e-04 2.494695733705e+01
5.605000000000e+02 -4.613918884342e-02 3.796785432559e-04 2.488518666505e+01
5.607500000000e+02 -4.662438955063e-02 3.795906628671e-04 2.482369182165e+01
5.610000000000e+02 -4.710669031746e-02 3.794673452097e-04 2.476258578743e+01
5.612500000000e+02 -4.758399209417e-02 3.793135573465e-04 2.470198117985e+01
5.615000000000e+02 -4.805421201027e-02 3.791348421753e-04 2.464198954028e+01
5.617500000000e+02 -4.851531149377e-02 3.789370909481e-04 2.458272045581e+01
5.620000000000e+02 -4.896532713569e-02 3.787264338351e-04 2.452428086654e+01
5.622500000000e+02 -4.940240276273e-02 3.785091047194e-04 2.446677430834e+01
5.625000000000e+02 -4.982481599547e-02 3.782912585765e-04 2.441030012037e+01
5.627500000000e+02 -5.023100855178e-02 3.780788367961e-04 2.435495275706e+01
5.630000000000e+02 -5.061961462703e-02 3.778774620044e-04 2.430082107393e+01
5.632500000000e+02 -5.098948021265e-02 3.776922700180e-04 2.424798768833e+01
5.635000000000e+02 -5.133968930200e-02 3.775277763737e-04 2.419652835234e+01
5.637500000000e+02 -5.166957806043e-02 3.773878352273e-04 2.414651140077e+01
5.640000000000e+02 -5.197874497987e-02 3.772755428696e-04 2.409799729286e+01
5.642500000000e+02 -5.226706423562e-02 3.771931808434e-04 2.405103812643e+01
5.645000000000e+02 -5.253467994376e-02 3.771421270437e-04 2.400567736342e+01
5.647500000000e+02 -5.278200927664e-02 3.771229182663e-04 2.396194946581e+01
5.650000000000e+02 -5.300972627045e-02 3.771351709781e-04 2.391987978508e+01
5.652500000000e+02 -5.321874952741e-02 3.771775912262e-04 2.387948440220e+01
5.655000000000e+02 -5.341021899851e-02 3.772480095153e-04 2.384077011857e+01
5.657500000000e+02 -5.358547373045e-02 3.773434397784e-04 2.380373444897e+01
5.660000000000e+02 -5.374601625213e-02 3.774601329081e-04 2.376836584318e+01
5.662500000000e+02 -5.389348186408e-02 3.775936671671e-04 2.373464384773e+01
5.665000000000e+02 -5.402960358916e-02 3.777390430497e-04 2.370253932986e+01
5.667500000000e+02 -5.415617043491e-02 3.778907953582e-04 2.367201495526e+01
5.670000000000e+02 -5.427499253404e-02 3.780431112663e-04 2.364302544855e+01
5.672500000000e+02 -5.438785900901e-02 3.781899687904e-04 2.361551822220e+01
5.675000000000e+02 -5.449650336721e-02 3.783252628304e-04 2.358943372678e+01
5.677500000000e+02 -5.460256612564e-02 3.784429586988e-04 2.356470618032e+01
5.680000000000e+02 -5.470756426245e-02 3.785372335121e-04 2.354126410337e+01
5.682500000000e+02 -5.481286252938e-02 3.786026043123e-04 2.351903086908e+01
5.685000000000e+02 -5.491965177185e-02 3.786340954437e-04 2.349792557100e+01
5.687500000000e+02 -5.502893107155e-02 3.786273403856e-04 2.347786345053e+01
5.690000000000e+02 -5.514149946161e-02 3.785787355566e-04 2.345875681658e+01
5.692500000000e+02 -5.525795235350e-02 3.784855395133e-04 2.344051561185e+01
5.695000000000e+02 -5.537868789671e-02 3.783459810647e-04 2.342304817281e+01
5.697500000000e+02 -5.550391582121e-02 3.781592196274e-04 2.340626174362e+01
5.700000000000e+02 -5.563368253116e-02 3.779257196649e-04 2.339006339420e+01
5.702500000000e+02 -5.576789510373e-02 3.776471235674e-04 2.337436048912e+01
5.705000000000e+02 -5.590635626441e-02 3.773262247186e-04 2.335906141652e+01
5.707500000000e+02 -5.604879942532e-02 3.769671038725e-04 2.334407593413e+01
5.710000000000e+02 -5.619493964545e-02 3.765749259882e-04 2.332931605232e+01
5.712500000000e+02 -5.634451664899e-02 3.761560784788e-04 2.331469640338e+01
5.715000000000e+02 -5.649733911969e-02 3.757180119635e-04 2.330013448977e+01
5.717500000000e+02 -5.665333973056e-02 3.752693378139e-04 2.328555150073e+01
5.720000000000e+02 -5.681261711719e-02 3.748196487284e-04 2.327087252629e+01
5.722500000000e+02 -5.697547472066e-02 3.743794067257e-04 2.325602663548e+01
5.725000000000e+02 -5.714246515039e-02 3.739598551569e-04 2.324094762973e+01
5.727500000000e+02 -5.731441533454e-02 3.735728726747e-04 2.322557408487e+01
5.730000000000e+02 -5.749244506067e-02 3.732308225000e-04 2.320984927086e+01
5.732500000000e+02 -5.767798408271e-02 3.729463958817e-04 2.319372185055e+01
5.735000000000e+02 -5.787276900641e-02 3.727324367671e-04 2.317714575740e+01
5.737500000000e+02 -5.807883017096e-02 3.726018264216e-04 2.316007999361e+01
5.740000000000e+02 -5.829847335541e-02 3.725672580054e-04 2.314248927918e+01
5.742500000000e+02 -5.853424230081e-02 3.726409759347e-04 2.312434381043e+01
5.745000000000e+02 -5.878887270170e-02 3.728346421344e-04 2.310561897252e+01
5.747500000000e+02 -5.906523762488e-02 3.731591723891e-04 2.308629605642e+01
5.750000000000e+02 -5.936628062866e-02 3.736245145230e-04 2.306636142185e+01
5.752500000000e+02 -5.969494230554e-02 3.742394190598e-04 2.304580720143e+01
5.755000000000e+02 -6.005407961293e-02 3.750111840020e-04 2.302463096070e+01
5.757500000000e+02 -6.044638329534e-02 3.759455557716e-04 2.300283530791e+01
5.760000000000e+02 -6.087428848028e-02 3.770465429424e-04 2.298042850963e+01
5.762500000000e+02 -6.133988854068e-02 3.783162483421e-04 2.295742398748e+01
5.765000000000e+02 -6.184484886582e-02 3.797547167126e-04 2.293384046913e+01
5.767500000000e+02 -6.239032975623e-02 3.813598364724e-04 2.290970144830e+01
5.770000000000e+02 -6.297690513652e-02 3.831272218497e-04 2.288503578048e+01
5.772500000000e+02 -6.360449992212e-02 3.850501296459e-04 2.285987723295e+01
5.775000000000e+02 -6.427233822263e-02 3.871194561207e-04 2.283426401571e+01
5.777500000000e+02 -6.497889111116e-02 3.893236650257e-04 2.280823943521e+01
5.780000000000e+02 -6.572185859971e-02 3.916489238540e-04 2.278185081930e+01
5.782500000000e+02 -6.649814460343e-02 3.940791933958e-04 2.275515022725e+01
5.785000000000e+02 -6.730387040684e-02 3.965963526301e-04 2.272819332043e+01
5.787500000000e+02 -6.813438295753e-02 3.991803169922e-04 2.270104001480e+01
5.790000000000e+02 -6.898430019487e-02 4.018092527879e-04 2.267375327580e+01
5.792500000000e+02 -6.984755395183e-02 4.044597877786e-04 2.264639970343e+01
5.795000000000e+02 -7.071746546580e-02 4.071073571047e-04 2.261904826460e+01
5.797500000000e+02 -7.158682000937e-02 4.097265767315e-04 2.259177067493e+01
5.800000000000e+02 -7.244796482286e-02 4.122914418206e-04 2.256464061599e+01
5.802500000000e+02 -7.329291524744e-02 4.147756800604e-04 2.253773295897e+01
5.805000000000e+02 -7.411346656360e-02 4.171531754713e-04 2.251112389137e+01
5.807500000000e+02 -7.490131780871e-02 4.193983220942e-04 2.248489005701e+01
5.810000000000e+02 -7.564819663494e-02 4.214863922299e-04 2.245910771726e+01
5.812500000000e+02 -7.634598976847e-02 4.233938808811e-04 2.243385277328e+01
5.815000000000e+02 -7.698687329733e-02 4.250989139882e-04 2.240919987063e+01
5.817500000000e+02 -7.756343777672e-02 4.265816315295e-04 2.238522153701e+01
5.820000000000e+02 -7.806881883536e-02 4.278244871833e-04 2.236198816628e+01
5.822500000000e+02 -7.849681597846e-02 4.288125406433e-04 2.233956713728e+01
5.825000000000e+02 -7.884199982097e-02 4.295336354513e-04 2.231802199364e+01
5.827500000000e+02 -7.909982932583e-02 4.299787296484e-04 2.229741253370e+01
5.830000000000e+02 -7.926673215992e-02 4.301420794990e-04 2.227779358491e+01
5.832500000000e+02 -7.934020579039e-02 4.300213140658e-04 2.225921523667e+01
5.835000000000e+02 -7.931887092634e-02 4.296174627498e-04 2.224172171955e+01
5.837500000000e+02 -7.920254745284e-02 4.289350611309e-04 2.222535163335e+01
5.840000000000e+02 -7.899229171506e-02 4.279820812830e-04 2.221013735614e+01
5.842500000000e+02 -7.869041710679e-02 4.267697911102e-04 2.219610455129e+01
5.845000000000e+02 -7.830052472785e-02 4.253126819718e-04 2.218327245910e+01
5.847500000000e+02 -7.782748913514e-02 4.236282578643e-04 2.217165344345e+01
5.850000000000e+02 -7.727744429417e-02 4.217368513519e-04 2.216125310011e+01
5.852500000000e+02 -7.665773429327e-02 4.196613217641e-04 2.215206995024e+01
5.855000000000e+02 -7.597687524769e-02 4.174267566681e-04 2.214409600904e+01
5.857500000000e+02 -7.524446994616e-02 4.150601097591e-04 2.213731663207e+01
5.860000000000e+02 -7.447112043259e-02 4.125899953602e-04 2.213171089756e+01
5.862500000000e+02 -7.366830846186e-02 4.100462474388e-04 2.212725158970e+01
5.865000000000e+02 -7.284828088033e-02 4.074594844773e-04 2.212390603406e+01
5.867500000000e+02 -7.202389516418e-02 4.048607425602e-04 2.212163627794e+01
5.870000000000e+02 -7.120845347021e-02 4.022810703171e-04 2.212039930910e+01
5.872500000000e+02 -7.041553482672e-02 3.997512561087e-04 2.212014805659e+01
5.875000000000e+02 -6.965879791854e-02 3.973014580447e-04 2.212083169651e+01
5.877500000000e+02 -6.895177944769e-02 3.949608334534e-04 2.212239597158e+01
5.880000000000e+02 -6.830768791689e-02 3.927572393011e-04 2.212478429273e+01
5.882500000000e+02 -6.773918531127e-02 3.907168399175e-04 2.212793809371e+01
5.885000000000e+02 -6.725817371599e-02 3.888639012507e-04 2.213179718838e+01
5.887500000000e+02 -6.687557808980e-02 3.872205537750e-04 2.213630088779e+01
5.890000000000e+02 -6.660113811668e-02 3.858066373154e-04 2.214138835634e+01
5.892500000000e+02 -6.644321680842e-02 3.846394274186e-04 2.214699890922e+01
5.895000000000e+02 -6.640860646995e-02 3.837332379511e-04 2.215307321859e+01
5.897500000000e+02 -6.650238038836e-02 3.830995359344e-04 2.215955310468e+01
5.900000000000e+02 -6.672773872232e-02 3.827469027410e-04 2.216638268772e+01
5.902500000000e+02 -6.708590129485e-02 3.826808053279e-04 2.217350859060e+01
5.905000000000e+02 -6.757603501239e-02 3.829035247597e-04 2.218088006273e+01
5.907500000000e+02 -6.819518855489e-02 3.834140886819e-04 2.218844995997e+01
5.910000000000e+02 -6.893828721285e-02 3.842082578571e-04 2.219617480818e+01
5.912500000000e+02 -6.979816611611e-02 3.852785274583e-04 2.220401481407e+01
5.915000000000e+02 -7.076561382146e-02 3.866141020603e-04 2.221193472624e+01
5.917500000000e+02 -7.182948301749e-02 3.882010385370e-04 2.221990366961e+01
5.920000000000e+02 -7.297682045129e-02 3.900222460705e-04 2.222789553396e+01
5.922500000000e+02 -7.419304577328e-02 3.920575470043e-04 2.223588873269e+01
5.925000000000e+02 -7.546213706771e-02 3.942837828623e-04 2.224386698530e+01
5.927500000000e+02 -7.676687759133e-02 3.966750530311e-04 2.225181862950e+01
5.930000000000e+02 -7.808909536121e-02 3.992028797523e-04 2.225973742377e+01
5.932500000000e+02 -7.940995124070e-02 4.018364916502e-04 2.226762178132e+01
5.935000000000e+02 -8.071021943680e-02 4.045430049244e-04 2.227547550595e+01
5.937500000000e+02 -8.197059600316e-02 4.072877611743e-04 2.228330696859e+01
5.940000000000e+02 -8.317200314623e-02 4.100346500145e-04 2.229112976002e+01
5.942500000000e+02 -8.429589628502e-02 4.127465205889e-04 2.229896182396e+01
5.945000000000e+02 -8.532457145950e-02 4.153856399478e-04 2.230682603179e+01
5.947500000000e+02 -8.624145124319e-02 4.179141400495e-04 2.231474927184e+01
5.950000000000e+02 -8.703137240557e-02 4.202945044639e-04 2.232276286890e+01
5.952500000000e+02 -8.768084305804e-02 4.224900894059e-04 2.233090206474e+01
5.955000000000e+02 -8.817826764204e-02 4.244656473522e-04 2.233920550802e+01
5.957500000000e+02 -8.851417141186e-02 4.261878870702e-04 2.234771547512e+01
5.960000000000e+02 -8.868136553566e-02 4.276260083781e-04 2.235647722843e+01
5.962500000000e+02 -8.867509494803e-02 4.287522462628e-04 2.236553884695e+01
5.965000000000e+02 -8.849312426351e-02 4.295423635220e-04 2.237495058951e+01
5.967500000000e+02 -8.813583225550e-02 4.299761792390e-04 2.238476507293e+01
5.970000000000e+02 -8.760619814489e-02 4.300379658261e-04 2.239503632115e+01
5.972500000000e+02 -8.690981469561e-02 4.297168270357e-04 2.240581991389e+01
5.975000000000e+02 -8.605481300481e-02 4.290070343813e-04 2.241717240177e+01
5.977500000000e+02 -8.505174179240e-02 4.279085565731e-04 2.242915075684e+01
5.980000000000e+02 -8.391345868735e-02 4.264270274624e-04 2.244181248017e+01
5.982500000000e+02 -8.265490498680e-02 4.245737606721e-04 2.245521474822e+01
5.985000000000e+02 -8.129292433531e-02 4.223658895443e-04 2.246941458058e+01
5.987500000000e+02 -7.984596907792e-02 4.198263226665e-04 2.248446804655e+01
5.990000000000e+02 -7.833384938694e-02 4.169834599951e-04 2.250043038117e+01
5.992500000000e+02 -7.677740798052e-02 4.138708533263e-04 2.251735552592e+01
5.995000000000e+02 -7.519818026787e-02 4.105269690593e-04 2.253529571469e+01
5.997500000000e+02 -7.361807451079e-02 4.069947519721e-04 2.255430156093e+01
6.000000000000e+02 -7.205900427255e-02 4.033210400030e-04 2.257442162618e+01
6.002500000000e+02 -7.054254136991e-02 3.995559393234e-04 2.259570232057e+01
6.005000000000e+02 -6.908955789429e-02 3.957520783032e-04 2.261818753856e+01
6.007500000000e+02 -6.771989983206e-02 3.919639690459e-04 2.264191879814e+01
6.010000000000e+02 -6.645205551717e-02 3.882471282157e-04 2.266693490269e+01
6.012500000000e+02 -6.530285644705e-02 3.846572796303e-04 2.269327192283e+01
6.015000000000e+02 -6.428720326515e-02 3.812494581975e-04 2.272096291071e+01
6.017500000000e+02 -6.341782380370e-02 3.780771901063e-04 2.275003813439e+01
6.020000000000e+02 -6.270507026284e-02 3.751916297467e-04 2.278052464602e+01
6.022500000000e+02 -6.215675002581e-02 3.726407122529e-04 2.281244653409e+01
6.025000000000e+02 -6.177800266690e-02 3.704684332837e-04 2.284582474307e+01
6.027500000000e+02 -6.157122990325e-02 3.687140890820e-04 2.288067690913e+01
6.030000000000e+02 -6.153605017097e-02 3.674115699762e-04 2.291701758458e+01
6.032500000000e+02 -6.166931499716e-02 3.665887461672e-04 2.295485808260e+01
6.035000000000e+02 -6.196517967159e-02 3.662669609120e-04 2.299420634163e+01
6.037500000000e+02 -6.241518652289e-02 3.664605408737e-04 2.303506714322e+01
6.040000000000e+02 -6.300842148018e-02 3.671764379271e-04 2.307744197539e+01
6.042500000000e+02 -6.373171184727e-02 3.684141484889e-04 2.312132890441e+01
6.045000000000e+02 -6.456982620170e-02 3.701654175203e-04 2.316672281618e+01
6.047500000000e+02 -6.550576048439e-02 3.724142734348e-04 2.321361509700e+01
6.050000000000e+02 -6.652099685811e-02 3.751370912322e-04 2.326199385506e+01
6.052500000000e+02 -6.759582249467e-02 3.783027723616e-04 2.331184377650e+01
6.055000000000e+02 -6.870966084379e-02 3.818730170860e-04 2.336314598111e+01
6.057500000000e+02 -6.984138172205e-02 3.858028260503e-04 2.341587817125e+01
6.060000000000e+02 -7.096964439665e-02 3.900409466583e-04 2.347001445945e+01
6.062500000000e+02 -7.207323309008e-02 3.945304468880e-04 2.352552521433e+01
6.065000000000e+02 -7.313135675654e-02 3.992093277330e-04 2.358237715587e+01
6.067500000000e+02 -7.412396013733e-02 4.040113109020e-04 2.364053313801e+01
6.070000000000e+02 -7.503199899103e-02 4.088666667860e-04 2.369995210412e+01
6.072500000000e+02 -7.583769742448e-02 4.137031004454e-04 2.376058887644e+01
6.075000000000e+02 -7.652476592646e-02 4.184466388924e-04 2.382239421060e+01
6.077500000000e+02 -7.707860115929e-02 4.230226802319e-04 2.388531447954e+01
6.080000000000e+02 -7.748644831562e-02 4.273569631622e-04 2.394929173672e+01
6.082500000000e+02 -7.773752918735e-02 4.313766208315e-04 2.401426340369e+01
6.085000000000e+02 -7.782315085496e-02 4.350111935748e-04 2.408016233806e+01
6.087500000000e+02 -7.773676732557e-02 4.381936792153e-04 2.414691655329e+01
6.090000000000e+02 -7.747402552705e-02 4.408615550994e-04 2.421444919449e+01
6.092500000000e+02 -7.703279605560e-02 4.429580290276e-04 2.428267851157e+01
6.095000000000e+02 -7.641314455235e-02 4.444327403170e-04 2.435151764852e+01
6.097500000000e+02 -7.561733267357e-02 4.452427850394e-04 2.442087475900e+01
6.100000000000e+02 -7.464976706241e-02 4.453535182357e-04 2.449065294644e+01
6.102500000000e+02 -7.351692534665e-02 4.447391696134e-04 2.456075023304e+01
6.105000000000e+02 -7.222731772307e-02 4.433837401495e-04 2.463105977867e+01
6.107500000000e+02 -7.079138600714e-02 4.412814621762e-04 2.470146993824e+01
6.110000000000e+02 -6.922142373813e-02 4.384371345026e-04 2.477186449652e+01
6.112500000000e+02 -6.753144869717e-02 4.348664047123e-04 2.484212284222e+01
6.115000000000e+02 -6.573712814986e-02 4.305959588689e-04 2.491212043456e+01
6.117500000000e+02 -6.385563647831e-02 4.256634141414e-04 2.498172914062e+01
6.120000000000e+02 -6.190549697176e-02 4.201169977169e-04 2.505081763538e+01
6.122500000000e+02 -5.990647316799e-02 4.140153885615e-04 2.511925213768e+01
6.125000000000e+02 -5.787934818777e-02 4.074269593597e-04 2.518689684216e+01
6.127500000000e+02 -5.584578349740e-02 4.004291348978e-04 2.525361484281e+01
6.130000000000e+02 -5.382805909231e-02 3.931073577209e-04 2.531926871774e+01
6.132500000000e+02 -5.184888281063e-02 3.855542171017e-04 2.538372160702e+01
6.135000000000e+02 -4.993108885878e-02 3.778681625599e-04 2.544683794322e+01
6.137500000000e+02 -4.809739252190e-02 3.701522443819e-04 2.550848466114e+01
6.140000000000e+02 -4.637005079928e-02 3.625125934785e-04 2.556853204477e+01
6.142500000000e+02 -4.477056525298e-02 3.550569547060e-04 2.562685501299e+01
6.145000000000e+02 -4.331932740309e-02 3.478931554015e-04 2.568333417162e+01
6.147500000000e+02 -4.203526695899e-02 3.411274762637e-04 2.573785689244e+01
6.150000000000e+02 -4.093550708784e-02 3.348630674357e-04 2.579031861656e+01
6.152500000000e+02 -4.003500511523e-02 3.291983229720e-04 2.584062389487e+01
6.155000000000e+02 -3.934621245966e-02 3.242253208579e-04 2.588868753726e+01
6.157500000000e+02 -3.887875783752e-02 3.200283395292e-04 2.593443558599e+01
6.160000000000e+02 -3.863915288708e-02 3.166824363331e-04 2.597780642241e+01
6.162500000000e+02 -3.863054731850e-02 3.142521731773e-04 2.601875158840e+01
6.165000000000e+02 -3.885254874932e-02 3.127905693507e-04 2.605723651495e+01
6.167500000000e+02 -3.930107942099e-02 3.123379866906e-04 2.609324127846e+01
6.170000000000e+02 -3.996832619136e-02 3.129214006290e-04 2.612676104473e+01
6.172500000000e+02 -4.084277249399e-02 3.145539263276e-04 2.615780637617e+01
6.175000000000e+02 -4.190926825463e-02 3.172343053142e-04 2.618640349345e+01
6.177500000000e+02 -4.314921135914e-02 3.209467498439e-04 2.621259422491e+01
6.180000000000e+02 -4.454080442683e-02 3.256610174049e-04 2.623643580000e+01
6.182500000000e+02 -4.605933475419e-02 3.313324762980e-04 2.625800055307e+01
6.185000000000e+02 -4.767758264273e-02 3.379026720537e-04 2.627737531298e+01
6.187500000000e+02 -4.936621725680e-02 3.452997686244e-04 2.629466074536e+01
6.190000000000e+02 -5.109428253345e-02 3.534393792120e-04 2.630997044906e+01
6.192500000000e+02 -5.282971728853e-02 3.622255805860e-04 2.632342994274e+01
6.195000000000e+02 -5.453985671563e-02 3.715518497684e-04 2.633517551646e+01
6.197500000000e+02 -5.619200764878e-02 3.813024949999e-04 2.634535297452e+01
6.200000000000e+02 -5.775396967339e-02 3.913538843433e-04 2.635411626228e+01
6.202500000000e+02 -5.919458457782e-02 4.015760272428e-04 2.636162602755e+01
6.205000000000e+02 -6.048425559919e-02 4.118342371842e-04 2.636804817744e+01
6.207500000000e+02 -6.159542650405e-02 4.219907376688e-04 2.637355229213e+01
6.210000000000e+02 -6.250303938629e-02 4.319065170638e-04 2.637831010371e+01
6.212500000000e+02 -6.318493247433e-02 4.414431916587e-04 2.638249402944e+01
6.215000000000e+02 -6.362219706228e-02 4.504648227384e-04 2.638627554272e+01
6.217500000000e+02 -6.379946955635e-02 4.588398715059e-04 2.638982375899e+01
6.220000000000e+02 -6.370516831674e-02 4.664430794970e-04 2.639330395125e+01
6.222500000000e+02 -6.333164494189e-02 4.731573215459e-04 2.639687630499e+01
6.225000000000e+02 -6.267531948267e-02 4.788754109040e-04 2.640069438251e+01
6.227500000000e+02 -6.173667639807e-02 4.835018042860e-04 2.640490418037e+01
6.230000000000e+02 -6.052028250317e-02 4.869542179701e-04 2.640964268561e+01
6.232500000000e+02 -5.903464632097e-02 4.891649636861e-04 2.641503717353e+01
6.235000000000e+02 -5.729212264789e-02 4.900822423749e-04 2.642120391255e+01
6.237500000000e+02 -5.530865415531e-02 4.896713595145e-04 2.642824766564e+01
6.240000000000e+02 -5.310353133866e-02 4.879154811116e-04 2.643626084893e+01
6.242500000000e+02 -5.069911123301e-02 4.848161744402e-04 2.644532274663e+01
6.245000000000e+02 -4.812040761759e-02 4.803937263053e-04 2.645549944361e+01
6.247500000000e+02 -4.539476082099e-02 4.746870297350e-04 2.646684305775e+01
6.250000000000e+02 -4.255139260611e-02 4.677534804248e-04 2.647939168269e+01
6.252500000000e+02 -3.962093672012e-02 4.596683722306e-04 2.649316947584e+01
6.255000000000e+02 -3.663502132239e-02 4.505241430381e-04 2.650818628255e+01
6.257500000000e+02 -3.362576648508e-02 4.404291532367e-04 2.652443795148e+01
6.260000000000e+02 -3.062528074479e-02 4.295062042998e-04 2.654190679672e+01
6.262500000000e+02 -2.766522135520e-02 4.178910138111e-04 2.656056152878e+01
6.265000000000e+02 -2.477629645925e-02 4.057302393406e-04 2.658035792295e+01
6.267500000000e+02 -2.198779301762e-02 3.931793274024e-04 2.660123958571e+01
6.270000000000e+02 -1.932717080049e-02 3.804003529936e-04 2.662313817384e+01
6.272500000000e+02 -1.681963559141e-02 3.675595444705e-04 2.664597433182e+01
6.275000000000e+02 -1.448775802514e-02 3.548247591596e-04 2.666965869075e+01
6.277500000000e+02 -1.235116169531e-02 3.423629998151e-04 2.669409223300e+01
6.280000000000e+02 -1.042621831056e-02 3.303377742248e-04 2.671916776392e+01
6.282500000000e+02 -8.725827528994e-03 3.189066019769e-04 2.674477028706e+01
6.285000000000e+02 -7.259232964051e-03 3.082185272775e-04 2.677077854269e+01
6.287500000000e+02 -6.031909356135e-03 2.984117589053e-04 2.679706545000e+01
6.290000000000e+02 -5.045513631346e-03 2.896115267810e-04 2.682349965047e+01
6.292500000000e+02 -4.297893492861e-03 2.819280673391e-04 2.684994604859e+01
6.295000000000e+02 -3.783169663572e-03 2.754548476734e-04 2.687626701732e+01
6.297500000000e+02 -3.491890965689e-03 2.702671324539e-04 2.690232355647e+01
6.300000000000e+02 -3.411226607879e-03 2.664207050212e-04 2.692797588906e+01
6.302500000000e+02 -3.525239349529e-03 2.639510261864e-04 2.695308459338e+01
6.305000000000e+02 -3.815216487654e-03 2.628727726327e-04 2.697751166643e+01
6.307500000000e+02 -4.260011153771e-03 2.631795006741e-04 2.700112105868e+01
6.310000000000e+02 -4.836458600736e-03 2.648438915504e-04 2.702377973743e+01
6.312500000000e+02 -5.519798185025e-03 2.678181859966e-04 2.704535836892e+01
6.315000000000e+02 -6.284142007193e-03 2.720351060905e-04 2.706573226506e+01
6.317500000000e+02 -7.102910741691e-03 2.774088733453e-04 2.708478180003e+01
6.320000000000e+02 -7.949312411870e-03 2.838367441566e-04 2.710239322183e+01
6.322500000000e+02 -8.796809388656e-03 2.912008292080e-04 2.711845939785e+01
6.325000000000e+02 -9.619539385120e-03 2.993699033361e-04 2.713288012162e+01
6.327500000000e+02 -1.039274722046e-02 3.082016878597e-04 2.714556277307e+01
6.330000000000e+02 -1.109318022740e-02 3.175452912748e-04 2.715642290337e+01
6.332500000000e+02 -1.169942512099e-02 3.272435224348e-04 2.716538438599e+01
6.335000000000e+02 -1.219223515091e-02 3.371356739831e-04 2.717238009193e+01
6.337500000000e+02 -1.255478292076e-02 3.470599611443e-04 2.717735190951e+01
6.340000000000e+02 -1.277288266562e-02 3.568563024561e-04 2.718025128624e+01
6.342500000000e+02 -1.283514783899e-02 3.663687432828e-04 2.718103917625e+01
6.345000000000e+02 -1.273310305689e-02 3.754479826771e-04 2.717968628194e+01
6.347500000000e+02 -1.246123149787e-02 3.839537088717e-04 2.717617321288e+01
6.350000000000e+02 -1.201698208421e-02 3.917566612764e-04 2.717049028509e+01
6.352500000000e+02 -1.140071516097e-02 3.987405778492e-04 2.716263754537e+01
6.355000000000e+02 -1.061559107504e-02 4.048038474189e-04 2.715262473111e+01
6.357500000000e+02 -9.667437382978e-03 4.098608515569e-04 2.714047085025e+01
6.360000000000e+02 -8.564553182342e-03 4.138430508011e-04 2.712620400403e+01
6.362500000000e+02 -7.317467862435e-03 4.166997012460e-04 2.710986113546e+01
6.365000000000e+02 -5.938704767972e-03 4.183983040137e-04 2.709148741399e+01
6.367500000000e+02 -4.442480946411e-03 4.189246585715e-04 2.707113590239e+01
6.370000000000e+02 -2.844409692333e-03 4.182826578276e-04 2.704886695635e+01
6.372500000000e+02 -1.161162820071e-03 4.164936934734e-04 2.702474780854e+01
6.375000000000e+02 5.898244146550e-04 4.135959077869e-04 2.699885168937e+01
6.377500000000e+02 2.390720867512e-03 4.096429928497e-04 2.697125749442e+01
6.380000000000e+02 4.223586466387e-03 4.047029521403e-04 2.694204879773e+01
6.382500000000e+02 6.070727034550e-03 3.988564279105e-04 2.691131349374e+01
6.385000000000e+02 7.914957737241e-03 3.921951023550e-04 2.687914276618e+01
6.387500000000e+02 9.739921264914e-03 3.848197446054e-04 2.684563069154e+01
6.390000000000e+02 1.153033485969e-02 3.768383115209e-04 2.681087342249e+01
6.392500000000e+02 1.327221546637e-02 3.683639980657e-04 2.677496836062e+01
6.395000000000e+02 1.495311801723e-02 3.595131024403e-04 2.673801382625e+01
6.397500000000e+02 1.656228535594e-02 3.504031608791e-04 2.670010808026e+01
6.400000000000e+02 1.809080667651e-02 3.411509439269e-04 2.666134884894e+01
6.402500000000e+02 1.953173728805e-02 3.318705273798e-04 2.662183290040e+01
6.405000000000e+02 2.088015773605e-02 3.226718455861e-04 2.658165517890e+01
6.407500000000e+02 2.213322641877e-02 3.136589008165e-04 2.654090849530e+01
6.410000000000e+02 2.329018385471e-02 3.049283740331e-04 2.649968293933e+01
6.412500000000e+02 2.435232967863e-02 2.965682951430e-04 2.645806565265e+01
6.415000000000e+02 2.532295316836e-02 2.886571194505e-04 2.641614009775e+01
6.417500000000e+02 2.620724615437e-02 2.812628186546e-04 2.637398584952e+01
6.420000000000e+02 2.701218287614e-02 2.744422086468e-04 2.633167843792e+01
6.422500000000e+02 2.774636419437e-02 2.682405268976e-04 2.628928866288e+01
6.425000000000e+02 2.841985017095e-02 2.626911327731e-04 2.624688279589e+01
6.427500000000e+02 2.904396047395e-02 2.578154853472e-04 2.620452191551e+01
6.430000000000e+02 2.963106375277e-02 2.536231532926e-04 2.616226218702e+01
6.432500000000e+02 3.019434677069e-02 2.501121819191e-04 2.612015428253e+01
6.435000000000e+02 3.074757525964e-02 2.472695783654e-04 2.607824374507e+01
6.437500000000e+02 3.130484416005e-02 2.450718918621e-04 2.603657054855e+01
6.440000000000e+02 3.188032358787e-02 2.434859822805e-04 2.599516926615e+01
6.442500000000e+02 3.248800714558e-02 2.424699479625e-04 2.595406929088e+01
6.445000000000e+02 3.314145707638e-02 2.419740781551e-04 2.591329453310e+01
6.447500000000e+02 3.385356587506e-02 2.419419920138e-04 2.587286401301e+01
6.450000000000e+02 3.463631538335e-02 2.423117740504e-04 2.583279166394e+01
6.452500000000e+02 3.550056083131e-02 2.430172473164e-04 2.579308679164e+01
6.455000000000e+02 3.645582469620e-02 2.439892164526e-04 2.575375426174e+01
6.457500000000e+02 3.751012325554e-02 2.451567912644e-04 2.571479504449e+01
6.460000000000e+02 3.866979348509e-02 2.464486264455e-04 2.567620627395e+01
6.462500000000e+02 3.993936733793e-02 2.477942200566e-04 2.563798188522e+01
6.465000000000e+02 4.132145937811e-02 2.491251180749e-04 2.560011296028e+01
6.467500000000e+02 4.281670317117e-02 2.503761097088e-04 2.556258842073e+01
6.470000000000e+02 4.442368322515e-02 2.514862420383e-04 2.552539522938e+01
6.472500000000e+02 4.613892926925e-02 2.523998277170e-04 2.548851906323e+01
6.475000000000e+02 4.795694501531e-02 2.530672758216e-04 2.545194498939e+01
6.477500000000e+02 4.987023000364e-02 2.534458472986e-04 2.541565769532e+01
6.480000000000e+02 5.186937074077e-02 2.535002367676e-04 2.537964214876e+01
6.482500000000e+02 5.394316507669e-02 2.532029787202e-04 2.534388422460e+01
6.485000000000e+02 5.607872806330e-02 2.525347077273e-04 2.530837083180e+01
6.487500000000e+02 5.826169500295e-02 2.514843091082e-04 2.527309069487e+01
6.490000000000e+02 6.047637950784e-02 2.500488496635e-04 2.523803435171e+01
6.492500000000e+02 6.270602325700e-02 2.482334114453e-04 2.520319481041e+01
6.495000000000e+02 6.493300659543e-02 2.460507307411e-04 2.516856747967e+01
6.497500000000e+02 6.713911965678e-02 2.435207333757e-04 2.513415046873e+01
6.500000000000e+02 6.930584024460e-02 2.406699511005e-04 2.509994479018e+01
6.502500000000e+02 7.141460488812e-02 2.375308013708e-04 2.506595414247e+01
6.505000000000e+02 7.344711092120e-02 2.341408120013e-04 2.503218496607e+01
6.507500000000e+02 7.538561324613e-02 2.305417802160e-04 2.499864641763e+01
6.510000000000e+02 7.721321638296e-02 2.267788480276e-04 2.496534994374e+01
6.512500000000e+02 7.891416666724e-02 2.228995958907e-04 2.493230915451e+01
6.515000000000e+02 8.047413286233e-02 2.189530988465e-04 2.489953942429e+01
6.517500000000e+02 8.188045943588e-02 2.149890338887e-04 2.486705763543e+01
6.520000000000e+02 8.312241813371e-02 2.110567621046e-04 2.483488155606e+01
6.522500000000e+02 8.419141851241e-02 2.072045068472e-04 2.480302948182e+01
6.525000000000e+02 8.508117571231e-02 2.034786077669e-04 2.477151982764e+01
6.527500000000e+02 8.578788308894e-02 1.999227669003e-04 2.474037042610e+01
6.530000000000e+02 8.631028646770e-02 1.965775095198e-04 2.470959824188e+01
6.532500000000e+02 8.664978297256e-02 1.934795845284e-04 2.467921864641e+01
6.535000000000e+02 8.681040948537e-02 1.906616062689e-04 2.464924511187e+01
6.537500000000e+02 8.679883015358e-02 1.881516837225e-04 2.461968865152e+01
6.540000000000e+02 8.662428373967e-02 1.859731220299e-04 2.459055730119e+01
6.542500000000e+02 8.629843053287e-02 1.841443737569e-04 2.456185587354e+01
6.545000000000e+02 8.583523841332e-02 1.826788692486e-04 2.453358538955e+01
6.547500000000e+02 8.525074474923e-02 1.815851087581e-04 2.450574293235e+01
6.550000000000e+02 8.456285698472e-02 1.808666438673e-04 2.447832120267e+01
6.552500000000e+02 8.379107053618e-02 1.805222396589e-04 2.445130837538e+01
6.555000000000e+02 8.295618483423e-02 1.805460353209e-04 2.442468787849e+01
6.557500000000e+02 8.207997877420e-02 1.809277845111e-04 2.439843834997e+01
6.560000000000e+02 8.118490655112e-02 1.816529907029e-04 2.437253345282e+01
6.562500000000e+02 8.029375015688e-02 1.827032183702e-04 2.434694193098e+01
6.565000000000e+02 7.942928499913e-02 1.840563869421e-04 2.432162771720e+01
6.567500000000e+02 7.861395838127e-02 1.856869782413e-04 2.429654993319e+01
6.570000000000e+02 7.786956488727e-02 1.875663540608e-04 2.427166312356e+01
6.572500000000e+02 7.721695093485e-02 1.896630718864e-04 2.424691752846e+01
6.575000000000e+02 7.667572817113e-02 1.919431079099e-04 2.422225926401e+01
6.577500000000e+02 7.626403373996e-02 1.943702345186e-04 2.419763078425e+01
6.580000000000e+02 7.599828530007e-02 1.969062236526e-04 2.417297116355e+01
6.582500000000e+02 7.589301325550e-02 1.995111617796e-04 2.414821665072e+01
6.585000000000e+02 7.596066583915e-02 2.021440130116e-04 2.412330105932e+01
6.587500000000e+02 7.621151741074e-02 2.047627128942e-04 2.409815640476e+01
6.590000000000e+02 7.665352997628e-02 2.073246103451e-04 2.407271338743e+01
6.592500000000e+02 7.729229670776e-02 2.097868302659e-04 2.404690204991e+01
6.595000000000e+02 7.813102479598e-02 2.121063865650e-04 2.402065242224e+01
6.597500000000e+02 7.917047038637e-02 2.142409384289e-04 2.399389512749e+01
6.600000000000e+02 8.040896707556e-02 2.161491478531e-04 2.396656208731e+01
6.602500000000e+02 8.184248443119e-02 2.177909629659e-04 2.393858719333e+01
6.605000000000e+02 8.346461684324e-02 2.191280943392e-04 2.390990695497e+01
6.607500000000e+02 8.526668783088e-02 2.201245857990e-04 2.388046118366e+01
6.610000000000e+02 8.723781183006e-02 2.207472651519e-04 2.385019362793e+01
6.612500000000e+02 8.936503641629e-02 2.209661489344e-04 2.381905256361e+01
6.615000000000e+02 9.163339173199e-02 2.207550027681e-04 2.378699140321e+01
6.617500000000e+02 9.402606249280e-02 2.200917570097e-04 2.375396919780e+01
6.620000000000e+02 9.652451401430e-02 2.189589520015e-04 2.371995113851e+01
6.622500000000e+02 9.910869485665e-02 2.173441853168e-04 2.368490890603e+01
6.625000000000e+02 1.017571547799e-01 2.152406158915e-04 2.364882109783e+01
6.627500000000e+02 1.044472753378e-01 2.126471452381e-04 2.361167346727e+01
6.630000000000e+02 1.071555109248e-01 2.095687203289e-04 2.357345904441e+01
6.632500000000e+02 1.098575649301e-01 2.060167526745e-04 2.353417839700e+01
6.635000000000e+02 1.125287110331e-01 2.020090745959e-04 2.349383948357e+01
6.637500000000e+02 1.151440105835e-01 1.975702331042e-04 2.345245779961e+01
6.640000000000e+02 1.176786610319e-01 1.927312815960e-04 2.341005604216e+01
6.642500000000e+02 1.201082652003e-01 1.875298805232e-04 2.336666414229e+01
6.645000000000e+02 1.224091981744e-01 1.820098938389e-04 2.332231874958e+01
6.647500000000e+02 1.245589216810e-01 1.762212391358e-04 2.327706313382e+01
6.650000000000e+02 1.265363500576e-01 1.702193761359e-04 2.323094670479e+01
6.652500000000e+02 1.283221963404e-01 1.640647232275e-04 2.318402448614e+01
6.655000000000e+02 1.298993211858e-01 1.578220662503e-04 2.313635686353e+01
6.657500000000e+02 1.312530714335e-01 1.515597934216e-04 2.308800896434e+01
6.660000000000e+02 1.323716027668e-01 1.453490709248e-04 2.303905023074e+01
6.662500000000e+02 1.332461555273e-01 1.392626424536e-04 2.298955375457e+01
6.665000000000e+02 1.338713409725e-01 1.333739966064e-04 2.293959601207e+01
6.667500000000e+02 1.342453419559e-01 1.277562359258e-04 2.288925622369e+01
6.670000000000e+02 1.343700937077e-01 1.224808683138e-04 2.283861594977e+01
6.672500000000e+02 1.342513606202e-01 1.176166307419e-04 2.278775849012e+01
6.675000000000e+02 1.338988317729e-01 1.132281837031e-04 2.273676871264e+01
6.677500000000e+02 1.333260776839e-01 1.093750322551e-04 2.268573255283e+01
6.680000000000e+02 1.325504296879e-01 1.061104082907e-04 2.263473659312e+01
6.682500000000e+02 1.315928270489e-01 1.034801088790e-04 2.258386785013e+01
6.685000000000e+02 1.304775952742e-01 1.015213481595e-04 2.253321363160e+01
6.687500000000e+02 1.292320472674e-01 1.002621616713e-04 2.248286105553e+01
6.690000000000e+02 1.278861590917e-01 9.972023963030e-05 2.243289717762e+01
6.692500000000e+02 1.264720289702e-01 9.990287798281e-05 2.238340859383e+01
6.695000000000e+02 1.250233741503e-01 1.008062887636e-04 2.233448145216e+01
6.697500000000e+02 1.235749605523e-01 1.024151394161e-04 2.228620144435e+01
6.700000000000e+02 1.221619549342e-01 1.047026357859e-04 2.223865367936e+01
6.702500000000e+02 1.208192579609e-01 1.076308418793e-04 2.219192255987e+01
6.705000000000e+02 1.195808770534e-01 1.111507159297e-04 2.214609194849e+01
6.707500000000e+02 1.184792420818e-01 1.152028762462e-04 2.210124504800e+01
6.710000000000e+02 1.175445581888e-01 1.197185557752e-04 2.205746429860e+01
6.712500000000e+02 1.168042199072e-01 1.246200750441e-04 2.201483151608e+01
6.715000000000e+02 1.162822425479e-01 1.298221720667e-04 2.197342772697e+01
6.717500000000e+02 1.159987734029e-01 1.352333385082e-04 2.193333315625e+01
6.720000000000e+02 1.159696840536e-01 1.407572881878e-04 2.189462703708e+01
6.722500000000e+02 1.162062406227e-01 1.462943237224e-04 2.185738762668e+01
6.725000000000e+02 1.167148751729e-01 1.517431125341e-04 2.182169196989e+01
6.727500000000e+02 1.174970692580e-01 1.570022828196e-04 2.178761567449e+01
6.730000000000e+02 1.185493318893e-01 1.619720584262e-04 2.175523271765e+01
6.732500000000e+02 1.198632697937e-01 1.665559884538e-04 2.172461523297e+01
6.735000000000e+02 1.214258118800e-01 1.706626939151e-04 2.169583307972e+01
6.737500000000e+02 1.232194596448e-01 1.742073516147e-04 2.166895364328e+01
6.740000000000e+02 1.252227126346e-01 1.771133324913e-04 2.164404134020e+01
6.742500000000e+02 1.274104921664e-01 1.793136397902e-04 2.162115733372e+01
6.745000000000e+02 1.297546922380e-01 1.807521931607e-04 2.160035907171e+01
6.747500000000e+02 1.322247889470e-01 1.813848774841e-04 2.158169981979e+01
6.750000000000e+02 1.347884339603e-01 1.811805707211e-04 2.156522831487e+01
6.752500000000e+02 1.374121306282e-01 1.801218624907e-04 2.155098828645e+01
6.755000000000e+02 1.400619161010e-01 1.782053896918e-04 2.153901799156e+01
6.757500000000e+02 1.427039835515e-01 1.754422806625e-04 2.152934989043e+01
6.760000000000e+02 1.453053344358e-01 1.718580785589e-04 2.152201023051e+01
6.762500000000e+02 1.478343879141e-01 1.674923414563e-04 2.151701864765e+01
6.765000000000e+02 1.502614949013e-01 1.623982950523e-04 2.151438795433e+01
6.767500000000e+02 1.525594401967e-01 1.566418705323e-04 2.151412382327e+01
6.770000000000e+02 1.547038443736e-01 1.503007040865e-04 2.151622462100e+01
6.772500000000e+02 1.566735077817e-01 1.434626549249e-04 2.152068119596e+01
6.775000000000e+02 1.584506365344e-01 1.362244680764e-04 2.152747690647e+01
6.777500000000e+02 1.600210143698e-01 1.286898716789e-04 2.153658756459e+01
6.780000000000e+02 1.613740786507e-01 1.209675441781e-04 2.154798143196e+01
6.782500000000e+02 1.625028896073e-01 1.131693298846e-04 2.156161949646e+01
6.785000000000e+02 1.634040469776e-01 1.054078044364e-04 2.157745549665e+01
6.787500000000e+02 1.640775003572e-01 9.779430794391e-05 2.159543636953e+01
6.790000000000e+02 1.645263124638e-01 9.043654316221e-05 2.161550238911e+01
6.792500000000e+02 1.647563435097e-01 8.343671250945e-05 2.163758775169e+01
6.795000000000e+02 1.647759009527e-01 7.688930519075e-05 2.166162081238e+01
6.797500000000e+02 1.645953397352e-01 7.087947641462e-05 2.168752474912e+01
6.800000000000e+02 1.642266487021e-01 6.548145371941e-05 2.171521802167e+01
6.802500000000e+02 1.636830235309e-01 6.075726123898e-05 2.174461482599e+01
6.805000000000e+02 1.629784447626e-01 5.675579992987e-05 2.177562586266e+01
6.807500000000e+02 1.621272773022e-01 5.351217916684e-05 2.180815881474e+01
6.810000000000e+02 1.611439006243e-01 5.104747262201e-05 2.184211897728e+01
6.812500000000e+02 1.600423859925e-01 4.936881522554e-05 2.187740990823e+01
6.815000000000e+02 1.588362271227e-01 4.846991936286e-05 2.191393388634e+01
6.817500000000e+02 1.575381330449e-01 4.833181636122e-05 2.195159271340e+01
6.820000000000e+02 1.561598918570e-01 4.892395882667e-05 2.199028815274e+01
6.822500000000e+02 1.547123040496e-01 5.020586796452e-05 2.202992255118e+01
6.825000000000e+02 1.532051859682e-01 5.212871882802e-05 2.207039921786e+01
6.827500000000e+02 1.516474427181e-01 5.463700656865e-05 2.211162318901e+01
6.830000000000e+02 1.500471971534e-01 5.767081624166e-05 2.215350139293e+01
6.832500000000e+02 1.484119757861e-01 6.116756715689e-05 2.219594338948e+01
6.835000000000e+02 1.467489237772e-01 6.506420825825e-05 2.223886147003e+01
6.837500000000e+02 1.450650563831e-01 6.929873728505e-05 2.228217132703e+01
6.840000000000e+02 1.433675010951e-01 7.381241381249e-05 2.232579208857e+01
6.842500000000e+02 1.416637521944e-01 7.855111411010e-05 2.236964691699e+01
6.845000000000e+02 1.399618724586e-01 8.346682355484e-05 2.241366298510e+01
6.847500000000e+02 1.382706821393e-01 8.851842388749e-05 2.245777199910e+01
6.850000000000e+02 1.365998611673e-01 9.367255601426e-05 2.250191012395e+01
6.852500000000e+02 1.349600104025e-01 9.890372775436e-05 2.254601840206e+01
6.855000000000e+02 1.333626142675e-01 1.041943857728e-04 2.259004275877e+01
6.857500000000e+02 1.318199343117e-01 1.095344670554e-04 2.263393417466e+01
6.860000000000e+02 1.303447973527e-01 1.149208163429e-04 2.267764866017e+01
6.862500000000e+02 1.289503370633e-01 1.203559640668e-04 2.272114747331e+01
6.865000000000e+02 1.276496299198e-01 1.258470301870e-04 2.276439702301e+01
6.867500000000e+02 1.264552895348e-01 1.314041482490e-04 2.280736889886e+01
6.870000000000e+02 1.253789933849e-01 1.370388848502e-04 2.285003973577e+01
6.872500000000e+02 1.244310192620e-01 1.427624654742e-04 2.289239124905e+01
6.875000000000e+02 1.236197465140e-01 1.485841686059e-04 2.293441003334e+01
6.877500000000e+02 1.229511779597e-01 1.545097758567e-04 2.297608735893e+01
6.880000000000e+02 1.224285345849e-01 1.605399431942e-04 2.301741906298e+01
6.882500000000e+02 1.220518723635e-01 1.666691072833e-04 2.305840519933e+01
6.885000000000e+02 1.218178368320e-01 1.728842700660e-04 2.309904984657e+01
6.887500000000e+02 1.217194733242e-01 1.791643520396e-04 2.313936070471e+01
6.890000000000e+02 1.217462132898e-01 1.854796887214e-04 2.317934881482e+01
6.892500000000e+02 1.218839379814e-01 1.917920249121e-04 2.321902811950e+01
6.895000000000e+02 1.221152310921e-01 1.980547760373e-04 2.325841509434e+01
6.897500000000e+02 1.224197350045e-01 2.042136073765e-04 2.329752829754e+01
6.900000000000e+02 1.227746311441e-01 2.102073134899e-04 2.333638793886e+01
6.902500000000e+02 1.231552740482e-01 2.159691821527e-04 2.337501542211e+01
6.905000000000e+02 1.235358817567e-01 2.214284094399e-04 2.341343289256e+01
6.907500000000e+02 1.238903227328e-01 2.265119275351e-04 2.345166277880e+01
6.910000000000e+02 1.241929285519e-01 2.311460039709e-04 2.348972738057e+01
6.912500000000e+02 1.244193585242e-01 2.352581833659e-04 2.352764840083e+01
6.915000000000e+02 1.245474114832e-01 2.387793805010e-04 2.356544657013e+01
6.917500000000e+02 1.245578091538e-01 2.416458483215e-04 2.360314125016e+01
6.920000000000e+02 1.244348869394e-01 2.438006283892e-04 2.364075012858e+01
6.922500000000e+02 1.241672023451e-01 2.451953488200e-04 2.367828883788e+01
6.925000000000e+02 1.237479844221e-01 2.457914984678e-04 2.371577070508e+01
6.927500000000e+02 1.231754406578e-01 2.455616498716e-04 2.375320656159e+01
6.930000000000e+02 1.224529125715e-01 2.444903084213e-04 2.379060445051e+01
6.932500000000e+02 1.215888405157e-01 2.425743563067e-04 2.382796951336e+01
6.935000000000e+02 1.205965724817e-01 2.398231563722e-04 2.386530392763e+01
6.937500000000e+02 1.194940012039e-01 2.362587076578e-04 2.390260670301e+01
6.940000000000e+02 1.183030571107e-01 2.319150280120e-04 2.393987380168e+01
6.942500000000e+02 1.170490549890e-01 2.268376034974e-04 2.397709798327e+01
6.945000000000e+02 1.157599521777e-01 2.210821540941e-04 2.401426902265e+01
6.947500000000e+02 1.144654943508e-01 2.147139530727e-04 2.405137364576e+01
6.950000000000e+02 1.131963243447e-01 2.078064059086e-04 2.408839572138e+01
6.952500000000e+02 1.119830768551e-01 2.004395864445e-04 2.412531649514e+01
6.955000000000e+02 1.108554348354e-01 1.926990028268e-04 2.416211465362e+01
6.957500000000e+02 1.098412541608e-01 1.846740915372e-04 2.419876662927e+01
6.960000000000e+02 1.089657526092e-01 1.764567819221e-04 2.423524693904e+01
6.962500000000e+02 1.082507263496e-01 1.681403166507e-04 2.427152834244e+01
6.965000000000e+02 1.077139230997e-01 1.598179395771e-04 2.430758226514e+01
6.967500000000e+02 1.073684990182e-01 1.515818277816e-04 2.434337912792e+01
6.970000000000e+02 1.072226023513e-01 1.435221346444e-04 2.437888869750e+01
6.972500000000e+02 1.072791201090e-01 1.357261343164e-04 2.441408058408e+01
6.975000000000e+02 1.075354873324e-01 1.282775917735e-04 2.444892447385e+01
6.977500000000e+02 1.079837230754e-01 1.212561766442e-04 2.448339075684e+01
6.980000000000e+02 1.086105013676e-01 1.147370421355e-04 2.451745074325e+01
6.982500000000e+02 1.093974269082e-01 1.087905345168e-04 2.455107731067e+01
6.985000000000e+02 1.103213474357e-01 1.034819186460e-04 2.458424510540e+01
6.987500000000e+02 1.113548277214e-01 9.887128330472e-05 2.461693115564e+01
6.990000000000e+02 1.124666710415e-01 9.501341827250e-05 2.464911518804e+01
6.992500000000e+02 1.136225223139e-01 9.195770037437e-05 2.468077991236e+01
6.995000000000e+02 1.147855434498e-01 8.974815466151e-05 2.471191159191e+01
6.997500000000e+02 1.159171194319e-01 8.842328144584e-05 2.474250014203e+01
7.000000000000e+02 1.169776032746e-01 8.801604803224e-05 2.477253951041e+01
7.002500000000e+02 1.179270654103e-01 8.855384738105e-05 2.480202802284e+01
7.005000000000e+02 1.187260649486e-01 9.005825684156e-05 2.483096838243e+01
7.007500000000e+02 1.193363988510e-01 9.254491359633e-05 2.485936791823e+01
7.010000000000e+02 1.197218040544e-01 9.602335707104e-05 2.488723880298e+01
7.012500000000e+02 1.198486814788e-01 1.004966248468e-04 2.491459788243e+01
7.015000000000e+02 1.196867159494e-01 1.059610134115e-04 2.494146682322e+01
7.017500000000e+02 1.192094656499e-01 1.124056887587e-04 2.496787201484e+01
7.020000000000e+02 1.183948886547e-01 1.198122687231e-04 2.499384442494e+01
7.022500000000e+02 1.172257365052e-01 1.281544816000e-04 2.501941961280e+01
7.025000000000e+02 1.156899920835e-01 1.373975837599e-04 2.504463720832e+01
7.027500000000e+02 1.137810380134e-01 1.474981969149e-04 2.506954101876e+01
7.030000000000e+02 1.114979332661e-01 1.584037127009e-04 2.509417834621e+01
7.032500000000e+02 1.088453776146e-01 1.700521672741e-04 2.511860002732e+01
7.035000000000e+02 1.058338000559e-01 1.823719048985e-04 2.514285965096e+01
7.037500000000e+02 1.024791212008e-01 1.952816470553e-04 2.516701353053e+01
7.040000000000e+02 9.880264609480e-02 2.086904537382e-04 2.519111984223e+01
7.042500000000e+02 9.483063913712e-02 2.224980912428e-04 2.521523854397e+01
7.045000000000e+02 9.059403301289e-02 2.365954022282e-04 2.523943044763e+01
7.047500000000e+02 8.612784263183e-02 2.508650791891e-04 2.526375709970e+01
7.050000000000e+02 8.147070835359e-02 2.651825276756e-04 2.528827986207e+01
7.052500000000e+02 7.666424976913e-02 2.794170087473e-04 2.531305950746e+01
7.055000000000e+02 7.175238376528e-02 2.934330831629e-04 2.533815579544e+01
7.057500000000e+02 6.678071290865e-02 3.070922368039e-04 2.536362659965e+01
7.060000000000e+02 6.179578359314e-02 3.202547138010e-04 2.538952754229e+01
7.062500000000e+02 5.684440561151e-02 3.327815615810e-04 2.541591133783e+01
7.065000000000e+02 5.197294533991e-02 3.445367277924e-04 2.544282745912e+01
7.067500000000e+02 4.722670440491e-02 3.553894120144e-04 2.547032132422e+01
7.070000000000e+02 4.264927032833e-02 3.652163700718e-04 2.549843401403e+01
7.072500000000e+02 3.828194956593e-02 3.739042529715e-04 2.552720173659e+01
7.075000000000e+02 3.416323692072e-02 3.813517813562e-04 2.555665561454e+01
7.077500000000e+02 3.032836075339e-02 3.874719991283e-04 2.558682104542e+01
7.080000000000e+02 2.680886717412e-02 3.921942020882e-04 2.561771754911e+01
7.082500000000e+02 2.363228313935e-02 3.954655439113e-04 2.564935865905e+01
7.085000000000e+02 2.082181959161e-02 3.972526468190e-04 2.568175141079e+01
7.087500000000e+02 1.839616305920e-02 3.975424734890e-04 2.571489658075e+01
7.090000000000e+02 1.636927433071e-02 3.963432757161e-04 2.574878824797e+01
7.092500000000e+02 1.475030172868e-02 3.936846791421e-04 2.578341414015e+01
7.095000000000e+02 1.354346244798e-02 3.896178391268e-04 2.581875531286e+01
7.097500000000e+02 1.274806086718e-02 3.842146902043e-04 2.585478659550e+01
7.100000000000e+02 1.235844143863e-02 3.775672872718e-04 2.589147636750e+01
7.102500000000e+02 1.236409965313e-02 3.697862573234e-04 2.592878709283e+01
7.105000000000e+02 1.274971078182e-02 3.609993600029e-04 2.596667521732e+01
7.107500000000e+02 1.349529109814e-02 3.513493695975e-04 2.600509158903e+01
7.110000000000e+02 1.457634101905e-02 3.409918768879e-04 2.604398163082e+01
7.112500000000e+02 1.596408826890e-02 3.300926836330e-04 2.608328580890e+01
7.115000000000e+02 1.762568067447e-02 3.188252868168e-04 2.612293965378e+01
7.117500000000e+02 1.952451626204e-02 3.073679746490e-04 2.616287424878e+01
7.120000000000e+02 2.162056297939e-02 2.959010155282e-04 2.620301644805e+01
7.122500000000e+02 2.387077729065e-02 2.846037048899e-04 2.624328937513e+01
7.125000000000e+02 2.622949321803e-02 2.736517755435e-04 2.628361241565e+01
7.127500000000e+02 2.864895821889e-02 2.632145273998e-04 2.632390190433e+01
7.130000000000e+02 3.107982461160e-02 2.534524768293e-04 2.636407107343e+01
7.132500000000e+02 3.347176371011e-02 2.445148823227e-04 2.640403070624e+01
7.135000000000e+02 3.577406638467e-02 2.365375450669e-04 2.644368933746e+01
7.137500000000e+02 3.793628938354e-02 2.296411971636e-04 2.648295345426e+01
7.140000000000e+02 3.990894760883e-02 2.239299549561e-04 2.652172816022e+01
7.142500000000e+02 4.164419103395e-02 2.194901142164e-04 2.655991742280e+01
7.145000000000e+02 4.309650901947e-02 2.163892599474e-04 2.659742436031e+01
7.147500000000e+02 4.422340221765e-02 2.146757434334e-04 2.663415203741e+01
7.150000000000e+02 4.498606036183e-02 2.143784517835e-04 2.667000363238e+01
7.152500000000e+02 4.534998583344e-02 2.155069171019e-04 2.670488312199e+01
7.155000000000e+02 4.528554979948e-02 2.180517528835e-04 2.673869601344e+01
7.157500000000e+02 4.476854085861e-02 2.219852928085e-04 2.677134968437e+01
7.160000000000e+02 4.378059297424e-02 2.272625490177e-04 2.680275419031e+01
7.162500000000e+02 4.230951041877e-02 2.338224360689e-04 2.683282311154e+01
7.165000000000e+02 4.034957789821e-02 2.415890671052e-04 2.686147399272e+01
7.167500000000e+02 3.790168584403e-02 2.504733465350e-04 2.688862927205e+01
7.170000000000e+02 3.497339888059e-02 2.603746170465e-04 2.691421693666e+01
7.172500000000e+02 3.157885238296e-02 2.711825103081e-04 2.693817145492e+01
7.175000000000e+02 2.773865852350e-02 2.827786729484e-04 2.696043415226e+01
7.177500000000e+02 2.347954066540e-02 2.950387904625e-04 2.698095427742e+01
7.180000000000e+02 1.883404064153e-02 3.078343271492e-04 2.699968924074e+01
7.182500000000e+02 1.383995005976e-02 3.210345395030e-04 2.701660555863e+01
7.185000000000e+02 8.539835132500e-03 3.345081197272e-04 2.703167893552e+01
7.187500000000e+02 2.980303171862e-03 3.481250768640e-04 2.704489503473e+01
7.190000000000e+02 -2.788617471216e-03 3.617581878444e-04 2.705624935227e+01
7.192500000000e+02 -8.714321628990e-03 3.752846353941e-04 2.706574776398e+01
7.195000000000e+02 -1.474234250792e-02 3.885871875889e-04 2.707340615790e+01
7.197500000000e+02 -2.081724544781e-02 4.015555142425e-04 2.707925072502e+01
7.200000000000e+02 -2.688338163745e-02 4.140870380489e-04 2.708331733697e+01
7.202500000000e+02 -3.288576743902e-02 4.260878139450e-04 2.708565157598e+01
7.205000000000e+02 -3.877082377784e-02 4.374732585860e-04 2.708630790440e+01
7.207500000000e+02 -4.448716048799e-02 4.481685424438e-04 2.708534926102e+01
7.210000000000e+02 -4.998627041969e-02 4.581088100058e-04 2.708284624481e+01
7.212500000000e+02 -5.522318587304e-02 4.672393525678e-04 2.707887649062e+01
7.215000000000e+02 -6.015703124841e-02 4.755155549571e-04 2.707352349182e+01
7.217500000000e+02 -6.475153178453e-02 4.829027962894e-04 2.706687576469e+01
7.220000000000e+02 -6.897542070430e-02 4.893760746900e-04 2.705902596218e+01
7.222500000000e+02 -7.280275742156e-02 4.949195820372e-04 2.705006952043e+01
7.225000000000e+02 -7.621316576794e-02 4.995263487695e-04 2.704010370495e+01
7.227500000000e+02 -7.919196323006e-02 5.031976325566e-04 2.702922664185e+01
7.230000000000e+02 -8.173023391567e-02 5.059424245154e-04 2.701753589275e+01
7.232500000000e+02 -8.382477218946e-02 5.077767308067e-04 2.700512774211e+01
7.235000000000e+02 -8.547800552764e-02 5.087231297388e-04 2.699209578665e+01
7.237500000000e+02 -8.669777459796e-02 5.088099716361e-04 2.697853029603e+01
7.240000000000e+02 -8.749713017746e-02 5.080709957386e-04 2.696451691905e+01
7.242500000000e+02 -8.789398111394e-02 5.065446510742e-04 2.695013616113e+01
7.245000000000e+02 -8.791079366070e-02 5.042738281552e-04 2.693546225795e+01
7.247500000000e+02 -8.757414863502e-02 5.013052218317e-04 2.692056280020e+01
7.250000000000e+02 -8.691437113496e-02 4.976892017305e-04 2.690549781260e+01
7.252500000000e+02 -8.596503294641e-02 4.934792817865e-04 2.689031955159e+01
7.255000000000e+02 -8.476253936840e-02 4.887320923009e-04 2.687507184641e+01
7.257500000000e+02 -8.334563506431e-02 4.835070754938e-04 2.685978994984e+01
7.260000000000e+02 -8.175494460256e-02 4.778663936107e-04 2.684450028805e+01
7.262500000000e+02 -8.003247863938e-02 4.718746773387e-04 2.682922050256e+01
7.265000000000e+02 -7.822121322530e-02 4.655991245988e-04 2.681395929537e+01
7.267500000000e+02 -7.636460857884e-02 4.591092791102e-04 2.679871668343e+01
7.270000000000e+02 -7.450618379091e-02 4.524769332139e-04 2.678348417468e+01
7.272500000000e+02 -7.268907156690e-02 4.457758791210e-04 2.676824517271e+01
7.275000000000e+02 -7.095564111718e-02 4.390819362153e-04 2.675297523826e+01
7.277500000000e+02 -6.934707360414e-02 4.324724727955e-04 2.673764272138e+01
7.280000000000e+02 -6.790301225694e-02 4.260262890327e-04 2.672220917869e+01
7.282500000000e+02 -6.666118653343e-02 4.198230519303e-04 2.670663008981e+01
7.285000000000e+02 -6.565708525632e-02 4.139429906760e-04 2.669085542136e+01
7.287500000000e+02 -6.492363242246e-02 4.084661086611e-04 2.667483037856e+01
7.290000000000e+02 -6.449089550249e-02 4.034718363025e-04 2.665849608234e+01
7.292500000000e+02 -6.438579724333e-02 3.990383507712e-04 2.664179030392e+01
7.295000000000e+02 -6.463188640519e-02 3.952415551474e-04 2.662464819242e+01
7.297500000000e+02 -6.524907949029e-02 3.921543276844e-04 2.660700301159e+01
7.300000000000e+02 -6.625350337599e-02 3.898456969701e-04 2.658878680838e+01
7.302500000000e+02 -6.765728533308e-02 3.883799210559e-04 2.656993113568e+01
7.305000000000e+02 -6.946843080521e-02 3.878153047381e-04 2.655036768606e+01
7.307500000000e+02 -7.169075201822e-02 3.882035606546e-04 2.653002884981e+01
7.310000000000e+02 -7.432374687487e-02 3.895887363141e-04 2.650884835663e+01
7.312500000000e+02 -7.736260512716e-02 3.920063390848e-04 2.648676173918e+01
7.315000000000e+02 -8.079821085188e-02 3.954824530670e-04 2.646370680947e+01
7.317500000000e+02 -8.461717966519e-02 4.000328969413e-04 2.643962409215e+01
7.320000000000e+02 -8.880199843934e-02 4.056626283721e-04 2.641445710191e+01
7.322500000000e+02 -9.333108451416e-02 4.123649278591e-04 2.638815278302e+01
7.325000000000e+02 -9.817899316451e-02 4.201209628828e-04 2.636066171692e+01
7.327500000000e+02 -1.033166691295e-01 4.288995105204e-04 2.633193827188e+01
7.330000000000e+02 -1.087116120187e-01 4.386564587473e-04 2.630194095854e+01
7.332500000000e+02 -1.143282648052e-01 4.493349889265e-04 2.627063238813e+01
7.335000000000e+02 -1.201282452446e-01 4.608653657305e-04 2.623797959873e+01
7.337500000000e+02 -1.260707989117e-01 4.731654544654e-04 2.620395395381e+01
7.340000000000e+02 -1.321131029720e-01 4.861408806827e-04 2.616853143614e+01
7.342500000000e+02 -1.382107703923e-01 4.996859026907e-04 2.613169250431e+01
7.345000000000e+02 -1.443182168949e-01 5.136839781873e-04 2.609342237170e+01
7.347500000000e+02 -1.503891987683e-01 5.280089839560e-04 2.605371083916e+01
7.350000000000e+02 -1.563772390079e-01 5.425262260624e-04 2.601255253778e+01
7.352500000000e+02 -1.622361533632e-01 5.570939013137e-04 2.596994689106e+01
7.355000000000e+02 -1.679205678205e-01 5.715646698822e-04 2.592589806890e+01
7.357500000000e+02 -1.733864016040e-01 5.857872814833e-04 2.588041519441e+01
7.360000000000e+02 -1.785914006042e-01 5.996084877131e-04 2.583351225942e+01
7.362500000000e+02 -1.834956388025e-01 6.128750484023e-04 2.578520820147e+01
7.365000000000e+02 -1.880620106794e-01 6.254357296014e-04 2.573552680272e+01
7.367500000000e+02 -1.922567128288e-01 6.371433651942e-04 2.568449685160e+01
7.370000000000e+02 -1.960496949700e-01 6.478572431554e-04 2.563215200992e+01
7.372500000000e+02 -1.994150843379e-01 6.574451920889e-04 2.557853079447e+01
7.375000000000e+02 -2.023315759976e-01 6.657857326298e-04 2.552367653719e+01
7.377500000000e+02 -2.047827445451e-01 6.727700774995e-04 2.546763718318e+01
7.380000000000e+02 -2.067573861490e-01 6.783043303019e-04 2.541046535264e+01
7.382500000000e+02 -2.082496871543e-01 6.823110182581e-04 2.535221797862e+01
7.385000000000e+02 -2.092594544403e-01 6.847310062014e-04 2.529295630646e+01
7.387500000000e+02 -2.097921980298e-01 6.855248216712e-04 2.523274559758e+01
7.390000000000e+02 -2.098591227687e-01 6.846736453688e-04 2.517165482775e+01
7.392500000000e+02 -2.094771693161e-01 6.821805679927e-04 2.510975657477e+01
7.395000000000e+02 -2.086688029708e-01 6.780707392605e-04 2.504712655245e+01
7.397500000000e+02 -2.074619158124e-01 6.723920554894e-04 2.498384346623e+01
7.400000000000e+02 -2.058894635334e-01 6.652146218528e-04 2.491998852146e+01
7.402500000000e+02 -2.039892065395e-01 6.566306943605e-04 2.485564521556e+01
7.405000000000e+02 -2.018032538283e-01 6.467536586031e-04 2.479089890083e+01
7.407500000000e+02 -1.993776086102e-01 6.357169837637e-04 2.472583645996e+01
7.410000000000e+02 -1.967616008168e-01 6.236725301239e-04 2.466054587716e+01
7.412500000000e+02 -1.940073649451e-01 6.107890542473e-04 2.459511595058e+01
7.415000000000e+02 -1.911691781468e-01 5.972498852626e-04 2.452963586803e+01
7.417500000000e+02 -1.883028228511e-01 5.832506269975e-04 2.446419485290e+01
7.420000000000e+02 -1.854648949609e-01 5.689964603445e-04 2.439888176886e+01
7.422500000000e+02 -1.827121480677e-01 5.546995709303e-04 2.433378480703e+01
7.425000000000e+02 -1.801007862335e-01 5.405760016489e-04 2.426899108803e+01
7.427500000000e+02 -1.776857923118e-01 5.268426059189e-04 2.420458631009e+01
7.430000000000e+02 -1.755202666687e-01 5.137140340010e-04 2.414065441589e+01
7.432500000000e+02 -1.736548041787e-01 5.013994817409e-04 2.407727723814e+01
7.435000000000e+02 -1.721368688821e-01 4.900997092299e-04 2.401453415716e+01
7.437500000000e+02 -1.710102584611e-01 4.800040282883e-04 2.395250178410e+01
7.440000000000e+02 -1.703145750969e-01 4.712873891858e-04 2.389125363095e+01
7.442500000000e+02 -1.700847117323e-01 4.641076148389e-04 2.383085978453e+01
7.445000000000e+02 -1.703504877154e-01 4.586032103526e-04 2.377138664151e+01
7.447500000000e+02 -1.711361751610e-01 4.548908824978e-04 2.371289656460e+01
7.450000000000e+02 -1.724602551770e-01 4.530638413115e-04 2.365544768287e+01
7.452500000000e+02 -1.743350362501e-01 4.531899884334e-04 2.359909357066e+01
7.455000000000e+02 -1.767664644959e-01 4.553108404463e-04 2.354388306396e+01
7.457500000000e+02 -1.797539044885e-01 4.594405742086e-04 2.348986002748e+01
7.460000000000e+02 -1.832900698759e-01 4.655657562555e-04 2.343706324525e+01
7.462500000000e+02 -1.873608525743e-01 4.736449469798e-04 2.338552619257e+01
7.465000000000e+02 -1.919453745738e-01 4.836092329856e-04 2.333527698524e+01
7.467500000000e+02 -1.970160124360e-01 4.953628325273e-04 2.328633828344e+01
7.470000000000e+02 -2.025385878883e-01 5.087842207343e-04 2.323872731213e+01
7.472500000000e+02 -2.084724830712e-01 5.237273553978e-04 2.319245577906e+01
7.475000000000e+02 -2.147709820961e-01 5.400237110428e-04 2.314752995951e+01
7.477500000000e+02 -2.213816836991e-01 5.574844945009e-04 2.310395082171e+01
7.480000000000e+02 -2.282468987088e-01 5.759028102354e-04 2.306171405040e+01
7.482500000000e+02 -2.353042602960e-01 5.950563621002e-04 2.302081024415e+01
7.485000000000e+02 -2.424874109567e-01 6.147106654358e-04 2.298122514238e+01
7.487500000000e+02 -2.497267048535e-01 6.346218710829e-04 2.294293974293e+01
7.490000000000e+02 -2.569501213371e-01 6.545402724648e-04 2.290593063891e+01
7.492500000000e+02 -2.640841773803e-01 6.742136668550e-04 2.287017024940e+01
7.495000000000e+02 -2.710549528970e-01 6.933907726253e-04 2.283562708685e+01
7.497500000000e+02 -2.777891908024e-01 7.118247861097e-04 2.280226614075e+01
7.500000000000e+02 -2.842154253097e-01 7.292769051213e-04 2.277004914916e+01
7.502500000000e+02 -2.902651529255e-01 7.455197697366e-04 2.273893498731e+01
7.505000000000e+02 -2.958739853194e-01 7.603407708238e-04 2.270888003565e+01
7.507500000000e+02 -3.009828175478e-01 7.735453247351e-04 2.267983854441e+01
7.510000000000e+02 -3.055389154701e-01 7.849597611415e-04 2.265176303657e+01
7.512500000000e+02 -3.094969488072e-01 7.944342450140e-04 2.262460471179e+01
7.515000000000e+02 -3.128198808409e-01 8.018450745414e-04 2.259831384084e+01
7.517500000000e+02 -3.154798199486e-01 8.070970536199e-04 2.257284019516e+01
7.520000000000e+02 -3.174586382515e-01 8.101250948186e-04 2.254813345845e+01
7.522500000000e+02 -3.187484827426e-01 8.108957408710e-04 2.252414365238e+01
7.525000000000e+02 -3.193520414622e-01 8.094079512678e-04 2.250082151636e+01
7.527500000000e+02 -3.192827467547e-01 8.056938082321e-04 2.247811897625e+01
7.530000000000e+02 -3.185646877335e-01 7.998183565857e-04 2.245598953459e+01
7.532500000000e+02 -3.172323242789e-01 7.918789192194e-04 2.243438860421e+01
7.535000000000e+02 -3.153301602923e-01 7.820044715301e-04 2.241327401567e+01
7.537500000000e+02 -3.129120431216e-01 7.703536404726e-04 2.239260623314e+01
7.540000000000e+02 -3.100405016245e-01 7.571130693169e-04 2.237234884410e+01
7.542500000000e+02 -3.067857992129e-01 7.424947549604e-04 2.235246882819e+01
7.545000000000e+02 -3.032248690518e-01 7.267329962831e-04 2.233293676955e+01
7.547500000000e+02 -2.994402235750e-01 7.100814234855e-04 2.231372731056e+01
7.550000000000e+02 -2.955186107585e-01 6.928089608865e-04 2.229481916251e+01
7.552500000000e+02 -2.915497113060e-01 6.751963858769e-04 2.227619550798e+01
7.555000000000e+02 -2.876246656906e-01 6.575322548553e-04 2.225784407801e+01
7.557500000000e+02 -2.838345624695e-01 6.401084988760e-04 2.223975715778e+01
7.560000000000e+02 -2.802689136072e-01 6.232164305334e-04 2.222193187421e+01
7.562500000000e+02 -2.770140620395e-01 6.071425212691e-04 2.220437008947e+01
7.565000000000e+02 -2.741516083178e-01 5.921644738158e-04 2.218707846550e+01
7.567500000000e+02 -2.717568688663e-01 5.785472928745e-04 2.217006823750e+01
7.570000000000e+02 -2.698973697397e-01 5.665394399564e-04 2.215335535488e+01
7.572500000000e+02 -2.686314374091e-01 5.563695293706e-04 2.213696021940e+01
7.575000000000e+02 -2.680069441415e-01 5.482432796370e-04 2.212090734688e+01
7.577500000000e+02 -2.680601551382e-01 5.423404712524e-04 2.210522540287e+01
7.580000000000e+02 -2.688148364284e-01 5.388124008237e-04 2.208994680278e+01
7.582500000000e+02 -2.702816156787e-01 5.377796330926e-04 2.207510730315e+01
7.585000000000e+02 -2.724575949523e-01 5.393300560368e-04 2.206074575671e+01
7.587500000000e+02 -2.753262550910e-01 5.435171649063e-04 2.204690390642e+01
7.590000000000e+02 -2.788578081747e-01 5.503588950023e-04 2.203362564743e+01
7.592500000000e+02 -2.830097354817e-01 5.598363254584e-04 2.202095703853e+01
7.595000000000e+02 -2.877278398642e-01 5.718934034247e-04 2.200894547459e+01
7.597500000000e+02 -2.929474410967e-01 5.864363788315e-04 2.199763969163e+01
7.600000000000e+02 -2.985950322388e-01 6.033343673620e-04 2.198708891913e+01
7.602500000000e+02 -3.045900002327e-01 6.224197753163e-04 2.197734283295e+01
7.605000000000e+02 -3.108466253527e-01 6.434896006884e-04 2.196845098112e+01
7.607500000000e+02 -3.172761616099e-01 6.663073419076e-04 2.196046219143e+01
7.610000000000e+02 -3.237888488341e-01 6.906052365896e-04 2.195342450232e+01
7.612500000000e+02 -3.302959507469e-01 7.160874754197e-04 2.194738452838e+01
7.615000000000e+02 -3.367115991803e-01 7.424338301465e-04 2.194238718251e+01
7.617500000000e+02 -3.429544646039e-01 7.693039873678e-04 2.193847504929e+01
7.620000000000e+02 -3.489491252383e-01 7.963423272449e-04 2.193568834398e+01
7.622500000000e+02 -3.546271932924e-01 8.231833686630e-04 2.193406430897e+01
7.625000000000e+02 -3.599281159367e-01 8.494574869480e-04 2.193363696668e+01
7.627500000000e+02 -3.647996824606e-01 8.747970250690e-04 2.193443651903e+01
7.630000000000e+02 -3.691982532128e-01 8.988424727951e-04 2.193648943007e+01
7.632500000000e+02 -3.730887439906e-01 9.212485766731e-04 2.193981762377e+01
7.635000000000e+02 -3.764444351040e-01 9.416903507898e-04 2.194443867025e+01
7.637500000000e+02 -3.792465967212e-01 9.598686364816e-04 2.195036502170e+01
7.640000000000e+02 -3.814840813389e-01 9.755154598882e-04 2.195760427315e+01
7.642500000000e+02 -3.831527840713e-01 9.883983749431e-04 2.196615845884e+01
7.645000000000e+02 -3.842551937648e-01 9.983246559272e-04 2.197602439699e+01
7.647500000000e+02 -3.847998401405e-01 1.005144242688e-03 2.198719307515e+01
7.650000000000e+02 -3.848008865767e-01 1.008752477371e-03 2.199965009545e+01
7.652500000000e+02 -3.842776194279e-01 1.009091474654e-03 2.201337516229e+01
7.655000000000e+02 -3.832540740514e-01 1.006151316970e-03 2.202834257696e+01
7.657500000000e+02 -3.817585715494e-01 9.999701169196e-04 2.204452115830e+01
7.660000000000e+02 -3.798232264158e-01 9.906333930845e-04 2.206187420784e+01
7.662500000000e+02 -3.774835004634e-01 9.782729760474e-04 2.208036012080e+01
7.665000000000e+02 -3.747776169060e-01 9.630649290761e-04 2.209993239557e+01
7.667500000000e+02 -3.717459750031e-01 9.452272088023e-04 2.212054008358e+01
7.670000000000e+02 -3.684304727227e-01 9.250162847288e-04 2.214212787308e+01
7.672500000000e+02 -3.648739174803e-01 9.027236167098e-04 2.216463689564e+01
7.675000000000e+02 -3.611193587661e-01 8.786710760748e-04 2.218800493922e+01
7.677500000000e+02 -3.572095057144e-01 8.532058186767e-04 2.221216668515e+01
7.680000000000e+02 -3.531862952545e-01 8.266949108160e-04 2.223705457375e+01
7.682500000000e+02 -3.490905335319e-01 7.995191918269e-04 2.226259906760e+01
7.685000000000e+02 -3.449617005591e-01 7.720667191776e-04 2.228872889667e+01
7.687500000000e+02 -3.408379570058e-01 7.447260547977e-04 2.231537201587e+01
7.690000000000e+02 -3.367562355866e-01 7.178793455385e-04 2.234245549557e+01
7.692500000000e+02 -3.327524884544e-01 6.918955201941e-04 2.236990644854e+01
7.695000000000e+02 -3.288619618321e-01 6.671236668021e-04 2.239765225135e+01
7.697500000000e+02 -3.251194822271e-01 6.438870013448e-04 2.242562075071e+01
7.700000000000e+02 -3.215596443838e-01 6.224773315096e-04 2.245374113707e+01
7.702500000000e+02 -3.182168836653e-01 6.031506177741e-04 2.248194377911e+01
7.705000000000e+02 -3.151253023379e-01 5.861232426908e-04 2.251016106784e+01
7.707500000000e+02 -3.123182820679e-01 5.715695846939e-04 2.253832754718e+01
7.710000000000e+02 -3.098278629615e-01 5.596207439740e-04 2.256638004226e+01
7.712500000000e+02 -3.076838143259e-01 5.503640615097e-04 2.259425836747e+01
7.715000000000e+02 -3.059125836927e-01 5.438440208929e-04 2.262190534699e+01
7.717500000000e+02 -3.045360830785e-01 5.400638549329e-04 2.264926719779e+01
7.720000000000e+02 -3.035705097081e-01 5.389880310653e-04 2.267629352364e+01
7.722500000000e+02 -3.030251425161e-01 5.405448819740e-04 2.270293791923e+01
7.725000000000e+02 -3.029014205859e-01 5.446298884365e-04 2.272915795466e+01
7.727500000000e+02 -3.031923101157e-01 5.511091551664e-04 2.275491516604e+01
7.730000000000e+02 -3.038819139172e-01 5.598224479456e-04 2.278017563150e+01
7.732500000000e+02 -3.049456568453e-01 5.705866904892e-04 2.280490957592e+01
7.735000000000e+02 -3.063506996444e-01 5.831987201575e-04 2.282909195438e+01
7.737500000000e+02 -3.080569162919e-01 5.974381997883e-04 2.285270199765e+01
7.740000000000e+02 -3.100180199603e-01 6.130701588715e-04 2.287572373821e+01
7.742500000000e+02 -3.121830785665e-01 6.298478018845e-04 2.289814554438e+01
7.745000000000e+02 -3.144980510753e-01 6.475148998079e-04 2.291996026019e+01
7.747500000000e+02 -3.169073519886e-01 6.658084418695e-04 2.294116532182e+01
7.750000000000e+02 -3.193553961925e-01 6.844615293131e-04 2.296176217783e+01
7.752500000000e+02 -3.217878689600e-01 7.032062698465e-04 2.298175660309e+01
7.755000000000e+02 -3.241528353800e-01 7.217771866085e-04 2.300115831401e+01
7.757500000000e+02 -3.264015581912e-01 7.399146258047e-04 2.301998057886e+01
7.760000000000e+02 -3.284890533990e-01 7.573682998100e-04 2.303824036221e+01
7.762500000000e+02 -3.303744418151e-01 7.739007261956e-04 2.305595782631e+01
7.765000000000e+02 -3.320211354684e-01 7.892907275551e-04 2.307315617559e+01
7.767500000000e+02 -3.333969098293e-01 8.033363875218e-04 2.308986114450e+01
7.770000000000e+02 -3.344740005370e-01 8.158576700082e-04 2.310610108390e+01
7.772500000000e+02 -3.352291993257e-01 8.266985435421e-04 2.312190643305e+01
7.775000000000e+02 -3.356440614092e-01 8.357285777108e-04 2.313730956831e+01
7.777500000000e+02 -3.357051570697e-01 8.428436114403e-04 2.315234432381e+01
7.780000000000e+02 -3.354044957004e-01 8.479662820667e-04 2.316704610638e+01
7.782500000000e+02 -3.347399129646e-01 8.510459813033e-04 2.318145152507e+01
7.785000000000e+02 -3.337154267177e-01 8.520583391423e-04 2.319559810622e+01
7.787500000000e+02 -3.323415404611e-01 8.510046709024e-04 2.320952429319e+01
7.790000000000e+02 -3.306353826124e-01 8.479114105663e-04 2.322326952718e+01
7.792500000000e+02 -3.286204742926e-01 8.428292845410e-04 2.323687382407e+01
7.795000000000e+02 -3.263263862783e-01 8.358330276123e-04 2.325037821863e+01
7.797500000000e+02 -3.237878922042e-01 8.270207043786e-04 2.326382439178e+01
7.800000000000e+02 -3.210440161109e-01 8.165136309464e-04 2.327725516406e+01
7.802500000000e+02 -3.181366620352e-01 8.044555682504e-04 2.329071421564e+01
7.805000000000e+02 -3.151092470341e-01 7.910123383138e-04 2.330424656300e+01
7.807500000000e+02 -3.120051698906e-01 7.763705339101e-04 2.331789854143e+01
7.810000000000e+02 -3.088663659904e-01 7.607358013758e-04 2.333171783471e+01
7.812500000000e+02 -3.057320969684e-01 7.443303996832e-04 2.334575384840e+01
7.815000000000e+02 -3.026379441398e-01 7.273899553482e-04 2.336005767569e+01
7.817500000000e+02 -2.996151586980e-01 7.101594054704e-04 2.337468204300e+01
7.820000000000e+02 -2.966904238457e-01 6.928881001973e-04 2.338968155564e+01
7.822500000000e+02 -2.938859301381e-01 6.758244443173e-04 2.340511250575e+01
7.825000000000e+02 -2.912197863359e-01 6.592101349482e-04 2.342103283761e+01
7.827500000000e+02 -2.887066505405e-01 6.432743908408e-04 2.343750189635e+01
7.830000000000e+02 -2.863584740367e-01 6.282284023340e-04 2.345458040339e+01
7.832500000000e+02 -2.841852290783e-01 6.142605478120e-04 2.347233011557e+01
7.835000000000e+02 -2.821955225226e-01 6.015325204672e-04 2.349081350685e+01
7.837500000000e+02 -2.803969518238e-01 5.901763591391e-04 2.351009361668e+01
7.840000000000e+02 -2.787962069418e-01 5.802931070675e-04 2.353023358599e+01
7.842500000000e+02 -2.773988010312e-01 5.719524480321e-04 2.355129647186e+01
7.845000000000e+02 -2.762085335633e-01 5.651937621306e-04 2.357334488197e+01
7.847500000000e+02 -2.752267234616e-01 5.600281963727e-04 2.359644063194e+01
7.850000000000e+02 -2.744512514598e-01 5.564412426801e-04 2.362064454544e+01
7.852500000000e+02 -2.738756755872e-01 5.543961012387e-04 2.364601606798e+01
7.855000000000e+02 -2.734883908610e-01 5.538367779854e-04 2.367261305885e+01
7.857500000000e+02 -2.732721106596e-01 5.546912240064e-04 2.370049145805e+01
7.860000000000e+02 -2.732037181771e-01 5.568739930920e-04 2.372970498098e+01
7.862500000000e+02 -2.732545033609e-01 5.602880880361e-04 2.376030482910e+01
7.865000000000e+02 -2.733909204737e-01 5.648263455218e-04 2.379233931286e+01
7.867500000000e+02 -2.735757389991e-01 5.703720545520e-04 2.382585348583e+01
7.870000000000e+02 -2.737695690502e-01 5.767992086888e-04 2.386088872176e+01
7.872500000000e+02 -2.739325656521e-01 5.839723078538e-04 2.389748227014e+01
7.875000000000e+02 -2.740262489720e-01 5.917462989375e-04 2.393566677088e+01
7.877500000000e+02 -2.740152264365e-01 5.999668174255e-04 2.397546976221e+01
7.880000000000e+02 -2.738686491177e-01 6.084708576970e-04 2.401691315544e+01
7.882500000000e+02 -2.735613250098e-01 6.170882253688e-04 2.406001275045e+01
7.885000000000e+02 -2.730743409631e-01 6.256437151584e-04 2.410477773599e+01
7.887500000000e+02 -2.723951806542e-01 6.339602491967e-04 2.415121027168e+01
7.890000000000e+02 -2.715173328780e-01 6.418629079211e-04 2.419930510499e+01
7.892500000000e+02 -2.704394601227e-01 6.491832234852e-04 2.424904925158e+01
7.895000000000e+02 -2.691642050827e-01 6.557639593684e-04 2.430042182300e+01
7.897500000000e+02 -2.676968262354e-01 6.614638390522e-04 2.435339386563e+01
7.900000000000e+02 -2.660437424667e-01 6.661619257433e-04 2.440792840953e+01
7.902500000000e+02 -2.642112407609e-01 6.697613044840e-04 2.446398051061e+01
7.905000000000e+02 -2.622044036472e-01 6.721917916078e-04 2.452149746624e+01
7.907500000000e+02 -2.600263920108e-01 6.734114845223e-04 2.458041912619e+01
7.910000000000e+02 -2.576782118117e-01 6.734067954505e-04 2.464067818939e+01
7.912500000000e+02 -2.551588754128e-01 6.721915345630e-04 2.470220064329e+01
7.915000000000e+02 -2.524660138840e-01 6.698046895215e-04 2.476490617908e+01
7.917500000000e+02 -2.495967877286e-01 6.663071540849e-04 2.482870869920e+01
7.920000000000e+02 -2.465490856981e-01 6.617778404224e-04 2.489351666424e+01
7.922500000000e+02 -2.433227459590e-01 6.563093638398e-04 2.495923356198e+01
7.925000000000e+02 -2.399207568370e-01 6.500037271199e-04 2.502575824646e+01
7.927500000000e+02 -2.363502242671e-01 6.429683473669e-04 2.509298535955e+01
7.930000000000e+02 -2.326231062226e-01 6.353124833904e-04 2.516080548015e+01
7.932500000000e+02 -2.287564963662e-01 6.271444227742e-04 2.522910542357e+01
7.935000000000e+02 -2.247724947437e-01 6.185695834318e-04 2.529776857331e+01
7.937500000000e+02 -2.206977209148e-01 6.096893772787e-04 2.536667486288e+01
7.940000000000e+02 -2.165623658691e-01 6.006009300673e-04 2.543570126010e+01
7.942500000000e+02 -2.123990430832e-01 5.913973226136e-04 2.550472173121e+01
7.945000000000e+02 -2.082413771478e-01 5.821683826009e-04 2.557360778840e+01
7.947500000000e+02 -2.041225741782e-01 5.730015815123e-04 2.564222872574e+01
7.950000000000e+02 -2.000740376147e-01 5.639828849369e-04 2.571045194745e+01
7.952500000000e+02 -1.961241217965e-01 5.551974598617e-04 2.577814371858e+01
7.955000000000e+02 -1.922971798807e-01 5.467298056834e-04 2.584516951161e+01
7.957500000000e+02 -1.886129049586e-01 5.386634547608e-04 2.591139477704e+01
7.960000000000e+02 -1.850860331919e-01 5.310800737202e-04 2.597668576511e+01
7.962500000000e+02 -1.817264052665e-01 5.240580021969e-04 2.604091011337e+01
7.965000000000e+02 -1.785393375962e-01 5.176703664434e-04 2.610393775761e+01
7.967500000000e+02 -1.755262592744e-01 5.119827911371e-04 2.616564183133e+01
7.970000000000e+02 -1.726855304662e-01 5.070510597093e-04 2.622589931203e+01
7.972500000000e+02 -1.700133516043e-01 5.029189148807e-04 2.628459191423e+01
7.975000000000e+02 -1.675046766756e-01 4.996160194520e-04 2.634160678456e+01
7.977500000000e+02 -1.651540373633e-01 4.971564557699e-04 2.639683726550e+01
7.980000000000e+02 -1.629562216383e-01 4.955380533166e-04 2.645018338746e+01
7.982500000000e+02 -1.609067469435e-01 4.947419371209e-04 2.650155249023e+01
7.985000000000e+02 -1.590020951392e-01 4.947329389087e-04 2.655085974862e+01
7.987500000000e+02 -1.572397339863e-01 4.954609546833e-04 2.659802848582e+01
7.990000000000e+02 -1.556179089976e-01 4.968627667718e-04 2.664299059054e+01
7.992500000000e+02 -1.541352495799e-01 4.988643221201e-04 2.668568686329e+01
7.995000000000e+02 -1.527902815999e-01 5.013834637123e-04 2.672606718511e+01
7.997500000000e+02 -1.515808192942e-01 5.043327085775e-04 2.676409086315e+01
8.000000000000e+02 -1.505034049924e-01 5.076221944047e-04 2.679972674578e+01
8.002500000000e+02 -1.495527587346e-01 5.111623904441e-04 2.683295344655e+01
8.005000000000e+02 -1.487213240078e-01 5.148664484611e-04 2.686375954304e+01
8.007500000000e+02 -1.479989915744e-01 5.186521931709e-04 2.689214363455e+01
8.010000000000e+02 -1.473729460749e-01 5.224437778585e-04 2.691811448474e+01
8.012500000000e+02 -1.468276796943e-01 5.261726798583e-04 2.694169112182e+01
8.015000000000e+02 -1.463452195771e-01 5.297783432567e-04 2.696290276745e+01
8.017500000000e+02 -1.459054610438e-01 5.332082509352e-04 2.698178881996e+01
8.020000000000e+02 -1.454866216657e-01 5.364176286990e-04 2.699839876173e+01
8.022500000000e+02 -1.450658303477e-01 5.393690026098e-04 2.701279185349e+01
8.025000000000e+02 -1.446197180621e-01 5.420314190854e-04 2.702503684897e+01
8.027500000000e+02 -1.441250184044e-01 5.443796031367e-04 2.703521162643e+01
8.030000000000e+02 -1.435591901692e-01 5.463931916771e-04 2.704340253165e+01
8.032500000000e+02 -1.429009065977e-01 5.480559059986e-04 2.704970388574e+01
8.035000000000e+02 -1.421305372752e-01 5.493549337364e-04 2.705421708902e+01
8.037500000000e+02 -1.412304568045e-01 5.502803931248e-04 2.705704995405e+01
8.040000000000e+02 -1.401853152423e-01 5.508249593308e-04 2.705831562119e+01
8.042500000000e+02 -1.389821377973e-01 5.509836686222e-04 2.705813176889e+01
8.045000000000e+02 -1.376103849904e-01 5.507537299542e-04 2.705661939937e+01
8.047500000000e+02 -1.360618769276e-01 5.501345603459e-04 2.705390199486e+01
8.050000000000e+02 -1.343306965228e-01 5.491276582284e-04 2.705010424366e+01
8.052500000000e+02 -1.324130107370e-01 5.477367129984e-04 2.704535121301e+01
8.055000000000e+02 -1.303068949591e-01 5.459674012139e-04 2.703976710927e+01
8.057500000000e+02 -1.280121315505e-01 5.438272915167e-04 2.703347436196e+01
8.060000000000e+02 -1.255300283108e-01 5.413257131510e-04 2.702659277391e+01
8.062500000000e+02 -1.228632530655e-01 5.384732623582e-04 2.701923840618e+01
8.065000000000e+02 -1.200156980878e-01 5.352815456720e-04 2.701152285383e+01
8.067500000000e+02 -1.169923728905e-01 5.317626776908e-04 2.700355241759e+01
8.070000000000e+02 -1.137993246877e-01 5.279287575255e-04 2.699542731606e+01
8.072500000000e+02 -1.104435917164e-01 5.237915080728e-04 2.698724116806e+01
8.075000000000e+02 -1.069331516703e-01 5.193616274312e-04 2.697908012297e+01
8.077500000000e+02 -1.032768938055e-01 5.146484955522e-04 2.697102240821e+01
8.080000000000e+02 -9.948458870181e-02 5.096599629190e-04 2.696313796451e+01
8.082500000000e+02 -9.556682634665e-02 5.044019701895e-04 2.695548773409e+01
8.085000000000e+02 -9.153495624948e-02 4.988785811332e-04 2.694812341469e+01
8.087500000000e+02 -8.740099854637e-02 4.930921200972e-04 2.694108729354e+01
8.090000000000e+02 -8.317751847283e-02 4.870431943419e-04 2.693441168581e+01
8.092500000000e+02 -7.887749273705e-02 4.807311563570e-04 2.692811910962e+01
8.095000000000e+02 -7.451414206799e-02 4.741544348521e-04 2.692222207486e+01
8.097500000000e+02 -7.010075894474e-02 4.673109993474e-04 2.691672295808e+01
8.100000000000e+02 -6.565051793451e-02 4.601989587606e-04 2.691161444076e+01
8.102500000000e+02 -6.117630639209e-02 4.528170655932e-04 2.690687933503e+01
8.105000000000e+02 -5.669053838721e-02 4.451654138613e-04 2.690249124881e+01
8.107500000000e+02 -5.220502496558e-02 4.372459353640e-04 2.689841464368e+01
8.110000000000e+02 -4.773084941360e-02 4.290629263808e-04 2.689460544618e+01
8.112500000000e+02 -4.327826250220e-02 4.206235139281e-04 2.689101173008e+01
8.115000000000e+02 -3.885666711030e-02 4.119381858590e-04 2.688757407295e+01
8.117500000000e+02 -3.447459700598e-02 4.030211473257e-04 2.688422638038e+01
8.120000000000e+02 -3.013972142741e-02 3.938905299426e-04 2.688089675366e+01
8.122500000000e+02 -2.585895179282e-02 3.845687539145e-04 2.687750802349e+01
8.125000000000e+02 -2.163850305806e-02 3.750825845282e-04 2.687397874022e+01
8.127500000000e+02 -1.748402065116e-02 3.654632734515e-04 2.687022392903e+01
8.130000000000e+02 -1.340066198913e-02 3.557464197637e-04 2.686615608885e+01
8.132500000000e+02 -9.393287307843e-03 3.459720927755e-04 2.686168577855e+01
8.135000000000e+02 -5.466495206033e-03 3.361843894110e-04 2.685672273571e+01
8.137500000000e+02 -1.624790448591e-03 3.264313947106e-04 2.685117643726e+01
8.140000000000e+02 2.127371609286e-03 3.167647178956e-04 2.684495698513e+01
8.142500000000e+02 5.785573457500e-03 3.072389274362e-04 2.683797592760e+01
8.145000000000e+02 9.345360468390e-03 2.979112032491e-04 2.683014676320e+01
8.147500000000e+02 1.280229832274e-02 2.888405721507e-04 2.682138567875e+01
8.150000000000e+02 1.615205846728e-02 2.800870972594e-04 2.681161220766e+01
8.152500000000e+02 1.939044147058e-02 2.717112375029e-04 2.680074956583e+01
8.155000000000e+02 2.251356739066e-02 2.637727532156e-04 2.678872533077e+01
8.157500000000e+02 2.551795397286e-02 2.563299485252e-04 2.677547166922e+01
8.160000000000e+02 2.840069888262e-02 2.494384313567e-04 2.676092576438e+01
8.162500000000e+02 3.115965713948e-02 2.431501035356e-04 2.674503016992e+01
8.165000000000e+02 3.379356394983e-02 2.375121295371e-04 2.672773290903e+01
8.167500000000e+02 3.630221445710e-02 2.325660021926e-04 2.670898774397e+01
8.170000000000e+02 3.868659395200e-02 2.283463716309e-04 2.668875426324e+01
8.172500000000e+02 4.094900847100e-02 2.248800334594e-04 2.666699803630e+01
8.175000000000e+02 4.309316185777e-02 2.221850195637e-04 2.664369051438e+01
8.177500000000e+02 4.512423560705e-02 2.202697995149e-04 2.661880916992e+01
8.180000000000e+02 4.704891702081e-02 2.191323337045e-04 2.659233730258e+01
8.182500000000e+02 4.887539770508e-02 2.187598315909e-04 2.656426409415e+01
8.185000000000e+02 5.061335112151e-02 2.191280458946e-04 2.653458434843e+01
8.187500000000e+02 5.227385542182e-02 2.202012067912e-04 2.650329846156e+01
8.190000000000e+02 5.386930319316e-02 2.219318514792e-04 2.647041219029e+01
8.192500000000e+02 5.541330117186e-02 2.242607881970e-04 2.643593639766e+01
8.195000000000e+02 5.692049377442e-02 2.271177046787e-04 2.639988694328e+01
8.197500000000e+02 5.840644800317e-02 2.304213051010e-04 2.636228430445e+01
8.200000000000e+02 5.988743155219e-02 2.340803851372e-04 2.632315344893e+01
8.202500000000e+02 6.138027513727e-02 2.379944880950e-04 2.628252344422e+01
8.205000000000e+02 6.290216163556e-02 2.420550815500e-04 2.624042722816e+01
8.207500000000e+02 6.447041014851e-02 2.461469886318e-04 2.619690136888e+01
8.210000000000e+02 6.610232205281e-02 2.501495616810e-04 2.615198567917e+01
8.212500000000e+02 6.781496038407e-02 2.539384458629e-04 2.610572297871e+01
8.215000000000e+02 6.962493545041e-02 2.573874212036e-04 2.605815886200e+01
8.217500000000e+02 7.154824953173e-02 2.603699806443e-04 2.600934132859e+01
8.220000000000e+02 7.360008018479e-02 2.627614496077e-04 2.595932058749e+01
8.222500000000e+02 7.579459809222e-02 2.644408851224e-04 2.590814879256e+01
8.225000000000e+02 7.814478977218e-02 2.652929239112e-04 2.585587980199e+01
8.227500000000e+02 8.066226797650e-02 2.652099332809e-04 2.580256902754e+01
8.230000000000e+02 8.335712583336e-02 2.640937575690e-04 2.574827315091e+01
8.232500000000e+02 8.623776171631e-02 2.618575968636e-04 2.569304999906e+01
8.235000000000e+02 8.931073460699e-02 2.584276998068e-04 2.563695844911e+01
8.237500000000e+02 9.258063442562e-02 2.537448439414e-04 2.558005818040e+01
8.240000000000e+02 9.604996758959e-02 2.477657395131e-04 2.552240969788e+01
8.242500000000e+02 9.971905003051e-02 2.404641681691e-04 2.546407411624e+01
8.245000000000e+02 1.035859548086e-01 2.318318572177e-04 2.540511319680e+01
8.247500000000e+02 1.076464353179e-01 2.218792210575e-04 2.534558917836e+01
8.250000000000e+02 1.118939492528e-01 2.106356324476e-04 2.528556482787e+01
8.252500000000e+02 1.163196246851e-01 1.981496853306e-04 2.522510329094e+01
8.255000000000e+02 1.209123733062e-01 1.844888379413e-04 2.516426815596e+01
8.257500000000e+02 1.256589214841e-01 1.697391446431e-04 2.510312333195e+01
8.260000000000e+02 1.305439610159e-01 1.540044109174e-04 2.504173305310e+01
8.262500000000e+02 1.355503511418e-01 1.374050710466e-04 2.498016185957e+01
8.265000000000e+02 1.406592556939e-01 1.200771140413e-04 2.491847451613e+01
8.267500000000e+02 1.458504058027e-01 1.021704018247e-04 2.485673597912e+01
8.270000000000e+02 1.511024094725e-01 8.384674406268e-05 2.479501138225e+01
8.272500000000e+02 1.563929624590e-01 6.527814807574e-05 2.473336593692e+01
8.275000000000e+02 1.616992081087e-01 4.664444711352e-05 2.467186490016e+01
8.277500000000e+02 1.669980355166e-01 2.813100034403e-05 2.461057348733e+01
8.280000000000e+02 1.722663982487e-01 9.926183629480e-06 2.454955682465e+01
8.282500000000e+02 1.774816721682e-01 -7.781354187100e-06 2.448887985482e+01
8.285000000000e+02 1.826218823397e-01 -2.480513714027e-05 2.442860726028e+01
8.287500000000e+02 1.876660373617e-01 -4.096376529277e-05 2.436880337576e+01
8.290000000000e+02 1.925943662741e-01 -5.608358396891e-05 2.430953210272e+01
8.292500000000e+02 1.973885733153e-01 -7.000146519861e-05 2.425085680475e+01
8.295000000000e+02 2.020319806621e-01 -8.256727515041e-05 2.419284021977e+01
8.297500000000e+02 2.065097114520e-01 -9.364642033772e-05 2.413554434287e+01
8.300000000000e+02 2.108087941878e-01 -1.031222982073e-04 2.407903033479e+01
8.302500000000e+02 2.149182631894e-01 -1.108984136697e-04 2.402335839106e+01
8.305000000000e+02 2.188291467379e-01 -1.169002362257e-04 2.396858763025e+01
8.307500000000e+02 2.225345029929e-01 -1.210768972764e-04 2.391477597292e+01
8.310000000000e+02 2.260293655815e-01 -1.234024706621e-04 2.386198000016e+01
8.312500000000e+02 2.293106925486e-01 -1.238768751587e-04 2.381025481591e+01
8.315000000000e+02 2.323772637329e-01 -1.225265137681e-04 2.375965390242e+01
8.317500000000e+02 2.352295828578e-01 -1.194043450696e-04 2.371022895210e+01
8.320000000000e+02 2.378697582961e-01 -1.145896214151e-04 2.366202971935e+01
8.322500000000e+02 2.403013639990e-01 -1.081869895408e-04 2.361510380118e+01
8.325000000000e+02 2.425293316748e-01 -1.003254664926e-04 2.356949648851e+01
8.327500000000e+02 2.445598175555e-01 -9.115673758221e-05 2.352525054813e+01
8.330000000000e+02 2.464000610567e-01 -8.085289600449e-05 2.348240599744e+01
8.332500000000e+02 2.480583206028e-01 -6.960420019604e-05 2.344099991379e+01
8.335000000000e+02 2.495437235027e-01 -5.761584861408e-05 2.340106615868e+01
8.337500000000e+02 2.508662465787e-01 -4.510513499739e-05 2.336263519713e+01
8.340000000000e+02 2.520365899736e-01 -3.229758113724e-05 2.332573377931e+01
8.342500000000e+02 2.530662076596e-01 -1.942364520483e-05 2.329038474619e+01
8.345000000000e+02 2.539672077772e-01 -6.714473678810e-06 2.325660673745e+01
8.347500000000e+02 2.547524266753e-01 5.601603056830e-06 2.322441397856e+01
8.350000000000e+02 2.554353731984e-01 1.730326735567e-05 2.319381596225e+01
8.352500000000e+02 2.560303162935e-01 2.817973149358e-05 2.316481730526e+01
8.355000000000e+02 2.565522995168e-01 3.803442324686e-05 2.313741744620e+01
8.357500000000e+02 2.570171981017e-01 4.668829476789e-05 2.311161049153e+01
8.360000000000e+02 2.574417509491e-01 5.398284482574e-05 2.308738497261e+01
8.362500000000e+02 2.578436485616e-01 5.978257064464e-05 2.306472377357e+01
8.365000000000e+02 2.582415489380e-01 6.397714690313e-05 2.304360395820e+01
8.367500000000e+02 2.586551071064e-01 6.648300786118e-05 2.302399672468e+01
8.370000000000e+02 2.591049712941e-01 6.724442259792e-05 2.300586736037e+01
8.372500000000e+02 2.596127539969e-01 6.623386760562e-05 2.298917527251e+01
8.375000000000e+02 2.602009658750e-01 6.345211430627e-05 2.297387408945e+01
8.377500000000e+02 2.608928836788e-01 5.892775630336e-05 2.295991170358e+01
8.380000000000e+02 2.617124025938e-01 5.271574230476e-05 2.294723061697e+01
8.382500000000e+02 2.626837980171e-01 4.489553498463e-05 2.293576811817e+01
8.385000000000e+02 2.638314495309e-01 3.556928785835e-05 2.292545656129e+01
8.387500000000e+02 2.651794941877e-01 2.485930356869e-05 2.291622388631e+01
8.390000000000e+02 2.667514234741e-01 1.290511301621e-05 2.290799401546e+01
8.392500000000e+02 2.685696467976e-01 -1.397565943100e-07 2.290068727310e+01
8.395000000000e+02 2.706549548630e-01 -1.411081271217e-05 2.289422115085e+01
8.397500000000e+02 2.730260274100e-01 -2.883618052912e-05 2.288851068760e+01
8.400000000000e+02 2.756988166473e-01 -4.413981726911e-05 2.288346938684e+01
8.402500000000e+02 2.786860393506e-01 -5.984506189246e-05 2.287900962138e+01
8.405000000000e+02 2.819965438527e-01 -7.577745605685e-05 2.287504363076e+01
8.407500000000e+02 2.856348661235e-01 -9.176791160963e-05 2.287148395555e+01
8.410000000000e+02 2.896006659407e-01 -1.076551819947e-04 2.286824447002e+01
8.412500000000e+02 2.938884134122e-01 -1.232883777180e-04 2.286524077565e+01
8.415000000000e+02 2.984869899617e-01 -1.385285743202e-04 2.286239118037e+01
8.417500000000e+02 3.033795505089e-01 -1.532504760214e-04 2.285961722403e+01
8.420000000000e+02 3.085434176979e-01 -1.673432919116e-04 2.285684436619e+01
8.422500000000e+02 3.139502278297e-01 -1.807116845247e-04 2.285400239601e+01
8.425000000000e+02 3.195660758963e-01 -1.932753723038e-04 2.285102621877e+01
8.427500000000e+02 3.253519553537e-01 -2.049691642881e-04 2.284785610541e+01
8.430000000000e+02 3.312642942462e-01 -2.157424661759e-04 2.284443818485e+01
8.432500000000e+02 3.372556670625e-01 -2.255583492168e-04 2.284072448389e+01
8.435000000000e+02 3.432755648630e-01 -2.343923349626e-04 2.283667346609e+01
8.437500000000e+02 3.492713437612e-01 -2.422311515330e-04 2.283224996520e+01
8.440000000000e+02 3.551892505276e-01 -2.490712708079e-04 2.282742502791e+01
8.442500000000e+02 3.609754351337e-01 -2.549173801852e-04 2.282217618536e+01
8.445000000000e+02 3.665770340554e-01 -2.597809655752e-04 2.281648707828e+01
8.447500000000e+02 3.719432516229e-01 -2.636789370769e-04 2.281034708083e+01
8.450000000000e+02 3.770263285262e-01 -2.666323114721e-04 2.280375127755e+01
8.452500000000e+02 3.817824927697e-01 -2.686652014897e-04 2.279669983904e+01
8.455000000000e+02 3.861727870028e-01 -2.698039706138e-04 2.278919771268e+01
8.457500000000e+02 3.901637555649e-01 -2.700765853328e-04 2.278125387715e+01
8.460000000000e+02 3.937279964808e-01 -2.695122964236e-04 2.277288114633e+01
8.462500000000e+02 3.968445551019e-01 -2.681415035644e-04 2.276409545696e+01
8.465000000000e+02 3.994991252259e-01 -2.659958145952e-04 2.275491518052e+01
8.467500000000e+02 4.016841143162e-01 -2.631084261447e-04 2.274536085179e+01
8.470000000000e+02 4.033985170690e-01 -2.595145263578e-04 2.273545454270e+01
8.472500000000e+02 4.046476064127e-01 -2.552518682419e-04 2.272521917965e+01
8.475000000000e+02 4.054425481663e-01 -2.503615531378e-04 2.271467844462e+01
8.477500000000e+02 4.057998340363e-01 -2.448886455157e-04 2.270385619996e+01
8.480000000000e+02 4.057406275730e-01 -2.388828039206e-04 2.269277608469e+01
8.482500000000e+02 4.052900699826e-01 -2.323988882934e-04 2.268146133779e+01
8.485000000000e+02 4.044765897420e-01 -2.254975110994e-04 2.266993478407e+01
8.487500000000e+02 4.033311294839e-01 -2.182450919603e-04 2.265821830461e+01
8.490000000000e+02 4.018865593948e-01 -2.107140569371e-04 2.264633325033e+01
8.492500000000e+02 4.001770495197e-01 -2.029824593612e-04 2.263429997212e+01
8.495000000000e+02 3.982376889667e-01 -1.951337528988e-04 2.262213835488e+01
8.497500000000e+02 3.961041258650e-01 -1.872557000786e-04 2.260986745715e+01
8.500000000000e+02 3.938124647151e-01 -1.794395242106e-04 2.259750613182e+01
8.502500000000e+02 3.913992007497e-01 -1.717786215872e-04 2.258507274701e+01
8.505000000000e+02 3.889013624748e-01 -1.643672245542e-04 2.257258578274e+01
8.507500000000e+02 3.863566694432e-01 -1.572987683051e-04 2.256006386428e+01
8.510000000000e+02 3.838037317141e-01 -1.506640199512e-04 2.254752586400e+01
8.512500000000e+02 3.812822634224e-01 -1.445495760911e-04 2.253499138005e+01
8.515000000000e+02 3.788331620652e-01 -1.390362967483e-04 2.252248073563e+01
8.517500000000e+02 3.764984734571e-01 -1.341977788213e-04 2.251001522516e+01
8.520000000000e+02 3.743211640712e-01 -1.300991050854e-04 2.249761728312e+01
8.522500000000e+02 3.723446823841e-01 -1.267958279939e-04 2.248531046699e+01
8.525000000000e+02 3.706122837239e-01 -1.243334311497e-04 2.247311978640e+01
8.527500000000e+02 3.691661414305e-01 -1.227469722817e-04 2.246107163143e+01
8.530000000000e+02 3.680462616191e-01 -1.220611378993e-04 2.244919389023e+01
8.532500000000e+02 3.672892757138e-01 -1.222906696718e-04 2.243751579706e+01
8.535000000000e+02 3.669271082674e-01 -1.234409671480e-04 2.242606818353e+01
8.537500000000e+02 3.669856695531e-01 -1.255088883222e-04 2.241488334081e+01
8.540000000000e+02 3.674836159763e-01 -1.284837658555e-04 2.240399479264e+01
8.542500000000e+02 3.684311939542e-01 -1.323483130381e-04 2.239343755853e+01
8.545000000000e+02 3.698293665898e-01 -1.370796440475e-04 2.238324768866e+01
8.547500000000e+02 3.716691113520e-01 -1.426498888106e-04 2.237346248261e+01
8.550000000000e+02 3.739311151826e-01 -1.490268341407e-04 2.236412004965e+01
8.552500000000e+02 3.765857501623e-01 -1.561740744678e-04 2.235525927912e+01
8.555000000000e+02 3.795934180882e-01 -1.640508185351e-04 2.234691973046e+01
8.557500000000e+02 3.829053007317e-01 -1.726114569135e-04 2.233914137647e+01
8.560000000000e+02 3.864644799289e-01 -1.818047863047e-04 2.233196424193e+01
8.562500000000e+02 3.902073739233e-01 -1.915727311808e-04 2.232542850020e+01
8.565000000000e+02 3.940655851191e-01 -2.018492735916e-04 2.231957389322e+01
8.567500000000e+02 3.979679582898e-01 -2.125587298620e-04 2.231443977040e+01
8.570000000000e+02 4.018429378396e-01 -2.236144476397e-04 2.231006467921e+01
8.572500000000e+02 4.056210318646e-01 -2.349175150057e-04 2.230648614727e+01
8.575000000000e+02 4.092373632785e-01 -2.463559373412e-04 2.230374024383e+01
8.577500000000e+02 4.126340880183e-01 -2.578040826220e-04 2.230186148233e+01
8.580000000000e+02 4.157626497353e-01 -2.691230473754e-04 2.230088237225e+01
8.582500000000e+02 4.185856559879e-01 -2.801617195559e-04 2.230083292081e+01
8.585000000000e+02 4.210782127943e-01 -2.907586712831e-04 2.230174050359e+01
8.587500000000e+02 4.232286437643e-01 -3.007451916154e-04 2.230362934214e+01
8.590000000000e+02 4.250384621156e-01 -3.099491952788e-04 2.230652000882e+01
8.592500000000e+02 4.265215024846e-01 -3.181999007873e-04 2.231042929779e+01
8.595000000000e+02 4.277022867479e-01 -3.253333074274e-04 2.231536972413e+01
8.597500000000e+02 4.286136423083e-01 -3.311980639853e-04 2.232134934936e+01
8.600000000000e+02 4.292937499389e-01 -3.356615006811e-04 2.232837141222e+01
8.602500000000e+02 4.297827885334e-01 -3.386153836278e-04 2.233643446114e+01
8.605000000000e+02 4.301195022966e-01 -3.399811295335e-04 2.234553223339e+01
8.607500000000e+02 4.303379306577e-01 -3.397139846494e-04 2.235565364655e+01
8.610000000000e+02 4.304646162540e-01 -3.378059808520e-04 2.236678324337e+01
8.612500000000e+02 4.305165617019e-01 -3.342871269000e-04 2.237890134820e+01
8.615000000000e+02 4.305001385170e-01 -3.292248922932e-04 2.239198456782e+01
8.617500000000e+02 4.304110589707e-01 -3.227221835563e-04 2.240600610523e+01
8.620000000000e+02 4.302354460139e-01 -3.149135077865e-04 2.242093657383e+01
8.622500000000e+02 4.299518639293e-01 -3.059596449001e-04 2.243674426559e+01
8.625000000000e+02 4.295341532128e-01 -2.960413047229e-04 2.245339599816e+01
8.627500000000e+02 4.289547490967e-01 -2.853520265630e-04 2.247085760773e+01
8.630000000000e+02 4.281881653303e-01 -2.740911035929e-04 2.248909441024e+01
8.632500000000e+02 4.272143476982e-01 -2.624567889285e-04 2.250807203731e+01
8.635000000000e+02 4.260215147014e-01 -2.506397780771e-04 2.252775672372e+01
8.637500000000e+02 4.246083080817e-01 -2.388180462473e-04 2.254811594430e+01
8.640000000000e+02 4.229850492331e-01 -2.271529241428e-04 2.256911904140e+01
8.642500000000e+02 4.211739833059e-01 -2.157864595527e-04 2.259073743657e+01
8.645000000000e+02 4.192085932065e-01 -2.048403135637e-04 2.261294538683e+01
8.647500000000e+02 4.171319650997e-01 -1.944158816298e-04 2.263572011191e+01
8.650000000000e+02 4.149944390676e-01 -1.845956738106e-04 2.265904243850e+01
8.652500000000e+02 4.128506517891e-01 -1.754455920998e-04 2.268289703015e+01
8.655000000000e+02 4.107562056759e-01 -1.670178420634e-04 2.270727258160e+01
8.657500000000e+02 4.087642017209e-01 -1.593542936632e-04 2.273216226971e+01
8.660000000000e+02 4.069217987225e-01 -1.524897940330e-04 2.275756383586e+01
8.662500000000e+02 4.052670339818e-01 -1.464551959126e-04 2.278347961969e+01
8.665000000000e+02 4.038261259983e-01 -1.412799307552e-04 2.280991684701e+01
8.667500000000e+02 4.026114089074e-01 -1.369936257156e-04 2.283688753294e+01
8.670000000000e+02 4.016201076571e-01 -1.336266787717e-04 2.286440850837e+01
8.672500000000e+02 4.008340878435e-01 -1.312096602396e-04 2.289250140638e+01
8.675000000000e+02 4.002206565972e-01 -1.297714684885e-04 2.292119245041e+01
8.677500000000e+02 3.997344908839e-01 -1.293362735655e-04 2.295051248489e+01
8.680000000000e+02 3.993205853068e-01 -1.299193346453e-04 2.298049664439e+01
8.682500000000e+02 3.989181149736e-01 -1.315219397129e-04 2.301118411076e+01
8.685000000000e+02 3.984649334023e-01 -1.341262522453e-04 2.304261762618e+01
8.687500000000e+02 3.979024135831e-01 -1.376902488041e-04 2.307484315865e+01
8.690000000000e+02 3.971801330605e-01 -1.421433960634e-04 2.310790909159e+01
8.692500000000e+02 3.962600485928e-01 -1.473836766945e-04 2.314186565817e+01
8.695000000000e+02 3.951196138875e-01 -1.532764698778e-04 2.317676393326e+01
8.697500000000e+02 3.937535531905e-01 -1.596558709548e-04 2.321265504338e+01
8.700000000000e+02 3.921739347593e-01 -1.663281899140e-04 2.324958903147e+01
8.702500000000e+02 3.904085300009e-01 -1.730780047525e-04 2.328761397774e+01
8.705000000000e+02 3.884974651727e-01 -1.796766275379e-04 2.332677487830e+01
8.707500000000e+02 3.864885368953e-01 -1.858922194938e-04 2.336711282497e+01
8.710000000000e+02 3.844315926358e-01 -1.915005893541e-04 2.340866404840e+01
8.712500000000e+02 3.823726569737e-01 -1.962956743543e-04 2.345145932056e+01
8.715000000000e+02 3.803484158399e-01 -2.000997801101e-04 2.349552325444e+01
8.717500000000e+02 3.783817928387e-01 -2.027713709790e-04 2.354087396388e+01
8.720000000000e+02 3.764791379492e-01 -2.042100850947e-04 2.358752273639e+01
8.722500000000e+02 3.746294346641e-01 -2.043589656652e-04 2.363547381142e+01
8.725000000000e+02 3.728056663750e-01 -2.032027204215e-04 2.368472438576e+01
8.727500000000e+02 3.709681656389e-01 -2.007631780554e-04 2.373526461053e+01
8.730000000000e+02 3.690695621021e-01 -1.970922979317e-04 2.378707761668e+01
8.732500000000e+02 3.670607318618e-01 -1.922635345645e-04 2.384013973413e+01
8.735000000000e+02 3.648969872798e-01 -1.863627121429e-04 2.389442059133e+01
8.737500000000e+02 3.625437536006e-01 -1.794793503612e-04 2.394988335984e+01
8.740000000000e+02 3.599810188756e-01 -1.716996503517e-04 2.400648491482e+01
8.742500000000e+02 3.572060177239e-01 -1.631017017402e-04 2.406417618752e+01
8.745000000000e+02 3.542337948799e-01 -1.537535186732e-04 2.412290242459e+01
8.747500000000e+02 3.510956046140e-01 -1.437139246084e-04 2.418260350412e+01
8.750000000000e+02 3.478353574266e-01 -1.330359018289e-04 2.424321441453e+01
8.752500000000e+02 3.445045689335e-01 -1.217719225434e-04 2.430466564913e+01
8.755000000000e+02 3.411564599447e-01 -1.099802586826e-04 2.436688367084e+01
8.757500000000e+02 3.378399811504e-01 -9.773121340891e-05 2.442979145600e+01
8.760000000000e+02 3.345944940520e-01 -8.511234765330e-05 2.449330895889e+01
8.762500000000e+02 3.314457965647e-01 -7.223175419222e-05 2.455735358285e+01
8.765000000000e+02 3.284039461656e-01 -5.921883282009e-05 2.462184056392e+01
8.767500000000e+02 3.254631257200e-01 -4.622220552516e-05 2.468668336043e+01
8.770000000000e+02 3.226034967219e-01 -3.340503886633e-05 2.475179390906e+01
8.772500000000e+02 3.197947471016e-01 -2.093819481592e-05 2.481708276211e+01
8.775000000000e+02 3.170008244742e-01 -8.991833873450e-06 2.488245930153e+01
8.777500000000e+02 3.141852073122e-01 2.273272040160e-06 2.494783172733e+01
8.780000000000e+02 3.113160426319e-01 1.271420100177e-05 2.501310721186e+01
8.782500000000e+02 3.083704901063e-01 2.221280964887e-05 2.507819188632e+01
8.785000000000e+02 3.053377825138e-01 3.068079230649e-05 2.514299105867e+01
8.787500000000e+02 3.022206568483e-01 3.806208301561e-05 2.520740932010e+01
8.790000000000e+02 2.990350690766e-01 4.433279335173e-05 2.527135086124e+01
8.792500000000e+02 2.958083073274e-01 4.949874826527e-05 2.533471989159e+01
8.795000000000e+02 2.925758096703e-01 5.359090313428e-05 2.539742103565e+01
8.797500000000e+02 2.893771654055e-01 5.665968473370e-05 2.545935997273e+01
8.800000000000e+02 2.862518261279e-01 5.876853449632e-05 2.552044397543e+01
8.802500000000e+02 2.832350850960e-01 5.998794811291e-05 2.558058262425e+01
8.805000000000e+02 2.803547939166e-01 6.039011539308e-05 2.563968841475e+01
8.807500000000e+02 2.776291767701e-01 6.004504370893e-05 2.569767733093e+01
8.810000000000e+02 2.750659367843e-01 5.901842337201e-05 2.575446944470e+01
8.812500000000e+02 2.726626608893e-01 5.737104124350e-05 2.580998933448e+01
8.815000000000e+02 2.704083751341e-01 5.515976081938e-05 2.586416646420e+01
8.817500000000e+02 2.682859617697e-01 5.243952861172e-05 2.591693542537e+01
8.820000000000e+02 2.662750683059e-01 4.926606539199e-05 2.596823618246e+01
8.822500000000e+02 2.643550895434e-01 4.569857471932e-05 2.601801416654e+01
8.825000000000e+02 2.625078463321e-01 4.180204783440e-05 2.606622037403e+01
8.827500000000e+02 2.607196325698e-01 3.764867058681e-05 2.611281140050e+01
8.830000000000e+02 2.589824375419e-01 3.331821351606e-05 2.615774955043e+01
8.832500000000e+02 2.572942291204e-01 2.889714295662e-05 2.620100289198e+01
8.835000000000e+02 2.556583373086e-01 2.447662080625e-05 2.624254534184e+01
8.837500000000e+02 2.540821016807e-01 2.014966375037e-05 2.628235684646e+01
8.840000000000e+02 2.525749757205e-01 1.600767354868e-05 2.632042352390e+01
8.842500000000e+02 2.511463757308e-01 1.213681177764e-05 2.635673783332e+01
8.845000000000e+02 2.498035868779e-01 8.614648845896e-06 2.639129879977e+01
8.847500000000e+02 2.485499222755e-01 5.507344510602e-06 2.642411214840e+01
8.850000000000e+02 2.473834205577e-01 2.867735564591e-06 2.645519047497e+01
8.852500000000e+02 2.462961185213e-01 7.344098256754e-07 2.648455330055e+01
8.855000000000e+02 2.452740140593e-01 -8.681718620334e-07 2.651222709166e+01
8.857500000000e+02 2.442976523589e-01 -1.928610991678e-06 2.653824517719e+01
8.860000000000e+02 2.433432059754e-01 -2.446737991868e-06 2.656264755766e+01
8.862500000000e+02 2.423838936392e-01 -2.431272562953e-06 2.658548061938e+01
8.865000000000e+02 2.413916108159e-01 -1.897270863134e-06 2.660679673567e+01
8.867500000000e+02 2.403384572405e-01 -8.636356458900e-07 2.662665378522e+01
8.870000000000e+02 2.391981549165e-01 6.490432811890e-07 2.664511455532e+01
8.872500000000e+02 2.379470513218e-01 2.620220316755e-06 2.666224611974e+01
8.875000000000e+02 2.365648143071e-01 5.030500663127e-06 2.667811911934e+01
8.877500000000e+02 2.350346481336e-01 7.862172902659e-06 2.669280704063e+01
8.880000000000e+02 2.333431171186e-01 1.109921433334e-05 2.670638551284e+01
8.882500000000e+02 2.314797278002e-01 1.472685928110e-05 2.671893154664e+01
8.885000000000e+02 2.294362378420e-01 1.873093746196e-05 2.673052286278e+01
8.887500000000e+02 2.272059306251e-01 2.309714215246e-05 2.674123722135e+01
8.890000000000e+02 2.247828832166e-01 2.781040090327e-05 2.675115185242e+01
8.892500000000e+02 2.221614605776e-01 3.285441841923e-05 2.676034281647e+01
8.895000000000e+02 2.193359533291e-01 3.821152958632e-05 2.676888450028e+01
8.897500000000e+02 2.163004710482e-01 4.386294895905e-05 2.677684917544e+01
8.900000000000e+02 2.130491712266e-01 4.978929558418e-05 2.678430642960e+01
8.902500000000e+02 2.095766372490e-01 5.597137224421e-05 2.679132275497e+01
8.905000000000e+02 2.058784186802e-01 6.239109530619e-05 2.679796117269e+01
8.907500000000e+02 2.019517372707e-01 6.903240096600e-05 2.680428068348e+01
8.910000000000e+02 1.977961067561e-01 7.588207967568e-05 2.681033592291e+01
8.912500000000e+02 1.934139246883e-01 8.293035998209e-05 2.681617670781e+01
8.915000000000e+02 1.888108668014e-01 9.017120176135e-05 2.682184775201e+01
8.917500000000e+02 1.839961804905e-01 9.760217527943e-05 2.682738812754e+01
8.920000000000e+02 1.789826394749e-01 1.052240360806e-04 2.683283115382e+01
8.922500000000e+02 1.737864093767e-01 1.130398855114e-04 2.683820394097e+01
8.925000000000e+02 1.684266456090e-01 1.210541070873e-04 2.684352725101e+01
8.927500000000e+02 1.629249561119e-01 1.292711075915e-04 2.684881544062e+01
8.930000000000e+02 1.573048451365e-01 1.376939469195e-04 2.685407616419e+01
8.932500000000e+02 1.515910310572e-01 1.463230329210e-04 2.685931056856e+01
8.935000000000e+02 1.458088622166e-01 1.551549478280e-04 2.686451324687e+01
8.937500000000e+02 1.399837982624e-01 1.641814576516e-04 2.686967224274e+01
8.940000000000e+02 1.341409418468e-01 1.733888212677e-04 2.687476944109e+01
8.942500000000e+02 1.283047761397e-01 1.827573733720e-04 2.687978050741e+01
8.945000000000e+02 1.224989388235e-01 1.922614240540e-04 2.688467541506e+01
8.947500000000e+02 1.167461854401e-01 2.018694327234e-04 2.688941846173e+01
8.950000000000e+02 1.110683621462e-01 2.115443947461e-04 2.689396887969e+01
8.952500000000e+02 1.054864981925e-01 2.212444399893e-04 2.689828092197e+01
8.955000000000e+02 1.000208530593e-01 2.309235083810e-04 2.690230455246e+01
8.957500000000e+02 9.469100106346e-02 2.405321449398e-04 2.690598563939e+01
8.960000000000e+02 8.951583517796e-02 2.500182724464e-04 2.690926653752e+01
8.962500000000e+02 8.451351311465e-02 2.593279067898e-04 2.691208671908e+01
8.965000000000e+02 7.970134869994e-02 2.684059394073e-04 2.691438310104e+01
8.967500000000e+02 7.509560692377e-02 2.771967734963e-04 2.691609077757e+01
8.970000000000e+02 7.071124784729e-02 2.856449858856e-04 2.691714355537e+01
8.972500000000e+02 6.656161786143e-02 2.936958799379e-04 2.691747472448e+01
8.975000000000e+02 6.265812734133e-02 3.012961868474e-04 2.691701749583e+01
8.977500000000e+02 5.900992006767e-02 3.083946464894e-04 2.691570579298e+01
8.980000000000e+02 5.562357469086e-02 3.149427147059e-04 2.691347483996e+01
8.982500000000e+02 5.250285530539e-02 3.208952429415e-04 2.691026194290e+01
8.985000000000e+02 4.964853002977e-02 3.262113709184e-04 2.690600692320e+01
8.987500000000e+02 4.705826777053e-02 3.308552793522e-04 2.690065283520e+01
8.990000000000e+02 4.472661867754e-02 3.347969949462e-04 2.689414666320e+01
8.992500000000e+02 4.264507753924e-02 3.380134229131e-04 2.688643964869e+01
8.995000000000e+02 4.080221991023e-02 3.404889900278e-04 2.687748809260e+01
8.997500000000e+02 3.918390131745e-02 3.422166010041e-04 2.686725358739e+01
9.000000000000e+02 3.777350030334e-02 3.431980921526e-04 2.685570373572e+01
9.002500000000e+02 3.655219400185e-02 3.434449346530e-04 2.684281229769e+01
9.005000000000e+02 3.549923943732e-02 3.429783663263e-04 2.682855981271e+01
9.007500000000e+02 3.459226074268e-02 3.418297413322e-04 2.681293363926e+01
9.010000000000e+02 3.380750886290e-02 3.400402389425e-04 2.679592842416e+01
9.012500000000e+02 3.312010479630e-02 3.376606253990e-04 2.677754617940e+01
9.015000000000e+02 3.250425918504e-02 3.347508436137e-04 2.675779631363e+01
9.017500000000e+02 3.193345707787e-02 3.313792498412e-04 2.673669572274e+01
9.020000000000e+02 3.138060959040e-02 3.276216916565e-04 2.671426883811e+01
9.022500000000e+02 3.081822482206e-02 3.235606072510e-04 2.669054724983e+01
9.025000000000e+02 3.021851732623e-02 3.192837765789e-04 2.666556976445e+01
9.027500000000e+02 2.955357802477e-02 3.148832144286e-04 2.663938186576e+01
9.030000000000e+02 2.879551581061e-02 3.104538742776e-04 2.661203544585e+01
9.032500000000e+02 2.791660690881e-02 3.060923829038e-04 2.658358846519e+01
9.035000000000e+02 2.688952591061e-02 3.018958406859e-04 2.655410423202e+01
9.037500000000e+02 2.568755198330e-02 2.979605991012e-04 2.652365093404e+01
9.040000000000e+02 2.428479257977e-02 2.943811394120e-04 2.649230113566e+01
9.042500000000e+02 2.265650541797e-02 2.912490140247e-04 2.646013089250e+01
9.045000000000e+02 2.077937522431e-02 2.886518611323e-04 2.642721916860e+01
9.047500000000e+02 1.863179146068e-02 2.866725566007e-04 2.639364723476e+01
9.050000000000e+02 1.619422411276e-02 2.853883650974e-04 2.635949771147e+01
9.052500000000e+02 1.344949829081e-02 2.848702572513e-04 2.632485398646e+01
9.055000000000e+02 1.038311488173e-02 2.851822555253e-04 2.628979940733e+01
9.057500000000e+02 6.983482173934e-03 2.863809220603e-04 2.625441673314e+01
9.060000000000e+02 3.242228611497e-03 2.885148121172e-04 2.621878720242e+01
9.062500000000e+02 -8.456228925060e-04 2.916240764602e-04 2.618299000045e+01
9.065000000000e+02 -5.281532752246e-03 2.957401712600e-04 2.614710176106e+01
9.067500000000e+02 -1.006324651546e-02 3.008854090685e-04 2.611119571881e+01
9.070000000000e+02 -1.518483452057e-02 3.070729089840e-04 2.607534151371e+01
9.072500000000e+02 -2.063658661781e-02 3.143061783198e-04 2.603960441481e+01
9.075000000000e+02 -2.640515479555e-02 3.225792793619e-04 2.600404524333e+01
9.077500000000e+02 -3.247355366091e-02 3.318766244726e-04 2.596871972361e+01
9.080000000000e+02 -3.882139625109e-02 3.421730651839e-04 2.593367854020e+01
9.082500000000e+02 -4.542498879861e-02 3.534338454155e-04 2.589896682534e+01
9.085000000000e+02 -5.225763775983e-02 3.656150063815e-04 2.586462430296e+01
9.087500000000e+02 -5.928987641568e-02 3.786634209139e-04 2.583068510742e+01
9.090000000000e+02 -6.648973682540e-02 3.925171111370e-04 2.579717766530e+01
9.092500000000e+02 -7.382313140094e-02 4.071058592876e-04 2.576412498846e+01
9.095000000000e+02 -8.125417562853e-02 4.223515901181e-04 2.573154465800e+01
9.097500000000e+02 -8.874554230719e-02 4.381688946350e-04 2.569944888310e+01
9.100000000000e+02 -9.625890419349e-02 4.544657447205e-04 2.566784496203e+01
9.102500000000e+02 -1.037552922780e-01 4.711441159119e-04 2.563673523344e+01
9.105000000000e+02 -1.111955551481e-01 4.881007943988e-04 2.560611762567e+01
9.107500000000e+02 -1.185407553161e-01 5.052281780587e-04 2.557598569469e+01
9.110000000000e+02 -1.257526220531e-01 5.224151172688e-04 2.554632918981e+01
9.112500000000e+02 -1.327939658148e-01 5.395478650391e-04 2.551713413032e+01
9.115000000000e+02 -1.396291111060e-01 5.565109507811e-04 2.548838338030e+01
9.117500000000e+02 -1.462243111886e-01 5.731882233984e-04 2.546005676938e+01
9.120000000000e+02 -1.525481494277e-01 5.894637928501e-04 2.543213150256e+01
9.122500000000e+02 -1.585719198589e-01 6.052229808173e-04 2.540458254680e+01
9.125000000000e+02 -1.642699922128e-01 6.203534284840e-04 2.537738276775e+01
9.127500000000e+02 -1.696201411707e-01 6.347460777946e-04 2.535050328778e+01
9.130000000000e+02 -1.746038232313e-01 6.482960700911e-04 2.532391379994e+01
9.132500000000e+02 -1.792064564185e-01 6.609038961040e-04 2.529758267036e+01
9.135000000000e+02 -1.834176133246e-01 6.724763442403e-04 2.527147721567e+01
9.137500000000e+02 -1.872311622333e-01 6.829273681521e-04 2.524556394743e+01
9.140000000000e+02 -1.906454109845e-01 6.921792994521e-04 2.521980860641e+01
9.142500000000e+02 -1.936631057221e-01 7.001634385132e-04 2.519417645594e+01
9.145000000000e+02 -1.962914704949e-01 7.068212794377e-04 2.516863227710e+01
9.147500000000e+02 -1.985420891392e-01 7.121050499276e-04 2.514314060054e+01
9.150000000000e+02 -2.004307934769e-01 7.159786111540e-04 2.511766576269e+01
9.152500000000e+02 -2.019774860016e-01 7.184182966542e-04 2.509217195756e+01
9.155000000000e+02 -2.032058517473e-01 7.194132613426e-04 2.506662341254e+01
9.157500000000e+02 -2.041430752727e-01 7.189661537561e-04 2.504098443130e+01
9.160000000000e+02 -2.048194988428e-01 7.170936601624e-04 2.501521943536e+01
9.162500000000e+02 -2.052681996102e-01 7.138265481992e-04 2.498929312977e+01
9.165000000000e+02 -2.055245705464e-01 7.092099598264e-04 2.496317054149e+01
9.167500000000e+02 -2.056258693454e-01 7.033035498424e-04 2.493681708247e+01
9.170000000000e+02 -2.056107089719e-01 6.961810803351e-04 2.491019871991e+01
9.172500000000e+02 -2.055185710356e-01 6.879303950397e-04 2.488328198708e+01
9.175000000000e+02 -2.053892761635e-01 6.786526833163e-04 2.485603417664e+01
9.177500000000e+02 -2.052624602306e-01 6.684620207155e-04 2.482842336370e+01
9.180000000000e+02 -2.051770548812e-01 6.574842982797e-04 2.480041861164e+01
9.182500000000e+02 -2.051707600795e-01 6.458566318140e-04 2.477199002527e+01
9.185000000000e+02 -2.052795291722e-01 6.337258352631e-04 2.474310890273e+01
9.187500000000e+02 -2.055371015600e-01 6.212471085486e-04 2.471374790135e+01
9.190000000000e+02 -2.059745101738e-01 6.085826093822e-04 2.468388111314e+01
9.192500000000e+02 -2.066196669828e-01 5.958998631098e-04 2.465348423828e+01
9.195000000000e+02 -2.074969668284e-01 5.833697718419e-04 2.462253471558e+01
9.197500000000e+02 -2.086269645583e-01 5.711649062476e-04 2.459101186814e+01
9.200000000000e+02 -2.100260570562e-01 5.594575754517e-04 2.455889701375e+01
9.202500000000e+02 -2.117062897060e-01 5.484178022730e-04 2.452617362507e+01
9.205000000000e+02 -2.136751964647e-01 5.382112337457e-04 2.449282743887e+01
9.207500000000e+02 -2.159357312818e-01 5.289970602790e-04 2.445884659373e+01
9.210000000000e+02 -2.184863124177e-01 5.209260449520e-04 2.442422173854e+01
9.212500000000e+02 -2.213208877880e-01 5.141383832805e-04 2.438894614575e+01
9.215000000000e+02 -2.244291609331e-01 5.087618405285e-04 2.435301580500e+01
9.217500000000e+02 -2.277968719649e-01 5.049098681291e-04 2.431642952710e+01
9.220000000000e+02 -2.314062090586e-01 5.026800261816e-04 2.427918900418e+01
9.222500000000e+02 -2.352362221871e-01 5.021522569290e-04 2.424129889138e+01
9.225000000000e+02 -2.392633856404e-01 5.033876371459e-04 2.420276684999e+01
9.227500000000e+02 -2.434622269601e-01 5.064273802603e-04 2.416360357349e+01
9.230000000000e+02 -2.478059152708e-01 5.112917201413e-04 2.412382282216e+01
9.232500000000e+02 -2.522670123912e-01 5.179796005468e-04 2.408344138789e+01
9.235000000000e+02 -2.568181098369e-01 5.264680919814e-04 2.404247911068e+01
9.237500000000e+02 -2.614325788675e-01 5.367126255814e-04 2.400095879243e+01
9.240000000000e+02 -2.660852189092e-01 5.486471795105e-04 2.395890614792e+01
9.242500000000e+02 -2.707528636583e-01 5.621848082924e-04 2.391634971938e+01
9.245000000000e+02 -2.754150038059e-01 5.772187620438e-04 2.387332072524e+01
9.247500000000e+02 -2.800542364832e-01 5.936234888877e-04 2.382985296895e+01
9.250000000000e+02 -2.846567384440e-01 6.112562241590e-04 2.378598262015e+01
9.252500000000e+02 -2.892125430371e-01 6.299586572724e-04 2.374174808003e+01
9.255000000000e+02 -2.937157636212e-01 6.495590030584e-04 2.369718974724e+01
9.257500000000e+02 -2.981646535071e-01 6.698741593044e-04 2.365234979590e+01
9.260000000000e+02 -3.025615283833e-01 6.907120714775e-04 2.360727194096e+01
9.262500000000e+02 -3.069125518184e-01 7.118742709368e-04 2.356200117845e+01
9.265000000000e+02 -3.112273768494e-01 7.331584937667e-04 2.351658351999e+01
9.267500000000e+02 -3.155186758148e-01 7.543614105168e-04 2.347106572248e+01
9.270000000000e+02 -3.198015458149e-01 7.752813515667e-04 2.342549500700e+01
9.272500000000e+02 -3.240928241079e-01 7.957210095704e-04 2.337991876878e+01
9.275000000000e+02 -3.284103298008e-01 8.154903092022e-04 2.333438430349e+01
9.277500000000e+02 -3.327720402225e-01 8.344089016151e-04 2.328893851546e+01
9.280000000000e+02 -3.371952394617e-01 8.523086449593e-04 2.324362765603e+01
9.282500000000e+02 -3.416956437131e-01 8.690359528974e-04 2.319849705298e+01
9.285000000000e+02 -3.462865421972e-01 8.844539124157e-04 2.315359087617e+01
9.287500000000e+02 -3.509779616931e-01 8.984441308486e-04 2.310895190168e+01
9.290000000000e+02 -3.557758930641e-01 9.109083902687e-04 2.306462132556e+01
9.292500000000e+02 -3.606815941241e-01 9.217697471550e-04 2.302063857178e+01
9.295000000000e+02 -3.656910064461e-01 9.309734928137e-04 2.297704117327e+01
9.297500000000e+02 -3.707942901445e-01 9.384875449098e-04 2.293386458835e+01
9.300000000000e+02 -3.759755464916e-01 9.443028772236e-04 2.289114221532e+01
9.302500000000e+02 -3.812126822492e-01 9.484328228174e-04 2.284890521734e+01
9.305000000000e+02 -3.864775240368e-01 9.509126700525e-04 2.280718261500e+01
9.307500000000e+02 -3.917360914779e-01 9.517982433802e-04 2.276600116693e+01
9.310000000000e+02 -3.969491512506e-01 9.511646785161e-04 2.272538550914e+01
9.312500000000e+02 -4.020729523368e-01 9.491044600485e-04 2.268535816686e+01
9.315000000000e+02 -4.070601722613e-01 9.457251919775e-04 2.264593959292e+01
9.317500000000e+02 -4.118611006661e-01 9.411473963894e-04 2.260714836242e+01
9.320000000000e+02 -4.164249491784e-01 9.355018269886e-04 2.256900123346e+01
9.322500000000e+02 -4.207013275103e-01 9.289269415600e-04 2.253151333542e+01
9.325000000000e+02 -4.246417802102e-01 9.215661190803e-04 2.249469822527e+01
9.327500000000e+02 -4.282014368218e-01 9.135650468688e-04 2.245856816769e+01
9.330000000000e+02 -4.313405963205e-01 9.050690954718e-04 2.242313422511e+01
9.332500000000e+02 -4.340262941017e-01 8.962210188509e-04 2.238840643720e+01
9.335000000000e+02 -4.362337484108e-01 8.871588709656e-04 2.235439399383e+01
9.337500000000e+02 -4.379476538867e-01 8.780142008391e-04 2.232110538240e+01
9.340000000000e+02 -4.391632227062e-01 8.689105772677e-04 2.228854854380e+01
9.342500000000e+02 -4.398869558785e-01 8.599625221152e-04 2.225673100777e+01
9.345000000000e+02 -4.401370812181e-01 8.512748609503e-04 2.222566008958e+01
9.347500000000e+02 -4.399435990497e-01 8.429424563629e-04 2.219534292253e+01
9.350000000000e+02 -4.393479736510e-01 8.350503579802e-04 2.216578663921e+01
9.352500000000e+02 -4.384024316725e-01 8.276741981631e-04 2.213699848465e+01
9.355000000000e+02 -4.371688866766e-01 8.208811932232e-04 2.210898590321e+01
9.357500000000e+02 -4.357175199356e-01 8.147311346907e-04 2.208175666301e+01
9.360000000000e+02 -4.341250548788e-01 8.092774497648e-04 2.205531892925e+01
9.362500000000e+02 -4.324727711340e-01 8.045685681307e-04 2.202968137322e+01
9.365000000000e+02 -4.308443179126e-01 8.006492544293e-04 2.200485324678e+01
9.367500000000e+02 -4.293233869246e-01 7.975619088224e-04 2.198084447029e+01
9.370000000000e+02 -4.279913185801e-01 7.953477082868e-04 2.195766570605e+01
9.372500000000e+02 -4.269247184731e-01 7.940476099852e-04 2.193532845846e+01
9.375000000000e+02 -4.261931844877e-01 7.937029729805e-04 2.191384507491e+01
9.377500000000e+02 -4.258571620760e-01 7.943556494535e-04 2.189322892603e+01
9.380000000000e+02 -4.259661362584e-01 7.960481742163e-04 2.187349433798e+01
9.382500000000e+02 -4.265570842764e-01 7.988231155243e-04 2.185465676726e+01
9.385000000000e+02 -4.276534385223e-01 8.027221173823e-04 2.183673273253e+01
9.387500000000e+02 -4.292644807271e-01 8.077843293753e-04 2.181973988732e+01
9.390000000000e+02 -4.313852726564e-01 8.140444114454e-04 2.180369707055e+01
9.392500000000e+02 -4.339972241402e-01 8.215302584213e-04 2.178862419742e+01
9.395000000000e+02 -4.370691364122e-01 8.302601237363e-04 2.177454232563e+01
9.397500000000e+02 -4.405588551295e-01 8.402396942234e-04 2.176147355674e+01
9.400000000000e+02 -4.444154086691e-01 8.514590481123e-04 2.174944091176e+01
9.402500000000e+02 -4.485814780599e-01 8.638896190074e-04 2.173846830325e+01
9.405000000000e+02 -4.529961995746e-01 8.774816363396e-04 2.172858034472e+01
9.407500000000e+02 -4.575980492308e-01 8.921619248779e-04 2.171980219885e+01
9.410000000000e+02 -4.623276695965e-01 9.078324889609e-04 2.171215938998e+01
9.412500000000e+02 -4.671304625774e-01 9.243699784822e-04 2.170567760576e+01
9.415000000000e+02 -4.719587929523e-01 9.416261598330e-04 2.170038248073e+01
9.417500000000e+02 -4.767736652372e-01 9.594295191426e-04 2.169629937768e+01
9.420000000000e+02 -4.815457790376e-01 9.775879397549e-04 2.169345316818e+01
9.422500000000e+02 -4.862559047600e-01 9.958924505209e-04 2.169186803320e+01
9.425000000000e+02 -4.908945705382e-01 1.014121867289e-03 2.169156727682e+01
9.427500000000e+02 -4.954610914318e-01 1.032048172448e-03 2.169257314916e+01
9.430000000000e+02 -4.999620105718e-01 1.049442381723e-03 2.169490672148e+01
9.432500000000e+02 -5.044090599273e-01 1.066080632173e-03 2.169858777803e+01
9.435000000000e+02 -5.088167677684e-01 1.081750225333e-03 2.170363472530e+01
9.437500000000e+02 -5.131998648638e-01 1.096255352656e-03 2.171006455986e+01
9.440000000000e+02 -5.175706398705e-01 1.109422253409e-03 2.171789282354e+01
9.442500000000e+02 -5.219364074972e-01 1.121103601311e-03 2.172713359884e+01
9.445000000000e+02 -5.262972404978e-01 1.131181906426e-03 2.173779946165e+01
9.447500000000e+02 -5.306441045957e-01 1.139571918317e-03 2.174990151314e+01
9.450000000000e+02 -5.349575281705e-01 1.146221759737e-03 2.176344927864e+01
9.452500000000e+02 -5.392069230628e-01 1.151112975348e-03 2.177845070770e+01
9.455000000000e+02 -5.433506100898e-01 1.154259194549e-03 2.179491202438e+01
9.457500000000e+02 -5.473366631664e-01 1.155703903931e-03 2.181283766617e+01
9.460000000000e+02 -5.511045003155e-01 1.155516894472e-03 2.183223007864e+01
9.462500000000e+02 -5.545873005609e-01 1.153789943757e-03 2.185308958425e+01
9.465000000000e+02 -5.577150757988e-01 1.150631607318e-03 2.187541417165e+01
9.467500000000e+02 -5.604182825342e-01 1.146161487034e-03 2.189919925287e+01
9.470000000000e+02 -5.626318569177e-01 1.140504607211e-03 2.192443748186e+01
9.472500000000e+02 -5.642992916956e-01 1.133785997893e-03 2.195111849610e+01
9.475000000000e+02 -5.653765682734e-01 1.126125404675e-03 2.197922870367e+01
9.477500000000e+02 -5.658355454582e-01 1.117633135176e-03 2.200875104185e+01
9.480000000000e+02 -5.656666383423e-01 1.108407405292e-03 2.203966482264e+01
9.482500000000e+02 -5.648803659677e-01 1.098533034711e-03 2.207194554055e+01
9.485000000000e+02 -5.635076988841e-01 1.088081828588e-03 2.210556474927e+01
9.487500000000e+02 -5.615990786915e-01 1.077114346306e-03 2.214048998953e+01
9.490000000000e+02 -5.592221021954e-01 1.065683440055e-03 2.217668476222e+01
9.492500000000e+02 -5.564580286590e-01 1.053838934328e-03 2.221410859450e+01
9.495000000000e+02 -5.533972861808e-01 1.041632716584e-03 2.225271712882e+01
9.497500000000e+02 -5.501344103154e-01 1.029124071361e-03 2.229246238171e+01
9.500000000000e+02 -5.467626772679e-01 1.016384358744e-03 2.233329300221e+01
9.502500000000e+02 -5.433689634498e-01 1.003500713170e-03 2.237515465580e+01
9.505000000000e+02 -5.400291911621e-01 9.905782438169e-04 2.241799046346e+01
9.507500000000e+02 -5.368047618960e-01 9.777403595166e-04 2.246174148594e+01
9.510000000000e+02 -5.337402224446e-01 9.651269053859e-04 2.250634724091e+01
9.512500000000e+02 -5.308623514979e-01 9.528903541364e-04 2.255174621913e+01
9.515000000000e+02 -5.281806742098e-01 9.411903479069e-04 2.259787638022e+01
9.517500000000e+02 -5.256893126405e-01 9.301870588136e-04 2.264467560650e+01
9.520000000000e+02 -5.233699358901e-01 9.200337633664e-04 2.269208209110e+01
9.522500000000e+02 -5.211954974122e-01 9.108692651673e-04 2.274003468880e+01
9.525000000000e+02 -5.191343900241e-01 9.028109142787e-04 2.278847316574e+01
9.527500000000e+02 -5.171546029724e-01 8.959487248371e-04 2.283733842662e+01
9.530000000000e+02 -5.152275514563e-01 8.903411476071e-04 2.288657266002e+01
9.532500000000e+02 -5.133312077590e-01 8.860123280165e-04 2.293611947233e+01
9.535000000000e+02 -5.114523511479e-01 8.829515442667e-04 2.298592397464e+01
9.537500000000e+02 -5.095877207074e-01 8.811142338842e-04 2.303593287059e+01
9.540000000000e+02 -5.077440803558e-01 8.804250157657e-04 2.308609452110e+01
9.542500000000e+02 -5.059371777449e-01 8.807819642517e-04 2.313635901884e+01
9.545000000000e+02 -5.041897254997e-01 8.820620007509e-04 2.318667825137e+01
9.547500000000e+02 -5.025286166546e-01 8.841271343011e-04 2.323700596838e+01
9.550000000000e+02 -5.009816112751e-01 8.868310864187e-04 2.328729785704e+01
9.552500000000e+02 -4.995737301888e-01 8.900256368439e-04 2.333751158203e+01
9.555000000000e+02 -4.983237699454e-01 8.935668067781e-04 2.338760683936e+01
9.557500000000e+02 -4.972411958765e-01 8.973200941402e-04 2.343754537095e+01
9.560000000000e+02 -4.963237972378e-01 9.011647111593e-04 2.348729097953e+01
9.562500000000e+02 -4.955563176119e-01 9.049962007190e-04 2.353680944659e+01
9.565000000000e+02 -4.949103758164e-01 9.087276539608e-04 2.358606846657e+01
9.567500000000e+02 -4.943457102256e-01 9.122893141890e-04 2.363503748204e+01
9.570000000000e+02 -4.938127574541e-01 9.156264885101e-04 2.368368749201e+01
9.572500000000e+02 -4.932563934108e-01 9.186961636198e-04 2.373199077774e+01
9.575000000000e+02 -4.926205318981e-01 9.214628377241e-04 2.377992060766e+01
9.577500000000e+02 -4.918531540288e-01 9.238938778086e-04 2.382745090928e+01
9.580000000000e+02 -4.909112556671e-01 9.259553717319e-04 2.387455591166e+01
9.582500000000e+02 -4.897651639472e-01 9.276084676403e-04 2.392120987290e+01
9.585000000000e+02 -4.884017039246e-01 9.288073525545e-04 2.396738676443e+01
9.587500000000e+02 -4.868257886699e-01 9.294991436103e-04 2.401306011477e+01
9.590000000000e+02 -4.850601574957e-01 9.296258770873e-04 2.405820291116e+01
9.592500000000e+02 -4.831431891176e-01 9.291286830262e-04 2.410278768863e+01
9.595000000000e+02 -4.811249723087e-01 9.279534041652e-04 2.414678661113e+01
9.597500000000e+02 -4.790619670703e-01 9.260574664945e-04 2.419017183397e+01
9.600000000000e+02 -4.770109001441e-01 9.234173201463e-04 2.423291580325e+01
9.602500000000e+02 -4.750225131260e-01 9.200347960047e-04 2.427499178909e+01
9.605000000000e+02 -4.731359963395e-01 9.159418770244e-04 2.431637427653e+01
9.607500000000e+02 -4.713746988758e-01 9.112030965085e-04 2.435703954600e+01
9.610000000000e+02 -4.697437577326e-01 9.059148880881e-04 2.439696603016e+01
9.612500000000e+02 -4.682298411071e-01 9.002015775386e-04 2.443613480447e+01
9.615000000000e+02 -4.668031642094e-01 8.942085252124e-04 2.447452979668e+01
9.617500000000e+02 -4.654213700321e-01 8.880927222798e-04 2.451213810922e+01
9.620000000000e+02 -4.640349160439e-01 8.820121092523e-04 2.454895007344e+01
9.622500000000e+02 -4.625931182358e-01 8.761145089087e-04 2.458495934010e+01
9.625000000000e+02 -4.610501081742e-01 8.705275177440e-04 2.462016292513e+01
9.627500000000e+02 -4.593699921890e-01 8.653504990894e-04 2.465456107118e+01
9.630000000000e+02 -4.575304526233e-01 8.606493691842e-04 2.468815721218e+01
9.632500000000e+02 -4.555244253010e-01 8.564547221394e-04 2.472095792608e+01
9.635000000000e+02 -4.533597698863e-01 8.527633495141e-04 2.475297274108e+01
9.637500000000e+02 -4.510569482374e-01 8.495426497739e-04 2.478421408588e+01
9.640000000000e+02 -4.486452296510e-01 8.467372680187e-04 2.481469720598e+01
9.642500000000e+02 -4.461579775052e-01 8.442769284708e-04 2.484444005150e+01
9.645000000000e+02 -4.436277192834e-01 8.420844133855e-04 2.487346332683e+01
9.647500000000e+02 -4.410817657526e-01 8.400825313918e-04 2.490179036102e+01
9.650000000000e+02 -4.385388970474e-01 8.381995145907e-04 2.492944723363e+01
9.652500000000e+02 -4.360075901628e-01 8.363722066520e-04 2.495646282373e+01
9.655000000000e+02 -4.334859549992e-01 8.345469022301e-04 2.498286893752e+01
9.657500000000e+02 -4.309632771833e-01 8.326781010221e-04 2.500870047205e+01
9.660000000000e+02 -4.284228819490e-01 8.307258013749e-04 2.503399554085e+01
9.662500000000e+02 -4.258457814644e-01 8.286520148975e-04 2.505879572592e+01
9.665000000000e+02 -4.232145856958e-01 8.264173485233e-04 2.508314606363e+01
9.667500000000e+02 -4.205170188652e-01 8.239784393705e-04 2.510709515876e+01
9.670000000000e+02 -4.177485593093e-01 8.212868038400e-04 2.513069518794e+01
9.672500000000e+02 -4.149138847425e-01 8.182893452172e-04 2.515400160813e+01
9.675000000000e+02 -4.120268972235e-01 8.149306955527e-04 2.517707302329e+01
9.677500000000e+02 -4.091094616587e-01 8.111569327175e-04 2.519997060492e+01
9.680000000000e+02 -4.061890092271e-01 8.069203206469e-04 2.522275776922e+01
9.682500000000e+02 -4.032954876365e-01 8.021843467587e-04 2.524549940320e+01
9.685000000000e+02 -4.004580155194e-01 7.969284602657e-04 2.526826141540e+01
9.687500000000e+02 -3.977017803985e-01 7.911518044100e-04 2.529111006527e+01
9.690000000000e+02 -3.950455470567e-01 7.848755099770e-04 2.531411133692e+01
9.692500000000e+02 -3.925000441879e-01 7.781433591045e-04 2.533733063167e+01
9.695000000000e+02 -3.900674168840e-01 7.710206724012e-04 2.536083219918e+01
9.697500000000e+02 -3.877416626329e-01 7.635917206534e-04 2.538467905054e+01
9.700000000000e+02 -3.855099624710e-01 7.559558972882e-04 2.540893258475e+01
9.702500000000e+02 -3.833545933043e-01 7.482231942367e-04 2.543365252302e+01
9.705000000000e+02 -3.812551339142e-01 7.405094505378e-04 2.545889683287e+01
9.707500000000e+02 -3.791906752660e-01 7.329317520800e-04 2.548472141618e+01
9.710000000000e+02 -3.771417129795e-01 7.256044419746e-04 2.551117996279e+01
9.712500000000e+02 -3.750915740274e-01 7.186359034986e-04 2.553832356384e+01
9.715000000000e+02 -3.730272396315e-01 7.121261658999e-04 2.556620033941e+01
9.717500000000e+02 -3.709396281672e-01 7.061652898481e-04 2.559485471117e+01
9.720000000000e+02 -3.688233467919e-01 7.008324728652e-04 2.562432684240e+01
9.722500000000e+02 -3.666761034532e-01 6.961955606945e-04 2.565465187491e+01
9.725000000000e+02 -3.644979235694e-01 6.923108040456e-04 2.568585916265e+01
9.727500000000e+02 -3.622903236380e-01 6.892227413086e-04 2.571797170685e+01
9.730000000000e+02 -3.600556145425e-01 6.869639055104e-04 2.575100535949e+01
9.732500000000e+02 -3.577963595935e-01 6.855545589520e-04 2.578496848142e+01
9.735000000000e+02 -3.555150709952e-01 6.850022519071e-04 2.581986156786e+01
9.737500000000e+02 -3.532141101050e-01 6.853013816492e-04 2.585567704054e+01
9.740000000000e+02 -3.508957408823e-01 6.864329231946e-04 2.589239933122e+01
9.742500000000e+02 -3.485622906817e-01 6.883642486033e-04 2.593000472439e+01
9.745000000000e+02 -3.462162755647e-01 6.910494389216e-04 2.596846176037e+01
9.747500000000e+02 -3.438605062118e-01 6.944297822027e-04 2.600773114307e+01
9.750000000000e+02 -3.414980369139e-01 6.984348441846e-04 2.604776617217e+01
9.752500000000e+02 -3.391320252198e-01 7.029837495077e-04 2.608851265768e+01
9.755000000000e+02 -3.367654299294e-01 7.079868943002e-04 2.612990926867e+01
9.757500000000e+02 -3.344006541647e-01 7.133476947518e-04 2.617188738192e+01
9.760000000000e+02 -3.320391146833e-01 7.189645677078e-04 2.621437140717e+01
9.762500000000e+02 -3.296808513332e-01 7.247326675296e-04 2.625727862010e+01
9.765000000000e+02 -3.273241711933e-01 7.305459952428e-04 2.630051955910e+01
9.767500000000e+02 -3.249654203486e-01 7.362988077810e-04 2.634399796829e+01
9.770000000000e+02 -3.225988612102e-01 7.418871274768e-04 2.638761138142e+01
9.772500000000e+02 -3.202166959782e-01 7.472100029403e-04 2.643125132473e+01
9.775000000000e+02 -3.178092093418e-01 7.521707092411e-04 2.647480397235e+01
9.777500000000e+02 -3.153650225719e-01 7.566778623228e-04 2.651815091159e+01
9.780000000000e+02 -3.128714287823e-01 7.606463267913e-04 2.656116971057e+01
9.782500000000e+02 -3.103147803593e-01 7.639980600679e-04 2.660373484753e+01
9.785000000000e+02 -3.076809281892e-01 7.666631402890e-04 2.664571866182e+01
9.787500000000e+02 -3.049556608867e-01 7.685804142496e-04 2.668699203884e+01
9.790000000000e+02 -3.021251528315e-01 7.696981945084e-04 2.672742538922e+01
9.792500000000e+02 -2.991764253183e-01 7.699747790774e-04 2.676688940532e+01
9.795000000000e+02 -2.960977816346e-01 7.693788444125e-04 2.680525596207e+01
9.797500000000e+02 -2.928792473132e-01 7.678895091029e-04 2.684239867346e+01
9.800000000000e+02 -2.895129932998e-01 7.654964001511e-04 2.687819374531e+01
9.802500000000e+02 -2.859937230108e-01 7.621993693575e-04 2.691252062777e+01
9.805000000000e+02 -2.823190357924e-01 7.580080245956e-04 2.694526273329e+01
9.807500000000e+02 -2.784897088435e-01 7.529413250526e-04 2.697630811906e+01
9.810000000000e+02 -2.745099119508e-01 7.470270439293e-04 2.700555033913e+01
9.812500000000e+02 -2.703873055324e-01 7.403010047438e-04 2.703288903662e+01
9.815000000000e+02 -2.661330249153e-01 7.328065925832e-04 2.705823083764e+01
9.817500000000e+02 -2.617615255587e-01 7.245941740345e-04 2.708149006666e+01
9.820000000000e+02 -2.572902811127e-01 7.157206474307e-04 2.710258958558e+01
9.822500000000e+02 -2.527393836861e-01 7.062489809964e-04 2.712146136994e+01
9.825000000000e+02 -2.481309910073e-01 6.962478430934e-04 2.713804728376e+01
9.827500000000e+02 -2.434887170772e-01 6.857911800245e-04 2.715229959889e+01
9.830000000000e+02 -2.388369697080e-01 6.749577655858e-04 2.716418138317e+01
9.832500000000e+02 -2.342002325585e-01 6.638306509450e-04 2.717366699325e+01
9.835000000000e+02 -2.296024200365e-01 6.524965180605e-04 2.718074213889e+01
9.837500000000e+02 -2.250662189939e-01 6.410448279547e-04 2.718540414613e+01
9.840000000000e+02 -2.206125456414e-01 6.295668589300e-04 2.718766188030e+01
9.842500000000e+02 -2.162601027623e-01 6.181546277175e-04 2.718753559450e+01
9.845000000000e+02 -2.120249833758e-01 6.068995501483e-04 2.718505683690e+01
9.847500000000e+02 -2.079204694936e-01 5.958911967413e-04 2.718026800626e+01
9.850000000000e+02 -2.039568318862e-01 5.852157751738e-04 2.717322210245e+01
9.852500000000e+02 -2.001413186049e-01 5.749548262808e-04 2.716398213754e+01
9.855000000000e+02 -1.964781555041e-01 5.651839350285e-04 2.715262062383e+01
9.857500000000e+02 -1.929686021494e-01 5.559713862898e-04 2.713921898561e+01
9.860000000000e+02 -1.896111225797e-01 5.473771565342e-04 2.712386674693e+01
9.862500000000e+02 -1.864015159698e-01 5.394519338141e-04 2.710666080127e+01
9.865000000000e+02 -1.833330775336e-01 5.322363461705e-04 2.708770456476e+01
9.867500000000e+02 -1.803968403519e-01 5.257605015916e-04 2.706710696354e+01
9.870000000000e+02 -1.775817524494e-01 5.200435582882e-04 2.704498149929e+01
9.872500000000e+02 -1.748749176371e-01 5.150936099608e-04 2.702144517399e+01
9.875000000000e+02 -1.722618373075e-01 5.109076499203e-04 2.699661743158e+01
9.877500000000e+02 -1.697266808781e-01 5.074716789896e-04 2.697061904400e+01
9.880000000000e+02 -1.672525565608e-01 5.047610935240e-04 2.694357108210e+01
9.882500000000e+02 -1.648218517958e-01 5.027410913381e-04 2.691559376956e+01
9.885000000000e+02 -1.624165450661e-01 5.013672513364e-04 2.688680551771e+01
9.887500000000e+02 -1.600185559812e-01 5.005861561111e-04 2.685732193340e+01
9.890000000000e+02 -1.576100801498e-01 5.003362293911e-04 2.682725497314e+01
9.892500000000e+02 -1.551739536617e-01 5.005485921909e-04 2.679671204274e+01
9.895000000000e+02 -1.526939517149e-01 5.011481343738e-04 2.676579538545e+01
9.897500000000e+02 -1.501550937444e-01 5.020544951309e-04 2.673460133975e+01
9.900000000000e+02 -1.475438801983e-01 5.031833994804e-04 2.670321992545e+01
9.902500000000e+02 -1.448484859322e-01 5.044477590729e-04 2.667173429736e+01
9.905000000000e+02 -1.420588974835e-01 5.057591847804e-04 2.664022052052e+01
9.907500000000e+02 -1.391669685408e-01 5.070291444070e-04 2.660874722166e+01
9.910000000000e+02 -1.361664443966e-01 5.081705693951e-04 2.657737554357e+01
9.912500000000e+02 -1.330528820440e-01 5.090989558629e-04 2.654615897274e+01
9.915000000000e+02 -1.298235757063e-01 5.097339066882e-04 2.651514345767e+01
9.917500000000e+02 -1.264773718386e-01 5.100000985910e-04 2.648436740356e+01
9.920000000000e+02 -1.230145363367e-01 5.098286467478e-04 2.645386191715e+01
9.922500000000e+02 -1.194365071594e-01 5.091577441125e-04 2.642365096442e+01
9.925000000000e+02 -1.157457516389e-01 5.079337413572e-04 2.639375170956e+01
9.927500000000e+02 -1.119455216335e-01 5.061114540139e-04 2.636417480168e+01
9.930000000000e+02 -1.080396987935e-01 5.036545708545e-04 2.633492477487e+01
9.932500000000e+02 -1.040326664754e-01 5.005361196157e-04 2.630600048053e+01
9.935000000000e+02 -9.992914191403e-02 4.967382234034e-04 2.627739548525e+01
9.937500000000e+02 -9.573410748474e-02 4.922519056976e-04 2.624909856330e+01
9.940000000000e+02 -9.145277477931e-02 4.870768289073e-04 2.622109416373e+01
9.942500000000e+02 -8.709051027328e-02 4.812207420248e-04 2.619336286838e+01
9.945000000000e+02 -8.265285949697e-02 4.746986975985e-04 2.616588189125e+01
9.947500000000e+02 -7.814555935507e-02 4.675325561804e-04 2.613862551348e+01
9.950000000000e+02 -7.357456739646e-02 4.597502504662e-04 2.611156554654e+01
9.952500000000e+02 -6.894610054731e-02 4.513849535796e-04 2.608467175149e+01
9.955000000000e+02 -6.426669181165e-02 4.424743555867e-04 2.605791221761e+01
9.957500000000e+02 -5.954320649808e-02 4.330598009297e-04 2.603125376856e+01
9.960000000000e+02 -5.478289037569e-02 4.231856329605e-04 2.600466229198e+01
9.962500000000e+02 -4.999338307029e-02 4.128984993153e-04 2.597810303610e+01
9.965000000000e+02 -4.518272494926e-02 4.022467462474e-04 2.595154093340e+01
9.967500000000e+02 -4.035933092705e-02 3.912798528614e-04 2.592494076686e+01
9.970000000000e+02 -3.553197669230e-02 3.800480086089e-04 2.589826752200e+01
9.972500000000e+02 -3.070971846710e-02 3.686016475507e-04 2.587148643468e+01
9.975000000000e+02 -2.590186391901e-02 3.569912262888e-04 2.584456330708e+01
9.977500000000e+02 -2.111785217061e-02 3.452668715317e-04 2.581746452841e+01
9.980000000000e+02 -1.636716868763e-02 3.334782062723e-04 2.579015723317e+01
9.982500000000e+02 -1.165928199234e-02 3.216743298646e-04 2.576260948688e+01
9.985000000000e+02 -7.003469526822e-03 3.099035463133e-04 2.573479022063e+01
9.987500000000e+02 -2.408731719425e-03 2.982133941771e-04 2.570666936253e+01
9.990000000000e+02 2.116278930943e-03 2.866507472472e-04 2.567821795852e+01
9.992500000000e+02 6.563449259092e-03 2.752615993800e-04 2.564940805866e+01
9.995000000000e+02 1.092528056468e-02 2.640911650223e-04 2.562021279721e+01
9.997500000000e+02 1.519494435072e-02 2.531840127649e-04 2.559060648534e+01
1.000000000000e+03 1.936648499642e-02 2.425837733322e-04 2.556056441407e+01
1.000250000000e+03 2.343478120288e-02 2.323334401983e-04 2.553006306314e+01
1.000500000000e+03 2.739575032170e-02 2.224749821630e-04 2.549907984918e+01
1.000750000000e+03 3.124628320438e-02 2.130495751178e-04 2.546759333284e+01
1.001000000000e+03 3.498441428916e-02 2.040971733127e-04 2.543558295377e+01
1.001250000000e+03 3.860924635362e-02 1.956565930584e-04 2.540302920619e+01
1.001500000000e+03 4.212102507370e-02 1.877651291094e-04 2.536991351048e+01
1.001750000000e+03 4.552116984088e-02 1.804582106655e-04 2.533621809273e+01
1.002000000000e+03 4.881219352500e-02 1.737691643669e-04 2.530192612889e+01
1.002250000000e+03 5.199771557064e-02 1.677286982037e-04 2.526702162754e+01
1.002500000000e+03 5.508244773502e-02 1.623643072023e-04 2.523148930754e+01
1.002750000000e+03 5.807207609332e-02 1.576998353870e-04 2.519531476814e+01
1.003000000000e+03 6.097323078966e-02 1.537548069209e-04 2.515848435099e+01
1.003250000000e+03 6.379338844230e-02 1.505437816279e-04 2.512098519732e+01
1.003500000000e+03 6.654079256083e-02 1.480757178854e-04 2.508280512735e+01
1.003750000000e+03 6.922432423567e-02 1.463532721817e-04 2.504393287271e+01
1.004000000000e+03 7.185341017283e-02 1.453722599237e-04 2.500435785366e+01
1.004250000000e+03 7.443789724763e-02 1.451209405825e-04 2.496407046170e+01
1.004500000000e+03 7.698791912825e-02 1.455796479699e-04 2.492306186335e+01
1.004750000000e+03 7.951378311175e-02 1.467200862354e-04 2.488132430546e+01
1.005000000000e+03 8.202581155289e-02 1.485051750157e-04 2.483885097827e+01
1.005250000000e+03 8.453421751543e-02 1.508886706591e-04 2.479563622179e+01
1.005500000000e+03 8.704895320823e-02 1.538151192025e-04 2.475167557093e+01
1.005750000000e+03 8.957961156172e-02 1.572196588102e-04 2.470696598213e+01
1.006000000000e+03 9.213524062158e-02 1.610285991479e-04 2.466150578494e+01
1.006250000000e+03 9.472425490472e-02 1.651595480186e-04 2.461529493518e+01
1.006500000000e+03 9.735429676600e-02 1.695220672991e-04 2.456833510325e+01
1.006750000000e+03 1.000321836402e-01 1.740182449312e-04 2.452062994132e+01
1.007000000000e+03 1.027637397627e-01 1.785439942237e-04 2.447218507195e+01
1.007250000000e+03 1.055537554459e-01 1.829898729691e-04 2.442300834097e+01
1.007500000000e+03 1.084059701195e-01 1.872423631819e-04 2.437311005053e+01
1.007750000000e+03 1.113229393566e-01 1.911858030171e-04 2.432250294348e+01
1.008000000000e+03 1.143061225803e-01 1.947035748766e-04 2.427120254707e+01
1.008250000000e+03 1.173557799626e-01 1.976802742351e-04 2.421922712851e+01
1.008500000000e+03 1.204710968321e-01 2.000031973936e-04 2.416659799709e+01
1.008750000000e+03 1.236501244383e-01 2.015646574360e-04 2.411333943778e+01
1.009000000000e+03 1.268899311192e-01 2.022636076929e-04 2.405947895617e+01
1.009250000000e+03 1.301865908685e-01 2.020079073016e-04 2.400504718424e+01
1.009500000000e+03 1.335353493084e-01 2.007160049401e-04 2.395007803590e+01
1.009750000000e+03 1.369306992271e-01 1.983189175446e-04 2.389460863841e+01
1.010000000000e+03 1.403664953519e-01 1.947619912157e-04 2.383867926964e+01
1.010250000000e+03 1.438361395665e-01 1.900063628181e-04 2.378233336460e+01
1.010500000000e+03 1.473327123199e-01 1.840304193945e-04 2.372561736818e+01
1.010750000000e+03 1.508491374243e-01 1.768309466331e-04 2.366858057272e+01
1.011000000000e+03 1.543783679066e-01 1.684239475400e-04 2.361127501412e+01
1.011250000000e+03 1.579135410819e-01 1.588452457266e-04 2.355375523967e+01
1.011500000000e+03 1.614481551556e-01 1.481507586290e-04 2.349607807864e+01
1.011750000000e+03 1.649762158192e-01 1.364164569246e-04 2.343830242602e+01
1.012000000000e+03 1.684924185723e-01 1.237377616317e-04 2.338048896191e+01
1.012250000000e+03 1.719922672060e-01 1.102288742567e-04 2.332269988357e+01
1.012500000000e+03 1.754722630339e-01 9.602149141845e-05 2.326499860952e+01
1.012750000000e+03 1.789300226193e-01 8.126334363734e-05 2.320744949881e+01
1.013000000000e+03 1.823643547519e-01 6.611643100864e-05 2.315011753308e+01
1.013250000000e+03 1.857753877651e-01 5.075468447214e-05 2.309306805461e+01
1.013500000000e+03 1.891645617432e-01 3.536158447524e-05 2.303636646335e+01
1.013750000000e+03 1.925346147517e-01 2.012750056316e-05 2.298007795245e+01
1.014000000000e+03 1.958895203608e-01 5.246424770850e-06 2.292426725907e+01
1.014250000000e+03 1.992343174661e-01 -9.087114223780e-06 2.286899838460e+01
1.014500000000e+03 2.025750196909e-01 -2.268153901351e-05 2.281433441506e+01
1.014750000000e+03 2.059183708280e-01 -3.535162747661e-05 2.276033728899e+01
1.015000000000e+03 2.092715669985e-01 -4.692206577598e-05 2.270706757719e+01
1.015250000000e+03 2.126420690333e-01 -5.723110469470e-05 2.265458437414e+01
1.015500000000e+03 2.160372129070e-01 -6.613382569090e-05 2.260294507090e+01
1.015750000000e+03 2.194639780733e-01 -7.350548166955e-05 2.255220529503e+01
1.016000000000e+03 2.229285720631e-01 -7.924441724485e-05 2.250241872948e+01
1.016250000000e+03 2.264361726963e-01 -8.327483754424e-05 2.245363708250e+01
1.016500000000e+03 2.299905334250e-01 -8.554902404308e-05 2.240590995583e+01
1.016750000000e+03 2.335937205745e-01 -8.604923067027e-05 2.235928480807e+01
1.017000000000e+03 2.372458232993e-01 -8.478896379232e-05 2.231380689366e+01
1.017250000000e+03 2.409447533860e-01 -8.181376503606e-05 2.226951923723e+01
1.017500000000e+03 2.446860568071e-01 -7.720130583170e-05 2.222646256315e+01
1.017750000000e+03 2.484628411014e-01 -7.106082536683e-05 2.218467528856e+01
1.018000000000e+03 2.522657593913e-01 -6.353220415575e-05 2.214419348417e+01
1.018250000000e+03 2.560830841257e-01 -5.478422370314e-05 2.210505084716e+01
1.018500000000e+03 2.599008739230e-01 -4.501217559781e-05 2.206727866485e+01
1.018750000000e+03 2.637032136916e-01 -3.443487433692e-05 2.203090578344e+01
1.019000000000e+03 2.674725880621e-01 -2.329132542594e-05 2.199595856835e+01
1.019250000000e+03 2.711903097831e-01 -1.183673386896e-05 2.196246085929e+01
1.019500000000e+03 2.748370127303e-01 -3.380695642200e-07 2.193043391917e+01
1.019750000000e+03 2.783932871777e-01 1.093042631366e-05 2.189989639721e+01
1.020000000000e+03 2.818402567830e-01 2.169233419801e-05 2.187086425859e+01
1.020250000000e+03 2.851603179237e-01 3.167385249937e-05 2.184335076972e+01
1.020500000000e+03 2.883377580468e-01 4.060924003437e-05 2.181736640980e+01
1.020750000000e+03 2.913595131453e-01 4.824570421148e-05 2.179291889531e+01
1.021000000000e+03 2.942157626720e-01 5.434795638315e-05 2.177001310216e+01
1.021250000000e+03 2.969005776378e-01 5.870291187387e-05 2.174865107854e+01
1.021500000000e+03 2.994125074097e-01 6.112399453949e-05 2.172883209152e+01
1.021750000000e+03 3.017549977451e-01 6.145493369479e-05 2.171055257846e+01
1.022000000000e+03 3.039368389603e-01 5.957287063072e-05 2.169380629529e+01
1.022250000000e+03 3.059723508428e-01 5.539108389447e-05 2.167858429342e+01
1.022500000000e+03 3.078815425853e-01 4.886086240695e-05 2.166487513597e+01
1.022750000000e+03 3.096899867490e-01 3.997280484395e-05 2.165266492124e+01
1.023000000000e+03 3.114286088564e-01 2.875724808553e-05 2.164193754600e+01
1.023250000000e+03 3.131332194792e-01 1.528398263803e-05 2.163267486744e+01
1.023500000000e+03 3.148438734805e-01 -3.388449042600e-07 2.162485686010e+01
1.023750000000e+03 3.166040679629e-01 -1.796661383365e-05 2.161846196255e+01
1.024000000000e+03 3.184597327189e-01 -3.742079648001e-05 2.161346726496e+01
1.024250000000e+03 3.204580769427e-01 -5.849218518250e-05 2.160984880810e+01
1.024500000000e+03 3.226462926609e-01 -8.094490571463e-05 2.160758183987e+01
1.024750000000e+03 3.250701436227e-01 -1.045208853819e-04 2.160664113380e+01
1.025000000000e+03 3.277724689387e-01 -1.289446576283e-04 2.160700123519e+01
1.025250000000e+03 3.307916406599e-01 -1.539284705419e-04 2.160863677475e+01
1.025500000000e+03 3.341600204185e-01 -1.791777356202e-04 2.161152269817e+01
1.025750000000e+03 3.379024600498e-01 -2.043964165548e-04 2.161563452835e+01
1.026000000000e+03 3.420349132913e-01 -2.292922828097e-04 2.162094858211e+01
1.026250000000e+03 3.465631979731e-01 -2.535819151730e-04 2.162744214639e+01
1.026500000000e+03 3.514819910352e-01 -2.769953663129e-04 2.163509362924e+01
1.026750000000e+03 3.567740854675e-01 -2.992802489470e-04 2.164388270568e+01
1.027000000000e+03 3.624100184712e-01 -3.202052020607e-04 2.165379026106e+01
1.027250000000e+03 3.683480050940e-01 -3.395627277543e-04 2.166479857042e+01
1.027500000000e+03 3.745343353591e-01 -3.571712198315e-04 2.167689118594e+01
1.027750000000e+03 3.809041872565e-01 -3.728762082518e-04 2.169005279435e+01
1.028000000000e+03 3.873828267353e-01 -3.865508690797e-04 2.170426914874e+01
1.028250000000e+03 3.938872099616e-01 -3.980958504516e-04 2.171952695228e+01
1.028500000000e+03 4.003279655661e-01 -4.074383911943e-04 2.173581348829e+01
1.028750000000e+03 4.066116305673e-01 -4.145309862644e-04 2.175311643014e+01
1.029000000000e+03 4.126431266297e-01 -4.193496988618e-04 2.177142362804e+01
1.029250000000e+03 4.183283769458e-01 -4.218920276091e-04 2.179072260538e+01
1.029500000000e+03 4.235769717419e-01 -4.221748935231e-04 2.181100043908e+01
1.029750000000e+03 4.283047669537e-01 -4.202324031654e-04 2.183224320050e+01
1.030000000000e+03 4.324363724987e-01 -4.161141471920e-04 2.185443584773e+01
1.030250000000e+03 4.359073428893e-01 -4.098832242480e-04 2.187756167487e+01
1.030500000000e+03 4.386661256973e-01 -4.016148148523e-04 2.190160222711e+01
1.030750000000e+03 4.406755801537e-01 -3.913952256626e-04 2.192653693009e+01
1.031000000000e+03 4.419141081098e-01 -3.793213434272e-04 2.195234292299e+01
1.031250000000e+03 4.423763336497e-01 -3.655003712880e-04 2.197899493158e+01
1.031500000000e+03 4.420732752581e-01 -3.500497877086e-04 2.200646504932e+01
1.031750000000e+03 4.410321442345e-01 -3.330979323056e-04 2.203472292513e+01
1.032000000000e+03 4.392955635232e-01 -3.147845080975e-04 2.206373566052e+01
1.032250000000e+03 4.369203684447e-01 -2.952615656483e-04 2.209346797771e+01
1.032500000000e+03 4.339759314533e-01 -2.746943295813e-04 2.212388236187e+01
1.032750000000e+03 4.305421030834e-01 -2.532621636458e-04 2.215493945216e+01
1.033000000000e+03 4.267066595785e-01 -2.311592537697e-04 2.218659816522e+01
1.033250000000e+03 4.225625201190e-01 -2.085953896065e-04 2.221881618785e+01
1.033500000000e+03 4.182046664314e-01 -1.857962167631e-04 2.225155037838e+01
1.033750000000e+03 4.137269423499e-01 -1.630030904942e-04 2.228475723635e+01
1.034000000000e+03 4.092188224129e-01 -1.404721821609e-04 2.231839326530e+01
1.034250000000e+03 4.047624176993e-01 -1.184730105538e-04 2.235241563971e+01
1.034500000000e+03 4.004297449778e-01 -9.728585029240e-05 2.238678257465e+01
1.034750000000e+03 3.962805467837e-01 -7.719822047736e-05 2.242145383588e+01
1.035000000000e+03 3.923607590171e-01 -5.850012550891e-05 2.245639099168e+01
1.035250000000e+03 3.887018038544e-01 -4.147836865543e-05 2.249155804494e+01
1.035500000000e+03 3.853207160772e-01 -2.640995570251e-05 2.252692140800e+01
1.035750000000e+03 3.822211673573e-01 -1.355444018942e-05 2.256245041136e+01
1.036000000000e+03 3.793953127768e-01 -3.145987587840e-06 2.259811708825e+01
1.036250000000e+03 3.768263120128e-01 4.614941749270e-06 2.263389651092e+01
1.036500000000e+03 3.744914068602e-01 9.569307798610e-06 2.266976637982e+01
1.036750000000e+03 3.723652017621e-01 1.160685911317e-05 2.270570718241e+01
1.037000000000e+03 3.704230499716e-01 1.067184335572e-05 2.274170161763e+01
1.037250000000e+03 3.686440641083e-01 6.767690478886e-06 2.277773462286e+01
1.037500000000e+03 3.670137797056e-01 -4.086429485600e-08 2.281379269577e+01
1.037750000000e+03 3.655259931857e-01 -9.627132231634e-06 2.284986381412e+01
1.038000000000e+03 3.641839288907e-01 -2.180452839354e-05 2.288593689643e+01
1.038250000000e+03 3.630005078638e-01 -3.633048653070e-05 2.292200151114e+01
1.038500000000e+03 3.619979060469e-01 -5.291258623258e-05 2.295804739695e+01
1.038750000000e+03 3.612062283537e-01 -7.121575338973e-05 2.299406434263e+01
1.039000000000e+03 3.606617495350e-01 -9.087133134675e-05 2.303004180406e+01
1.039250000000e+03 3.604046035363e-01 -1.114869234684e-04 2.306596868906e+01
1.039500000000e+03 3.604761646114e-01 -1.326564032119e-04 2.310183317873e+01
1.039750000000e+03 3.609162203123e-01 -1.539703453624e-04 2.313762257102e+01
1.040000000000e+03 3.617600498817e-01 -1.750262097486e-04 2.317332320727e+01
1.040250000000e+03 3.630354882390e-01 -1.954378762931e-04 2.320892037808e+01
1.040500000000e+03 3.647600717574e-01 -2.148445953543e-04 2.324439833013e+01
1.040750000000e+03 3.669383535325e-01 -2.329189466178e-04 2.327974024649e+01
1.041000000000e+03 3.695595082607e-01 -2.493736825973e-04 2.331492829549e+01
1.041250000000e+03 3.725953751150e-01 -2.639672401884e-04 2.334994371254e+01
1.041500000000e+03 3.759991230180e-01 -2.765075978913e-04 2.338476685617e+01
1.041750000000e+03 3.797047455259e-01 -2.868545519471e-04 2.341937738840e+01
1.042000000000e+03 3.836276065849e-01 -2.949199352978e-04 2.345375419476e+01
1.042250000000e+03 3.876661676630e-01 -3.006658813211e-04 2.348787577462e+01
1.042500000000e+03 3.917050575367e-01 -3.041010196534e-04 2.352172021957e+01
1.042750000000e+03 3.956194055455e-01 -3.052747434650e-04 2.355526522710e+01
1.043000000000e+03 3.992803193120e-01 -3.042699607615e-04 2.358848829186e+01
1.043250000000e+03 4.025612494280e-01 -3.011949039131e-04 2.362136688953e+01
1.043500000000e+03 4.053447016368e-01 -2.961741829963e-04 2.365387830721e+01
1.043750000000e+03 4.075289061602e-01 -2.893404152773e-04 2.368599984215e+01
1.044000000000e+03 4.090338507604e-01 -2.808269912990e-04 2.371770899123e+01
1.044250000000e+03 4.098059623676e-01 -2.707621031898e-04 2.374898331706e+01
1.044500000000e+03 4.098212952452e-01 -2.592657651740e-04 2.377980090978e+01
1.044750000000e+03 4.090864877849e-01 -2.464486603955e-04 2.381014029767e+01
1.045000000000e+03 4.076377876871e-01 -2.324143521743e-04 2.383998099949e+01
1.045250000000e+03 4.055378590673e-01 -2.172633511365e-04 2.386930375084e+01
1.045500000000e+03 4.028707980694e-01 -2.010989685486e-04 2.389809079851e+01
1.045750000000e+03 3.997359779101e-01 -1.840346423453e-04 2.392632656661e+01
1.046000000000e+03 3.962410092223e-01 -1.662008155958e-04 2.395399798387e+01
1.046250000000e+03 3.924947104468e-01 -1.477511767765e-04 2.398109499858e+01
1.046500000000e+03 3.886006267381e-01 -1.288670777908e-04 2.400761103575e+01
1.046750000000e+03 3.846516630171e-01 -1.097595253347e-04 2.403354344761e+01
1.047000000000e+03 3.807261518525e-01 -9.066815948521e-05 2.405889373287e+01
1.047250000000e+03 3.768857285188e-01 -7.185762767462e-05 2.408366802488e+01
1.047500000000e+03 3.731747783466e-01 -5.361094226987e-05 2.410787715215e+01
1.047750000000e+03 3.696214632338e-01 -3.622082240071e-05 2.413153680444e+01
1.048000000000e+03 3.662399520816e-01 -1.997956283439e-05 2.415466760875e+01
1.048250000000e+03 3.630334831099e-01 -5.168266354200e-06 2.417729511534e+01
1.048500000000e+03 3.599978665086e-01 7.953763376410e-06 2.419944978842e+01
1.048750000000e+03 3.571250600116e-01 1.915872236583e-05 2.422116691899e+01
1.049000000000e+03 3.544065350372e-01 2.825858176220e-05 2.424248655447e+01
1.049250000000e+03 3.518362169712e-01 3.511152048849e-05 2.426345338605e+01
1.049500000000e+03 3.494129020334e-01 3.962624261792e-05 2.428411657636e+01
1.049750000000e+03 3.471420196159e-01 4.176449205260e-05 2.430452968623e+01
1.050000000000e+03 3.450368104601e-01 4.154115102331e-05 2.432475039443e+01
1.050250000000e+03 3.431187205820e-01 3.902301926011e-05 2.434484033698e+01
1.050500000000e+03 3.414171812091e-01 3.432525911949e-05 2.436486478204e+01
1.050750000000e+03 3.399684354874e-01 2.760696707515e-05 2.438489234628e+01
1.051000000000e+03 3.388136543286e-01 1.906463279999e-05 2.440499459084e+01
1.051250000000e+03 3.379959669824e-01 8.925158687450e-06 2.442524560103e+01
1.051500000000e+03 3.375568374972e-01 -2.562963725730e-06 2.444572152254e+01
1.051750000000e+03 3.375315178902e-01 -1.513814714312e-05 2.446649999925e+01
1.052000000000e+03 3.379443267297e-01 -2.853516537657e-05 2.448765963070e+01
1.052250000000e+03 3.388037329501e-01 -4.249369503797e-05 2.450927927379e+01
1.052500000000e+03 3.400982618395e-01 -5.676640244220e-05 2.453143742337e+01
1.052750000000e+03 3.417933729711e-01 -7.112458955602e-05 2.455421138420e+01
1.053000000000e+03 3.438302475021e-01 -8.536210922864e-05 2.457767649101e+01
1.053250000000e+03 3.461267455237e-01 -9.929652281572e-05 2.460190532575e+01
1.053500000000e+03 3.485806194777e-01 -1.127671844010e-04 2.462696674662e+01
1.053750000000e+03 3.510751464352e-01 -1.256312064785e-04 2.465292510800e+01
1.054000000000e+03 3.534865856201e-01 -1.377574423927e-04 2.467983943121e+01
1.054250000000e+03 3.556928544419e-01 -1.490194888099e-04 2.470776268142e+01
1.054500000000e+03 3.575825272559e-01 -1.592885933258e-04 2.473674114208e+01
1.054750000000e+03 3.590631463660e-01 -1.684280910864e-04 2.476681407392e+01
1.055000000000e+03 3.600678071879e-01 -1.762901407086e-04 2.479801328972e+01
1.055250000000e+03 3.605592588606e-01 -1.827157966807e-04 2.483036318970e+01
1.055500000000e+03 3.605309027489e-01 -1.875387748805e-04 2.486388086754e+01
1.055750000000e+03 3.600045131203e-01 -1.905928635274e-04 2.489857641041e+01
1.056000000000e+03 3.590249237179e-01 -1.917224356437e-04 2.493445333855e+01
1.056250000000e+03 3.576522974795e-01 -1.907949643658e-04 2.497150914521e+01
1.056500000000e+03 3.559529485372e-01 -1.877141199219e-04 2.500973585724e+01
1.056750000000e+03 3.539899120179e-01 -1.824318545615e-04 2.504912053028e+01
1.057000000000e+03 3.518144286383e-01 -1.749576503119e-04 2.508964586494e+01
1.057250000000e+03 3.494596199954e-01 -1.653641378950e-04 2.513129023325e+01
1.057500000000e+03 3.469369306901e-01 -1.537872651978e-04 2.517402818097e+01
1.057750000000e+03 3.442360974415e-01 -1.404219153328e-04 2.521783005665e+01
1.058000000000e+03 3.413282573518e-01 -1.255120669546e-04 2.526266214921e+01
1.058250000000e+03 3.381719985222e-01 -1.093375350675e-04 2.530848625843e+01
1.058500000000e+03 3.347213761888e-01 -9.219833853700e-05 2.535525914135e+01
1.058750000000e+03 3.309346054611e-01 -7.439800208992e-05 2.540293242187e+01
1.059000000000e+03 3.267825649701e-01 -5.622878356967e-05 2.545145178871e+01
1.059250000000e+03 3.222555280746e-01 -3.795854885478e-05 2.550075705360e+01
1.059500000000e+03 3.173676568085e-01 -1.982257479040e-05 2.555078150828e+01
1.059750000000e+03 3.121582510489e-01 -2.019228085994e-06 2.560145224252e+01
1.060000000000e+03 3.066900553608e-01 1.528929942773e-05 2.565268980801e+01
1.060250000000e+03 3.010444807631e-01 3.197266813511e-05 2.570440885155e+01
1.060500000000e+03 2.953148128323e-01 4.792467769835e-05 2.575651815245e+01
1.060750000000e+03 2.895980316722e-01 6.305434871005e-05 2.580892129954e+01
1.061000000000e+03 2.839864794285e-01 7.727693065273e-05 2.586151748944e+01
1.061250000000e+03 2.785604887378e-01 9.050636754146e-05 2.591420195260e+01
1.061500000000e+03 2.733827300416e-01 1.026505363006e-04 2.596686694302e+01
1.061750000000e+03 2.684950309420e-01 1.136098245958e-04 2.601940251295e+01
1.062000000000e+03 2.639178810957e-01 1.232793505936e-04 2.607169726682e+01
1.062250000000e+03 2.596525327512e-01 1.315542914550e-04 2.612363933473e+01
1.062500000000e+03 2.556852587140e-01 1.383377549862e-04 2.617511684754e+01
1.062750000000e+03 2.519930532201e-01 1.435497765113e-04 2.622601881607e+01
1.063000000000e+03 2.485499351370e-01 1.471363405574e-04 2.627623569017e+01
1.063250000000e+03 2.453329799305e-01 1.490770353106e-04 2.632565993815e+01
1.063500000000e+03 2.423272806690e-01 1.493903788427e-04 2.637418652969e+01
1.063750000000e+03 2.395292487642e-01 1.481360370518e-04 2.642171337203e+01
1.064000000000e+03 2.369479309901e-01 1.454135008150e-04 2.646814184593e+01
1.064250000000e+03 2.346042105873e-01 1.413577641130e-04 2.651337704867e+01
1.064500000000e+03 2.325281946477e-01 1.361319681386e-04 2.655732832217e+01
1.064750000000e+03 2.307551918716e-01 1.299180779464e-04 2.659990981553e+01
1.065000000000e+03 2.293207943996e-01 1.229070159775e-04 2.664104082070e+01
1.065250000000e+03 2.282558972031e-01 1.152884517430e-04 2.668064658215e+01
1.065500000000e+03 2.275820859041e-01 1.072423003304e-04 2.671865873716e+01
1.065750000000e+03 2.273081469639e-01 9.893165988219e-05 2.675501618828e+01
1.066000000000e+03 2.274278582869e-01 9.049868161487e-05 2.678966560615e+01
1.066250000000e+03 2.279194431842e-01 8.206258712926e-05 2.682256225399e+01
1.066500000000e+03 2.287464622059e-01 7.372061643154e-05 2.685367038732e+01
1.066750000000e+03 2.298601062176e-01 6.555045227317e-05 2.688296386026e+01
1.067000000000e+03 2.312023701578e-01 5.761445162300e-05 2.691042625882e+01
1.067250000000e+03 2.327098143431e-01 4.996419421411e-05 2.693605113937e+01
1.067500000000e+03 2.343173233578e-01 4.264523771846e-05 2.695984177097e+01
1.067750000000e+03 2.359615393215e-01 3.570093999780e-05 2.698181096491e+01
1.068000000000e+03 2.375835649026e-01 2.917531463614e-05 2.700198043204e+01
1.068250000000e+03 2.391307636773e-01 2.311438098340e-05 2.702038017225e+01
1.068500000000e+03 2.405575474380e-01 1.756612791354e-05 2.703704772238e+01
1.068750000000e+03 2.418252490109e-01 1.257936605051e-05 2.705202718586e+01
1.069000000000e+03 2.429012085476e-01 8.201525882900e-06 2.706536838270e+01
1.069250000000e+03 2.437573486603e-01 4.476002352653e-06 2.707712593108e+01
1.069500000000e+03 2.443685463595e-01 1.439534405984e-06 2.708735833847e+01
1.069750000000e+03 2.447110221169e-01 -8.798984950880e-07 2.709612725267e+01
1.070000000000e+03 2.447611412695e-01 -2.464572513150e-06 2.710349657847e+01
1.070250000000e+03 2.444946343449e-01 -3.307382868464e-06 2.710953184267e+01
1.070500000000e+03 2.438864736884e-01 -3.411333755530e-06 2.711429948914e+01
1.070750000000e+03 2.429113428533e-01 -2.787935572771e-06 2.711786625340e+01
1.071000000000e+03 2.415446596466e-01 -1.454979983720e-06 2.712029851599e+01
1.071250000000e+03 2.397639904424e-01 5.661670885920e-07 2.712166166744e+01
1.071500000000e+03 2.375506269125e-01 3.253429973532e-06 2.712201953297e+01
1.071750000000e+03 2.348912747630e-01 6.586405719795e-06 2.712143361869e+01
1.072000000000e+03 2.317794437137e-01 1.054840639054e-05 2.711996253582e+01
1.072250000000e+03 2.282164802491e-01 1.512774237961e-05 2.711766140809e+01
1.072500000000e+03 2.242122391658e-01 2.031786486348e-05 2.711458118389e+01
1.072750000000e+03 2.197850471702e-01 2.611699457530e-05 2.711076823864e+01
1.073000000000e+03 2.149613194415e-01 3.252656589057e-05 2.710626380124e+01
1.073250000000e+03 2.097745224171e-01 3.954941629900e-05 2.710110374094e+01
1.073500000000e+03 2.042638861269e-01 4.718732286935e-05 2.709531828457e+01
1.073750000000e+03 1.984728607850e-01 5.543842766443e-05 2.708893185854e+01
1.074000000000e+03 1.924473650599e-01 6.429528531667e-05 2.708196321609e+01
1.074250000000e+03 1.862342332885e-01 7.374256662842e-05 2.707442539800e+01
1.074500000000e+03 1.798796527948e-01 8.375577214123e-05 2.706632605873e+01
1.074750000000e+03 1.734280081724e-01 9.430007058550e-05 2.705766758218e+01
1.075000000000e+03 1.669208862832e-01 1.053305335494e-04 2.704844749489e+01
1.075250000000e+03 1.603965457876e-01 1.167924616147e-04 2.703865866726e+01
1.075500000000e+03 1.538895745824e-01 1.286223621085e-04 2.702828973219e+01
1.075750000000e+03 1.474309289267e-01 1.407493179195e-04 2.701732531056e+01
1.076000000000e+03 1.410481134468e-01 1.530966292059e-04 2.700574635449e+01
1.076250000000e+03 1.347655154513e-01 1.655834959169e-04 2.699353047169e+01
1.076500000000e+03 1.286048417896e-01 1.781266604863e-04 2.698065215835e+01
1.076750000000e+03 1.225855097929e-01 1.906419540918e-04 2.696708312257e+01
1.077000000000e+03 1.167250132445e-01 2.030456006694e-04 2.695279259569e+01
1.077250000000e+03 1.110392007924e-01 2.152552969733e-04 2.693774764348e+01
1.077500000000e+03 1.055424410961e-01 2.271910392394e-04 2.692191355881e+01
1.077750000000e+03 1.002476898320e-01 2.387758590083e-04 2.690525418728e+01
1.078000000000e+03 9.516647087334e-02 2.499363055073e-04 2.688773238143e+01
1.078250000000e+03 9.030878624724e-02 2.606029422671e-04 2.686931041563e+01
1.078500000000e+03 8.568301079091e-02 2.707107813300e-04 2.684995043002e+01
1.078750000000e+03 8.129577042565e-02 2.801998295309e-04 2.682961488016e+01
1.079000000000e+03 7.715187843427e-02 2.890155134728e-04 2.680826697851e+01
1.079250000000e+03 7.325428745388e-02 2.971094368469e-04 2.678587110263e+01
1.079500000000e+03 6.960412882533e-02 3.044399818383e-04 2.676239319080e+01
1.079750000000e+03 6.620081704160e-02 3.109729194043e-04 2.673780110533e+01
1.080000000000e+03 6.304218452428e-02 3.166822305155e-04 2.671206493733e+01
1.080250000000e+03 6.012469136200e-02 3.215505123295e-04 2.668515729804e+01
1.080500000000e+03 5.744361799884e-02 3.255696337552e-04 2.665705355434e+01
1.080750000000e+03 5.499329223873e-02 3.287408470828e-04 2.662773204357e+01
1.081000000000e+03 5.276724972599e-02 3.310750911810e-04 2.659717425968e+01
1.081250000000e+03 5.075838567701e-02 3.325927132794e-04 2.656536501193e+01
1.081500000000e+03 4.895901783610e-02 3.333232247834e-04 2.653229257065e+01
1.081750000000e+03 4.736088263260e-02 3.333048501648e-04 2.649794881280e+01
1.082000000000e+03 4.595507810286e-02 3.325836664893e-04 2.646232932579e+01
1.082250000000e+03 4.473191595391e-02 3.312129207394e-04 2.642543353363e+01
1.082500000000e+03 4.368074211462e-02 3.292520238837e-04 2.638726478716e+01
1.082750000000e+03 4.278971507005e-02 3.267655084604e-04 2.634783043133e+01
1.083000000000e+03 4.204557424394e-02 3.238221587348e-04 2.630714188299e+01
1.083250000000e+03 4.143342329499e-02 3.204938787695e-04 2.626521464022e+01
1.083500000000e+03 4.093654921174e-02 3.168548957663e-04 2.622206829574e+01
1.083750000000e+03 4.053629841709e-02 3.129808437929e-04 2.617772649678e+01
1.084000000000e+03 4.021202312018e-02 3.089479365320e-04 2.613221687223e+01
1.084250000000e+03 3.994111906223e-02 3.048323585697e-04 2.608557092851e+01
1.084500000000e+03 3.969915391945e-02 3.007096101347e-04 2.603782391099e+01
1.084750000000e+03 3.946007310665e-02 2.966539645948e-04 2.598901462486e+01
1.085000000000e+03 3.919650916892e-02 2.927379128889e-04 2.593918524182e+01
1.085250000000e+03 3.888014573798e-02 2.890317353432e-04 2.588838106799e+01
1.085500000000e+03 3.848214197960e-02 2.856029827957e-04 2.583665032167e+01
1.085750000000e+03 3.797361241830e-02 2.825161343768e-04 2.578404386296e+01
1.086000000000e+03 3.732611097789e-02 2.798320307580e-04 2.573061496430e+01
1.086250000000e+03 3.651212248614e-02 2.776074676953e-04 2.567641904237e+01
1.086500000000e+03 3.550554872240e-02 2.758947691584e-04 2.562151341941e+01
1.086750000000e+03 3.428214133646e-02 2.747413663685e-04 2.556595710956e+01
1.087000000000e+03 3.281993613959e-02 2.741893685808e-04 2.550981056042e+01
1.087250000000e+03 3.109960571376e-02 2.742751507389e-04 2.545313546484e+01
1.087500000000e+03 2.910474250533e-02 2.750290065070e-04 2.539599457611e+01
1.087750000000e+03 2.682212001070e-02 2.764748611501e-04 2.533845152293e+01
1.088000000000e+03 2.424189683967e-02 2.786300295399e-04 2.528057060282e+01
1.088250000000e+03 2.135770453412e-02 2.815050679820e-04 2.522241668572e+01
1.088500000000e+03 1.816673913577e-02 2.851036862514e-04 2.516405503167e+01
1.088750000000e+03 1.466981155251e-02 2.894226956115e-04 2.510555110885e+01
1.089000000000e+03 1.087126528099e-02 2.944521379698e-04 2.504697053735e+01
1.089250000000e+03 6.778982007204e-03 3.001753544476e-04 2.498837884644e+01
1.089500000000e+03 2.404207204402e-03 3.065692597010e-04 2.492984143243e+01
1.089750000000e+03 -2.238511237377e-03 3.136045254165e-04 2.487142331673e+01
1.090000000000e+03 -7.131569118264e-03 3.212459840152e-04 2.481318910494e+01
1.090250000000e+03 -1.225442310200e-02 3.294528826354e-04 2.475520272386e+01
1.090500000000e+03 -1.758389784938e-02 3.381793857623e-04 2.469752739259e+01
1.090750000000e+03 -2.309436042625e-02 3.473748828679e-04 2.464022535465e+01
1.091000000000e+03 -2.875802911494e-02 3.569844852734e-04 2.458335777369e+01
1.091250000000e+03 -3.454529575786e-02 3.669495286228e-04 2.452698463050e+01
1.091500000000e+03 -4.042497656465e-02 3.772079401660e-04 2.447116446179e+01
1.091750000000e+03 -4.636466784611e-02 3.876947477613e-04 2.441595425101e+01
1.092000000000e+03 -5.233112011340e-02 3.983426408119e-04 2.436140933670e+01
1.092250000000e+03 -5.829052350374e-02 4.090823531939e-04 2.430758314749e+01
1.092500000000e+03 -6.420889740457e-02 4.198432086448e-04 2.425452711691e+01
1.092750000000e+03 -7.005243521693e-02 4.305536059317e-04 2.420229052116e+01
1.093000000000e+03 -7.578785451291e-02 4.411415388048e-04 2.415092033021e+01
1.093250000000e+03 -8.138272013366e-02 4.515350533507e-04 2.410046103446e+01
1.093500000000e+03 -8.680580587649e-02 4.616627831668e-04 2.405095458445e+01
1.093750000000e+03 -9.202734626557e-02 4.714543777507e-04 2.400244012157e+01
1.094000000000e+03 -9.701935942458e-02 4.808411123966e-04 2.395495392239e+01
1.094250000000e+03 -1.017558893982e-01 4.897563560839e-04 2.390852921553e+01
1.094500000000e+03 -1.062132621248e-01 4.981360657224e-04 2.386319612222e+01
1.094750000000e+03 -1.103702697961e-01 5.059193084419e-04 2.381898140427e+01
1.095000000000e+03 -1.142083855886e-01 5.130487376741e-04 2.377590848082e+01
1.095250000000e+03 -1.177119043559e-01 5.194710763207e-04 2.373399717813e+01
1.095500000000e+03 -1.208681054623e-01 5.251375563671e-04 2.369326376457e+01
1.095750000000e+03 -1.236673601727e-01 5.300044549446e-04 2.365372073109e+01
1.096000000000e+03 -1.261032422744e-01 5.340334210441e-04 2.361537682835e+01
1.096250000000e+03 -1.281726012256e-01 5.371919019793e-04 2.357823696129e+01
1.096500000000e+03 -1.298756340565e-01 5.394536591424e-04 2.354230211579e+01
1.096750000000e+03 -1.312159139550e-01 5.407989864604e-04 2.350756942599e+01
1.097000000000e+03 -1.322004309669e-01 5.412152096281e-04 2.347403209138e+01
1.097250000000e+03 -1.328395750969e-01 5.406968196031e-04 2.344167947156e+01
1.097500000000e+03 -1.331471230611e-01 5.392458528182e-04 2.341049710169e+01
1.097750000000e+03 -1.331402140936e-01 5.368722541006e-04 2.338046675830e+01
1.098000000000e+03 -1.328392447645e-01 5.335937939871e-04 2.335156659466e+01
1.098250000000e+03 -1.322678089721e-01 5.294364081164e-04 2.332377123272e+01
1.098500000000e+03 -1.314525525582e-01 5.244341550965e-04 2.329705194004e+01
1.098750000000e+03 -1.304229920020e-01 5.186294687934e-04 2.327137679812e+01
1.099000000000e+03 -1.292113515841e-01 5.120730460273e-04 2.324671091662e+01
1.099250000000e+03 -1.278523121952e-01 5.048237234592e-04 2.322301667313e+01
1.099500000000e+03 -1.263827251690e-01 4.969484196519e-04 2.320025395460e+01
1.099750000000e+03 -1.248413425245e-01 4.885217507636e-04 2.317838047342e+01
1.100000000000e+03 -1.232684616881e-01 4.796258691043e-04 2.315735207284e+01
1.100250000000e+03 -1.217055351191e-01 4.703500972320e-04 2.313712302954e+01
1.100500000000e+03 -1.201947999841e-01 4.607906220967e-04 2.311764646073e+01
1.100750000000e+03 -1.187788217205e-01 4.510499083852e-04 2.309887466766e+01
1.101000000000e+03 -1.175000421070e-01 4.412361457100e-04 2.308075954867e+01
1.101250000000e+03 -1.164002897505e-01 4.314624857548e-04 2.306325293285e+01
1.101500000000e+03 -1.155203006705e-01 4.218464377780e-04 2.304630708098e+01
1.101750000000e+03 -1.148992020451e-01 4.125089213384e-04 2.302987505798e+01
1.102000000000e+03 -1.145740100841e-01 4.035732630182e-04 2.301391106619e+01
1.102250000000e+03 -1.145791325267e-01 3.951642410554e-04 2.299837098953e+01
1.102500000000e+03 -1.149458870575e-01 3.874067836444e-04 2.298321263176e+01
1.102750000000e+03 -1.157020433023e-01 3.804248510938e-04 2.296839613366e+01
1.103000000000e+03 -1.168713799837e-01 3.743401452297e-04 2.295388440310e+01
1.103250000000e+03 -1.184733110501e-01 3.692705785724e-04 2.293964325821e+01
1.103500000000e+03 -1.205225286456e-01 3.653288562986e-04 2.292564180978e+01
1.103750000000e+03 -1.230287116903e-01 3.626209714935e-04 2.291185265998e+01
1.104000000000e+03 -1.259963027774e-01 3.612447086972e-04 2.289825205992e+01
1.104250000000e+03 -1.294243094130e-01 3.612879669071e-04 2.288482017720e+01
1.104500000000e+03 -1.333062603005e-01 3.628273599238e-04 2.287154098771e+01
1.104750000000e+03 -1.376301689596e-01 3.659267160296e-04 2.285840240157e+01
1.105000000000e+03 -1.423785650549e-01 3.706355633604e-04 2.284539636018e+01
1.105250000000e+03 -1.475287132505e-01 3.769879884726e-04 2.283251850991e+01
1.105500000000e+03 -1.530527539540e-01 3.850012367585e-04 2.281976837249e+01
1.105750000000e+03 -1.589180997429e-01 3.946748651989e-04 2.280714887966e+01
1.106000000000e+03 -1.650877252104e-01 4.059897232328e-04 2.279466645794e+01
1.106250000000e+03 -1.715207145570e-01 4.189077469338e-04 2.278233046707e+01
1.106500000000e+03 -1.781726878103e-01 4.333710957394e-04 2.277015321838e+01
1.106750000000e+03 -1.849964741576e-01 4.493023329583e-04 2.275814934069e+01
1.107000000000e+03 -1.919426573467e-01 4.666043675140e-04 2.274633570924e+01
1.107250000000e+03 -1.989602827163e-01 4.851610059385e-04 2.273473096973e+01
1.107500000000e+03 -2.059975885255e-01 5.048377785712e-04 2.272335504243e+01
1.107750000000e+03 -2.130026570663e-01 5.254827809809e-04 2.271222898958e+01
1.108000000000e+03 -2.199241779505e-01 5.469281063190e-04 2.270137452360e+01
1.108250000000e+03 -2.267121940447e-01 5.689915143027e-04 2.269081352587e+01
1.108500000000e+03 -2.333187540234e-01 5.914781642410e-04 2.268056794035e+01
1.108750000000e+03 -2.396986225693e-01 6.141828323297e-04 2.267065933457e+01
1.109000000000e+03 -2.458099328674e-01 6.368922845596e-04 2.266110848069e+01
1.109250000000e+03 -2.516147298235e-01 6.593877352724e-04 2.265193532846e+01
1.109500000000e+03 -2.570795103634e-01 6.814476665228e-04 2.264315865406e+01
1.109750000000e+03 -2.621756714819e-01 7.028506124109e-04 2.263479574374e+01
1.110000000000e+03 -2.668798367045e-01 7.233782364064e-04 2.262686251305e+01
1.110250000000e+03 -2.711741417996e-01 7.428182931264e-04 2.261937310363e+01
1.110500000000e+03 -2.750463812999e-01 7.609675997422e-04 2.261233991120e+01
1.110750000000e+03 -2.784900786605e-01 7.776351438832e-04 2.260577365296e+01
1.111000000000e+03 -2.815044432153e-01 7.926449300533e-04 2.259968310132e+01
1.111250000000e+03 -2.840942330560e-01 8.058388569181e-04 2.259407524822e+01
1.111500000000e+03 -2.862695125642e-01 8.170793443892e-04 2.258895525465e+01
1.111750000000e+03 -2.880453400210e-01 8.262518388054e-04 2.258432666442e+01
1.112000000000e+03 -2.894413290153e-01 8.332667247205e-04 2.258019123192e+01
1.112250000000e+03 -2.904811648546e-01 8.380612245923e-04 2.257654913285e+01
1.112500000000e+03 -2.911920602415e-01 8.406009746170e-04 2.257339918146e+01
1.112750000000e+03 -2.916041043567e-01 8.408807381462e-04 2.257073866000e+01
1.113000000000e+03 -2.917496490432e-01 8.389252993188e-04 2.256856375064e+01
1.113250000000e+03 -2.916625854044e-01 8.347893084802e-04 2.256686933257e+01
1.113500000000e+03 -2.913777008330e-01 8.285571435157e-04 2.256564941750e+01
1.113750000000e+03 -2.909299561453e-01 8.203417679442e-04 2.256489694071e+01
1.114000000000e+03 -2.903538784250e-01 8.102836576643e-04 2.256460418581e+01
1.114250000000e+03 -2.896829082406e-01 7.985486308670e-04 2.256476256229e+01
1.114500000000e+03 -2.889488818001e-01 7.853257597395e-04 2.256536297560e+01
1.114750000000e+03 -2.881815260952e-01 7.708244856405e-04 2.256639578092e+01
1.115000000000e+03 -2.874080397778e-01 7.552713685592e-04 2.256785072468e+01
1.115250000000e+03 -2.866527895959e-01 7.389067636335e-04 2.256971723516e+01
1.115500000000e+03 -2.859370582252e-01 7.219810193503e-04 2.257198429985e+01
1.115750000000e+03 -2.852789046207e-01 7.047504230393e-04 2.257464052129e+01
1.116000000000e+03 -2.846931107428e-01 6.874730455850e-04 2.257767416826e+01
1.116250000000e+03 -2.841912198376e-01 6.704045758499e-04 2.258107300722e+01
1.116500000000e+03 -2.837816586389e-01 6.537941756878e-04 2.258482452948e+01
1.116750000000e+03 -2.834699340070e-01 6.378803599008e-04 2.258891580300e+01
1.117000000000e+03 -2.832589119412e-01 6.228871292632e-04 2.259333331718e+01
1.117250000000e+03 -2.831491252428e-01 6.090203010155e-04 2.259806319544e+01
1.117500000000e+03 -2.831391399696e-01 5.964642492364e-04 2.260309103409e+01
1.117750000000e+03 -2.832259552649e-01 5.853789367519e-04 2.260840179312e+01
1.118000000000e+03 -2.834053928025e-01 5.758974224792e-04 2.261397984566e+01
1.118250000000e+03 -2.836724632458e-01 5.681239113067e-04 2.261980910575e+01
1.118500000000e+03 -2.840217717353e-01 5.621325398852e-04 2.262587276800e+01
1.118750000000e+03 -2.844478259268e-01 5.579664561804e-04 2.263215351113e+01
1.119000000000e+03 -2.849453371365e-01 5.556376530397e-04 2.263863345627e+01
1.119250000000e+03 -2.855094158954e-01 5.551272469348e-04 2.264529441015e+01
1.119500000000e+03 -2.861357898859e-01 5.563866349296e-04 2.265211771630e+01
1.119750000000e+03 -2.868208765842e-01 5.593389512193e-04 2.265908451129e+01
1.120000000000e+03 -2.875617843550e-01 5.638810690145e-04 2.266617601928e+01
1.120250000000e+03 -2.883563303274e-01 5.698863211318e-04 2.267337344116e+01
1.120500000000e+03 -2.892028629854e-01 5.772073133216e-04 2.268065852208e+01
1.120750000000e+03 -2.901001627209e-01 5.856794390801e-04 2.268801345421e+01
1.121000000000e+03 -2.910471689091e-01 5.951241540746e-04 2.269542145013e+01
1.121250000000e+03 -2.920427530001e-01 6.053528817546e-04 2.270286690088e+01
1.121500000000e+03 -2.930854638137e-01 6.161708965040e-04 2.271033554180e+01
1.121750000000e+03 -2.941732072194e-01 6.273810670937e-04 2.271781502841e+01
1.122000000000e+03 -2.953030038746e-01 6.387875992995e-04 2.272529506166e+01
1.122250000000e+03 -2.964707335235e-01 6.501995784976e-04 2.273276777011e+01
1.122500000000e+03 -2.976709511417e-01 6.614342587709e-04 2.274022782441e+01
1.122750000000e+03 -2.988967159365e-01 6.723200365356e-04 2.274767295124e+01
1.123000000000e+03 -3.001395321639e-01 6.826990311775e-04 2.275510399245e+01
1.123250000000e+03 -3.013893470483e-01 6.924292251228e-04 2.276252513800e+01
1.123500000000e+03 -3.026346363310e-01 7.013862513812e-04 2.276994408420e+01
1.123750000000e+03 -3.038625830246e-01 7.094646130668e-04 2.277737217674e+01
1.124000000000e+03 -3.050593385440e-01 7.165782660490e-04 2.278482431333e+01
1.124250000000e+03 -3.062103775541e-01 7.226610314301e-04 2.279231919935e+01
1.124500000000e+03 -3.073009226782e-01 7.276663874295e-04 2.279987914139e+01
1.124750000000e+03 -3.083164416047e-01 7.315668603427e-04 2.280753004200e+01
1.125000000000e+03 -3.092431774960e-01 7.343530276237e-04 2.281530110962e+01
1.125250000000e+03 -3.100687519193e-01 7.360324005592e-04 2.282322494483e+01
1.125500000000e+03 -3.107827263106e-01 7.366277577268e-04 2.283133701935e+01
1.125750000000e+03 -3.113772086136e-01 7.361758007844e-04 2.283967571193e+01
1.126000000000e+03 -3.118473548282e-01 7.347252115728e-04 2.284828173408e+01
1.126250000000e+03 -3.121918650704e-01 7.323351069507e-04 2.285719809666e+01
1.126500000000e+03 -3.124133175349e-01 7.290732012596e-04 2.286646953603e+01
1.126750000000e+03 -3.125184243140e-01 7.250143260065e-04 2.287614227551e+01
1.127000000000e+03 -3.125181395600e-01 7.202390798217e-04 2.288626376194e+01
1.127250000000e+03 -3.124275755614e-01 7.148324980547e-04 2.289688209380e+01
1.127500000000e+03 -3.122657992054e-01 7.088831973125e-04 2.290804591657e+01
1.127750000000e+03 -3.120554088662e-01 7.024824902307e-04 2.291980384209e+01
1.128000000000e+03 -3.118219795752e-01 6.957239229164e-04 2.293220435442e+01
1.128250000000e+03 -3.115933203747e-01 6.887028337473e-04 2.294529528021e+01
1.128500000000e+03 -3.113986066043e-01 6.815161828304e-04 2.295912369916e+01
1.128750000000e+03 -3.112673823572e-01 6.742624010991e-04 2.297373560523e+01
1.129000000000e+03 -3.112284902342e-01 6.670413357592e-04 2.298917561166e+01
1.129250000000e+03 -3.113089368665e-01 6.599541471876e-04 2.300548691016e+01
1.129500000000e+03 -3.115327693272e-01 6.531031329955e-04 2.302271100991e+01
1.129750000000e+03 -3.119199888383e-01 6.465913139626e-04 2.304088763813e+01
1.130000000000e+03 -3.124855594086e-01 6.405219720837e-04 2.306005464488e+01
1.130250000000e+03 -3.132385574618e-01 6.349978606220e-04 2.308024791830e+01
1.130500000000e+03 -3.141815001668e-01 6.301200101722e-04 2.310150138342e+01
1.130750000000e+03 -3.153099317687e-01 6.259863931990e-04 2.312384685531e+01
1.131000000000e+03 -3.166122003984e-01 6.226900395974e-04 2.314731418606e+01
1.131250000000e+03 -3.180695730042e-01 6.203171006722e-04 2.317193113917e+01
1.131500000000e+03 -3.196565962500e-01 6.189444150922e-04 2.319772344086e+01
1.131750000000e+03 -3.213417452585e-01 6.186370420069e-04 2.322471475314e+01
1.132000000000e+03 -3.230883196483e-01 6.194456511451e-04 2.325292667860e+01
1.132250000000e+03 -3.248555637154e-01 6.214038702178e-04 2.328237875810e+01
1.132500000000e+03 -3.265999889626e-01 6.245259983264e-04 2.331308837492e+01
1.132750000000e+03 -3.282767622445e-01 6.288045094710e-04 2.334507083289e+01
1.133000000000e+03 -3.298412372003e-01 6.342082610093e-04 2.337833918200e+01
1.133250000000e+03 -3.312504369590e-01 6.406810711395e-04 2.341290418353e+01
1.133500000000e+03 -3.324644750503e-01 6.481409440014e-04 2.344877428531e+01
1.133750000000e+03 -3.334479074105e-01 6.564800547647e-04 2.348595537467e+01
1.134000000000e+03 -3.341708335304e-01 6.655652116337e-04 2.352445078585e+01
1.134250000000e+03 -3.346098233139e-01 6.752396736244e-04 2.356426105895e+01
1.134500000000e+03 -3.347485424836e-01 6.853253942278e-04 2.360538381311e+01
1.134750000000e+03 -3.345780907049e-01 6.956261427454e-04 2.364781362164e+01
1.135000000000e+03 -3.340970418231e-01 7.059314060433e-04 2.369154174945e+01
1.135250000000e+03 -3.333111759007e-01 7.160209904648e-04 2.373655604585e+01
1.135500000000e+03 -3.322329265516e-01 7.256699951061e-04 2.378284074176e+01
1.135750000000e+03 -3.308805649091e-01 7.346541892569e-04 2.383037622392e+01
1.136000000000e+03 -3.292771743928e-01 7.427557575810e-04 2.387913894991e+01
1.136250000000e+03 -3.274494401020e-01 7.497688651892e-04 2.392910126799e+01
1.136500000000e+03 -3.254263039082e-01 7.555050641818e-04 2.398023127033e+01
1.136750000000e+03 -3.232375960717e-01 7.597986095013e-04 2.403249277095e+01
1.137000000000e+03 -3.209126338951e-01 7.625109288095e-04 2.408584521466e+01
1.137250000000e+03 -3.184789116688e-01 7.635345423235e-04 2.414024369571e+01
1.137500000000e+03 -3.159609310310e-01 7.627961169961e-04 2.419563897859e+01
1.137750000000e+03 -3.133792421526e-01 7.602585594989e-04 2.425197759170e+01
1.138000000000e+03 -3.107497591803e-01 7.559221136243e-04 2.430920197474e+01
1.138250000000e+03 -3.080833620521e-01 7.498241508028e-04 2.436725058347e+01
1.138500000000e+03 -3.053859232738e-01 7.420382996136e-04 2.442605818693e+01
1.138750000000e+03 -3.026586301244e-01 7.326720852079e-04 2.448555604820e+01
1.139000000000e+03 -2.998987021941e-01 7.218638081030e-04 2.454567219746e+01
1.139250000000e+03 -2.971004297747e-01 7.097785470066e-04 2.460633173304e+01
1.139500000000e+03 -2.942564770663e-01 6.966034311069e-04 2.466745709238e+01
1.139750000000e+03 -2.913593847896e-01 6.825424770597e-04 2.472896839176e+01
1.140000000000e+03 -2.884031259332e-01 6.678109935358e-04 2.479078363493e+01
1.140250000000e+03 -2.853847226331e-01 6.526302355069e-04 2.485281913912e+01
1.140500000000e+03 -2.823056347833e-01 6.372218495664e-04 2.491498965868e+01
1.140750000000e+03 -2.791730094763e-01 6.218030345453e-04 2.497720880499e+01
1.141000000000e+03 -2.760005226217e-01 6.065820490204e-04 2.503938914630e+01
1.141250000000e+03 -2.728088840914e-01 5.917545857349e-04 2.510144258402e+01
1.141500000000e+03 -2.696258479822e-01 5.775008758344e-04 2.516328043390e+01
1.141750000000e+03 -2.664857909900e-01 5.639837020392e-04 2.522481379159e+01
1.142000000000e+03 -2.634288302973e-01 5.513473378081e-04 2.528595358163e+01
1.142250000000e+03 -2.604995289959e-01 5.397171834401e-04 2.534661092653e+01
1.142500000000e+03 -2.577452978484e-01 5.292003357286e-04 2.540669720584e+01
1.142750000000e+03 -2.552145048988e-01 5.198864170023e-04 2.546612444699e+01
1.143000000000e+03 -2.529545293206e-01 5.118492492832e-04 2.552480539695e+01
1.143250000000e+03 -2.510097041638e-01 5.051482833397e-04 2.558265393545e+01
1.143500000000e+03 -2.494194148828e-01 4.998303449735e-04 2.563958529329e+01
1.143750000000e+03 -2.482164192637e-01 4.959313086504e-04 2.569551629238e+01
1.144000000000e+03 -2.474253498707e-01 4.934770574634e-04 2.575036580766e+01
1.144250000000e+03 -2.470616816079e-01 4.924844594769e-04 2.580405503062e+01
1.144500000000e+03 -2.471310508040e-01 4.929616501621e-04 2.585650786161e+01
1.144750000000e+03 -2.476290049990e-01 4.949078577234e-04 2.590765131371e+01
1.145000000000e+03 -2.485411580476e-01 4.983126389740e-04 2.595741594175e+01
1.145250000000e+03 -2.498438068771e-01 5.031549797141e-04 2.600573617557e+01
1.145500000000e+03 -2.515047502961e-01 5.094016075934e-04 2.605255090369e+01
1.145750000000e+03 -2.534845273740e-01 5.170056188253e-04 2.609780380875e+01
1.146000000000e+03 -2.557377941487e-01 5.259048399603e-04 2.614144385867e+01
1.146250000000e+03 -2.582148380050e-01 5.360203007661e-04 2.618342572411e+01
1.146500000000e+03 -2.608631475012e-01 5.472550584973e-04 2.622371022532e+01
1.146750000000e+03 -2.636289481707e-01 5.594934153562e-04 2.626226472052e+01
1.147000000000e+03 -2.664586444918e-01 5.726006514186e-04 2.629906350715e+01
1.147250000000e+03 -2.693001465083e-01 5.864235440396e-04 2.633408808981e+01
1.147500000000e+03 -2.721039150590e-01 6.007911593525e-04 2.636732756506e+01
1.147750000000e+03 -2.748238943361e-01 6.155168572043e-04 2.639877872870e+01
1.148000000000e+03 -2.774180920861e-01 6.304004642126e-04 2.642844633284e+01
1.148250000000e+03 -2.798489955453e-01 6.452314761997e-04 2.645634306625e+01
1.148500000000e+03 -2.820836847668e-01 6.597925175591e-04 2.648248957986e+01
1.148750000000e+03 -2.840937535144e-01 6.738633618161e-04 2.650691443463e+01
1.149000000000e+03 -2.858550226747e-01 6.872252387621e-04 2.652965383145e+01
1.149250000000e+03 -2.873471119331e-01 6.996653261329e-04 2.655075144567e+01
1.149500000000e+03 -2.885528705979e-01 7.109811723261e-04 2.657025800899e+01
1.149750000000e+03 -2.894577977561e-01 7.209851632448e-04 2.658823099202e+01
1.150000000000e+03 -2.900493796475e-01 7.295084264249e-04 2.660473406952e+01
1.150250000000e+03 -2.903165589546e-01 7.364046481752e-04 2.661983669375e+01
1.150500000000e+03 -2.902492383708e-01 7.415531180916e-04 2.663361352672e+01
1.150750000000e+03 -2.898378967178e-01 7.448610317808e-04 2.664614387057e+01
1.151000000000e+03 -2.890734743773e-01 7.462654617001e-04 2.665751113461e+01
1.151250000000e+03 -2.879473588774e-01 7.457342218679e-04 2.666780223004e+01
1.151500000000e+03 -2.864515502738e-01 7.432658459092e-04 2.667710696992e+01
1.151750000000e+03 -2.845791440338e-01 7.388892710643e-04 2.668551749883e+01
1.152000000000e+03 -2.823248457215e-01 7.326622968769e-04 2.669312767066e+01
1.152250000000e+03 -2.796857020255e-01 7.246696865236e-04 2.670003242909e+01
1.152500000000e+03 -2.766618213792e-01 7.150203967635e-04 2.670632717193e+01
1.152750000000e+03 -2.732572730054e-01 7.038448919981e-04 2.671210709615e+01
1.153000000000e+03 -2.694807941676e-01 6.912916339779e-04 2.671746650073e+01
1.153250000000e+03 -2.653464690084e-01 6.775236025442e-04 2.672249807550e+01
1.153500000000e+03 -2.608742309407e-01 6.627150806304e-04 2.672729215315e+01
1.153750000000e+03 -2.560901544515e-01 6.470482024056e-04 2.673193593527e+01
1.154000000000e+03 -2.510264985914e-01 6.307098047644e-04 2.673651270653e+01
1.154250000000e+03 -2.457214933280e-01 6.138887706471e-04 2.674110102362e+01
1.154500000000e+03 -2.402187989558e-01 5.967736323077e-04 2.674577396726e+01
1.154750000000e+03 -2.345668279186e-01 5.795508794864e-04 2.675059831778e+01
1.155000000000e+03 -2.288177347185e-01 5.624034592105e-04 2.675563385849e+01
1.155250000000e+03 -2.230262479989e-01 5.455097841641e-04 2.676093274607e+01
1.155500000000e+03 -2.172484653218e-01 5.290431661786e-04 2.676653884569e+01
1.155750000000e+03 -2.115404795036e-01 5.131714005964e-04 2.677248733271e+01
1.156000000000e+03 -2.059571215884e-01 4.980565223089e-04 2.677880419934e+01
1.156250000000e+03 -2.005506986407e-01 4.838546383141e-04 2.678550609985e+01
1.156500000000e+03 -1.953699260788e-01 4.707155098831e-04 2.679260006209e+01
1.156750000000e+03 -1.904589956164e-01 4.587821507278e-04 2.680008358521e+01
1.157000000000e+03 -1.858568766241e-01 4.481898119539e-04 2.680794458087e+01
1.157250000000e+03 -1.815968438787e-01 4.390650098007e-04 2.681616169097e+01
1.157500000000e+03 -1.777062173511e-01 4.315237077115e-04 2.682470442548e+01
1.157750000000e+03 -1.742063569012e-01 4.256696899808e-04 2.683353367459e+01
1.158000000000e+03 -1.711127947407e-01 4.215920380873e-04 2.684260200006e+01
1.158250000000e+03 -1.684355994853e-01 4.193630811335e-04 2.685185427871e+01
1.158500000000e+03 -1.661797740105e-01 4.190356510567e-04 2.686122812126e+01
1.158750000000e+03 -1.643457791222e-01 4.206407790881e-04 2.687065451097e+01
1.159000000000e+03 -1.629300992371e-01 4.241855488675e-04 2.688005847555e+01
1.159250000000e+03 -1.619257056616e-01 4.296511572033e-04 2.688935960712e+01
1.159500000000e+03 -1.613225568251e-01 4.369918165305e-04 2.689847278548e+01
1.159750000000e+03 -1.611079755465e-01 4.461339734548e-04 2.690730882496e+01
1.160000000000e+03 -1.612669285173e-01 4.569762448083e-04 2.691577511409e+01
1.160250000000e+03 -1.617822472732e-01 4.693903406004e-04 2.692377636911e+01
1.160500000000e+03 -1.626346601525e-01 4.832222341873e-04 2.693121520161e+01
1.160750000000e+03 -1.638028277729e-01 4.982944904597e-04 2.693799286594e+01
1.161000000000e+03 -1.652632638449e-01 5.144090088590e-04 2.694400993436e+01
1.161250000000e+03 -1.669902267829e-01 5.313503564568e-04 2.694916697814e+01
1.161500000000e+03 -1.689555935190e-01 5.488895034453e-04 2.695336525886e+01
1.161750000000e+03 -1.711287486456e-01 5.667878396607e-04 2.695650740381e+01
1.162000000000e+03 -1.734765348647e-01 5.848014501011e-04 2.695849816547e+01
1.162250000000e+03 -1.759632216350e-01 6.026851821217e-04 2.695924499024e+01
1.162500000000e+03 -1.785506189235e-01 6.201968793012e-04 2.695865884171e+01
1.162750000000e+03 -1.811982348063e-01 6.371011641353e-04 2.695665473252e+01
1.163000000000e+03 -1.838635701838e-01 6.531730386092e-04 2.695315252295e+01
1.163250000000e+03 -1.865024963571e-01 6.682010327216e-04 2.694807741264e+01
1.163500000000e+03 -1.890697230020e-01 6.819898692157e-04 2.694136067590e+01
1.163750000000e+03 -1.915193683309e-01 6.943627736381e-04 2.693294007918e+01
1.164000000000e+03 -1.938055544364e-01 7.051631273850e-04 2.692276049633e+01
1.164250000000e+03 -1.958830691489e-01 7.142557839004e-04 2.691077429273e+01
1.164500000000e+03 -1.977080698282e-01 7.215280393075e-04 2.689694161680e+01
1.164750000000e+03 -1.992387020861e-01 7.268898999718e-04 2.688123079374e+01
1.165000000000e+03 -2.004358081922e-01 7.302744856235e-04 2.686361836604e+01
1.165250000000e+03 -2.012635144590e-01 7.316378525855e-04 2.684408921428e+01
1.165500000000e+03 -2.016897407154e-01 7.309585668428e-04 2.682263659005e+01
1.165750000000e+03 -2.016867733807e-01 7.282375859211e-04 2.679926184141e+01
1.166000000000e+03 -2.012315702615e-01 7.234973707384e-04 2.677397436432e+01
1.166250000000e+03 -2.003061866455e-01 7.167815878429e-04 2.674679114304e+01
1.166500000000e+03 -1.988979711729e-01 7.081542435520e-04 2.671773646564e+01
1.166750000000e+03 -1.969997698055e-01 6.976990233465e-04 2.668684145089e+01
1.167000000000e+03 -1.946099548634e-01 6.855182594183e-04 2.665414368083e+01
1.167250000000e+03 -1.917325494477e-01 6.717322459064e-04 2.661968655130e+01
1.167500000000e+03 -1.883771187029e-01 6.564779318462e-04 2.658351886879e+01
1.167750000000e+03 -1.845586968171e-01 6.399076613165e-04 2.654569430031e+01
1.168000000000e+03 -1.802975501153e-01 6.221876360155e-04 2.650627099578e+01
1.168250000000e+03 -1.756190532306e-01 6.034963412641e-04 2.646531095250e+01
1.168500000000e+03 -1.705533362253e-01 5.840224036311e-04 2.642287968625e+01
1.168750000000e+03 -1.651349635989e-01 5.639624317304e-04 2.637904579442e+01
1.169000000000e+03 -1.594025394894e-01 5.435185940684e-04 2.633388056864e+01
1.169250000000e+03 -1.533982739953e-01 5.228960408336e-04 2.628745760375e+01
1.169500000000e+03 -1.471674386949e-01 5.023001245902e-04 2.623985259629e+01
1.169750000000e+03 -1.407578945087e-01 4.819336727368e-04 2.619114281881e+01
1.170000000000e+03 -1.342194658313e-01 4.619941141261e-04 2.614140690184e+01
1.170250000000e+03 -1.276033004146e-01 4.426707637716e-04 2.609072465283e+01
1.170500000000e+03 -1.209612797463e-01 4.241422180073e-04 2.603917647981e+01
1.170750000000e+03 -1.143453023590e-01 4.065738249910e-04 2.598684339835e+01
1.171000000000e+03 -1.078066554947e-01 3.901154682643e-04 2.593380642003e+01
1.171250000000e+03 -1.013953301188e-01 3.748997777965e-04 2.588014655453e+01
1.171500000000e+03 -9.515939081512e-02 3.610403200622e-04 2.582594420520e+01
1.171750000000e+03 -8.914436265335e-02 3.486305457755e-04 2.577127919552e+01
1.172000000000e+03 -8.339265602959e-02 3.377426280102e-04 2.571623016761e+01
1.172250000000e+03 -7.794305614455e-02 3.284271046261e-04 2.566087462199e+01
1.172500000000e+03 -7.283026428192e-02 3.207126562367e-04 2.560528856453e+01
1.172750000000e+03 -6.808448324806e-02 3.146061667869e-04 2.554954623444e+01
1.173000000000e+03 -6.373109921217e-02 3.100932103562e-04 2.549372002934e+01
1.173250000000e+03 -5.979045442988e-02 3.071389700901e-04 2.543788051401e+01
1.173500000000e+03 -5.627761272032e-02 3.056890155179e-04 2.538209610667e+01
1.173750000000e+03 -5.320227026412e-02 3.056707536648e-04 2.532643316843e+01
1.174000000000e+03 -5.056874620703e-02 3.069951024942e-04 2.527095611893e+01
1.174250000000e+03 -4.837594543911e-02 3.095579024753e-04 2.521572723954e+01
1.174500000000e+03 -4.661748177733e-02 3.132419447848e-04 2.516080684809e+01
1.174750000000e+03 -4.528186023766e-02 3.179190860434e-04 2.510625347157e+01
1.175000000000e+03 -4.435262641567e-02 3.234520556831e-04 2.505212370103e+01
1.175250000000e+03 -4.380868096005e-02 3.296967781061e-04 2.499847239966e+01
1.175500000000e+03 -4.362459053712e-02 3.365044835027e-04 2.494535271489e+01
1.175750000000e+03 -4.377096558545e-02 3.437238604421e-04 2.489281609939e+01
1.176000000000e+03 -4.421487647366e-02 3.512031376439e-04 2.484091227200e+01
1.176250000000e+03 -4.492035664881e-02 3.587922401900e-04 2.478968928621e+01
1.176500000000e+03 -4.584886159414e-02 3.663445754382e-04 2.473919327146e+01
1.176750000000e+03 -4.695985114449e-02 3.737190232664e-04 2.468946842532e+01
1.177000000000e+03 -4.821135226734e-02 3.807815593539e-04 2.464055680434e+01
1.177250000000e+03 -4.956057635503e-02 3.874068995890e-04 2.459249823253e+01
1.177500000000e+03 -5.096450064925e-02 3.934798440034e-04 2.454532992048e+01
1.177750000000e+03 -5.238051370081e-02 3.988965051092e-04 2.449908643274e+01
1.178000000000e+03 -5.376700663101e-02 4.035654056745e-04 2.445379927107e+01
1.178250000000e+03 -5.508397646218e-02 4.074084121321e-04 2.440949682517e+01
1.178500000000e+03 -5.629358980188e-02 4.103614670939e-04 2.436620399842e+01
1.178750000000e+03 -5.736070407555e-02 4.123750579109e-04 2.432394214861e+01
1.179000000000e+03 -5.825334121349e-02 4.134146004178e-04 2.428272886900e+01
1.179250000000e+03 -5.894312395539e-02 4.134607094898e-04 2.424257781047e+01
1.179500000000e+03 -5.940559134002e-02 4.125090655543e-04 2.420349870223e+01
1.179750000000e+03 -5.962052007925e-02 4.105704059573e-04 2.416549718294e+01
1.180000000000e+03 -5.957207144528e-02 4.076700661029e-04 2.412857489794e+01
1.180250000000e+03 -5.924896915795e-02 4.038476569352e-04 2.409272942444e+01
1.180500000000e+03 -5.864446819787e-02 3.991562106438e-04 2.405795442801e+01
1.180750000000e+03 -5.775637115285e-02 3.936615318738e-04 2.402423968390e+01
1.181000000000e+03 -5.658687956011e-02 3.874411474956e-04 2.399157124214e+01
1.181250000000e+03 -5.514235942736e-02 3.805830966722e-04 2.395993158265e+01
1.181500000000e+03 -5.343313867237e-02 3.731848174345e-04 2.392929975063e+01
1.181750000000e+03 -5.147313654641e-02 3.653516384065e-04 2.389965155915e+01
1.182000000000e+03 -4.927950418177e-02 3.571953016593e-04 2.387095977355e+01
1.182250000000e+03 -4.687215740425e-02 3.488323037226e-04 2.384319431506e+01
1.182500000000e+03 -4.427338532224e-02 3.403821539043e-04 2.381632244676e+01
1.182750000000e+03 -4.150732570578e-02 3.319655032664e-04 2.379030897575e+01
1.183000000000e+03 -3.859949307340e-02 3.237024123346e-04 2.376511645936e+01
1.183250000000e+03 -3.557623502032e-02 3.157103496250e-04 2.374070537139e+01
1.183500000000e+03 -3.246430251291e-02 3.081023714566e-04 2.371703431977e+01
1.183750000000e+03 -2.929032174928e-02 3.009851650151e-04 2.369406021020e+01
1.184000000000e+03 -2.608034835578e-02 2.944572524933e-04 2.367173843943e+01
1.184250000000e+03 -2.285943728200e-02 2.886072478450e-04 2.365002307858e+01
1.184500000000e+03 -1.965122187171e-02 2.835122680538e-04 2.362886702399e+01
1.184750000000e+03 -1.647759808495e-02 2.792364831514e-04 2.360822222681e+01
1.185000000000e+03 -1.335839444232e-02 2.758298663078e-04 2.358803986006e+01
1.185250000000e+03 -1.031109871990e-02 2.733272235936e-04 2.356827047239e+01
1.185500000000e+03 -7.350690040202e-03 2.717472766674e-04 2.354886426208e+01
1.185750000000e+03 -4.489451910284e-03 2.710922756501e-04 2.352977118523e+01
1.186000000000e+03 -1.736910465404e-03 2.713476716451e-04 2.351094126585e+01
1.186250000000e+03 9.002248504573e-04 2.724822746058e-04 2.349232470147e+01
1.186500000000e+03 3.418026795040e-03 2.744484304203e-04 2.347387219685e+01
1.186750000000e+03 5.815291306572e-03 2.771829086333e-04 2.345553506500e+01
1.187000000000e+03 8.093409266310e-03 2.806075798910e-04 2.343726558137e+01
1.187250000000e+03 1.025620346592e-02 2.846307892793e-04 2.341901707277e+01
1.187500000000e+03 1.230972363213e-02 2.891486519937e-04 2.340074428427e+01
1.187750000000e+03 1.426200048663e-02 2.940468820425e-04 2.338240345056e+01
1.188000000000e+03 1.612277990376e-02 2.992025748120e-04 2.336395266782e+01
1.188250000000e+03 1.790321861498e-02 3.044863795231e-04 2.334535193822e+01
1.188500000000e+03 1.961557953975e-02 3.097645610397e-04 2.332656351568e+01
1.188750000000e+03 2.127290457992e-02 3.149013733192e-04 2.330755203512e+01
1.189000000000e+03 2.288867773815e-02 3.197614470190e-04 2.328828461054e+01
1.189250000000e+03 2.447650751802e-02 3.242120692534e-04 2.326873114120e+01
1.189500000000e+03 2.604979908731e-02 3.281257467415e-04 2.324886439095e+01
1.189750000000e+03 2.762143874755e-02 3.313824082201e-04 2.322866003148e+01
1.190000000000e+03 2.920351291712e-02 3.338715871632e-04 2.320809691584e+01
1.190250000000e+03 3.080703066333e-02 3.354945111575e-04 2.318715706712e+01
1.190500000000e+03 3.244168194140e-02 3.361660101381e-04 2.316582577705e+01
1.190750000000e+03 3.411562597679e-02 3.358162976972e-04 2.314409166409e+01
1.191000000000e+03 3.583531285097e-02 3.343924022465e-04 2.312194674039e+01
1.191250000000e+03 3.760534229350e-02 3.318593444825e-04 2.309938629789e+01
1.191500000000e+03 3.942836559668e-02 3.282011230403e-04 2.307640909628e+01
1.191750000000e+03 4.130502525030e-02 3.234213096156e-04 2.305301721482e+01
1.192000000000e+03 4.323393797133e-02 3.175433813303e-04 2.302921607474e+01
1.192250000000e+03 4.521172428635e-02 3.106106480013e-04 2.300501424133e+01
1.192500000000e+03 4.723307104158e-02 3.026859786986e-04 2.298042359296e+01
1.192750000000e+03 4.929084708416e-02 2.938510516964e-04 2.295545894328e+01
1.193000000000e+03 5.137624061489e-02 2.842054191059e-04 2.293013822699e+01
1.193250000000e+03 5.347895239468e-02 2.738650574515e-04 2.290448208303e+01
1.193500000000e+03 5.558739653385e-02 2.629608698823e-04 2.287851402672e+01
1.193750000000e+03 5.768895578366e-02 2.516366581477e-04 2.285226000117e+01
1.194000000000e+03 5.977022725020e-02 2.400470472141e-04 2.282574854244e+01
1.194250000000e+03 6.181731426018e-02 2.283550525490e-04 2.279901034732e+01
1.194500000000e+03 6.381610584705e-02 2.167295180964e-04 2.277207823473e+01
1.194750000000e+03 6.575255645271e-02 2.053424181554e-04 2.274498710808e+01
1.195000000000e+03 6.761299059653e-02 1.943659810407e-04 2.271777350611e+01
1.195250000000e+03 6.938436109536e-02 1.839698059743e-04 2.269047573079e+01
1.195500000000e+03 7.105452198933e-02 1.743180208844e-04 2.266313356253e+01
1.195750000000e+03 7.261248756345e-02 1.655664341865e-04 2.263578797838e+01
1.196000000000e+03 7.404863858187e-02 1.578596684868e-04 2.260848128877e+01
1.196250000000e+03 7.535495412260e-02 1.513286078517e-04 2.258125665363e+01
1.196500000000e+03 7.652516768683e-02 1.460878482790e-04 2.255415822629e+01
1.196750000000e+03 7.755493109169e-02 1.422335177451e-04 2.252723084666e+01
1.197000000000e+03 7.844192670777e-02 1.398412826423e-04 2.250051998533e+01
1.197250000000e+03 7.918596906521e-02 1.389647834037e-04 2.247407144707e+01
1.197500000000e+03 7.978903320188e-02 1.396342162826e-04 2.244793148776e+01
1.197750000000e+03 8.025528487587e-02 1.418554882583e-04 2.242214652453e+01
1.198000000000e+03 8.059105598039e-02 1.456096685504e-04 2.239676305134e+01
1.198250000000e+03 8.080478149447e-02 1.508528440085e-04 2.237182755482e+01
1.198500000000e+03 8.090692291923e-02 1.575164776640e-04 2.234738623612e+01
1.198750000000e+03 8.090981436540e-02 1.655079980059e-04 2.232348511406e+01
1.199000000000e+03 8.082751699976e-02 1.747120216554e-04 2.230016974375e+01
1.199250000000e+03 8.067562071242e-02 1.849917419391e-04 2.227748515118e+01
1.199500000000e+03 8.047104392520e-02 1.961908075216e-04 2.225547555019e+01
1.199750000000e+03 8.023176862223e-02 2.081354388874e-04 2.223418440586e+01
1.200000000000e+03 7.997659717201e-02 2.206370476047e-04 2.221365416483e+01
1.200250000000e+03 7.972489883270e-02 2.334949133603e-04 2.219392598870e+01
1.200500000000e+03 7.949630892400e-02 2.464990089067e-04 2.217503977396e+01
1.200750000000e+03 7.931046873510e-02 2.594332175926e-04 2.215703386025e+01
1.201000000000e+03 7.918676809950e-02 2.720785538193e-04 2.213994474589e+01
1.201250000000e+03 7.914405837422e-02 2.842164901214e-04 2.212380708937e+01
1.201500000000e+03 7.920044029199e-02 2.956322526259e-04 2.210865326518e+01
1.201750000000e+03 7.937300659255e-02 3.061181791821e-04 2.209451337403e+01
1.202000000000e+03 7.967766549108e-02 3.154768680732e-04 2.208141483365e+01
1.202250000000e+03 8.012894730039e-02 3.235243168820e-04 2.206938225185e+01
1.202500000000e+03 8.073984117574e-02 3.300928932060e-04 2.205843728792e+01
1.202750000000e+03 8.152168527102e-02 3.350338573180e-04 2.204859829100e+01
1.203000000000e+03 8.248404244116e-02 3.382199199416e-04 2.203988028443e+01
1.203250000000e+03 8.363462874498e-02 3.395473103720e-04 2.203229473271e+01
1.203500000000e+03 8.497926185408e-02 3.389374125579e-04 2.202584935124e+01
1.203750000000e+03 8.652181240764e-02 3.363383135188e-04 2.202054812128e+01
1.204000000000e+03 8.826419586440e-02 3.317257708132e-04 2.201639115458e+01
1.204250000000e+03 9.020637652926e-02 3.251036595526e-04 2.201337461051e+01
1.204500000000e+03 9.234637695048e-02 3.165042125430e-04 2.201149080971e+01
1.204750000000e+03 9.468031508244e-02 3.059877162389e-04 2.201072821401e+01
1.205000000000e+03 9.720244665690e-02 2.936418281286e-04 2.201107155785e+01
1.205250000000e+03 9.990522354796e-02 2.795803599035e-04 2.201250193166e+01
1.205500000000e+03 1.027793570398e-01 2.639418736322e-04 2.201499706834e+01
1.205750000000e+03 1.058138962096e-01 2.468876199520e-04 2.201853152072e+01
1.206000000000e+03 1.089963124707e-01 2.285992495085e-04 2.202307696344e+01
1.206250000000e+03 1.123125905914e-01 2.092763160794e-04 2.202860253540e+01
1.206500000000e+03 1.157473275023e-01 1.891333879069e-04 2.203507515534e+01
1.206750000000e+03 1.192838313124e-01 1.683969566995e-04 2.204246000845e+01
1.207000000000e+03 1.229042259311e-01 1.473021477813e-04 2.205072092679e+01
1.207250000000e+03 1.265895546791e-01 1.260893169140e-04 2.205982087628e+01
1.207500000000e+03 1.303198861723e-01 1.050006420324e-04 2.206972238346e+01
1.207750000000e+03 1.340744143517e-01 8.427657119285e-05 2.208038811695e+01
1.208000000000e+03 1.378315651225e-01 6.415251711117e-05 2.209178127761e+01
1.208250000000e+03 1.415690941716e-01 4.485540288893e-05 2.210386619095e+01
1.208500000000e+03 1.452641942946e-01 2.660066154178e-05 2.211660869983e+01
1.208750000000e+03 1.488935990112e-01 9.589249665940e-06 2.212997666482e+01
1.209000000000e+03 1.524336899106e-01 -5.995123574200e-06 2.214394043045e+01
1.209250000000e+03 1.558606173439e-01 -1.998815206905e-05 2.215847315468e+01
1.209500000000e+03 1.591504196557e-01 -3.224725787959e-05 2.217355125469e+01
1.209750000000e+03 1.622791634034e-01 -4.265294974588e-05 2.218915465020e+01
1.210000000000e+03 1.652230874274e-01 -5.111019315234e-05 2.220526710387e+01
1.210250000000e+03 1.679587693582e-01 -5.754917721786e-05 2.222187637489e+01
1.210500000000e+03 1.704633023981e-01 -6.192604183256e-05 2.223897443248e+01
1.210750000000e+03 1.727144928716e-01 -6.422255215202e-05 2.225655751100e+01
1.211000000000e+03 1.746910734212e-01 -6.444602893778e-05 2.227462618335e+01
1.211250000000e+03 1.763729339942e-01 -6.262861927133e-05 2.229318531982e+01
1.211500000000e+03 1.777413693175e-01 -5.882607782370e-05 2.231224400887e+01
1.211750000000e+03 1.787793352721e-01 -5.311626142292e-05 2.233181542625e+01
1.212000000000e+03 1.794717266887e-01 -4.559762944154e-05 2.235191662884e+01
1.212250000000e+03 1.798056546129e-01 -3.638720648584e-05 2.237256830486e+01
1.212500000000e+03 1.797707205429e-01 -2.561839388280e-05 2.239379451115e+01
1.212750000000e+03 1.793593080600e-01 -1.343879920758e-05 2.241562229294e+01
1.213000000000e+03 1.785668467575e-01 -7.745106529999e-09 2.243808134068e+01
1.213250000000e+03 1.773920705475e-01 1.450617348475e-05 2.246120358291e+01
1.213500000000e+03 1.758372533292e-01 2.992756721644e-05 2.248502274505e+01
1.213750000000e+03 1.739083963416e-01 4.607671748532e-05 2.250957398891e+01
1.214000000000e+03 1.716154093844e-01 6.277193554314e-05 2.253489335221e+01
1.214250000000e+03 1.689722088371e-01 7.983186416604e-05 2.256101737530e+01
1.214500000000e+03 1.659967808170e-01 9.707764704637e-05 2.258798261134e+01
1.214750000000e+03 1.627111589812e-01 1.143348614127e-04 2.261582531165e+01
1.215000000000e+03 1.591413719719e-01 1.314353569774e-04 2.264458084161e+01
1.215250000000e+03 1.553172841241e-01 1.482189768247e-04 2.267428336236e+01
1.215500000000e+03 1.512723642718e-01 1.645348298633e-04 2.270496558362e+01
1.215750000000e+03 1.470434118778e-01 1.802425299244e-04 2.273665817411e+01
1.216000000000e+03 1.426701638495e-01 1.952130146731e-04 2.276938975592e+01
1.216250000000e+03 1.381948758680e-01 2.093295133439e-04 2.280318632469e+01
1.216500000000e+03 1.336618030378e-01 2.224880051802e-04 2.283807134391e+01
1.216750000000e+03 1.291166547265e-01 2.345977626872e-04 2.287406520619e+01
1.217000000000e+03 1.246059816904e-01 2.455813609058e-04 2.291118542881e+01
1.217250000000e+03 1.201765401670e-01 2.553748378548e-04 2.294944615790e+01
1.217500000000e+03 1.158746307943e-01 2.639276078981e-04 2.298885845884e+01
1.217750000000e+03 1.117454199736e-01 2.712024468909e-04 2.302942986271e+01
1.218000000000e+03 1.078322848461e-01 2.771749754676e-04 2.307116472969e+01
1.218250000000e+03 1.041761437839e-01 2.818334829501e-04 2.311406383724e+01
1.218500000000e+03 1.008148616937e-01 2.851784034838e-04 2.315812479893e+01
1.218750000000e+03 9.778264987415e-02 2.872219917576e-04 2.320334173396e+01
1.219000000000e+03 9.510955314087e-02 2.879877731937e-04 2.324970546088e+01
1.219250000000e+03 9.282101399454e-02 2.875100072352e-04 2.329720370442e+01
1.219500000000e+03 9.093745424748e-02 2.858334726687e-04 2.334582083731e+01
1.219750000000e+03 8.947398811419e-02 2.830126949416e-04 2.339553809570e+01
1.220000000000e+03 8.844022750733e-02 2.791114385459e-04 2.344633376916e+01
1.220250000000e+03 8.784011207821e-02 2.742022509740e-04 2.349818295766e+01
1.220500000000e+03 8.767189968272e-02 2.683658998870e-04 2.355105779837e+01
1.220750000000e+03 8.792821365493e-02 2.616908336103e-04 2.360492744318e+01
1.221000000000e+03 8.859617954992e-02 2.542726734682e-04 2.365975802966e+01
1.221250000000e+03 8.965768866430e-02 2.462133817844e-04 2.371551285253e+01
1.221500000000e+03 9.108966638314e-02 2.376207210549e-04 2.377215209198e+01
1.221750000000e+03 9.286449677389e-02 2.286076145611e-04 2.382963296454e+01
1.222000000000e+03 9.495047350798e-02 2.192913323213e-04 2.388790961242e+01
1.222250000000e+03 9.731235623035e-02 2.097926477028e-04 2.394693321565e+01
1.222500000000e+03 9.991190348259e-02 2.002349028885e-04 2.400665169352e+01
1.222750000000e+03 1.027085513635e-01 1.907430244264e-04 2.406700995765e+01
1.223000000000e+03 1.056600160458e-01 1.814424085631e-04 2.412794961004e+01
1.223250000000e+03 1.087230060382e-01 1.724577568564e-04 2.418940915821e+01
1.223500000000e+03 1.118538738026e-01 1.639118259559e-04 2.425132391646e+01
1.223750000000e+03 1.150092585280e-01 1.559241198055e-04 2.431362595658e+01
1.224000000000e+03 1.181467478945e-01 1.486094089257e-04 2.437624434995e+01
1.224250000000e+03 1.212254283934e-01 1.420763426342e-04 2.443910505610e+01
1.224500000000e+03 1.242064473430e-01 1.364260086714e-04 2.450213123787e+01
1.224750000000e+03 1.270534481782e-01 1.317504300727e-04 2.456524325543e+01
1.225000000000e+03 1.297329829401e-01 1.281311726207e-04 2.462835904473e+01
1.225250000000e+03 1.322147945854e-01 1.256379568066e-04 2.469139422486e+01
1.225500000000e+03 1.344720560650e-01 1.243273972628e-04 2.475426254828e+01
1.225750000000e+03 1.364814821459e-01 1.242418361116e-04 2.481687612427e+01
1.226000000000e+03 1.382233929620e-01 1.254083682887e-04 2.487914594247e+01
1.226250000000e+03 1.396816667529e-01 1.278380453580e-04 2.494098221917e+01
1.226500000000e+03 1.408436416016e-01 1.315253164094e-04 2.500229492699e+01
1.226750000000e+03 1.416999555349e-01 1.364476998799e-04 2.506299434969e+01
1.227000000000e+03 1.422443258775e-01 1.425657544062e-04 2.512299156747e+01
1.227250000000e+03 1.424733103943e-01 1.498233209742e-04 2.518219906909e+01
1.227500000000e+03 1.423860512659e-01 1.581480370004e-04 2.524053137935e+01
1.227750000000e+03 1.419840049070e-01 1.674521997327e-04 2.529790560151e+01
1.228000000000e+03 1.412706992872e-01 1.776339151258e-04 2.535424206790e+01
1.228250000000e+03 1.402515088233e-01 1.885784890127e-04 2.540946492073e+01
1.228500000000e+03 1.389334673816e-01 2.001600539167e-04 2.546350273571e+01
1.228750000000e+03 1.373251239342e-01 2.122435278952e-04 2.551628902837e+01
1.229000000000e+03 1.354364482019e-01 2.246866680653e-04 2.556776281763e+01
1.229250000000e+03 1.332787855860e-01 2.373423064097e-04 2.561786910635e+01
1.229500000000e+03 1.308648625894e-01 2.500607154973e-04 2.566655930820e+01
1.229750000000e+03 1.282088230088e-01 2.626919639541e-04 2.571379167986e+01
1.230000000000e+03 1.253263227126e-01 2.750884092658e-04 2.575953154865e+01
1.230250000000e+03 1.222346144951e-01 2.871069644925e-04 2.580375168060e+01
1.230500000000e+03 1.189526825115e-01 2.986114457062e-04 2.584643235612e+01
1.230750000000e+03 1.155013529458e-01 3.094746530047e-04 2.588756152012e+01
1.231000000000e+03 1.119033787914e-01 3.195802918178e-04 2.592713487193e+01
1.231250000000e+03 1.081835520630e-01 3.288247342044e-04 2.596515569200e+01
1.231500000000e+03 1.043687019803e-01 3.371184006513e-04 2.600163487823e+01
1.231750000000e+03 1.004877347698e-01 3.443869543154e-04 2.603659059183e+01
1.232000000000e+03 9.657152604857e-02 3.505720835523e-04 2.607004817667e+01
1.232250000000e+03 9.265285260200e-02 3.556320261989e-04 2.610203964446e+01
1.232500000000e+03 8.876616444354e-02 3.595418722475e-04 2.613260347425e+01
1.232750000000e+03 8.494735830356e-02 3.622932902408e-04 2.616178410823e+01
1.233000000000e+03 8.123348653066e-02 3.638940279507e-04 2.618963138457e+01
1.233250000000e+03 7.766233708364e-02 3.643672383046e-04 2.621620023090e+01
1.233500000000e+03 7.427204872591e-02 3.637503609083e-04 2.624154991381e+01
1.233750000000e+03 7.110060537771e-02 3.620938627540e-04 2.626574355771e+01
1.234000000000e+03 6.818529227486e-02 3.594598142885e-04 2.628884766102e+01
1.234250000000e+03 6.556216162222e-02 3.559201101548e-04 2.631093130721e+01
1.234500000000e+03 6.326541851435e-02 3.515547359277e-04 2.633206565408e+01
1.234750000000e+03 6.132679918518e-02 3.464499989275e-04 2.635232344580e+01
1.235000000000e+03 5.977497541317e-02 3.406964768471e-04 2.637177818596e+01
1.235250000000e+03 5.863492369370e-02 3.343872685540e-04 2.639050369337e+01
1.235500000000e+03 5.792733776046e-02 3.276161369675e-04 2.640857342398e+01
1.235750000000e+03 5.766806269444e-02 3.204759559341e-04 2.642606005349e+01
1.236000000000e+03 5.786758809637e-02 3.130570015246e-04 2.644303465892e+01
1.236250000000e+03 5.853059122707e-02 3.054457418216e-04 2.645956631529e+01
1.236500000000e+03 5.965556435179e-02 2.977236582447e-04 2.647572145289e+01
1.236750000000e+03 6.123454035904e-02 2.899664744299e-04 2.649156349297e+01
1.237000000000e+03 6.325290652488e-02 2.822433559504e-04 2.650715205611e+01
1.237250000000e+03 6.568934912688e-02 2.746166174880e-04 2.652254257710e+01
1.237500000000e+03 6.851593645662e-02 2.671416592516e-04 2.653778594211e+01
1.237750000000e+03 7.169829937542e-02 2.598669079060e-04 2.655292769645e+01
1.238000000000e+03 7.519600208374e-02 2.528342398564e-04 2.656800795206e+01
1.238250000000e+03 7.896299563727e-02 2.460793627752e-04 2.658306059403e+01
1.238500000000e+03 8.294826258496e-02 2.396325139763e-04 2.659811325563e+01
1.238750000000e+03 8.709652856059e-02 2.335192098176e-04 2.661318658532e+01
1.239000000000e+03 9.134913886426e-02 2.277608655623e-04 2.662829426128e+01
1.239250000000e+03 9.564499133095e-02 2.223757021704e-04 2.664344258533e+01
1.239500000000e+03 9.992154960583e-02 2.173797654051e-04 2.665863012822e+01
1.239750000000e+03 1.041159252929e-01 2.127873995016e-04 2.667384791662e+01
1.240000000000e+03 1.081659501882e-01 2.086120491006e-04 2.668907897317e+01
1.240250000000e+03 1.120112726879e-01 2.048666984736e-04 2.670429868720e+01
1.240500000000e+03 1.155943977835e-01 2.015644103547e-04 2.671947455514e+01
1.240750000000e+03 1.188616842471e-01 1.987185339056e-04 2.673456648012e+01
1.241000000000e+03 1.217642472913e-01 1.963427147835e-04 2.674952714138e+01
1.241250000000e+03 1.242587610028e-01 1.944509967075e-04 2.676430199762e+01
1.241500000000e+03 1.263081320479e-01 1.930573960737e-04 2.677883005823e+01
1.241750000000e+03 1.278820440168e-01 1.921757007212e-04 2.679304406344e+01
1.242000000000e+03 1.289573439099e-01 1.918188680757e-04 2.680687123037e+01
1.242250000000e+03 1.295182890694e-01 1.919984467140e-04 2.682023382196e+01
1.242500000000e+03 1.295566292504e-01 1.927238136939e-04 2.683305003069e+01
1.242750000000e+03 1.290715599916e-01 1.940015742953e-04 2.684523450892e+01
1.243000000000e+03 1.280695298877e-01 1.958347017844e-04 2.685669934445e+01
1.243250000000e+03 1.265639121754e-01 1.982217710177e-04 2.686735505590e+01
1.243500000000e+03 1.245745931063e-01 2.011563338496e-04 2.687711128373e+01
1.243750000000e+03 1.221274367752e-01 2.046262343504e-04 2.688587789905e+01
1.244000000000e+03 1.192536961927e-01 2.086130755712e-04 2.689356589683e+01
1.244250000000e+03 1.159893457462e-01 2.130918011410e-04 2.690008851351e+01
1.244500000000e+03 1.123744017940e-01 2.180304358652e-04 2.690536197568e+01
1.244750000000e+03 1.084521967088e-01 2.233899534001e-04 2.690930655721e+01
1.245000000000e+03 1.042686586436e-01 2.291243303561e-04 2.691184760529e+01
1.245250000000e+03 9.987161100681e-02 2.351807591123e-04 2.691291620281e+01
1.245500000000e+03 9.531008166099e-02 2.415000489595e-04 2.691245009507e+01
1.245750000000e+03 9.063365205283e-02 2.480172255100e-04 2.691039455119e+01
1.246000000000e+03 8.589185989925e-02 2.546622113697e-04 2.690670279881e+01
1.246250000000e+03 8.113363377694e-02 2.613608003199e-04 2.690133689556e+01
1.246500000000e+03 7.640680448907e-02 2.680356075329e-04 2.689426794891e+01
1.246750000000e+03 7.175764614230e-02 2.746072422589e-04 2.688547678452e+01
1.247000000000e+03 6.723050216755e-02 2.809954792967e-04 2.687495395014e+01
1.247250000000e+03 6.286743002946e-02 2.871206892768e-04 2.686270015850e+01
1.247500000000e+03 5.870793422931e-02 2.929050177813e-04 2.684872605515e+01
1.247750000000e+03 5.478869959053e-02 2.982738546539e-04 2.683305242202e+01
1.248000000000e+03 5.114341085693e-02 3.031570169355e-04 2.681570970038e+01
1.248250000000e+03 4.780255169049e-02 3.074900330463e-04 2.679673796706e+01
1.248500000000e+03 4.479328538796e-02 3.112151321810e-04 2.677618622230e+01
1.248750000000e+03 4.213929531973e-02 3.142824700091e-04 2.675411215717e+01
1.249000000000e+03 3.986069662957e-02 3.166508294843e-04 2.673058127839e+01
1.249250000000e+03 3.797391821838e-02 3.182883441401e-04 2.670566631537e+01
1.249500000000e+03 3.649158754890e-02 3.191730248008e-04 2.667944656668e+01
1.249750000000e+03 3.542246010092e-02 3.192929469567e-04 2.665200684326e+01
1.250000000000e+03 3.477130502753e-02 3.186463975283e-04 2.662343675225e+01
1.250250000000e+03 3.453882200875e-02 3.172417232944e-04 2.659382972267e+01
1.250500000000e+03 3.472154218356e-02 3.150970476144e-04 2.656328225057e+01
1.250750000000e+03 3.531177470320e-02 3.122397216276e-04 2.653189275009e+01
1.251000000000e+03 3.629753284535e-02 3.087057135210e-04 2.649976081273e+01
1.251250000000e+03 3.766250519055e-02 3.045388031149e-04 2.646698628645e+01
1.251500000000e+03 3.938604996867e-02 2.997897095548e-04 2.643366838999e+01
1.251750000000e+03 4.144322519241e-02 2.945151391187e-04 2.639990507244e+01
1.252000000000e+03 4.380488271525e-02 2.887767875112e-04 2.636579200946e+01
1.252250000000e+03 4.643780447064e-02 2.826403537261e-04 2.633142202042e+01
1.252500000000e+03 4.930490038029e-02 2.761745813479e-04 2.629688454558e+01
1.252750000000e+03 5.236549684493e-02 2.694503389054e-04 2.626226477058e+01
1.253000000000e+03 5.557567467086e-02 2.625397844821e-04 2.622764342688e+01
1.253250000000e+03 5.888870489562e-02 2.555156302589e-04 2.619309600546e+01
1.253500000000e+03 6.225555155604e-02 2.484504580384e-04 2.615869267351e+01
1.253750000000e+03 6.562544732290e-02 2.414162433200e-04 2.612449762386e+01
1.254000000000e+03 6.894654273210e-02 2.344838567377e-04 2.609056906970e+01
1.254250000000e+03 7.216660501014e-02 2.277227267607e-04 2.605695890786e+01
1.254500000000e+03 7.523376622088e-02 2.212005800932e-04 2.602371246347e+01
1.254750000000e+03 7.809730413949e-02 2.149833157580e-04 2.599086863487e+01
1.255000000000e+03 8.070842866267e-02 2.091348110946e-04 2.595845958717e+01
1.255250000000e+03 8.302106982579e-02 2.037166765303e-04 2.592651102580e+01
1.255500000000e+03 8.499263485253e-02 1.987881082831e-04 2.589504205157e+01
1.255750000000e+03 8.658472170246e-02 1.944058069879e-04 2.586406538759e+01
1.256000000000e+03 8.776376069565e-02 1.906236989582e-04 2.583358762363e+01
1.256250000000e+03 8.850158037217e-02 1.874927062747e-04 2.580360929187e+01
1.256500000000e+03 8.877586452542e-02 1.850603880230e-04 2.577412521912e+01
1.256750000000e+03 8.857049357698e-02 1.833704741345e-04 2.574512489427e+01
1.257000000000e+03 8.787577557960e-02 1.824624429924e-04 2.571659269636e+01
1.257250000000e+03 8.668853260367e-02 1.823709390109e-04 2.568850834277e+01
1.257500000000e+03 8.501205472441e-02 1.831251140394e-04 2.566084732647e+01
1.257750000000e+03 8.285594775529e-02 1.847480152646e-04 2.563358126151e+01
1.258000000000e+03 8.023582830204e-02 1.872559053732e-04 2.560667837004e+01
1.258250000000e+03 7.717293837888e-02 1.906575913537e-04 2.558010391227e+01
1.258500000000e+03 7.369362958010e-02 1.949538157236e-04 2.555382063449e+01
1.258750000000e+03 6.982881190876e-02 2.001367082603e-04 2.552778917891e+01
1.259000000000e+03 6.561331422633e-02 2.061893127067e-04 2.550196851983e+01
1.259250000000e+03 6.108521628890e-02 2.130852914637e-04 2.547631635921e+01
1.259500000000e+03 5.628515473093e-02 2.207886982020e-04 2.545078947826e+01
1.259750000000e+03 5.125566376431e-02 2.292539731049e-04 2.542534411498e+01
1.260000000000e+03 4.604051383773e-02 2.384261289443e-04 2.539993627686e+01
1.260250000000e+03 4.068407738056e-02 2.482411811146e-04 2.537452197790e+01
1.260500000000e+03 3.523079854053e-02 2.586266101568e-04 2.534905757170e+01
1.260750000000e+03 2.972468530107e-02 2.695021527951e-04 2.532349994972e+01
1.261000000000e+03 2.420887166351e-02 2.807807970337e-04 2.529780668171e+01
1.261250000000e+03 1.872529888319e-02 2.923697251993e-04 2.527193632626e+01
1.261500000000e+03 1.331440823803e-02 3.041716764039e-04 2.524584843064e+01
1.261750000000e+03 8.014962132898e-03 3.160860873619e-04 2.521950384737e+01
1.262000000000e+03 2.863872354929e-03 3.280105986855e-04 2.519286468417e+01
1.262250000000e+03 -2.103875258933e-03 3.398422766304e-04 2.516589461946e+01
1.262500000000e+03 -6.855299403339e-03 3.514790972056e-04 2.513855882608e+01
1.262750000000e+03 -1.135944355910e-02 3.628211047774e-04 2.511082429850e+01
1.263000000000e+03 -1.558741584942e-02 3.737717245433e-04 2.508265975965e+01
1.263250000000e+03 -1.951240599927e-02 3.842387289049e-04 2.505403601011e+01
1.263500000000e+03 -2.310974029841e-02 3.941352655400e-04 2.502492582757e+01
1.263750000000e+03 -2.635694357508e-02 4.033805705847e-04 2.499530430827e+01
1.264000000000e+03 -2.923384245883e-02 4.119006198518e-04 2.496514891585e+01
1.264250000000e+03 -3.172270198997e-02 4.196285741360e-04 2.493443952561e+01
1.264500000000e+03 -3.380839574673e-02 4.265050988229e-04 2.490315874949e+01
1.264750000000e+03 -3.547861815059e-02 4.324785775320e-04 2.487129197658e+01
1.265000000000e+03 -3.672411525164e-02 4.375051538866e-04 2.483882740249e+01
1.265250000000e+03 -3.753894389578e-02 4.415487631697e-04 2.480575633294e+01
1.265500000000e+03 -3.792073986128e-02 4.445810743029e-04 2.477207315595e+01
1.265750000000e+03 -3.787097956330e-02 4.465814106356e-04 2.473777544777e+01
1.266000000000e+03 -3.739522463084e-02 4.475366869891e-04 2.470286405871e+01
1.266250000000e+03 -3.650333587740e-02 4.474413024541e-04 2.466734300962e+01
1.266500000000e+03 -3.520964707897e-02 4.462972091196e-04 2.463121967912e+01
1.266750000000e+03 -3.353306353955e-02 4.441138857512e-04 2.459450463225e+01
1.267000000000e+03 -3.149710620653e-02 4.409085517487e-04 2.455721161347e+01
1.267250000000e+03 -2.912984988613e-02 4.367061768891e-04 2.451935730520e+01
1.267500000000e+03 -2.646380249616e-02 4.315397994855e-04 2.448096140032e+01
1.267750000000e+03 -2.353565226151e-02 4.254505451606e-04 2.444204616715e+01
1.268000000000e+03 -2.038595470928e-02 4.184880522672e-04 2.440263647739e+01
1.268250000000e+03 -1.705869545403e-02 4.107104553259e-04 2.436275931007e+01
1.268500000000e+03 -1.360078263154e-02 4.021846936792e-04 2.432244370763e+01
1.268750000000e+03 -1.006145180779e-02 3.929863726439e-04 2.428172023577e+01
1.269000000000e+03 -6.491604518523e-03 3.831998510209e-04 2.424062088664e+01
1.269250000000e+03 -2.943088688622e-03 3.729178408546e-04 2.419917850720e+01
1.269500000000e+03 5.320559815056e-04 3.622411647755e-04 2.415742667020e+01
1.269750000000e+03 3.882371389407e-03 3.512780206405e-04 2.411539909965e+01
1.270000000000e+03 7.057774434096e-03 3.401433207347e-04 2.407312952989e+01
1.270250000000e+03 1.001030564937e-02 3.289575871736e-04 2.403065115446e+01
1.270500000000e+03 1.269488551252e-02 3.178458459695e-04 2.398799650089e+01
1.270750000000e+03 1.506997543658e-02 3.069361773696e-04 2.394519692457e+01
1.271000000000e+03 1.709822448814e-02 2.963582030376e-04 2.390228250295e+01
1.271250000000e+03 1.874700276774e-02 2.862413701461e-04 2.385928169227e+01
1.271500000000e+03 1.998887133259e-02 2.767131334229e-04 2.381622116661e+01
1.271750000000e+03 2.080192138374e-02 2.678970982956e-04 2.377312556206e+01
1.272000000000e+03 2.117007953721e-02 2.599110738372e-04 2.373001748803e+01
1.272250000000e+03 2.108325608155e-02 2.528651664525e-04 2.368691738153e+01
1.272500000000e+03 2.053738076038e-02 2.468600423814e-04 2.364384341521e+01
1.272750000000e+03 1.953441588764e-02 2.419849061135e-04 2.360081163993e+01
1.273000000000e+03 1.808219703374e-02 2.383160031145e-04 2.355783595995e+01
1.273250000000e+03 1.619423568114e-02 2.359151848338e-04 2.351492827891e+01
1.273500000000e+03 1.388938757388e-02 2.348288340981e-04 2.347209855933e+01
1.273750000000e+03 1.119155295807e-02 2.350866441301e-04 2.342935512176e+01
1.274000000000e+03 8.129218926672e-03 2.367009000191e-04 2.338670477158e+01
1.274250000000e+03 4.735017526399e-03 2.396660083277e-04 2.334415307106e+01
1.274500000000e+03 1.045190298256e-03 2.439584800669e-04 2.330170451267e+01
1.274750000000e+03 -2.900879231287e-03 2.495368404409e-04 2.325936290125e+01
1.275000000000e+03 -7.061241967243e-03 2.563420913047e-04 2.321713154775e+01
1.275250000000e+03 -1.139190887210e-02 2.642984065054e-04 2.317501358201e+01
1.275500000000e+03 -1.584741950535e-02 2.733141344041e-04 2.313301214128e+01
1.275750000000e+03 -2.038133796723e-02 2.832828352373e-04 2.309113074820e+01
1.276000000000e+03 -2.494679800278e-02 2.940848192638e-04 2.304937349556e+01
1.276250000000e+03 -2.949700542914e-02 3.055887056455e-04 2.300774521036e+01
1.276500000000e+03 -3.398570714778e-02 3.176530546164e-04 2.296625179709e+01
1.276750000000e+03 -3.836765669134e-02 3.301284107667e-04 2.292490025312e+01
1.277000000000e+03 -4.259904907562e-02 3.428592048423e-04 2.288369898249e+01
1.277250000000e+03 -4.663791774478e-02 3.556857623526e-04 2.284265775385e+01
1.277500000000e+03 -5.044453635399e-02 3.684463916442e-04 2.280178795750e+01
1.277750000000e+03 -5.398174773986e-02 3.809795612335e-04 2.276110251038e+01
1.278000000000e+03 -5.721533343845e-02 3.931258916458e-04 2.272061605840e+01
1.278250000000e+03 -6.011427392990e-02 4.047300035317e-04 2.268034483082e+01
1.278500000000e+03 -6.265108695823e-02 4.156426217341e-04 2.264030679725e+01
1.278750000000e+03 -6.480202127918e-02 4.257222651229e-04 2.260052148611e+01
1.279000000000e+03 -6.654734838987e-02 4.348370573345e-04 2.256101008421e+01
1.279250000000e+03 -6.787154335579e-02 4.428662631986e-04 2.252179532904e+01
1.279500000000e+03 -6.876342828551e-02 4.497016384249e-04 2.248290139906e+01
1.279750000000e+03 -6.921638058634e-02 4.552488882893e-04 2.244435396496e+01
1.280000000000e+03 -6.922840731100e-02 4.594286803506e-04 2.240618005411e+01
1.280250000000e+03 -6.880223287074e-02 4.621776340399e-04 2.236840801041e+01
1.280500000000e+03 -6.794535061733e-02 4.634491446564e-04 2.233106745608e+01
1.280750000000e+03 -6.666998002733e-02 4.632138544165e-04 2.229418917908e+01
1.281000000000e+03 -6.499308608132e-02 4.614603572260e-04 2.225780518804e+01
1.281250000000e+03 -6.293624176135e-02 4.581952920356e-04 2.222194861366e+01
1.281500000000e+03 -6.052550674518e-02 4.534435330625e-04 2.218665371192e+01
1.281750000000e+03 -5.779120336615e-02 4.472479558651e-04 2.215195579022e+01
1.282000000000e+03 -5.476771447093e-02 4.396694574815e-04 2.211789127514e+01
1.282250000000e+03 -5.149315514878e-02 4.307863785080e-04 2.208449765960e+01
1.282500000000e+03 -4.800901394256e-02 4.206937963749e-04 2.205181345573e+01
1.282750000000e+03 -4.435976962664e-02 4.095029111667e-04 2.201987825997e+01
1.283000000000e+03 -4.059241817188e-02 3.973398767970e-04 2.198873269876e+01
1.283250000000e+03 -3.675598259374e-02 3.843447489680e-04 2.195841838275e+01
1.283500000000e+03 -3.290097807740e-02 3.706702531461e-04 2.192897789861e+01
1.283750000000e+03 -2.907881914745e-02 3.564801321912e-04 2.190045479611e+01
1.284000000000e+03 -2.534125446204e-02 3.419474630858e-04 2.187289344798e+01
1.284250000000e+03 -2.173970234548e-02 3.272529071611e-04 2.184633905767e+01
1.284500000000e+03 -1.832468047191e-02 3.125827304327e-04 2.182083747510e+01
1.284750000000e+03 -1.514511077045e-02 2.981267015719e-04 2.179643515550e+01
1.285000000000e+03 -1.224778053523e-02 2.840759820715e-04 2.177317893595e+01
1.285250000000e+03 -9.676667443345e-03 2.706207746640e-04 2.175111593520e+01
1.285500000000e+03 -7.472400626170e-03 2.579480360174e-04 2.173029333103e+01
1.285750000000e+03 -5.671779679300e-03 2.462392604379e-04 2.171075812283e+01
1.286000000000e+03 -4.307186961378e-03 2.356679325331e-04 2.169255695474e+01
1.286250000000e+03 -3.406283913965e-03 2.263974784352e-04 2.167573579482e+01
1.286500000000e+03 -2.991535590372e-03 2.185787988575e-04 2.166033972077e+01
1.286750000000e+03 -3.079977443846e-03 2.123482754674e-04 2.164641260159e+01
1.287000000000e+03 -3.682958154602e-03 2.078257006201e-04 2.163399681944e+01
1.287250000000e+03 -4.806059127506e-03 2.051126151803e-04 2.162313294079e+01
1.287500000000e+03 -6.448919426422e-03 2.042904266967e-04 2.161385945477e+01
1.287750000000e+03 -8.605295541088e-03 2.054191316460e-04 2.160621245224e+01
1.288000000000e+03 -1.126318723034e-02 2.085362691377e-04 2.160022531867e+01
1.288250000000e+03 -1.440489834261e-02 2.136557563742e-04 2.159592848739e+01
1.288500000000e+03 -1.800733146432e-02 2.207674880692e-04 2.159334915491e+01
1.288750000000e+03 -2.204224931362e-02 2.298369383480e-04 2.159251104567e+01
1.289000000000e+03 -2.647668291561e-02 2.408053575744e-04 2.159343418312e+01
1.289250000000e+03 -3.127326536648e-02 2.535898558449e-04 2.159613471737e+01
1.289500000000e+03 -3.639074858907e-02 2.680842582479e-04 2.160062475527e+01
1.289750000000e+03 -4.178448080137e-02 2.841600082231e-04 2.160691223576e+01
1.290000000000e+03 -4.740697363757e-02 3.016675899689e-04 2.161500083471e+01
1.290250000000e+03 -5.320842332919e-02 3.204379695393e-04 2.162488991608e+01
1.290500000000e+03 -5.913732634658e-02 3.402846055818e-04 2.163657450910e+01
1.290750000000e+03 -6.514106023000e-02 3.610055856365e-04 2.165004531609e+01
1.291000000000e+03 -7.116648242413e-02 3.823859838736e-04 2.166528877294e+01
1.291250000000e+03 -7.716052912012e-02 4.042004828792e-04 2.168228712691e+01
1.291500000000e+03 -8.307077267814e-02 4.262161428465e-04 2.170101854449e+01
1.291750000000e+03 -8.884601955584e-02 4.481954053471e-04 2.172145726093e+01
1.292000000000e+03 -9.443679768784e-02 4.698989278731e-04 2.174357374498e+01
1.292250000000e+03 -9.979591812905e-02 4.910887710614e-04 2.176733488652e+01
1.292500000000e+03 -1.048788709712e-01 5.115312918216e-04 2.179270420620e+01
1.292750000000e+03 -1.096443338352e-01 5.310004361109e-04 2.181964208024e+01
1.293000000000e+03 -1.140544562972e-01 5.492803876315e-04 2.184810597014e+01
1.293250000000e+03 -1.180752975458e-01 5.661687226318e-04 2.187805067735e+01
1.293500000000e+03 -1.216769928146e-01 5.814787010179e-04 2.190942857316e+01
1.293750000000e+03 -1.248341015717e-01 5.950421138134e-04 2.194218986695e+01
1.294000000000e+03 -1.275256585271e-01 6.067110807556e-04 2.197628282958e+01
1.294250000000e+03 -1.297354073817e-01 6.163603875490e-04 2.201165405256e+01
1.294500000000e+03 -1.314518062320e-01 6.238888508834e-04 2.204824867108e+01
1.294750000000e+03 -1.326680798806e-01 6.292207119980e-04 2.208601059062e+01
1.295000000000e+03 -1.333821244446e-01 6.323064042745e-04 2.212488267147e+01
1.295250000000e+03 -1.335965282590e-01 6.331235160119e-04 2.216480696153e+01
1.295500000000e+03 -1.333183901921e-01 6.316767675861e-04 2.220572484952e+01
1.295750000000e+03 -1.325591865956e-01 6.279979680533e-04 2.224757724864e+01
1.296000000000e+03 -1.313345225951e-01 6.221452910424e-04 2.229030470682e+01
1.296250000000e+03 -1.296639846332e-01 6.142027407954e-04 2.233384759948e+01
1.296500000000e+03 -1.275708246809e-01 6.042787744585e-04 2.237814621700e+01
1.296750000000e+03 -1.250816927846e-01 5.925048087293e-04 2.242314090301e+01
1.297000000000e+03 -1.222263027137e-01 5.790331183562e-04 2.246877209443e+01
1.297250000000e+03 -1.190371446121e-01 5.640351500796e-04 2.251498050943e+01
1.297500000000e+03 -1.155491112632e-01 5.476990363597e-04 2.256170719806e+01
1.297750000000e+03 -1.117991373182e-01 5.302270358572e-04 2.260889357367e+01
1.298000000000e+03 -1.078258437944e-01 5.118329176094e-04 2.265648163152e+01
1.298250000000e+03 -1.036691571290e-01 4.927390531854e-04 2.270441388352e+01
1.298500000000e+03 -9.936991624809e-02 4.731736388855e-04 2.275263362232e+01
1.298750000000e+03 -9.496951997301e-02 4.533676932718e-04 2.280108484186e+01
1.299000000000e+03 -9.050950665440e-02 4.335520506001e-04 2.284971253100e+01
1.299250000000e+03 -8.603123429871e-02 4.139546014323e-04 2.289846259403e+01
1.299500000000e+03 -8.157544940091e-02 3.947972423233e-04 2.294728217194e+01
1.299750000000e+03 -7.718201330674e-02 3.762934106152e-04 2.299611955904e+01
1.300000000000e+03 -7.288946843130e-02 3.586452977787e-04 2.304492455883e+01
1.300250000000e+03 -6.873482110147e-02 3.420417389885e-04 2.309364839133e+01
1.300500000000e+03 -6.475313999657e-02 3.266557844718e-04 2.314224404075e+01
1.300750000000e+03 -6.097731338418e-02 3.126427793547e-04 2.319066631609e+01
1.301000000000e+03 -5.743784668428e-02 3.001388599421e-04 2.323887189193e+01
1.301250000000e+03 -5.416252858222e-02 2.892592856910e-04 2.328681964216e+01
1.301500000000e+03 -5.117627702073e-02 2.800974468564e-04 2.333447068343e+01
[truncated: 119,335 more chars]
