# Supplementary material for: Tracking Charge Migration with Frequency-Matched Strobo-Spectroscopy
Source: J Phys Chem A. 2024 Jan 2;128(1):20–7. doi: 10.1021/acs.jpca.3c04234 (PMC10788909; doi:10.1021/acs.jpca.3c04234)
Supplement: Supplementary file 2 — jp3c04234_si_002.zip [file jp3c04234_si_002.zip › supplemental data/Data/dipoles/pi_x-system/tau=5.1875.txt]

# pi_x-system-resolved dipole moment for tau = 5.1875 o.c.
0.000000000000e+00 -2.734161457674e-02 3.925451152663e-04 2.794313746110e+01
2.500000000000e-01 -2.733758221557e-02 3.924877278110e-04 2.794079038413e+01
5.000000000000e-01 -2.732600356566e-02 3.923257818978e-04 2.793388588144e+01
7.500000000000e-01 -2.730818132558e-02 3.920743939143e-04 2.792271051624e+01
1.000000000000e+00 -2.728559713108e-02 3.917509423875e-04 2.790751688712e+01
1.250000000000e+00 -2.725953945316e-02 3.913715167881e-04 2.788845539254e+01
1.500000000000e+00 -2.723099084488e-02 3.909495894691e-04 2.786559721559e+01
1.750000000000e+00 -2.720063523556e-02 3.904959092046e-04 2.783898581279e+01
2.000000000000e+00 -2.716891235662e-02 3.900189725369e-04 2.780868097392e+01
2.250000000000e+00 -2.713609817244e-02 3.895256286252e-04 2.777478242677e+01
2.500000000000e+00 -2.710238381353e-02 3.890214923756e-04 2.773743286330e+01
2.750000000000e+00 -2.706793439454e-02 3.885112066063e-04 2.769681280163e+01
3.000000000000e+00 -2.703291036336e-02 3.879986081839e-04 2.765313581082e+01
3.250000000000e+00 -2.699745894914e-02 3.874867544650e-04 2.760664462281e+01
3.500000000000e+00 -2.696170044888e-02 3.869779609303e-04 2.755760860656e+01
3.750000000000e+00 -2.692571568212e-02 3.864737640149e-04 2.750631554342e+01
4.000000000000e+00 -2.688954169599e-02 3.859750867681e-04 2.745306166559e+01
4.250000000000e+00 -2.685316911797e-02 3.854822269270e-04 2.739813980806e+01
4.500000000000e+00 -2.681654160450e-02 3.849949339316e-04 2.734182889841e+01
4.750000000000e+00 -2.677955639750e-02 3.845123794715e-04 2.728438551616e+01
5.000000000000e+00 -2.674207092966e-02 3.840333589222e-04 2.722603996013e+01
5.250000000000e+00 -2.670391715552e-02 3.835562944283e-04 2.716699581707e+01
5.500000000000e+00 -2.666492067427e-02 3.830793293564e-04 2.710743271625e+01
5.750000000000e+00 -2.662491644343e-02 3.826003741063e-04 2.704751028722e+01
6.000000000000e+00 -2.658375482590e-02 3.821171443763e-04 2.698737291396e+01
6.250000000000e+00 -2.654130081208e-02 3.816272084695e-04 2.692715336991e+01
6.500000000000e+00 -2.649743271898e-02 3.811280531433e-04 2.686697468536e+01
6.750000000000e+00 -2.645204617303e-02 3.806171715443e-04 2.680695056039e+01
7.000000000000e+00 -2.640506674992e-02 3.800921438147e-04 2.674718502205e+01
7.250000000000e+00 -2.635646655444e-02 3.795507571464e-04 2.668777149841e+01
7.500000000000e+00 -2.630627676313e-02 3.789910766467e-04 2.662879231457e+01
7.750000000000e+00 -2.625458960008e-02 3.784113994434e-04 2.657031928827e+01
8.000000000000e+00 -2.620154520466e-02 3.778101573750e-04 2.651241533073e+01
8.250000000000e+00 -2.614730996337e-02 3.771859764200e-04 2.645513703971e+01
8.500000000000e+00 -2.609205708005e-02 3.765377271988e-04 2.639853758466e+01
8.750000000000e+00 -2.603595744315e-02 3.758645683212e-04 2.634266928466e+01
9.000000000000e+00 -2.597918489320e-02 3.751660886214e-04 2.628758572440e+01
9.250000000000e+00 -2.592193038291e-02 3.744424547845e-04 2.623334270830e+01
9.500000000000e+00 -2.586441388598e-02 3.736944871192e-04 2.617999858620e+01
9.750000000000e+00 -2.580688864107e-02 3.729235532825e-04 2.612761423162e+01
1.000000000000e+01 -2.574963337943e-02 3.721315605676e-04 2.607625226334e+01
1.025000000000e+01 -2.569293540696e-02 3.713207733589e-04 2.602597641622e+01
1.050000000000e+01 -2.563707170703e-02 3.704937142234e-04 2.597685060115e+01
1.075000000000e+01 -2.558229546186e-02 3.696530758846e-04 2.592893800504e+01
1.100000000000e+01 -2.552882986534e-02 3.688016402245e-04 2.588229992478e+01
1.125000000000e+01 -2.547686746221e-02 3.679421388437e-04 2.583699251105e+01
1.150000000000e+01 -2.542657685193e-02 3.670774897343e-04 2.579306877040e+01
1.175000000000e+01 -2.537810613791e-02 3.662107349244e-04 2.575057474816e+01
1.200000000000e+01 -2.533158466848e-02 3.653446563914e-04 2.570954968968e+01
1.225000000000e+01 -2.528711891844e-02 3.644819841016e-04 2.567002549642e+01
1.250000000000e+01 -2.524478617406e-02 3.636254154540e-04 2.563202610750e+01
1.275000000000e+01 -2.520462724556e-02 3.627775335018e-04 2.559556889750e+01
1.300000000000e+01 -2.516663641226e-02 3.619406451428e-04 2.556066365629e+01
1.325000000000e+01 -2.513075759089e-02 3.611169391948e-04 2.552731312430e+01
1.350000000000e+01 -2.509688289942e-02 3.603083824586e-04 2.549551307282e+01
1.375000000000e+01 -2.506485394822e-02 3.595166922974e-04 2.546525067403e+01
1.400000000000e+01 -2.503446912658e-02 3.587433176395e-04 2.543650485547e+01
1.425000000000e+01 -2.500549007665e-02 3.579893862051e-04 2.540924441823e+01
1.450000000000e+01 -2.497764700736e-02 3.572556536771e-04 2.538342595599e+01
1.475000000000e+01 -2.495064439148e-02 3.565424718483e-04 2.535899291983e+01
1.500000000000e+01 -2.492416513352e-02 3.558497850179e-04 2.533587485777e+01
1.525000000000e+01 -2.489787471036e-02 3.551770842661e-04 2.531398671126e+01
1.550000000000e+01 -2.487142704612e-02 3.545234698998e-04 2.529322905265e+01
1.575000000000e+01 -2.484447271323e-02 3.538877019905e-04 2.527348868972e+01
1.600000000000e+01 -2.481666975058e-02 3.532683063768e-04 2.525463982880e+01
1.625000000000e+01 -2.478769664982e-02 3.526637140683e-04 2.523654622344e+01
1.650000000000e+01 -2.475726557374e-02 3.520723388107e-04 2.521906339133e+01
1.675000000000e+01 -2.472513438216e-02 3.514927086427e-04 2.520204141658e+01
1.700000000000e+01 -2.469111638785e-02 3.509235701309e-04 2.518532787618e+01
1.725000000000e+01 -2.465508667091e-02 3.503639713943e-04 2.516877090139e+01
1.750000000000e+01 -2.461698510440e-02 3.498133126292e-04 2.515222205291e+01
1.775000000000e+01 -2.457681631618e-02 3.492713721366e-04 2.513553888035e+01
1.800000000000e+01 -2.453464744120e-02 3.487383077341e-04 2.511858705051e+01
1.825000000000e+01 -2.449060474112e-02 3.482146331168e-04 2.510124219948e+01
1.850000000000e+01 -2.444486922495e-02 3.477011732388e-04 2.508339118581e+01
1.875000000000e+01 -2.439767250782e-02 3.471990434338e-04 2.506493300885e+01
1.900000000000e+01 -2.434929120605e-02 3.467095825698e-04 2.504577924603e+01
1.925000000000e+01 -2.430004208343e-02 3.462342884391e-04 2.502585435040e+01
1.950000000000e+01 -2.425027592347e-02 3.457747554676e-04 2.500509547330e+01
1.975000000000e+01 -2.420037190159e-02 3.453326363669e-04 2.498345196368e+01
2.000000000000e+01 -2.415072957224e-02 3.449095808919e-04 2.496088487575e+01
2.025000000000e+01 -2.410176238466e-02 3.445071911506e-04 2.493736599089e+01
2.050000000000e+01 -2.405388931516e-02 3.441269747500e-04 2.491287655241e+01
2.075000000000e+01 -2.400752804832e-02 3.437702908733e-04 2.488740611035e+01
2.100000000000e+01 -2.396308840614e-02 3.434383137253e-04 2.486095068667e+01
2.125000000000e+01 -2.392096551348e-02 3.431319972720e-04 2.483351122347e+01
2.150000000000e+01 -2.388153458581e-02 3.428520399101e-04 2.480509159436e+01
2.175000000000e+01 -2.384514421483e-02 3.425988511528e-04 2.477569656541e+01
2.200000000000e+01 -2.381211060910e-02 3.423725247277e-04 2.474533004526e+01
2.225000000000e+01 -2.378271158823e-02 3.421728200130e-04 2.471399300362e+01
2.250000000000e+01 -2.375717946789e-02 3.419991035211e-04 2.468168204862e+01
2.275000000000e+01 -2.373569652234e-02 3.418504279068e-04 2.464838795845e+01
2.300000000000e+01 -2.371838902529e-02 3.417254600668e-04 2.461409461984e+01
2.325000000000e+01 -2.370532279654e-02 3.416225275491e-04 2.457877869211e+01
2.350000000000e+01 -2.369650208431e-02 3.415395594251e-04 2.454240931337e+01
2.375000000000e+01 -2.369186644049e-02 3.414741158957e-04 2.450494872247e+01
2.400000000000e+01 -2.369129093325e-02 3.414234125845e-04 2.446635307909e+01
2.425000000000e+01 -2.369458855094e-02 3.413845785987e-04 2.442657386174e+01
2.450000000000e+01 -2.370151120113e-02 3.413546061569e-04 2.438555946020e+01
2.475000000000e+01 -2.371175262773e-02 3.413302833048e-04 2.434325735962e+01
2.500000000000e+01 -2.372495382228e-02 3.413083176955e-04 2.429961618845e+01
2.525000000000e+01 -2.374070728148e-02 3.412854548557e-04 2.425458800398e+01
2.550000000000e+01 -2.375856187185e-02 3.412582470981e-04 2.420813055702e+01
2.575000000000e+01 -2.377803013801e-02 3.412234159253e-04 2.416020930043e+01
2.600000000000e+01 -2.379859614444e-02 3.411777286745e-04 2.411079953925e+01
2.625000000000e+01 -2.381972134924e-02 3.411181029233e-04 2.405988798671e+01
2.650000000000e+01 -2.384085250962e-02 3.410416220204e-04 2.400747438938e+01
2.675000000000e+01 -2.386143106117e-02 3.409456689263e-04 2.395357244165e+01
2.700000000000e+01 -2.388090122081e-02 3.408278860445e-04 2.389821072758e+01
2.725000000000e+01 -2.389871708625e-02 3.406861744031e-04 2.384143307432e+01
2.750000000000e+01 -2.391435105765e-02 3.405187470917e-04 2.378329882615e+01
2.775000000000e+01 -2.392730159627e-02 3.403241505686e-04 2.372388222395e+01
2.800000000000e+01 -2.393710101891e-02 3.401012878074e-04 2.366327212560e+01
2.825000000000e+01 -2.394331985812e-02 3.398494436694e-04 2.360157060838e+01
2.850000000000e+01 -2.394557318080e-02 3.395682954887e-04 2.353889195696e+01
2.875000000000e+01 -2.394352596692e-02 3.392578030156e-04 2.347536081681e+01
2.900000000000e+01 -2.393689768053e-02 3.389183222999e-04 2.341111032198e+01
2.925000000000e+01 -2.392546472067e-02 3.385505747103e-04 2.334627992679e+01
2.950000000000e+01 -2.390906281160e-02 3.381556195361e-04 2.328101333241e+01
2.975000000000e+01 -2.388758827015e-02 3.377348139116e-04 2.321545586012e+01
3.000000000000e+01 -2.386100120454e-02 3.372897678657e-04 2.314975256256e+01
3.025000000000e+01 -2.382932502018e-02 3.368224422394e-04 2.308404569724e+01
3.050000000000e+01 -2.379264688375e-02 3.363350373962e-04 2.301847316649e+01
3.075000000000e+01 -2.375111651246e-02 3.358299671110e-04 2.295316657608e+01
3.100000000000e+01 -2.370494664948e-02 3.353098704370e-04 2.288825013342e+01
3.125000000000e+01 -2.365441259423e-02 3.347775305551e-04 2.282383970671e+01
3.150000000000e+01 -2.359985102930e-02 3.342359300687e-04 2.276004236243e+01
3.175000000000e+01 -2.354165724202e-02 3.336882661378e-04 2.269695619697e+01
3.200000000000e+01 -2.348028242634e-02 3.331379300942e-04 2.263467077392e+01
3.225000000000e+01 -2.341622993512e-02 3.325884964063e-04 2.257326759178e+01
3.250000000000e+01 -2.335005105618e-02 3.320437137902e-04 2.251282100261e+01
3.275000000000e+01 -2.328233906523e-02 3.315074743714e-04 2.245339922694e+01
3.300000000000e+01 -2.321372171594e-02 3.309837840217e-04 2.239506546517e+01
3.325000000000e+01 -2.314485238688e-02 3.304767216705e-04 2.233787904874e+01
3.350000000000e+01 -2.307640042410e-02 3.299903869719e-04 2.228189653278e+01
3.375000000000e+01 -2.300904078538e-02 3.295288368222e-04 2.222717269928e+01
3.400000000000e+01 -2.294344300640e-02 3.290960139664e-04 2.217376141202e+01
3.425000000000e+01 -2.288025970994e-02 3.286956618676e-04 2.212171629602e+01
3.450000000000e+01 -2.282011465915e-02 3.283312036773e-04 2.207109122593e+01
3.475000000000e+01 -2.276359094654e-02 3.280057345760e-04 2.202194062639e+01
3.500000000000e+01 -2.271122030790e-02 3.277220162935e-04 2.197431957175e+01
3.525000000000e+01 -2.266347394104e-02 3.274822873264e-04 2.192828371349e+01
3.550000000000e+01 -2.262075482141e-02 3.272881989507e-04 2.188388904564e+01
3.575000000000e+01 -2.258339127385e-02 3.271407003165e-04 2.184119151175e+01
3.600000000000e+01 -2.255163219651e-02 3.270403082520e-04 2.180024649109e+01
3.625000000000e+01 -2.252564443802e-02 3.269868992238e-04 2.176110816927e+01
3.650000000000e+01 -2.250551220858e-02 3.269796184601e-04 2.172382882593e+01
3.675000000000e+01 -2.249123875391e-02 3.270170700176e-04 2.168845804081e+01
3.700000000000e+01 -2.248274920793e-02 3.270972789687e-04 2.165504186372e+01
3.725000000000e+01 -2.247989614348e-02 3.272177074700e-04 2.162362195269e+01
3.750000000000e+01 -2.248246663024e-02 3.273754636158e-04 2.159423470124e+01
3.775000000000e+01 -2.249018977014e-02 3.275671135127e-04 2.156691039363e+01
3.800000000000e+01 -2.250274530937e-02 3.277888715509e-04 2.154167240446e+01
3.825000000000e+01 -2.251977310558e-02 3.280367851947e-04 2.151853647663e+01
3.850000000000e+01 -2.254088302516e-02 3.283067764267e-04 2.149751011229e+01
3.875000000000e+01 -2.256566490132e-02 3.285947181382e-04 2.147859209213e+01
3.900000000000e+01 -2.259369826017e-02 3.288965175550e-04 2.146177215428e+01
3.925000000000e+01 -2.262456156493e-02 3.292082011872e-04 2.144703085682e+01
3.950000000000e+01 -2.265784070093e-02 3.295259915961e-04 2.143433962010e+01
3.975000000000e+01 -2.269313658094e-02 3.298463782906e-04 2.142366097512e+01
4.000000000000e+01 -2.273007166534e-02 3.301661822717e-04 2.141494901826e+01
4.025000000000e+01 -2.276829549532e-02 3.304826110405e-04 2.140814994002e+01
4.050000000000e+01 -2.280748894603e-02 3.307932587339e-04 2.140320293063e+01
4.075000000000e+01 -2.284736748741e-02 3.310961740177e-04 2.140004100811e+01
4.100000000000e+01 -2.288768306589e-02 3.313898741816e-04 2.139859204284e+01
4.125000000000e+01 -2.292822475966e-02 3.316733270396e-04 2.139877987795e+01
4.150000000000e+01 -2.296881809550e-02 3.319459796746e-04 2.140052530669e+01
4.175000000000e+01 -2.300932389888e-02 3.322077294526e-04 2.140374737265e+01
4.200000000000e+01 -2.304963609158e-02 3.324588722404e-04 2.140836432163e+01
4.225000000000e+01 -2.308967847676e-02 3.327001503057e-04 2.141429468139e+01
4.250000000000e+01 -2.312940087538e-02 3.329326308904e-04 2.142145805129e+01
4.275000000000e+01 -2.316877567351e-02 3.331576932284e-04 2.142977614613e+01
4.300000000000e+01 -2.320779354299e-02 3.333769039994e-04 2.143917336906e+01
4.325000000000e+01 -2.324646020262e-02 3.335921179956e-04 2.144957743988e+01
4.350000000000e+01 -2.328479255893e-02 3.338052119673e-04 2.146091991331e+01
4.375000000000e+01 -2.332281431381e-02 3.340183075539e-04 2.147313635506e+01
4.400000000000e+01 -2.336055310116e-02 3.342335204912e-04 2.148616682933e+01
4.425000000000e+01 -2.339803728432e-02 3.344529216389e-04 2.149995585283e+01
4.450000000000e+01 -2.343529326343e-02 3.346785666485e-04 2.151445245107e+01
4.475000000000e+01 -2.347234322987e-02 3.349124317733e-04 2.152961008111e+01
4.500000000000e+01 -2.350920324974e-02 3.351563691807e-04 2.154538645813e+01
4.525000000000e+01 -2.354588171676e-02 3.354120673792e-04 2.156174330317e+01
4.550000000000e+01 -2.358237804931e-02 3.356810195154e-04 2.157864603856e+01
4.575000000000e+01 -2.361868166600e-02 3.359645074544e-04 2.159606341325e+01
4.600000000000e+01 -2.365477120474e-02 3.362635592374e-04 2.161396710562e+01
4.625000000000e+01 -2.369061380082e-02 3.365789297678e-04 2.163233129653e+01
4.650000000000e+01 -2.372616451144e-02 3.369110813465e-04 2.165113224150e+01
4.675000000000e+01 -2.376136582441e-02 3.372601643822e-04 2.167034786790e+01
4.700000000000e+01 -2.379614736468e-02 3.376260013900e-04 2.168995745566e+01
4.725000000000e+01 -2.383042538672e-02 3.380080665372e-04 2.170994109499e+01
4.750000000000e+01 -2.386410303026e-02 3.384054878890e-04 2.173027975039e+01
4.775000000000e+01 -2.389706969896e-02 3.388170383729e-04 2.175095487578e+01
4.800000000000e+01 -2.392920119394e-02 3.392411195202e-04 2.177194838275e+01
4.825000000000e+01 -2.396035993518e-02 3.396757339850e-04 2.179324264631e+01
4.850000000000e+01 -2.399039576132e-02 3.401185331162e-04 2.181482059302e+01
4.875000000000e+01 -2.401914685991e-02 3.405668165595e-04 2.183666590188e+01
4.900000000000e+01 -2.404644107851e-02 3.410175423929e-04 2.185876333661e+01
4.925000000000e+01 -2.407209739276e-02 3.414673435337e-04 2.188109881216e+01
4.950000000000e+01 -2.409592845085e-02 3.419125583739e-04 2.190366017064e+01
4.975000000000e+01 -2.411774304863e-02 3.423492438803e-04 2.192643741175e+01
5.000000000000e+01 -2.413734898236e-02 3.427732150028e-04 2.194942289286e+01
5.025000000000e+01 -2.415455705586e-02 3.431801615799e-04 2.197261216844e+01
5.050000000000e+01 -2.416918451137e-02 3.435657822914e-04 2.199600407365e+01
5.075000000000e+01 -2.418105885784e-02 3.439255526332e-04 2.201960119330e+01
5.100000000000e+01 -2.419002245958e-02 3.442548931846e-04 2.204340979852e+01
5.125000000000e+01 -2.419593744217e-02 3.445493848678e-04 2.206744045010e+01
5.150000000000e+01 -2.419869025481e-02 3.448048387487e-04 2.209170780132e+01
5.175000000000e+01 -2.419819624909e-02 3.450173177106e-04 2.211623028423e+01
5.200000000000e+01 -2.419440443717e-02 3.451831638496e-04 2.214103035449e+01
5.225000000000e+01 -2.418730055003e-02 3.452991126604e-04 2.216613390884e+01
5.250000000000e+01 -2.417691014699e-02 3.453623840403e-04 2.219156955929e+01
5.275000000000e+01 -2.416330185751e-02 3.453708033447e-04 2.221736848552e+01
5.300000000000e+01 -2.414658851698e-02 3.453228606244e-04 2.224356336721e+01
5.325000000000e+01 -2.412692779335e-02 3.452177714276e-04 2.227018770969e+01
5.350000000000e+01 -2.410452129319e-02 3.450554954202e-04 2.229727458480e+01
5.375000000000e+01 -2.407961342938e-02 3.448367722812e-04 2.232485610813e+01
5.400000000000e+01 -2.405248786942e-02 3.445632633430e-04 2.235296219358e+01
5.425000000000e+01 -2.402346293282e-02 3.442376011406e-04 2.238161927790e+01
5.450000000000e+01 -2.399288638597e-02 3.438631794580e-04 2.241084982582e+01
5.475000000000e+01 -2.396112946031e-02 3.434442024885e-04 2.244067116588e+01
5.500000000000e+01 -2.392857972687e-02 3.429856652228e-04 2.247109445464e+01
5.525000000000e+01 -2.389563328468e-02 3.424932493011e-04 2.250212446833e+01
5.550000000000e+01 -2.386268565904e-02 3.419732680219e-04 2.253375884162e+01
5.575000000000e+01 -2.383012310387e-02 3.414325508533e-04 2.256598752977e+01
5.600000000000e+01 -2.379831412899e-02 3.408782608379e-04 2.259879312148e+01
5.625000000000e+01 -2.376760068134e-02 3.403178863395e-04 2.263215069463e+01
5.650000000000e+01 -2.373829003992e-02 3.397590216052e-04 2.266602790433e+01
5.675000000000e+01 -2.371064831908e-02 3.392091951145e-04 2.270038592757e+01
5.700000000000e+01 -2.368489440658e-02 3.386756749944e-04 2.273517996283e+01
5.725000000000e+01 -2.366119523009e-02 3.381654126194e-04 2.277035989113e+01
5.750000000000e+01 -2.363966278463e-02 3.376849351457e-04 2.280587175057e+01
5.775000000000e+01 -2.362035283849e-02 3.372401943997e-04 2.284165860033e+01
5.800000000000e+01 -2.360326535968e-02 3.368364572816e-04 2.287766181271e+01
5.825000000000e+01 -2.358834658191e-02 3.364782198888e-04 2.291382230572e+01
5.850000000000e+01 -2.357549294645e-02 3.361691461883e-04 2.295008178208e+01
5.875000000000e+01 -2.356455655795e-02 3.359120255105e-04 2.298638379912e+01
5.900000000000e+01 -2.355535201445e-02 3.357087602896e-04 2.302267507784e+01
5.925000000000e+01 -2.354766401286e-02 3.355603695963e-04 2.305890597515e+01
5.950000000000e+01 -2.354125618986e-02 3.354670190050e-04 2.309503146271e+01
5.975000000000e+01 -2.353588024080e-02 3.354280718182e-04 2.313101154559e+01
6.000000000000e+01 -2.353128529741e-02 3.354421526128e-04 2.316681155385e+01
6.025000000000e+01 -2.352722708690e-02 3.355072212854e-04 2.320240220745e+01
6.050000000000e+01 -2.352347654686e-02 3.356206597434e-04 2.323775948144e+01
6.075000000000e+01 -2.351982777483e-02 3.357793724121e-04 2.327286435314e+01
6.100000000000e+01 -2.351610468838e-02 3.359798804321e-04 2.330770209776e+01
6.125000000000e+01 -2.351216696778e-02 3.362184181339e-04 2.334226204133e+01
6.150000000000e+01 -2.350791425836e-02 3.364910240041e-04 2.337653670213e+01
6.175000000000e+01 -2.350328893268e-02 3.367936245666e-04 2.341052090502e+01
6.200000000000e+01 -2.349827787696e-02 3.371221105953e-04 2.344421140366e+01
6.225000000000e+01 -2.349291239335e-02 3.374724054335e-04 2.347760574508e+01
6.250000000000e+01 -2.348726711582e-02 3.378405342553e-04 2.351070195800e+01
6.275000000000e+01 -2.348145740064e-02 3.382226544235e-04 2.354349780429e+01
6.300000000000e+01 -2.347563590733e-02 3.386150947107e-04 2.357599017650e+01
6.325000000000e+01 -2.346998852834e-02 3.390143884389e-04 2.360817505218e+01
6.350000000000e+01 -2.346472927125e-02 3.394172913107e-04 2.364004694338e+01
6.375000000000e+01 -2.346009504018e-02 3.398207996050e-04 2.367159913018e+01
6.400000000000e+01 -2.345633989595e-02 3.402221595879e-04 2.370282362659e+01
6.425000000000e+01 -2.345372932461e-02 3.406188745508e-04 2.373371134369e+01
6.450000000000e+01 -2.345253457745e-02 3.410087125161e-04 2.376425273797e+01
6.475000000000e+01 -2.345302707792e-02 3.413897098050e-04 2.379443808884e+01
6.500000000000e+01 -2.345547305161e-02 3.417601829330e-04 2.382425839199e+01
6.525000000000e+01 -2.346012840143e-02 3.421187296755e-04 2.385370601552e+01
6.550000000000e+01 -2.346723413928e-02 3.424641777546e-04 2.388277544918e+01
6.575000000000e+01 -2.347701207960e-02 3.427957119125e-04 2.391146432110e+01
6.600000000000e+01 -2.348966075095e-02 3.431128042317e-04 2.393977415668e+01
6.625000000000e+01 -2.350535162467e-02 3.434151935403e-04 2.396771111193e+01
6.650000000000e+01 -2.352422589296e-02 3.437029109874e-04 2.399528683960e+01
6.675000000000e+01 -2.354639171477e-02 3.439762767920e-04 2.402251900965e+01
6.700000000000e+01 -2.357192197291e-02 3.442359113805e-04 2.404943173307e+01
6.725000000000e+01 -2.360085261025e-02 3.444826930958e-04 2.407605597398e+01
6.750000000000e+01 -2.363318164638e-02 3.447177244218e-04 2.410242961602e+01
6.775000000000e+01 -2.366886872370e-02 3.449423723771e-04 2.412859737886e+01
6.800000000000e+01 -2.370783546937e-02 3.451582422099e-04 2.415461069355e+01
6.825000000000e+01 -2.374996616877e-02 3.453671434018e-04 2.418052721671e+01
6.850000000000e+01 -2.379510944362e-02 3.455710699341e-04 2.420641038506e+01
6.875000000000e+01 -2.384308037019e-02 3.457721566350e-04 2.423232873597e+01
6.900000000000e+01 -2.389366314447e-02 3.459726536407e-04 2.425835515287e+01
6.925000000000e+01 -2.394661436354e-02 3.461750108041e-04 2.428456610361e+01
6.950000000000e+01 -2.400166641700e-02 3.463816671314e-04 2.431104075970e+01
6.975000000000e+01 -2.405853102162e-02 3.465950337295e-04 2.433786015939e+01
7.000000000000e+01 -2.411690374911e-02 3.468176126704e-04 2.436510633255e+01
7.025000000000e+01 -2.417646831885e-02 3.470518136436e-04 2.439286146770e+01
7.050000000000e+01 -2.423690040287e-02 3.472999060906e-04 2.442120712425e+01
7.075000000000e+01 -2.429787294492e-02 3.475642151394e-04 2.445022343425e+01
7.100000000000e+01 -2.435906047575e-02 3.478468582493e-04 2.447998837976e+01
7.125000000000e+01 -2.442014324040e-02 3.481497439235e-04 2.451057718081e+01
7.150000000000e+01 -2.448081166018e-02 3.484746125158e-04 2.454206157639e+01
7.175000000000e+01 -2.454077019425e-02 3.488229801229e-04 2.457450928543e+01
7.200000000000e+01 -2.459974061329e-02 3.491959641486e-04 2.460798353839e+01
7.225000000000e+01 -2.465746607921e-02 3.495944769386e-04 2.464254247454e+01
7.250000000000e+01 -2.471371421759e-02 3.500191700041e-04 2.467823880000e+01
7.275000000000e+01 -2.476828039928e-02 3.504704138304e-04 2.471511927371e+01
7.300000000000e+01 -2.482099012560e-02 3.509482966887e-04 2.475322447784e+01
7.325000000000e+01 -2.487170119398e-02 3.514526340230e-04 2.479258841578e+01
7.350000000000e+01 -2.492030520865e-02 3.519829870496e-04 2.483323826750e+01
7.375000000000e+01 -2.496672940075e-02 3.525386811000e-04 2.487519405857e+01
7.400000000000e+01 -2.501093746325e-02 3.531188290951e-04 2.491846860474e+01
7.425000000000e+01 -2.505293005771e-02 3.537223598870e-04 2.496306725874e+01
7.450000000000e+01 -2.509274463737e-02 3.543480508089e-04 2.500898783121e+01
7.475000000000e+01 -2.513045474619e-02 3.549945575306e-04 2.505622055106e+01
7.500000000000e+01 -2.516616911693e-02 3.556604537117e-04 2.510474806550e+01
7.525000000000e+01 -2.520002964323e-02 3.563442740586e-04 2.515454550661e+01
7.550000000000e+01 -2.523220881615e-02 3.570445335168e-04 2.520558071863e+01
7.575000000000e+01 -2.526290724258e-02 3.577597480742e-04 2.525781430655e+01
7.600000000000e+01 -2.529235092616e-02 3.584884120883e-04 2.531120009894e+01
7.625000000000e+01 -2.532078717927e-02 3.592292041761e-04 2.536568530005e+01
7.650000000000e+01 -2.534848020221e-02 3.599808913186e-04 2.542121092866e+01
7.675000000000e+01 -2.537570697088e-02 3.607423577397e-04 2.547771229407e+01
7.700000000000e+01 -2.540275267705e-02 3.615124543281e-04 2.553511922249e+01
7.725000000000e+01 -2.542990628290e-02 3.622901708851e-04 2.559335665226e+01
7.750000000000e+01 -2.545745486487e-02 3.630746160462e-04 2.565234480896e+01
7.775000000000e+01 -2.548567894510e-02 3.638649878927e-04 2.571199972490e+01
7.800000000000e+01 -2.551484707539e-02 3.646605473129e-04 2.577223329819e+01
7.825000000000e+01 -2.554521117833e-02 3.654605948800e-04 2.583295367341e+01
7.850000000000e+01 -2.557700107694e-02 3.662644509175e-04 2.589406516142e+01
7.875000000000e+01 -2.561042062406e-02 3.670714276624e-04 2.595546843859e+01
7.900000000000e+01 -2.564564259006e-02 3.678807858249e-04 2.601706031863e+01
7.925000000000e+01 -2.568280484932e-02 3.686917084070e-04 2.607873382366e+01
7.950000000000e+01 -2.572200562706e-02 3.695032623781e-04 2.614037787760e+01
7.975000000000e+01 -2.576329963281e-02 3.703143695096e-04 2.620187721662e+01
8.000000000000e+01 -2.580669468524e-02 3.711237793712e-04 2.626311230151e+01
8.025000000000e+01 -2.585214785451e-02 3.719300308755e-04 2.632395908613e+01
8.050000000000e+01 -2.589956348006e-02 3.727314459998e-04 2.638428915042e+01
8.075000000000e+01 -2.594879074825e-02 3.735261102818e-04 2.644396966010e+01
8.100000000000e+01 -2.599962291082e-02 3.743118654563e-04 2.650286366485e+01
8.125000000000e+01 -2.605179755395e-02 3.750863113808e-04 2.656083050837e+01
8.150000000000e+01 -2.610499713884e-02 3.758468063373e-04 2.661772629951e+01
8.175000000000e+01 -2.615885208696e-02 3.765904750644e-04 2.667340475136e+01
8.200000000000e+01 -2.621294416180e-02 3.773142469333e-04 2.672771803216e+01
8.225000000000e+01 -2.626681193449e-02 3.780148895569e-04 2.678051791839e+01
8.250000000000e+01 -2.631995737009e-02 3.786889711797e-04 2.683165709800e+01
8.275000000000e+01 -2.637185354528e-02 3.793330917810e-04 2.688099058073e+01
8.300000000000e+01 -2.642195422176e-02 3.799438399151e-04 2.692837731080e+01
8.325000000000e+01 -2.646970504297e-02 3.805177510574e-04 2.697368188104e+01
8.350000000000e+01 -2.651455576641e-02 3.810514182748e-04 2.701677628509e+01
8.375000000000e+01 -2.655597296512e-02 3.815416640617e-04 2.705754178487e+01
8.400000000000e+01 -2.659345311174e-02 3.819854936640e-04 2.709587071983e+01
8.425000000000e+01 -2.662653582121e-02 3.823801199924e-04 2.713166832304e+01
8.450000000000e+01 -2.665481732876e-02 3.827231854083e-04 2.716485444202e+01
8.475000000000e+01 -2.667796280832e-02 3.830127890935e-04 2.719536510728e+01
8.500000000000e+01 -2.669571799674e-02 3.832475500899e-04 2.722315395789e+01
8.525000000000e+01 -2.670791917055e-02 3.834266685439e-04 2.724819339373e+01
8.550000000000e+01 -2.671450143345e-02 3.835499860286e-04 2.727047548689e+01
8.575000000000e+01 -2.671550483669e-02 3.836180353799e-04 2.729001258150e+01
8.600000000000e+01 -2.671107796868e-02 3.836320734779e-04 2.730683751024e+01
8.625000000000e+01 -2.670147918509e-02 3.835941052302e-04 2.732100347879e+01
8.650000000000e+01 -2.668707441597e-02 3.835068851407e-04 2.733258354839e+01
8.675000000000e+01 -2.666833233149e-02 3.833738965709e-04 2.734166972575e+01
8.700000000000e+01 -2.664581692498e-02 3.831993294483e-04 2.734837172440e+01
8.725000000000e+01 -2.662017697498e-02 3.829879893708e-04 2.735281529615e+01
8.750000000000e+01 -2.659213330680e-02 3.827452029535e-04 2.735514027554e+01
8.775000000000e+01 -2.656246429688e-02 3.824767819154e-04 2.735549843620e+01
8.800000000000e+01 -2.653199049601e-02 3.821889860991e-04 2.735405102823e+01
8.825000000000e+01 -2.650155660298e-02 3.818882492283e-04 2.735096622760e+01
8.850000000000e+01 -2.647201179399e-02 3.815811147341e-04 2.734641650354e+01
8.875000000000e+01 -2.644419150468e-02 3.812741467830e-04 2.734057597540e+01
8.900000000000e+01 -2.641889930135e-02 3.809736246231e-04 2.733361784140e+01
8.925000000000e+01 -2.639688922062e-02 3.806855621935e-04 2.732571193298e+01
8.950000000000e+01 -2.637884960622e-02 3.804155715587e-04 2.731702245572e+01
8.975000000000e+01 -2.636538861623e-02 3.801687301996e-04 2.730770596775e+01
9.000000000000e+01 -2.635702166481e-02 3.799494798172e-04 2.729790962286e+01
9.025000000000e+01 -2.635416123018e-02 3.797615502918e-04 2.728776971430e+01
9.050000000000e+01 -2.635710900389e-02 3.796078992278e-04 2.727741048501e+01
9.075000000000e+01 -2.636605118838e-02 3.794906259412e-04 2.726694341970e+01
9.100000000000e+01 -2.638105521288e-02 3.794110100602e-04 2.725646648517e+01
9.125000000000e+01 -2.640207002281e-02 3.793694943585e-04 2.724606394182e+01
9.150000000000e+01 -2.642892848371e-02 3.793656964762e-04 2.723580643283e+01
9.175000000000e+01 -2.646135120619e-02 3.793984397105e-04 2.722575086355e+01
9.200000000000e+01 -2.649895312960e-02 3.794658082721e-04 2.721594106829e+01
9.225000000000e+01 -2.654125081696e-02 3.795652040393e-04 2.720640791921e+01
9.250000000000e+01 -2.658767157992e-02 3.796934199858e-04 2.719717023050e+01
9.275000000000e+01 -2.663756326497e-02 3.798467123673e-04 2.718823498162e+01
9.300000000000e+01 -2.669020477953e-02 3.800208810316e-04 2.717959830069e+01
9.325000000000e+01 -2.674481739700e-02 3.802113474242e-04 2.717124568029e+01
9.350000000000e+01 -2.680057581965e-02 3.804132286438e-04 2.716315294287e+01
9.375000000000e+01 -2.685662032026e-02 3.806214162612e-04 2.715528636679e+01
9.400000000000e+01 -2.691206773015e-02 3.808306518866e-04 2.714760359260e+01
9.425000000000e+01 -2.696602389524e-02 3.810355891012e-04 2.714005365064e+01
9.450000000000e+01 -2.701759433036e-02 3.812308580972e-04 2.713257781067e+01
9.475000000000e+01 -2.706589666112e-02 3.814111279410e-04 2.712510956726e+01
9.500000000000e+01 -2.711007060633e-02 3.815711624100e-04 2.711757549475e+01
9.525000000000e+01 -2.714928992482e-02 3.817058776126e-04 2.710989532249e+01
9.550000000000e+01 -2.718277250119e-02 3.818103944971e-04 2.710198260954e+01
9.575000000000e+01 -2.720978986919e-02 3.818800916713e-04 2.709374550708e+01
9.600000000000e+01 -2.722967821401e-02 3.819106598632e-04 2.708508706850e+01
9.625000000000e+01 -2.724184596650e-02 3.818981510009e-04 2.707590650771e+01
9.650000000000e+01 -2.724578370722e-02 3.818390349116e-04 2.706609976040e+01
9.675000000000e+01 -2.724107105291e-02 3.817302329889e-04 2.705556072853e+01
9.700000000000e+01 -2.722738342616e-02 3.815691985785e-04 2.704418266358e+01
9.725000000000e+01 -2.720449999837e-02 3.813539569175e-04 2.703185910021e+01
9.750000000000e+01 -2.717230635732e-02 3.810831355187e-04 2.701848572180e+01
9.775000000000e+01 -2.713079826932e-02 3.807559908592e-04 2.700396144823e+01
9.800000000000e+01 -2.708008333711e-02 3.803724658023e-04 2.698819010377e+01
9.825000000000e+01 -2.702037978703e-02 3.799331169861e-04 2.697108206352e+01
9.850000000000e+01 -2.695201511708e-02 3.794392204433e-04 2.695255526009e+01
9.875000000000e+01 -2.687542124178e-02 3.788928086487e-04 2.693253691896e+01
9.900000000000e+01 -2.679112811107e-02 3.782965141450e-04 2.691096427942e+01
9.925000000000e+01 -2.669975400334e-02 3.776535850666e-04 2.688778567941e+01
9.950000000000e+01 -2.660199375819e-02 3.769676391648e-04 2.686296140348e+01
9.975000000000e+01 -2.649860592684e-02 3.762427798625e-04 2.683646371038e+01
1.000000000000e+02 -2.639039825511e-02 3.754834734891e-04 2.680827744429e+01
1.002500000000e+02 -2.627821204630e-02 3.746944138005e-04 2.677839954451e+01
1.005000000000e+02 -2.616290602296e-02 3.738804029592e-04 2.674683887400e+01
1.007500000000e+02 -2.604534051363e-02 3.730462342679e-04 2.671361583460e+01
1.010000000000e+02 -2.592636128748e-02 3.721965668346e-04 2.667876129587e+01
1.012500000000e+02 -2.580678529652e-02 3.713358172485e-04 2.664231595371e+01
1.015000000000e+02 -2.568738779360e-02 3.704680531734e-04 2.660432931450e+01
1.017500000000e+02 -2.556889159240e-02 3.695969071919e-04 2.656485868172e+01
1.020000000000e+02 -2.545195883792e-02 3.687255082592e-04 2.652396815359e+01
1.022500000000e+02 -2.533718539314e-02 3.678564351179e-04 2.648172763817e+01
1.025000000000e+02 -2.522509810160e-02 3.669916912035e-04 2.643821194040e+01
1.027500000000e+02 -2.511615480281e-02 3.661327107799e-04 2.639349993036e+01
1.030000000000e+02 -2.501074653906e-02 3.652803697509e-04 2.634767380865e+01
1.032500000000e+02 -2.490920281344e-02 3.644350457754e-04 2.630081848364e+01
1.035000000000e+02 -2.481179903627e-02 3.635967144738e-04 2.625302104140e+01
1.037500000000e+02 -2.471876492364e-02 3.627649668066e-04 2.620437031570e+01
1.040000000000e+02 -2.463029392979e-02 3.619391422708e-04 2.615495653195e+01
1.042500000000e+02 -2.454655364379e-02 3.611184281244e-04 2.610487102125e+01
1.045000000000e+02 -2.446769529901e-02 3.603019612109e-04 2.605420591550e+01
1.047500000000e+02 -2.439386453084e-02 3.594889286838e-04 2.600305413229e+01
1.050000000000e+02 -2.432520750030e-02 3.586786683380e-04 2.595150883327e+01
1.052500000000e+02 -2.426187745119e-02 3.578707668027e-04 2.589966338852e+01
1.055000000000e+02 -2.420403895623e-02 3.570651238564e-04 2.584761103789e+01
1.057500000000e+02 -2.415186945865e-02 3.562620201525e-04 2.579544455043e+01
1.060000000000e+02 -2.410555862619e-02 3.554621386694e-04 2.574325578788e+01
1.062500000000e+02 -2.406530537294e-02 3.546665852293e-04 2.569113539723e+01
1.065000000000e+02 -2.403131093469e-02 3.538768738295e-04 2.563917197575e+01
1.067500000000e+02 -2.400377206562e-02 3.530949458557e-04 2.558745179606e+01
1.070000000000e+02 -2.398286952214e-02 3.523231101167e-04 2.553605782163e+01
1.072500000000e+02 -2.396875810512e-02 3.515639922863e-04 2.548506932283e+01
1.075000000000e+02 -2.396155336742e-02 3.508204449032e-04 2.543456086168e+01
1.077500000000e+02 -2.396132036273e-02 3.500954609779e-04 2.538460187232e+01
1.080000000000e+02 -2.396806063933e-02 3.493920878315e-04 2.533525574075e+01
1.082500000000e+02 -2.398170210181e-02 3.487133488899e-04 2.528657945646e+01
1.085000000000e+02 -2.400208964109e-02 3.480621145576e-04 2.523862289595e+01
1.087500000000e+02 -2.402897690915e-02 3.474409975370e-04 2.519142867045e+01
1.090000000000e+02 -2.406202082087e-02 3.468522846239e-04 2.514503170264e+01
1.092500000000e+02 -2.410077898719e-02 3.462978912340e-04 2.509945936024e+01
1.095000000000e+02 -2.414471008507e-02 3.457792472203e-04 2.505473137176e+01
1.097500000000e+02 -2.419317618059e-02 3.452972659122e-04 2.501086026683e+01
1.100000000000e+02 -2.424544909038e-02 3.448522975185e-04 2.496785162777e+01
1.102500000000e+02 -2.430071706092e-02 3.444441040008e-04 2.492570478335e+01
1.105000000000e+02 -2.435809744196e-02 3.440718981491e-04 2.488441331541e+01
1.107500000000e+02 -2.441664797655e-02 3.437343465287e-04 2.484396589541e+01
1.110000000000e+02 -2.447538318127e-02 3.434296109982e-04 2.480434690293e+01
1.112500000000e+02 -2.453328842224e-02 3.431553896257e-04 2.476553726726e+01
1.115000000000e+02 -2.458933826790e-02 3.429089842703e-04 2.472751504708e+01
1.117500000000e+02 -2.464251270207e-02 3.426873643807e-04 2.469025606195e+01
1.120000000000e+02 -2.469181269670e-02 3.424872352001e-04 2.465373441504e+01
1.122500000000e+02 -2.473627879833e-02 3.423051198396e-04 2.461792273597e+01
1.125000000000e+02 -2.477500363418e-02 3.421374207142e-04 2.458279248717e+01
1.127500000000e+02 -2.480714864242e-02 3.419804994545e-04 2.454831389798e+01
1.130000000000e+02 -2.483195348816e-02 3.418307292650e-04 2.451445597075e+01
1.132500000000e+02 -2.484874928426e-02 3.416845647690e-04 2.448118615953e+01
1.135000000000e+02 -2.485696630202e-02 3.415385771482e-04 2.444847007901e+01
1.137500000000e+02 -2.485613956910e-02 3.413894931286e-04 2.441627115752e+01
1.140000000000e+02 -2.484591638577e-02 3.412342463367e-04 2.438455011041e+01
1.142500000000e+02 -2.482605668247e-02 3.410700012665e-04 2.435326466121e+01
1.145000000000e+02 -2.479643701217e-02 3.408941510889e-04 2.432236909297e+01
1.147500000000e+02 -2.475704944494e-02 3.407043470114e-04 2.429181405946e+01
1.150000000000e+02 -2.470799897574e-02 3.404984800430e-04 2.426154656746e+01
1.152500000000e+02 -2.464950297184e-02 3.402747877393e-04 2.423150995701e+01
1.155000000000e+02 -2.458188647288e-02 3.400318483123e-04 2.420164426379e+01
1.157500000000e+02 -2.450557698838e-02 3.397685276182e-04 2.417188680674e+01
1.160000000000e+02 -2.442110118714e-02 3.394840322637e-04 2.414217280615e+01
1.162500000000e+02 -2.432907801195e-02 3.391779363253e-04 2.411243642809e+01
1.165000000000e+02 -2.423021298518e-02 3.388502135054e-04 2.408261190624e+01
1.167500000000e+02 -2.412529186552e-02 3.385012949887e-04 2.405263483194e+01
1.170000000000e+02 -2.401517319650e-02 3.381320540092e-04 2.402244365626e+01
1.172500000000e+02 -2.390078200676e-02 3.377436711238e-04 2.399198105823e+01
1.175000000000e+02 -2.378310114357e-02 3.373380245127e-04 2.396119552819e+01
1.177500000000e+02 -2.366316294086e-02 3.369175998928e-04 2.393004281929e+01
1.180000000000e+02 -2.354204056929e-02 3.364853654599e-04 2.389848730456e+01
1.182500000000e+02 -2.342083877920e-02 3.360448320933e-04 2.386650320108e+01
1.185000000000e+02 -2.330068376466e-02 3.356001399527e-04 2.383407557737e+01
1.187500000000e+02 -2.318271265841e-02 3.351559378571e-04 2.380120113665e+01
1.190000000000e+02 -2.306806227933e-02 3.347171666336e-04 2.376788871163e+01
1.192500000000e+02 -2.295785719295e-02 3.342892493437e-04 2.373415947141e+01
1.195000000000e+02 -2.285319685551e-02 3.338780001035e-04 2.370004680141e+01
1.197500000000e+02 -2.275514278289e-02 3.334894910650e-04 2.366559588324e+01
1.200000000000e+02 -2.266470490417e-02 3.331299307152e-04 2.363086292813e+01
1.202500000000e+02 -2.258282963659e-02 3.328055434548e-04 2.359591420334e+01
1.205000000000e+02 -2.251038524070e-02 3.325224273090e-04 2.356082464619e+01
1.207500000000e+02 -2.244815074481e-02 3.322864062480e-04 2.352567639568e+01
1.210000000000e+02 -2.239680416338e-02 3.321028657600e-04 2.349055706517e+01
1.212500000000e+02 -2.235691205243e-02 3.319767265748e-04 2.345555790130e+01
1.215000000000e+02 -2.232892195313e-02 3.319122209190e-04 2.342077191553e+01
1.217500000000e+02 -2.231315321383e-02 3.319127800646e-04 2.338629191046e+01
1.220000000000e+02 -2.230979335336e-02 3.319809751958e-04 2.335220865748e+01
1.222500000000e+02 -2.231889604537e-02 3.321184601444e-04 2.331860916635e+01
1.225000000000e+02 -2.234037751191e-02 3.323257944380e-04 2.328557505440e+01
1.227500000000e+02 -2.237402118649e-02 3.326025317019e-04 2.325318123379e+01
1.230000000000e+02 -2.241947792656e-02 3.329472166364e-04 2.322149474939e+01
1.232500000000e+02 -2.247627432658e-02 3.333574136742e-04 2.319057397060e+01
1.235000000000e+02 -2.254381875678e-02 3.338297563418e-04 2.316046801971e+01
1.237500000000e+02 -2.262140943744e-02 3.343600221657e-04 2.313121651575e+01
1.240000000000e+02 -2.270824734985e-02 3.349432480459e-04 2.310284959040e+01
1.242500000000e+02 -2.280344501233e-02 3.355738472392e-04 2.307538817466e+01
1.245000000000e+02 -2.290604154090e-02 3.362456757420e-04 2.304884448174e+01
1.247500000000e+02 -2.301501333953e-02 3.369522001350e-04 2.302322273396e+01
1.250000000000e+02 -2.312928978200e-02 3.376866486797e-04 2.299851994957e+01
1.252500000000e+02 -2.324776507861e-02 3.384421339319e-04 2.297472693545e+01
1.255000000000e+02 -2.336931344690e-02 3.392117766388e-04 2.295182918583e+01
1.257500000000e+02 -2.349280115788e-02 3.399888137888e-04 2.292980794239e+01
1.260000000000e+02 -2.361710081704e-02 3.407667084000e-04 2.290864101133e+01
1.262500000000e+02 -2.374110310704e-02 3.415392399369e-04 2.288830371381e+01
1.265000000000e+02 -2.386372932035e-02 3.423005825482e-04 2.286876945031e+01
1.267500000000e+02 -2.398394236273e-02 3.430453638260e-04 2.285001038068e+01
1.270000000000e+02 -2.410075795112e-02 3.437686994223e-04 2.283199775557e+01
1.272500000000e+02 -2.421325412219e-02 3.444661945289e-04 2.281470204136e+01
1.275000000000e+02 -2.432058070484e-02 3.451340427334e-04 2.279809312060e+01
1.277500000000e+02 -2.442196577813e-02 3.457689989560e-04 2.278213996945e+01
1.280000000000e+02 -2.451672355241e-02 3.463683141750e-04 2.276681060439e+01
1.282500000000e+02 -2.460425831365e-02 3.469299124691e-04 2.275207149220e+01
1.285000000000e+02 -2.468406894128e-02 3.474521822769e-04 2.273788734106e+01
1.287500000000e+02 -2.475574864511e-02 3.479339060062e-04 2.272422040117e+01
1.290000000000e+02 -2.481898708970e-02 3.483742742667e-04 2.271103022802e+01
1.292500000000e+02 -2.487356808039e-02 3.487728684256e-04 2.269827319894e+01
1.295000000000e+02 -2.491936579635e-02 3.491296732850e-04 2.268590211081e+01
1.297500000000e+02 -2.495634231756e-02 3.494448485997e-04 2.267386622139e+01
1.300000000000e+02 -2.498454200521e-02 3.497187413120e-04 2.266211114982e+01
1.302500000000e+02 -2.500408447272e-02 3.499518936757e-04 2.265057892656e+01
1.305000000000e+02 -2.501515976275e-02 3.501450407112e-04 2.263920859344e+01
1.307500000000e+02 -2.501801968413e-02 3.502990765688e-04 2.262793660080e+01
1.310000000000e+02 -2.501297095972e-02 3.504149924354e-04 2.261669762571e+01
1.312500000000e+02 -2.500036634952e-02 3.504938770535e-04 2.260542529530e+01
1.315000000000e+02 -2.498059917705e-02 3.505369090931e-04 2.259405345510e+01
1.317500000000e+02 -2.495409506071e-02 3.505453060919e-04 2.258251713901e+01
1.320000000000e+02 -2.492130561695e-02 3.505203245268e-04 2.257075376686e+01
1.322500000000e+02 -2.488270239404e-02 3.504632727911e-04 2.255870435454e+01
1.325000000000e+02 -2.483877172523e-02 3.503754107886e-04 2.254631470189e+01
1.327500000000e+02 -2.479000888412e-02 3.502580139100e-04 2.253353632137e+01
1.330000000000e+02 -2.473691510032e-02 3.501124351742e-04 2.252032767003e+01
1.332500000000e+02 -2.467999297105e-02 3.499400180017e-04 2.250665480215e+01
1.335000000000e+02 -2.461974408537e-02 3.497420707467e-04 2.249249208008e+01
1.337500000000e+02 -2.455666649706e-02 3.495199044970e-04 2.247782260912e+01
1.340000000000e+02 -2.449125277306e-02 3.492747757771e-04 2.246263849525e+01
1.342500000000e+02 -2.442398855967e-02 3.490078191231e-04 2.244694084789e+01
1.345000000000e+02 -2.435535144269e-02 3.487202667863e-04 2.243073958865e+01
1.347500000000e+02 -2.428581075839e-02 3.484133798271e-04 2.241405306958e+01
1.350000000000e+02 -2.421582698329e-02 3.480883190881e-04 2.239690732728e+01
1.352500000000e+02 -2.414585242473e-02 3.477460854770e-04 2.237933555048e+01
1.355000000000e+02 -2.407633110647e-02 3.473877183487e-04 2.236137701916e+01
1.357500000000e+02 -2.400769951505e-02 3.470143654201e-04 2.234307615964e+01
1.360000000000e+02 -2.394038733081e-02 3.466271558436e-04 2.232448148133e+01
1.362500000000e+02 -2.387481811596e-02 3.462272562475e-04 2.230564455232e+01
1.365000000000e+02 -2.381141014798e-02 3.458159348513e-04 2.228661881869e+01
1.367500000000e+02 -2.375057643795e-02 3.453944492670e-04 2.226745883500e+01
1.370000000000e+02 -2.369272478118e-02 3.449641922678e-04 2.224821927360e+01
1.372500000000e+02 -2.363825759701e-02 3.445267181156e-04 2.222895411578e+01
1.375000000000e+02 -2.358756903960e-02 3.440837374248e-04 2.220971625492e+01
1.377500000000e+02 -2.354104440278e-02 3.436371261653e-04 2.219055686934e+01
1.380000000000e+02 -2.349905525827e-02 3.431889332407e-04 2.217152539940e+01
1.382500000000e+02 -2.346195728676e-02 3.427413835569e-04 2.215266930997e+01
1.385000000000e+02 -2.343008271686e-02 3.422968581634e-04 2.213403438328e+01
1.387500000000e+02 -2.340373611051e-02 3.418578847343e-04 2.211566485618e+01
1.390000000000e+02 -2.338318663296e-02 3.414270908298e-04 2.209760389256e+01
1.392500000000e+02 -2.336865940952e-02 3.410071998308e-04 2.207989412163e+01
1.395000000000e+02 -2.336032993663e-02 3.406009923757e-04 2.206257810289e+01
1.397500000000e+02 -2.335831308532e-02 3.402112063297e-04 2.204569903527e+01
1.400000000000e+02 -2.336265800618e-02 3.398404963652e-04 2.202930122922e+01
1.402500000000e+02 -2.337333782720e-02 3.394913612025e-04 2.201343075612e+01
1.405000000000e+02 -2.339024596731e-02 3.391660877830e-04 2.199813580631e+01
1.407500000000e+02 -2.341318786135e-02 3.388666701351e-04 2.198346716034e+01
1.410000000000e+02 -2.344187981207e-02 3.385947561298e-04 2.196947833347e+01
1.412500000000e+02 -2.347594410798e-02 3.383515696390e-04 2.195622577167e+01
1.415000000000e+02 -2.351491117868e-02 3.381378611373e-04 2.194376873636e+01
1.417500000000e+02 -2.355821898963e-02 3.379539036472e-04 2.193216920878e+01
1.420000000000e+02 -2.360521927481e-02 3.377994284252e-04 2.192149151023e+01
1.422500000000e+02 -2.365518158141e-02 3.376737197127e-04 2.191180195871e+01
1.425000000000e+02 -2.370730336199e-02 3.375754312926e-04 2.190316829050e+01
1.427500000000e+02 -2.376071954232e-02 3.375026300664e-04 2.189565914282e+01
1.430000000000e+02 -2.381451669636e-02 3.374529402338e-04 2.188934337808e+01
1.432500000000e+02 -2.386774668961e-02 3.374235524293e-04 2.188428949367e+01
1.435000000000e+02 -2.391944354234e-02 3.374112614419e-04 2.188056498586e+01
1.437500000000e+02 -2.396864092829e-02 3.374125327523e-04 2.187823572853e+01
1.440000000000e+02 -2.401439037320e-02 3.374237186691e-04 2.187736548791e+01
1.442500000000e+02 -2.405578071935e-02 3.374410821685e-04 2.187801537829e+01
1.445000000000e+02 -2.409195651916e-02 3.374608355514e-04 2.188024352517e+01
1.447500000000e+02 -2.412213543222e-02 3.374792119294e-04 2.188410466708e+01
1.450000000000e+02 -2.414562502932e-02 3.374926421000e-04 2.188964995398e+01
1.452500000000e+02 -2.416183815572e-02 3.374978713998e-04 2.189692674048e+01
1.455000000000e+02 -2.417030509064e-02 3.374920504676e-04 2.190597843814e+01
1.457500000000e+02 -2.417068381524e-02 3.374727775317e-04 2.191684449139e+01
1.460000000000e+02 -2.416276659087e-02 3.374381072264e-04 2.192956031910e+01
1.462500000000e+02 -2.414648391048e-02 3.373866046099e-04 2.194415733053e+01
1.465000000000e+02 -2.412190381607e-02 3.373176201794e-04 2.196066290701e+01
1.467500000000e+02 -2.408922938068e-02 3.372309986617e-04 2.197910047325e+01
1.470000000000e+02 -2.404879201851e-02 3.371271627953e-04 2.199948948567e+01
1.472500000000e+02 -2.400104227715e-02 3.370071425197e-04 2.202184542195e+01
1.475000000000e+02 -2.394653802378e-02 3.368722739377e-04 2.204617977172e+01
1.477500000000e+02 -2.388592974553e-02 3.367242380907e-04 2.207249990999e+01
1.480000000000e+02 -2.381994529528e-02 3.365650885224e-04 2.210080906285e+01
1.482500000000e+02 -2.374937177382e-02 3.363971433688e-04 2.213110610398e+01
1.485000000000e+02 -2.367503914909e-02 3.362228660728e-04 2.216338536156e+01
1.487500000000e+02 -2.359780349720e-02 3.360447662643e-04 2.219763638540e+01
1.490000000000e+02 -2.351853113999e-02 3.358653134593e-04 2.223384368693e+01
1.492500000000e+02 -2.343808327251e-02 3.356868587992e-04 2.227198637903e+01
1.495000000000e+02 -2.335730458644e-02 3.355115768625e-04 2.231203796376e+01
1.497500000000e+02 -2.327701199354e-02 3.353414177472e-04 2.235396597502e+01
1.500000000000e+02 -2.319798689329e-02 3.351780813226e-04 2.239773170027e+01
1.502500000000e+02 -2.312096964853e-02 3.350230105222e-04 2.244328994625e+01
1.505000000000e+02 -2.304665680328e-02 3.348774394300e-04 2.249058884521e+01
1.507500000000e+02 -2.297570031321e-02 3.347423705735e-04 2.253956973795e+01
1.510000000000e+02 -2.290870901150e-02 3.346185864841e-04 2.259016714830e+01
1.512500000000e+02 -2.284625043429e-02 3.345068008817e-04 2.264230878977e+01
1.515000000000e+02 -2.278885596402e-02 3.344077180107e-04 2.269591580177e+01
1.517500000000e+02 -2.273702425540e-02 3.343221125313e-04 2.275090296093e+01
1.520000000000e+02 -2.269122583265e-02 3.342508421494e-04 2.280717907085e+01
1.522500000000e+02 -2.265190617346e-02 3.341949154543e-04 2.286464740194e+01
1.525000000000e+02 -2.261948959801e-02 3.341556283069e-04 2.292320631134e+01
1.527500000000e+02 -2.259437927838e-02 3.341345854338e-04 2.298274982751e+01
1.530000000000e+02 -2.257695792975e-02 3.341336886870e-04 2.304316841189e+01
1.532500000000e+02 -2.256758463349e-02 3.341551166585e-04 2.310434967132e+01
1.535000000000e+02 -2.256659120329e-02 3.342013149369e-04 2.316617918439e+01
1.537500000000e+02 -2.257427553114e-02 3.342748951653e-04 2.322854127040e+01
1.540000000000e+02 -2.259089372166e-02 3.343786165796e-04 2.329131981376e+01
1.542500000000e+02 -2.261665075922e-02 3.345153594536e-04 2.335439901719e+01
1.545000000000e+02 -2.265168982397e-02 3.346879524443e-04 2.341766415524e+01
1.547500000000e+02 -2.269608070795e-02 3.348989689494e-04 2.348100226979e+01
1.550000000000e+02 -2.274980950271e-02 3.351505586050e-04 2.354430279809e+01
1.552500000000e+02 -2.281276708694e-02 3.354444528145e-04 2.360745814944e+01
1.555000000000e+02 -2.288474086478e-02 3.357818847176e-04 2.367036420575e+01
1.557500000000e+02 -2.296540523171e-02 3.361633442062e-04 2.373292074317e+01
1.560000000000e+02 -2.305431697865e-02 3.365884946726e-04 2.379503178779e+01
1.562500000000e+02 -2.315091025275e-02 3.370561590065e-04 2.385660586963e+01
1.565000000000e+02 -2.325449725933e-02 3.375643178141e-04 2.391755624145e+01
1.567500000000e+02 -2.336426904996e-02 3.381100566415e-04 2.397780096342e+01
1.570000000000e+02 -2.347930237138e-02 3.386893013650e-04 2.403726299745e+01
1.572500000000e+02 -2.359856682602e-02 3.392970983679e-04 2.409587014187e+01
1.575000000000e+02 -2.372093813750e-02 3.399277795162e-04 2.415355502913e+01
1.577500000000e+02 -2.384521173786e-02 3.405749583048e-04 2.421025494532e+01
1.580000000000e+02 -2.397012115531e-02 3.412315613347e-04 2.426591177573e+01
1.582500000000e+02 -2.409435608138e-02 3.418900274718e-04 2.432047177643e+01
1.585000000000e+02 -2.421658387197e-02 3.425425256758e-04 2.437388544445e+01
1.587500000000e+02 -2.433547209707e-02 3.431811090133e-04 2.442610744397e+01
1.590000000000e+02 -2.444971107877e-02 3.437979111288e-04 2.447709637452e+01
1.592500000000e+02 -2.455803732417e-02 3.443853371032e-04 2.452681484593e+01
1.595000000000e+02 -2.465925534147e-02 3.449362529417e-04 2.457522932671e+01
1.597500000000e+02 -2.475225987087e-02 3.454441785138e-04 2.462231023969e+01
1.600000000000e+02 -2.483605590287e-02 3.459034590818e-04 2.466803210518e+01
1.602500000000e+02 -2.490977635599e-02 3.463094162105e-04 2.471237356427e+01
1.605000000000e+02 -2.497269705433e-02 3.466584876971e-04 2.475531761668e+01
1.607500000000e+02 -2.502424838229e-02 3.469482919373e-04 2.479685189701e+01
1.610000000000e+02 -2.506402359511e-02 3.471777940374e-04 2.483696877786e+01
1.612500000000e+02 -2.509178368487e-02 3.473472408471e-04 2.487566567992e+01
1.615000000000e+02 -2.510745863010e-02 3.474581625876e-04 2.491294524233e+01
1.617500000000e+02 -2.511114474241e-02 3.475133353340e-04 2.494881558301e+01
1.620000000000e+02 -2.510309877407e-02 3.475166732088e-04 2.498329030734e+01
1.622500000000e+02 -2.508372845022e-02 3.474731756008e-04 2.501638866557e+01
1.625000000000e+02 -2.505358017357e-02 3.473887860256e-04 2.504813553824e+01
1.627500000000e+02 -2.501332464263e-02 3.472701491426e-04 2.507856136633e+01
1.630000000000e+02 -2.496374027809e-02 3.471244768922e-04 2.510770209235e+01
1.632500000000e+02 -2.490569602231e-02 3.469593777677e-04 2.513559885991e+01
1.635000000000e+02 -2.484013291892e-02 3.467826491839e-04 2.516229783732e+01
1.637500000000e+02 -2.476804618954e-02 3.466020127077e-04 2.518784990719e+01
1.640000000000e+02 -2.469046807922e-02 3.464250444557e-04 2.521231033381e+01
1.642500000000e+02 -2.460845173973e-02 3.462590051155e-04 2.523573841281e+01
1.645000000000e+02 -2.452305678263e-02 3.461106873676e-04 2.525819707639e+01
1.647500000000e+02 -2.443533681795e-02 3.459863027106e-04 2.527975262989e+01
1.650000000000e+02 -2.434632929361e-02 3.458913981396e-04 2.530047425445e+01
1.652500000000e+02 -2.425704737982e-02 3.458307994464e-04 2.532043376409e+01
1.655000000000e+02 -2.416847406010e-02 3.458085821587e-04 2.533970526113e+01
1.657500000000e+02 -2.408155822475e-02 3.458280668820e-04 2.535836484529e+01
1.660000000000e+02 -2.399721245972e-02 3.458918376300e-04 2.537649030667e+01
1.662500000000e+02 -2.391631206004e-02 3.460017776906e-04 2.539416099753e+01
1.665000000000e+02 -2.383969517887e-02 3.461591015449e-04 2.541145740616e+01
1.667500000000e+02 -2.376816373916e-02 3.463644949034e-04 2.542846104649e+01
1.670000000000e+02 -2.370248447633e-02 3.466181375699e-04 2.544525414786e+01
1.672500000000e+02 -2.364338952615e-02 3.469197722570e-04 2.546191956211e+01
1.675000000000e+02 -2.359157657717e-02 3.472687923420e-04 2.547854022464e+01
1.677500000000e+02 -2.354770791051e-02 3.476643197311e-04 2.549519917529e+01
1.680000000000e+02 -2.351240841979e-02 3.481052633040e-04 2.551197889057e+01
1.682500000000e+02 -2.348626183028e-02 3.485903766693e-04 2.552896127564e+01
1.685000000000e+02 -2.346980589639e-02 3.491183058979e-04 2.554622687804e+01
1.687500000000e+02 -2.346352606333e-02 3.496876613222e-04 2.556385484932e+01
1.690000000000e+02 -2.346784792306e-02 3.502970046649e-04 2.558192204994e+01
1.692500000000e+02 -2.348312906046e-02 3.509448672032e-04 2.560050299361e+01
1.695000000000e+02 -2.350965042259e-02 3.516297567019e-04 2.561966888031e+01
1.697500000000e+02 -2.354760783923e-02 3.523501756359e-04 2.563948756327e+01
1.700000000000e+02 -2.359710331312e-02 3.531045562585e-04 2.566002256118e+01
1.702500000000e+02 -2.365813783417e-02 3.538912680329e-04 2.568133309879e+01
1.705000000000e+02 -2.373060468359e-02 3.547086195688e-04 2.570347315419e+01
1.707500000000e+02 -2.381428530702e-02 3.555548242729e-04 2.572649155426e+01
1.710000000000e+02 -2.390884584604e-02 3.564279632751e-04 2.575043146679e+01
1.712500000000e+02 -2.401383573414e-02 3.573259614650e-04 2.577532994726e+01
1.715000000000e+02 -2.412868963397e-02 3.582465529296e-04 2.580121826757e+01
1.717500000000e+02 -2.425273001523e-02 3.591872776740e-04 2.582812133390e+01
1.720000000000e+02 -2.438517287591e-02 3.601454717133e-04 2.585605787640e+01
1.722500000000e+02 -2.452513545381e-02 3.611182547219e-04 2.588504072866e+01
1.725000000000e+02 -2.467164504015e-02 3.621025185392e-04 2.591507641557e+01
1.727500000000e+02 -2.482365046878e-02 3.630949227838e-04 2.594616590121e+01
1.730000000000e+02 -2.498003359628e-02 3.640919137233e-04 2.597830417627e+01
1.732500000000e+02 -2.513962301598e-02 3.650897327083e-04 2.601148107147e+01
1.735000000000e+02 -2.530120738390e-02 3.660844489999e-04 2.604568087067e+01
1.737500000000e+02 -2.546355046923e-02 3.670719934822e-04 2.608088313503e+01
1.740000000000e+02 -2.562540543462e-02 3.680481497991e-04 2.611706238103e+01
1.742500000000e+02 -2.578553060618e-02 3.690086311102e-04 2.615418850434e+01
1.745000000000e+02 -2.594270472600e-02 3.699491357216e-04 2.619222717200e+01
1.747500000000e+02 -2.609574135430e-02 3.708653986755e-04 2.623113952775e+01
1.750000000000e+02 -2.624350340253e-02 3.717532358058e-04 2.627088254354e+01
1.752500000000e+02 -2.638491690618e-02 3.726085484445e-04 2.631140935337e+01
1.755000000000e+02 -2.651898320660e-02 3.734276461438e-04 2.635266889061e+01
1.757500000000e+02 -2.664479034653e-02 3.742071272955e-04 2.639460619894e+01
1.760000000000e+02 -2.676152352832e-02 3.749440053579e-04 2.643716270079e+01
1.762500000000e+02 -2.686847432906e-02 3.756355566963e-04 2.648027582877e+01
1.765000000000e+02 -2.696504846881e-02 3.762795925686e-04 2.652387936695e+01
1.767500000000e+02 -2.705077113510e-02 3.768745285380e-04 2.656790336788e+01
1.770000000000e+02 -2.712529094720e-02 3.774193673740e-04 2.661227447821e+01
1.772500000000e+02 -2.718838229012e-02 3.779137212422e-04 2.665691560002e+01
1.775000000000e+02 -2.723994593016e-02 3.783578508086e-04 2.670174622643e+01
1.777500000000e+02 -2.728000754852e-02 3.787526606317e-04 2.674668246440e+01
1.780000000000e+02 -2.730871518797e-02 3.790996833863e-04 2.679163705872e+01
1.782500000000e+02 -2.732633521495e-02 3.794010529507e-04 2.683651973673e+01
1.785000000000e+02 -2.733324699510e-02 3.796594633457e-04 2.688123696469e+01
1.787500000000e+02 -2.732993642959e-02 3.798781178869e-04 2.692569231618e+01
1.790000000000e+02 -2.731698864864e-02 3.800606666060e-04 2.696978655591e+01
1.792500000000e+02 -2.729507983303e-02 3.802111374279e-04 2.701341778988e+01
1.795000000000e+02 -2.726496845704e-02 3.803338566557e-04 2.705648159166e+01
1.797500000000e+02 -2.722748600284e-02 3.804333571417e-04 2.709887137164e+01
1.800000000000e+02 -2.718352717852e-02 3.805143520250e-04 2.714047828827e+01
1.802500000000e+02 -2.713403983300e-02 3.805816137164e-04 2.718119165230e+01
1.805000000000e+02 -2.708001403305e-02 3.806398907507e-04 2.722089909917e+01
1.807500000000e+02 -2.702247065023e-02 3.806938391248e-04 2.725948679951e+01
1.810000000000e+02 -2.696244984552e-02 3.807479615762e-04 2.729683985674e+01
1.812500000000e+02 -2.690099820833e-02 3.808065254400e-04 2.733284238203e+01
1.815000000000e+02 -2.683915601821e-02 3.808734887667e-04 2.736737795667e+01
1.817500000000e+02 -2.677794408409e-02 3.809524626842e-04 2.740032992157e+01
1.820000000000e+02 -2.671835062956e-02 3.810466536651e-04 2.743158188539e+01
1.822500000000e+02 -2.666131722318e-02 3.811588063317e-04 2.746101800704e+01
1.825000000000e+02 -2.660772594604e-02 3.812911646141e-04 2.748852359464e+01
1.827500000000e+02 -2.655838703094e-02 3.814454393115e-04 2.751398572897e+01
1.830000000000e+02 -2.651402644941e-02 3.816227661839e-04 2.753729375304e+01
1.832500000000e+02 -2.647527638201e-02 3.818237076421e-04 2.755834013779e+01
1.835000000000e+02 -2.644266532521e-02 3.820482397704e-04 2.757702110727e+01
1.837500000000e+02 -2.641661169043e-02 3.822957486155e-04 2.759323761976e+01
1.840000000000e+02 -2.639741835736e-02 3.825650397527e-04 2.760689613864e+01
1.842500000000e+02 -2.638527088353e-02 3.828543664414e-04 2.761790969183e+01
1.845000000000e+02 -2.638023670507e-02 3.831614606754e-04 2.762619881360e+01
1.847500000000e+02 -2.638226674006e-02 3.834835727439e-04 2.763169252505e+01
1.850000000000e+02 -2.639120035925e-02 3.838175294911e-04 2.763432942288e+01
1.852500000000e+02 -2.640677053889e-02 3.841597804459e-04 2.763405858065e+01
1.855000000000e+02 -2.642861231102e-02 3.845064665290e-04 2.763084057224e+01
1.857500000000e+02 -2.645627079595e-02 3.848534729122e-04 2.762464825494e+01
1.860000000000e+02 -2.648921204477e-02 3.851965006772e-04 2.761546761014e+01
1.862500000000e+02 -2.652683291874e-02 3.855311150869e-04 2.760329830463e+01
1.865000000000e+02 -2.656847300430e-02 3.858528130259e-04 2.758815424819e+01
1.867500000000e+02 -2.661342492428e-02 3.861570647032e-04 2.757006383658e+01
1.870000000000e+02 -2.666094629746e-02 3.864393837909e-04 2.754907014755e+01
1.872500000000e+02 -2.671026946835e-02 3.866953141242e-04 2.752523079239e+01
1.875000000000e+02 -2.676061246725e-02 3.869204588263e-04 2.749861770897e+01
1.877500000000e+02 -2.681118774343e-02 3.871106877931e-04 2.746931658853e+01
1.880000000000e+02 -2.686121199139e-02 3.872620135626e-04 2.743742625955e+01
1.882500000000e+02 -2.690991390438e-02 3.873706353781e-04 2.740305770260e+01
1.885000000000e+02 -2.695654345643e-02 3.874329953181e-04 2.736633306837e+01
1.887500000000e+02 -2.700037843540e-02 3.874458364328e-04 2.732738435511e+01
1.890000000000e+02 -2.704073140414e-02 3.874061929848e-04 2.728635206667e+01
1.892500000000e+02 -2.707695626148e-02 3.873113528864e-04 2.724338379829e+01
1.895000000000e+02 -2.710845328388e-02 3.871590113032e-04 2.719863256604e+01
1.897500000000e+02 -2.713467445699e-02 3.869472814734e-04 2.715225537069e+01
1.900000000000e+02 -2.715512756605e-02 3.866746848052e-04 2.710441148597e+01
1.902500000000e+02 -2.716938085655e-02 3.863401929871e-04 2.705526097198e+01
1.905000000000e+02 -2.717706615381e-02 3.859432481535e-04 2.700496327423e+01
1.907500000000e+02 -2.717788113160e-02 3.854837832554e-04 2.695367573182e+01
1.910000000000e+02 -2.717159131038e-02 3.849622306098e-04 2.690155240330e+01
1.912500000000e+02 -2.715803119863e-02 3.843795219916e-04 2.684874309115e+01
1.915000000000e+02 -2.713710471796e-02 3.837370924251e-04 2.679539228101e+01
1.917500000000e+02 -2.710878489193e-02 3.830368627232e-04 2.674163854672e+01
1.920000000000e+02 -2.707311264944e-02 3.822812295312e-04 2.668761397149e+01
1.922500000000e+02 -2.703019496238e-02 3.814730437044e-04 2.663344395247e+01
1.925000000000e+02 -2.698020255153e-02 3.806155850362e-04 2.657924685944e+01
1.927500000000e+02 -2.692336655023e-02 3.797124642081e-04 2.652513417593e+01
1.930000000000e+02 -2.685997493451e-02 3.787677143628e-04 2.647121057948e+01
1.932500000000e+02 -2.679036850881e-02 3.777857584314e-04 2.641757435128e+01
1.935000000000e+02 -2.671493629107e-02 3.767712648294e-04 2.636431751318e+01
1.937500000000e+02 -2.663410903781e-02 3.757290748436e-04 2.631152638013e+01
1.940000000000e+02 -2.654835395229e-02 3.746641925344e-04 2.625928193600e+01
1.942500000000e+02 -2.645816885869e-02 3.735817762932e-04 2.620766027306e+01
1.945000000000e+02 -2.636407593294e-02 3.724870724613e-04 2.615673293278e+01
1.947500000000e+02 -2.626661547963e-02 3.713852882415e-04 2.610656739680e+01
1.950000000000e+02 -2.616633945758e-02 3.702814792809e-04 2.605722712896e+01
1.952500000000e+02 -2.606380504663e-02 3.691806061048e-04 2.600877191060e+01
1.955000000000e+02 -2.595956869432e-02 3.680874371742e-04 2.596125788367e+01
1.957500000000e+02 -2.585418059202e-02 3.670064796849e-04 2.591473756068e+01
1.960000000000e+02 -2.574817942119e-02 3.659419120266e-04 2.586925968268e+01
1.962500000000e+02 -2.564208695514e-02 3.648974671830e-04 2.582486919595e+01
1.965000000000e+02 -2.553640460517e-02 3.638766069586e-04 2.578160677601e+01
1.967500000000e+02 -2.543160922236e-02 3.628823427696e-04 2.573950866728e+01
1.970000000000e+02 -2.532815049913e-02 3.619171801858e-04 2.569860623311e+01
1.972500000000e+02 -2.522644798296e-02 3.609831586741e-04 2.565892569631e+01
1.975000000000e+02 -2.512689045532e-02 3.600818322129e-04 2.562048749065e+01
1.977500000000e+02 -2.502983369740e-02 3.592143484855e-04 2.558330608013e+01
1.980000000000e+02 -2.493560146076e-02 3.583813352706e-04 2.554738930183e+01
1.982500000000e+02 -2.484448499490e-02 3.575829926348e-04 2.551273819798e+01
1.985000000000e+02 -2.475674560102e-02 3.568192271856e-04 2.547934641841e+01
1.987500000000e+02 -2.467261561240e-02 3.560896767857e-04 2.544720012967e+01
1.990000000000e+02 -2.459230184389e-02 3.553937410043e-04 2.541627750612e+01
1.992500000000e+02 -2.451598755765e-02 3.547306514842e-04 2.538654873294e+01
1.995000000000e+02 -2.444383626280e-02 3.540995524232e-04 2.535797565766e+01
1.997500000000e+02 -2.437599416415e-02 3.534995771255e-04 2.533051188854e+01
2.000000000000e+02 -2.431259349379e-02 3.529299068235e-04 2.530410261541e+01
2.002500000000e+02 -2.425375467675e-02 3.523898189508e-04 2.527868483956e+01
2.005000000000e+02 -2.419958866994e-02 3.518787416026e-04 2.525418746564e+01
2.007500000000e+02 -2.415019856699e-02 3.513962899965e-04 2.523053150825e+01
2.010000000000e+02 -2.410568023319e-02 3.509422935626e-04 2.520763055390e+01
2.012500000000e+02 -2.406612268313e-02 3.505168359763e-04 2.518539108526e+01
2.015000000000e+02 -2.403160729897e-02 3.501202274084e-04 2.516371313170e+01
2.017500000000e+02 -2.400220612177e-02 3.497529380598e-04 2.514249081461e+01
2.020000000000e+02 -2.397797954518e-02 3.494156775064e-04 2.512161316265e+01
2.022500000000e+02 -2.395897226450e-02 3.491094111756e-04 2.510096488472e+01
2.025000000000e+02 -2.394520996785e-02 3.488351575729e-04 2.508042733484e+01
2.027500000000e+02 -2.393669422742e-02 3.485940359415e-04 2.505987947871e+01
2.030000000000e+02 -2.393339835680e-02 3.483871287140e-04 2.503919897496e+01
2.032500000000e+02 -2.393526192304e-02 3.482153317237e-04 2.501826330127e+01
2.035000000000e+02 -2.394218600969e-02 3.480794641861e-04 2.499695089279e+01
2.037500000000e+02 -2.395402759757e-02 3.479801489988e-04 2.497514235340e+01
2.040000000000e+02 -2.397059528293e-02 3.479177321382e-04 2.495272162693e+01
2.042500000000e+02 -2.399164586336e-02 3.478922194589e-04 2.492957712032e+01
2.045000000000e+02 -2.401688021109e-02 3.479032197265e-04 2.490560289839e+01
2.047500000000e+02 -2.404594264896e-02 3.479498986728e-04 2.488069963524e+01
2.050000000000e+02 -2.407841905725e-02 3.480309376374e-04 2.485477567796e+01
2.052500000000e+02 -2.411383796674e-02 3.481444854728e-04 2.482774786477e+01
2.055000000000e+02 -2.415167287245e-02 3.482881722354e-04 2.479954218593e+01
2.057500000000e+02 -2.419134498834e-02 3.484591251406e-04 2.477009449408e+01
2.060000000000e+02 -2.423222892277e-02 3.486539187098e-04 2.473935087818e+01
2.062500000000e+02 -2.427365947617e-02 3.488685977616e-04 2.470726785552e+01
2.065000000000e+02 -2.431493870306e-02 3.490987156196e-04 2.467381261944e+01
2.067500000000e+02 -2.435534590835e-02 3.493393766502e-04 2.463896291058e+01
2.070000000000e+02 -2.439414841862e-02 3.495852900126e-04 2.460270670586e+01
2.072500000000e+02 -2.443061337133e-02 3.498308429539e-04 2.456504201841e+01
2.075000000000e+02 -2.446402067759e-02 3.500701592325e-04 2.452597628673e+01
2.077500000000e+02 -2.449367678285e-02 3.502971766852e-04 2.448552581761e+01
2.080000000000e+02 -2.451892816340e-02 3.505057363726e-04 2.444371495718e+01
2.082500000000e+02 -2.453917599915e-02 3.506897064287e-04 2.440057550108e+01
2.085000000000e+02 -2.455388970012e-02 3.508430802072e-04 2.435614575352e+01
2.087500000000e+02 -2.456262054581e-02 3.509600780374e-04 2.431046975455e+01
2.090000000000e+02 -2.456501335879e-02 3.510352486731e-04 2.426359632184e+01
2.092500000000e+02 -2.456081887253e-02 3.510635798345e-04 2.421557843864e+01
2.095000000000e+02 -2.454990261322e-02 3.510405962349e-04 2.416647236844e+01
2.097500000000e+02 -2.453225269352e-02 3.509624558171e-04 2.411633699121e+01
2.100000000000e+02 -2.450798547324e-02 3.508260392779e-04 2.406523321416e+01
2.102500000000e+02 -2.447734686153e-02 3.506290204844e-04 2.401322329494e+01
2.105000000000e+02 -2.444071376973e-02 3.503699410397e-04 2.396037057944e+01
2.107500000000e+02 -2.439858969693e-02 3.500482659540e-04 2.390673899252e+01
2.110000000000e+02 -2.435159832245e-02 3.496644212295e-04 2.385239276577e+01
2.112500000000e+02 -2.430047431644e-02 3.492197740688e-04 2.379739623904e+01
2.115000000000e+02 -2.424604925639e-02 3.487166539498e-04 2.374181354399e+01
2.117500000000e+02 -2.418923817415e-02 3.481583705894e-04 2.368570867488e+01
2.120000000000e+02 -2.413102013346e-02 3.475491583322e-04 2.362914524383e+01
2.122500000000e+02 -2.407241876811e-02 3.468941226238e-04 2.357218646579e+01
2.125000000000e+02 -2.401447921858e-02 3.461991600534e-04 2.351489493958e+01
2.127500000000e+02 -2.395824649366e-02 3.454708775973e-04 2.345733276014e+01
2.130000000000e+02 -2.390474062852e-02 3.447164768537e-04 2.339956132425e+01
2.132500000000e+02 -2.385493193359e-02 3.439436271900e-04 2.334164111818e+01
2.135000000000e+02 -2.380971836482e-02 3.431603345715e-04 2.328363182310e+01
2.137500000000e+02 -2.376990141123e-02 3.423747830688e-04 2.322559192574e+01
2.140000000000e+02 -2.373616545281e-02 3.415951791376e-04 2.316757883935e+01
2.142500000000e+02 -2.370905820810e-02 3.408295997447e-04 2.310964856740e+01
2.145000000000e+02 -2.368897472481e-02 3.400858262590e-04 2.305185570463e+01
2.147500000000e+02 -2.367614363510e-02 3.393711865257e-04 2.299425346329e+01
2.150000000000e+02 -2.367061741855e-02 3.386923864024e-04 2.293689347804e+01
2.152500000000e+02 -2.367226591459e-02 3.380553508274e-04 2.287982608701e+01
2.155000000000e+02 -2.368077474529e-02 3.374651346852e-04 2.282310026015e+01
2.157500000000e+02 -2.369564724980e-02 3.369259342644e-04 2.276676402779e+01
2.160000000000e+02 -2.371621128584e-02 3.364408685904e-04 2.271086458158e+01
2.162500000000e+02 -2.374162904163e-02 3.360119089585e-04 2.265544886026e+01
2.165000000000e+02 -2.377091226582e-02 3.356398888047e-04 2.260056382703e+01
2.167500000000e+02 -2.380294019173e-02 3.353244337786e-04 2.254625705345e+01
2.170000000000e+02 -2.383648038476e-02 3.350640605629e-04 2.249257733901e+01
2.172500000000e+02 -2.387021387972e-02 3.348562375510e-04 2.243957508874e+01
2.175000000000e+02 -2.390276074207e-02 3.346974445091e-04 2.238730305116e+01
2.177500000000e+02 -2.393270984211e-02 3.345831684934e-04 2.233581660870e+01
2.180000000000e+02 -2.395864722883e-02 3.345081749540e-04 2.228517436812e+01
2.182500000000e+02 -2.397918664092e-02 3.344666842768e-04 2.223543839759e+01
2.185000000000e+02 -2.399299995919e-02 3.344523376882e-04 2.218667432675e+01
2.187500000000e+02 -2.399884601013e-02 3.344584120540e-04 2.213895155424e+01
2.190000000000e+02 -2.399559952358e-02 3.344780108215e-04 2.209234289644e+01
2.192500000000e+02 -2.398227708364e-02 3.345043158345e-04 2.204692446684e+01
2.195000000000e+02 -2.395806168670e-02 3.345305630166e-04 2.200277495725e+01
2.197500000000e+02 -2.392232362411e-02 3.345502062873e-04 2.195997512477e+01
2.200000000000e+02 -2.387463885686e-02 3.345572279308e-04 2.191860684812e+01
2.202500000000e+02 -2.381480309844e-02 3.345462174416e-04 2.187875203437e+01
2.205000000000e+02 -2.374284272170e-02 3.345124691895e-04 2.184049162957e+01
2.207500000000e+02 -2.365902100999e-02 3.344520735724e-04 2.180390430629e+01
2.210000000000e+02 -2.356383999924e-02 3.343619888962e-04 2.176906509058e+01
2.212500000000e+02 -2.345803916881e-02 3.342400941974e-04 2.173604420621e+01
2.215000000000e+02 -2.334258899574e-02 3.340852179353e-04 2.170490571281e+01
2.217500000000e+02 -2.321868055618e-02 3.338971452848e-04 2.167570620526e+01
2.220000000000e+02 -2.308771188582e-02 3.336766074399e-04 2.164849386473e+01
2.222500000000e+02 -2.295126976732e-02 3.334252520373e-04 2.162330740999e+01
2.225000000000e+02 -2.281110764887e-02 3.331455985065e-04 2.160017522552e+01
2.227500000000e+02 -2.266912170889e-02 3.328409830249e-04 2.157911493344e+01
2.230000000000e+02 -2.252732285926e-02 3.325154900761e-04 2.156013291556e+01
2.232500000000e+02 -2.238780718762e-02 3.321738796866e-04 2.154322422706e+01
2.235000000000e+02 -2.225272414509e-02 3.318215033109e-04 2.152837255631e+01
2.237500000000e+02 -2.212424461506e-02 3.314642229399e-04 2.151555071642e+01
2.240000000000e+02 -2.200452725324e-02 3.311083196459e-04 2.150472103196e+01
2.242500000000e+02 -2.189568508527e-02 3.307604044567e-04 2.149583609947e+01
2.245000000000e+02 -2.179975200488e-02 3.304273225734e-04 2.148883949372e+01
2.247500000000e+02 -2.171865062353e-02 3.301160618678e-04 2.148366695182e+01
2.250000000000e+02 -2.165416043879e-02 3.298336546283e-04 2.148024729679e+01
2.252500000000e+02 -2.160788761576e-02 3.295870633225e-04 2.147850359780e+01
2.255000000000e+02 -2.158123686420e-02 3.293830935913e-04 2.147835435548e+01
2.257500000000e+02 -2.157538509443e-02 3.292283414780e-04 2.147971448240e+01
2.260000000000e+02 -2.159125854731e-02 3.291290264204e-04 2.148249665950e+01
2.262500000000e+02 -2.162951183981e-02 3.290908855565e-04 2.148661223236e+01
2.265000000000e+02 -2.169051129405e-02 3.291190972461e-04 2.149197223087e+01
2.267500000000e+02 -2.177432145792e-02 3.292181040586e-04 2.149848832107e+01
2.270000000000e+02 -2.188069640430e-02 3.293915085896e-04 2.150607341395e+01
2.272500000000e+02 -2.200907455731e-02 3.296421571910e-04 2.151464266134e+01
2.275000000000e+02 -2.215857866106e-02 3.299718886957e-04 2.152411392839e+01
2.277500000000e+02 -2.232802082678e-02 3.303814493673e-04 2.153440815837e+01
2.280000000000e+02 -2.251591133369e-02 3.308704895767e-04 2.154545012638e+01
2.282500000000e+02 -2.272047319165e-02 3.314373605343e-04 2.155716866668e+01
2.285000000000e+02 -2.293966140779e-02 3.320791097588e-04 2.156949682623e+01
2.287500000000e+02 -2.317118577957e-02 3.327916164726e-04 2.158237253384e+01
2.290000000000e+02 -2.341253914428e-02 3.335695419364e-04 2.159573841152e+01
2.292500000000e+02 -2.366102812312e-02 3.344062809973e-04 2.160954246690e+01
2.295000000000e+02 -2.391380822251e-02 3.352939526605e-04 2.162373787959e+01
2.297500000000e+02 -2.416792084352e-02 3.362235409804e-04 2.163828368975e+01
2.300000000000e+02 -2.442033302353e-02 3.371850308905e-04 2.165314464295e+01
2.302500000000e+02 -2.466797832966e-02 3.381674941056e-04 2.166829160163e+01
2.305000000000e+02 -2.490779892402e-02 3.391592446830e-04 2.168370196472e+01
2.307500000000e+02 -2.513678743067e-02 3.401479786950e-04 2.169935947949e+01
2.310000000000e+02 -2.535202905289e-02 3.411209624899e-04 2.171525492347e+01
2.312500000000e+02 -2.555074164374e-02 3.420652429271e-04 2.173138579013e+01
2.315000000000e+02 -2.573031517514e-02 3.429678638442e-04 2.174775687530e+01
2.317500000000e+02 -2.588834775349e-02 3.438160674131e-04 2.176437983478e+01
2.320000000000e+02 -2.602268039275e-02 3.445975189100e-04 2.178127360837e+01
2.322500000000e+02 -2.613142651634e-02 3.453005090149e-04 2.179846377724e+01
2.325000000000e+02 -2.621300016237e-02 3.459141709530e-04 2.181598275639e+01
2.327500000000e+02 -2.626613764340e-02 3.464286585668e-04 2.183386890713e+01
2.330000000000e+02 -2.628991771678e-02 3.468353640813e-04 2.185216645768e+01
2.332500000000e+02 -2.628377382702e-02 3.471270573455e-04 2.187092433153e+01
2.335000000000e+02 -2.624750567323e-02 3.472980324007e-04 2.189019579752e+01
2.337500000000e+02 -2.618128141346e-02 3.473441802223e-04 2.191003702547e+01
2.340000000000e+02 -2.608563943869e-02 3.472631337013e-04 2.193050643919e+01
2.342500000000e+02 -2.596148208490e-02 3.470543751872e-04 2.195166336192e+01
2.345000000000e+02 -2.581006406616e-02 3.467190509133e-04 2.197356660386e+01
2.347500000000e+02 -2.563297943648e-02 3.462603181148e-04 2.199627358714e+01
2.350000000000e+02 -2.543213878737e-02 3.456830284613e-04 2.201983859425e+01
2.352500000000e+02 -2.520974758051e-02 3.449936480546e-04 2.204431191035e+01
2.355000000000e+02 -2.496827659740e-02 3.442002663900e-04 2.206973843816e+01
2.357500000000e+02 -2.471042822511e-02 3.433125263831e-04 2.209615642545e+01
2.360000000000e+02 -2.443910360294e-02 3.423412700140e-04 2.212359683291e+01
2.362500000000e+02 -2.415736373127e-02 3.412985609565e-04 2.215208233236e+01
2.365000000000e+02 -2.386838820747e-02 3.401973323736e-04 2.218162650658e+01
2.367500000000e+02 -2.357543472560e-02 3.390512429676e-04 2.221223375055e+01
2.370000000000e+02 -2.328179501039e-02 3.378745689954e-04 2.224389882452e+01
2.372500000000e+02 -2.299075284197e-02 3.366819194267e-04 2.227660696258e+01
2.375000000000e+02 -2.270554080138e-02 3.354880896895e-04 2.231033382503e+01
2.377500000000e+02 -2.242930060923e-02 3.343077094998e-04 2.234504628686e+01
2.380000000000e+02 -2.216504323366e-02 3.331550743862e-04 2.238070283762e+01
2.382500000000e+02 -2.191561147514e-02 3.320440534215e-04 2.241725414584e+01
2.385000000000e+02 -2.168364688995e-02 3.309879101482e-04 2.245464432755e+01
2.387500000000e+02 -2.147155875134e-02 3.299991173633e-04 2.249281166424e+01
2.390000000000e+02 -2.128149693870e-02 3.290891963600e-04 2.253168978790e+01
2.392500000000e+02 -2.111532924491e-02 3.282686410815e-04 2.257120846302e+01
2.395000000000e+02 -2.097462293377e-02 3.275468146873e-04 2.261129506208e+01
2.397500000000e+02 -2.086063004669e-02 3.269318523202e-04 2.265187528981e+01
2.400000000000e+02 -2.077427712712e-02 3.264305860615e-04 2.269287420436e+01
2.402500000000e+02 -2.071615954944e-02 3.260484863884e-04 2.273421710988e+01
2.405000000000e+02 -2.068653961261e-02 3.257896130854e-04 2.277583000542e+01
2.407500000000e+02 -2.068534893023e-02 3.256565796200e-04 2.281764058167e+01
2.410000000000e+02 -2.071219444111e-02 3.256505145145e-04 2.285957840606e+01
2.412500000000e+02 -2.076636827927e-02 3.257711051022e-04 2.290157529544e+01
2.415000000000e+02 -2.084686080256e-02 3.260165264164e-04 2.294356558861e+01
2.417500000000e+02 -2.095237770614e-02 3.263835207208e-04 2.298548590328e+01
2.420000000000e+02 -2.108135826696e-02 3.268673879983e-04 2.302727557566e+01
2.422500000000e+02 -2.123199819004e-02 3.274620726898e-04 2.306887625364e+01
2.425000000000e+02 -2.140227379209e-02 3.281601471059e-04 2.311023189168e+01
2.427500000000e+02 -2.158996934775e-02 3.289529114989e-04 2.315128828423e+01
2.430000000000e+02 -2.179270449363e-02 3.298305483878e-04 2.319199343013e+01
2.432500000000e+02 -2.200796607235e-02 3.307822173147e-04 2.323229678469e+01
2.435000000000e+02 -2.223313828073e-02 3.317961796943e-04 2.327214980277e+01
2.437500000000e+02 -2.246553673879e-02 3.328599487205e-04 2.331150530300e+01
2.440000000000e+02 -2.270244076997e-02 3.339604527012e-04 2.335031811411e+01
2.442500000000e+02 -2.294112761612e-02 3.350842139079e-04 2.338854502281e+01
2.445000000000e+02 -2.317890614120e-02 3.362175443124e-04 2.342614490167e+01
2.447500000000e+02 -2.341314962948e-02 3.373467316360e-04 2.346307926677e+01
2.450000000000e+02 -2.364132747219e-02 3.384582381878e-04 2.349931298506e+01
2.452500000000e+02 -2.386103653602e-02 3.395388977663e-04 2.353481428219e+01
2.455000000000e+02 -2.407002940504e-02 3.405761147832e-04 2.356955597452e+01
2.457500000000e+02 -2.426624140554e-02 3.415580452158e-04 2.360351548458e+01
2.460000000000e+02 -2.444781400833e-02 3.424737777142e-04 2.363667607880e+01
2.462500000000e+02 -2.461311588161e-02 3.433134838226e-04 2.366902686425e+01
2.465000000000e+02 -2.476076011624e-02 3.440685382511e-04 2.370056392237e+01
2.467500000000e+02 -2.488961765045e-02 3.447316881111e-04 2.373129014080e+01
2.470000000000e+02 -2.499882755909e-02 3.452971776016e-04 2.376121612907e+01
2.472500000000e+02 -2.508780233266e-02 3.457607363371e-04 2.379035979360e+01
2.475000000000e+02 -2.515623084407e-02 3.461196576994e-04 2.381874691747e+01
2.477500000000e+02 -2.520407585036e-02 3.463728211445e-04 2.384641041038e+01
2.480000000000e+02 -2.523156980790e-02 3.465206933438e-04 2.387339052171e+01
2.482500000000e+02 -2.523920451537e-02 3.465653217544e-04 2.389973374578e+01
2.485000000000e+02 -2.522772009385e-02 3.465102719294e-04 2.392549266450e+01
2.487500000000e+02 -2.519808819680e-02 3.463605393644e-04 2.395072456155e+01
2.490000000000e+02 -2.515149443720e-02 3.461224848832e-04 2.397549096411e+01
2.492500000000e+02 -2.508931555535e-02 3.458036973843e-04 2.399985607140e+01
2.495000000000e+02 -2.501309721588e-02 3.454127982567e-04 2.402388604398e+01
2.497500000000e+02 -2.492452837950e-02 3.449595724209e-04 2.404764765946e+01
2.500000000000e+02 -2.482541377878e-02 3.444546302819e-04 2.407120703538e+01
2.502500000000e+02 -2.471764739915e-02 3.439091737051e-04 2.409462886294e+01
2.505000000000e+02 -2.460318341109e-02 3.433348680611e-04 2.411797525761e+01
2.507500000000e+02 -2.448400703285e-02 3.427437131596e-04 2.414130479643e+01
2.510000000000e+02 -2.436210754223e-02 3.421478914730e-04 2.416467208912e+01
2.512500000000e+02 -2.423945036128e-02 3.415595841726e-04 2.418812712462e+01
2.515000000000e+02 -2.411794978252e-02 3.409906025157e-04 2.421171488239e+01
2.517500000000e+02 -2.399944528756e-02 3.404524397461e-04 2.423547543646e+01
2.520000000000e+02 -2.388567795348e-02 3.399560806843e-04 2.425944395119e+01
2.522500000000e+02 -2.377826876999e-02 3.395118226375e-04 2.428365091747e+01
2.525000000000e+02 -2.367870119564e-02 3.391291576228e-04 2.430812280643e+01
2.527500000000e+02 -2.358830423752e-02 3.388166439793e-04 2.433288261341e+01
2.530000000000e+02 -2.350823966705e-02 3.385817993325e-04 2.435795067381e+01
2.532500000000e+02 -2.343949119853e-02 3.384310867409e-04 2.438334548281e+01
2.535000000000e+02 -2.338285817842e-02 3.383698275328e-04 2.440908472722e+01
2.537500000000e+02 -2.333895113411e-02 3.384021375344e-04 2.443518618485e+01
2.540000000000e+02 -2.330819082078e-02 3.385309267231e-04 2.446166863327e+01
2.542500000000e+02 -2.329081089528e-02 3.387579111910e-04 2.448855280071e+01
2.545000000000e+02 -2.328686268277e-02 3.390836331466e-04 2.451586210210e+01
2.547500000000e+02 -2.329622311081e-02 3.395074582792e-04 2.454362332342e+01
2.550000000000e+02 -2.331860502881e-02 3.400276822185e-04 2.457186714546e+01
2.552500000000e+02 -2.335356949125e-02 3.406416901053e-04 2.460062850092e+01
2.555000000000e+02 -2.340054026740e-02 3.413458922849e-04 2.462994676513e+01
2.557500000000e+02 -2.345881956309e-02 3.421358308094e-04 2.465986575419e+01
2.560000000000e+02 -2.352760530319e-02 3.430062914905e-04 2.469043355875e+01
2.562500000000e+02 -2.360600892386e-02 3.439513939493e-04 2.472170218280e+01
2.565000000000e+02 -2.369307391979e-02 3.449647536609e-04 2.475372708532e+01
2.567500000000e+02 -2.378779403005e-02 3.460395413248e-04 2.478656647193e+01
2.570000000000e+02 -2.388913149922e-02 3.471685965030e-04 2.482028056234e+01
2.572500000000e+02 -2.399603509823e-02 3.483445233057e-04 2.485493069038e+01
2.575000000000e+02 -2.410745730859e-02 3.495598116519e-04 2.489057842259e+01
2.577500000000e+02 -2.422236988125e-02 3.508069444116e-04 2.492728444129e+01
2.580000000000e+02 -2.433977823723e-02 3.520784863518e-04 2.496510754014e+01
2.582500000000e+02 -2.445873514689e-02 3.533671742021e-04 2.500410364545e+01
2.585000000000e+02 -2.457835082470e-02 3.546660283919e-04 2.504432457812e+01
2.587500000000e+02 -2.469780312288e-02 3.559684146133e-04 2.508581723514e+01
2.590000000000e+02 -2.481634367461e-02 3.572679496267e-04 2.512862234733e+01
2.592500000000e+02 -2.493330406116e-02 3.585587270732e-04 2.517277378101e+01
2.595000000000e+02 -2.504809767741e-02 3.598353172705e-04 2.521829736522e+01
2.597500000000e+02 -2.516022224781e-02 3.610927923856e-04 2.526521035488e+01
2.600000000000e+02 -2.526925699749e-02 3.623267224164e-04 2.531352034529e+01
2.602500000000e+02 -2.537486081198e-02 3.635331665330e-04 2.536322494338e+01
2.605000000000e+02 -2.547676662885e-02 3.647086441039e-04 2.541431077600e+01
2.607500000000e+02 -2.557477653745e-02 3.658500697497e-04 2.546675339885e+01
2.610000000000e+02 -2.566875251226e-02 3.669549466453e-04 2.552051642871e+01
2.612500000000e+02 -2.575860808067e-02 3.680212175594e-04 2.557555170250e+01
2.615000000000e+02 -2.584429862864e-02 3.690470224520e-04 2.563179856028e+01
2.617500000000e+02 -2.592581213318e-02 3.700308145168e-04 2.568918428823e+01
2.620000000000e+02 -2.600315806484e-02 3.709713559960e-04 2.574762357375e+01
2.622500000000e+02 -2.607635759103e-02 3.718676660536e-04 2.580701925072e+01
2.625000000000e+02 -2.614543399712e-02 3.727189638389e-04 2.586726197398e+01
2.627500000000e+02 -2.621040384343e-02 3.735246504620e-04 2.592823126194e+01
2.630000000000e+02 -2.627127015855e-02 3.742842648779e-04 2.598979542606e+01
2.632500000000e+02 -2.632801639058e-02 3.749974623243e-04 2.605181291888e+01
2.635000000000e+02 -2.638060309771e-02 3.756640370106e-04 2.611413253217e+01
2.637500000000e+02 -2.642896515200e-02 3.762839162297e-04 2.617659502590e+01
2.640000000000e+02 -2.647301286317e-02 3.768571639567e-04 2.623903367664e+01
2.642500000000e+02 -2.651263375386e-02 3.773839982456e-04 2.630127575906e+01
2.645000000000e+02 -2.654769613352e-02 3.778648147154e-04 2.636314413511e+01
2.647500000000e+02 -2.657805515730e-02 3.783002095117e-04 2.642445815067e+01
2.650000000000e+02 -2.660355889178e-02 3.786910082111e-04 2.648503578438e+01
2.652500000000e+02 -2.662405672978e-02 3.790382933866e-04 2.654469472773e+01
2.655000000000e+02 -2.663940737730e-02 3.793434309253e-04 2.660325425905e+01
2.657500000000e+02 -2.664948788499e-02 3.796080929348e-04 2.666053712106e+01
2.660000000000e+02 -2.665420311881e-02 3.798342741466e-04 2.671637079106e+01
2.662500000000e+02 -2.665349492096e-02 3.800242761535e-04 2.677058937000e+01
2.665000000000e+02 -2.664735100470e-02 3.801806722369e-04 2.682303536072e+01
2.667500000000e+02 -2.663581303197e-02 3.803065642678e-04 2.687356087915e+01
2.670000000000e+02 -2.661898393497e-02 3.804053138281e-04 2.692202929164e+01
2.672500000000e+02 -2.659703529360e-02 3.804805667598e-04 2.696831671373e+01
2.675000000000e+02 -2.657021244327e-02 3.805362775489e-04 2.701231287923e+01
2.677500000000e+02 -2.653883896962e-02 3.805765567486e-04 2.705392232951e+01
2.680000000000e+02 -2.650332036827e-02 3.806056303848e-04 2.709306537009e+01
2.682500000000e+02 -2.646414361375e-02 3.806279000693e-04 2.712967839640e+01
2.685000000000e+02 -2.642187669054e-02 3.806478350507e-04 2.716371446829e+01
2.687500000000e+02 -2.637716531860e-02 3.806698838786e-04 2.719514335242e+01
2.690000000000e+02 -2.633072914948e-02 3.806984017049e-04 2.722395157131e+01
2.692500000000e+02 -2.628335408445e-02 3.807375603738e-04 2.725014182509e+01
2.695000000000e+02 -2.623588448189e-02 3.807912549941e-04 2.727373252642e+01
2.697500000000e+02 -2.618921380873e-02 3.808630883246e-04 2.729475709637e+01
2.700000000000e+02 -2.614427133958e-02 3.809562405345e-04 2.731326276545e+01
2.702500000000e+02 -2.610200995025e-02 3.810734003872e-04 2.732930954385e+01
2.705000000000e+02 -2.606339156785e-02 3.812167119618e-04 2.734296887908e+01
2.707500000000e+02 -2.602937138116e-02 3.813877253407e-04 2.735432221825e+01
2.710000000000e+02 -2.600088324077e-02 3.815873687713e-04 2.736345965986e+01
2.712500000000e+02 -2.597882180655e-02 3.818159072491e-04 2.737047824938e+01
2.715000000000e+02 -2.596402728442e-02 3.820729413998e-04 2.737548060336e+01
2.717500000000e+02 -2.595726940145e-02 3.823574102096e-04 2.737857336066e+01
2.720000000000e+02 -2.595923332885e-02 3.826676523862e-04 2.737986591368e+01
2.722500000000e+02 -2.597050480712e-02 3.830014104549e-04 2.737946886353e+01
2.725000000000e+02 -2.599155862768e-02 3.833558728020e-04 2.737749289498e+01
2.727500000000e+02 -2.602274933185e-02 3.837277591932e-04 2.737404777003e+01
2.730000000000e+02 -2.606430103925e-02 3.841133904970e-04 2.736924112146e+01
2.732500000000e+02 -2.611630214241e-02 3.845087868992e-04 2.736317768233e+01
2.735000000000e+02 -2.617870135485e-02 3.849097231637e-04 2.735595867553e+01
2.737500000000e+02 -2.625130377977e-02 3.853118324564e-04 2.734768089718e+01
2.740000000000e+02 -2.633377271419e-02 3.857107001199e-04 2.733843653702e+01
2.742500000000e+02 -2.642562874918e-02 3.861019536641e-04 2.732831241105e+01
2.745000000000e+02 -2.652625405025e-02 3.864813319620e-04 2.731738999189e+01
2.747500000000e+02 -2.663489595746e-02 3.868447490260e-04 2.730574476580e+01
2.750000000000e+02 -2.675067334493e-02 3.871883446376e-04 2.729344643401e+01
2.752500000000e+02 -2.687258353841e-02 3.875085177371e-04 2.728055834112e+01
2.755000000000e+02 -2.699951025356e-02 3.878019830723e-04 2.726713779380e+01
2.757500000000e+02 -2.713023204512e-02 3.880657766043e-04 2.725323553867e+01
2.760000000000e+02 -2.726343162799e-02 3.882972616138e-04 2.723889615539e+01
2.762500000000e+02 -2.739770651109e-02 3.884941174653e-04 2.722415755738e+01
2.765000000000e+02 -2.753157936843e-02 3.886543235099e-04 2.720905146873e+01
2.767500000000e+02 -2.766351099796e-02 3.887760967303e-04 2.719360293744e+01
2.770000000000e+02 -2.779191177146e-02 3.888579460824e-04 2.717783088576e+01
2.772500000000e+02 -2.791515706349e-02 3.888986075676e-04 2.716174767020e+01
2.775000000000e+02 -2.803159983583e-02 3.888969474731e-04 2.714535970732e+01
2.777500000000e+02 -2.813958865754e-02 3.888519549687e-04 2.712866709617e+01
2.780000000000e+02 -2.823748242332e-02 3.887627175645e-04 2.711166434177e+01
2.782500000000e+02 -2.832367155458e-02 3.886283979546e-04 2.709434006256e+01
2.785000000000e+02 -2.839659462669e-02 3.884482022888e-04 2.707667780637e+01
2.787500000000e+02 -2.845476222754e-02 3.882213764722e-04 2.705865585923e+01
2.790000000000e+02 -2.849677479811e-02 3.879471930926e-04 2.704024815799e+01
2.792500000000e+02 -2.852134718291e-02 3.876249661215e-04 2.702142425684e+01
2.795000000000e+02 -2.852732914873e-02 3.872540883669e-04 2.700214999078e+01
2.797500000000e+02 -2.851372507214e-02 3.868340161879e-04 2.698238817567e+01
2.800000000000e+02 -2.847971838392e-02 3.863643202018e-04 2.696209867780e+01
2.802500000000e+02 -2.842468579887e-02 3.858446759274e-04 2.694123947994e+01
2.805000000000e+02 -2.834821903110e-02 3.852749225818e-04 2.691976678453e+01
2.807500000000e+02 -2.825013882796e-02 3.846550873943e-04 2.689763577304e+01
2.810000000000e+02 -2.813050608032e-02 3.839854181012e-04 2.687480134869e+01
2.812500000000e+02 -2.798963447183e-02 3.832663993506e-04 2.685121829414e+01
2.815000000000e+02 -2.782809445411e-02 3.824987645151e-04 2.682684198768e+01
2.817500000000e+02 -2.764671397285e-02 3.816835064466e-04 2.680162907955e+01
2.820000000000e+02 -2.744657851606e-02 3.808218889357e-04 2.677553758500e+01
2.822500000000e+02 -2.722902271014e-02 3.799154450496e-04 2.674852750235e+01
2.825000000000e+02 -2.699561807013e-02 3.789659726286e-04 2.672056138299e+01
2.827500000000e+02 -2.674815950595e-02 3.779755313185e-04 2.669160432316e+01
2.830000000000e+02 -2.648864450117e-02 3.769464328561e-04 2.666162446729e+01
2.832500000000e+02 -2.621924922021e-02 3.758812295735e-04 2.663059345459e+01
2.835000000000e+02 -2.594230348384e-02 3.747827081190e-04 2.659848632016e+01
2.837500000000e+02 -2.566026061470e-02 3.736538780787e-04 2.656528193984e+01
2.840000000000e+02 -2.537566653160e-02 3.724979380936e-04 2.653096310005e+01
2.842500000000e+02 -2.509112726759e-02 3.713183008139e-04 2.649551689765e+01
2.845000000000e+02 -2.480927606598e-02 3.701186969772e-04 2.645893453421e+01
2.847500000000e+02 -2.453273995069e-02 3.689029697281e-04 2.642121168178e+01
2.850000000000e+02 -2.426410650846e-02 3.676752383705e-04 2.638234847892e+01
2.852500000000e+02 -2.400589300649e-02 3.664397146804e-04 2.634234988247e+01
2.855000000000e+02 -2.376051393755e-02 3.652007486589e-04 2.630122539774e+01
2.857500000000e+02 -2.353025390680e-02 3.639629217005e-04 2.625898940154e+01
2.860000000000e+02 -2.331724112026e-02 3.627310372929e-04 2.621566115282e+01
2.862500000000e+02 -2.312342317309e-02 3.615100793696e-04 2.617126477892e+01
2.865000000000e+02 -2.295054819626e-02 3.603051394720e-04 2.612582956802e+01
2.867500000000e+02 -2.280014348198e-02 3.591214512156e-04 2.607938957666e+01
2.870000000000e+02 -2.267350147149e-02 3.579643157100e-04 2.603198386230e+01
2.872500000000e+02 -2.257166590654e-02 3.568390717102e-04 2.598365628416e+01
2.875000000000e+02 -2.249542481396e-02 3.557510712600e-04 2.593445566384e+01
2.877500000000e+02 -2.244529925245e-02 3.547056205366e-04 2.588443521115e+01
2.880000000000e+02 -2.242154136679e-02 3.537079689118e-04 2.583365251000e+01
2.882500000000e+02 -2.242413554772e-02 3.527632291117e-04 2.578216946385e+01
2.885000000000e+02 -2.245279461803e-02 3.518761433697e-04 2.573005153197e+01
2.887500000000e+02 -2.250696624073e-02 3.510512303306e-04 2.567736754613e+01
2.890000000000e+02 -2.258584277890e-02 3.502927011934e-04 2.562418946079e+01
2.892500000000e+02 -2.268836398667e-02 3.496043316811e-04 2.557059135211e+01
2.895000000000e+02 -2.281323503896e-02 3.489894181412e-04 2.551664940233e+01
2.897500000000e+02 -2.295893332216e-02 3.484506712912e-04 2.546244073831e+01
2.900000000000e+02 -2.312372997812e-02 3.479901729540e-04 2.540804331309e+01
2.902500000000e+02 -2.330570064592e-02 3.476092727805e-04 2.535353470929e+01
2.905000000000e+02 -2.350275005449e-02 3.473085478420e-04 2.529899193437e+01
2.907500000000e+02 -2.371262641305e-02 3.470877054378e-04 2.524449025181e+01
2.910000000000e+02 -2.393294672369e-02 3.469455479060e-04 2.519010288463e+01
2.912500000000e+02 -2.416121618301e-02 3.468799109640e-04 2.513590016181e+01
2.915000000000e+02 -2.439485006973e-02 3.468876091871e-04 2.508194875861e+01
2.917500000000e+02 -2.463119975268e-02 3.469644228467e-04 2.502831141324e+01
2.920000000000e+02 -2.486757456841e-02 3.471050993758e-04 2.497504606362e+01
2.922500000000e+02 -2.510126812751e-02 3.473033616947e-04 2.492220567324e+01
2.925000000000e+02 -2.532958208402e-02 3.475518836873e-04 2.486983759196e+01
2.927500000000e+02 -2.554985180051e-02 3.478423574801e-04 2.481798336462e+01
2.930000000000e+02 -2.575947045155e-02 3.481655606391e-04 2.476667854062e+01
2.932500000000e+02 -2.595591571650e-02 3.485114384642e-04 2.471595239788e+01
2.935000000000e+02 -2.613677267844e-02 3.488692134795e-04 2.466582802807e+01
2.937500000000e+02 -2.629976131186e-02 3.492275172978e-04 2.461632226381e+01
2.940000000000e+02 -2.644275701261e-02 3.495745254013e-04 2.456744588246e+01
2.942500000000e+02 -2.656381761633e-02 3.498981347896e-04 2.451920375333e+01
2.945000000000e+02 -2.666120447565e-02 3.501861385279e-04 2.447159515470e+01
2.947500000000e+02 -2.673340120269e-02 3.504264098543e-04 2.442461410420e+01
2.950000000000e+02 -2.677913903930e-02 3.506071250265e-04 2.437824980233e+01
2.952500000000e+02 -2.679740848074e-02 3.507169452260e-04 2.433248704947e+01
2.955000000000e+02 -2.678748148555e-02 3.507452497053e-04 2.428730682966e+01
2.957500000000e+02 -2.674892269815e-02 3.506823323364e-04 2.424268684576e+01
2.960000000000e+02 -2.668159711700e-02 3.505195844939e-04 2.419860203123e+01
2.962500000000e+02 -2.658568423094e-02 3.502497076223e-04 2.415502526104e+01
2.965000000000e+02 -2.646167925324e-02 3.498668686290e-04 2.411192791787e+01
2.967500000000e+02 -2.631039063488e-02 3.493668132180e-04 2.406928038830e+01
2.970000000000e+02 -2.613294333531e-02 3.487470345651e-04 2.402705282224e+01
2.972500000000e+02 -2.593076792767e-02 3.480069074075e-04 2.398521562500e+01
2.975000000000e+02 -2.570558623733e-02 3.471476549672e-04 2.394373986155e+01
2.977500000000e+02 -2.545940127404e-02 3.461724527967e-04 2.390259797660e+01
2.980000000000e+02 -2.519447410440e-02 3.450863935038e-04 2.386176414025e+01
2.982500000000e+02 -2.491329762786e-02 3.438964496992e-04 2.382121450320e+01
2.985000000000e+02 -2.461857368394e-02 3.426113366822e-04 2.378092781376e+01
2.987500000000e+02 -2.431317832164e-02 3.412414778522e-04 2.374088553368e+01
2.990000000000e+02 -2.400012912793e-02 3.397987755432e-04 2.370107217966e+01
2.992500000000e+02 -2.368254676583e-02 3.382965815750e-04 2.366147531488e+01
2.995000000000e+02 -2.336361933313e-02 3.367495674193e-04 2.362208599457e+01
2.997500000000e+02 -2.304656079671e-02 3.351732942569e-04 2.358289866552e+01
3.000000000000e+02 -2.273457171980e-02 3.335840489816e-04 2.354391133756e+01
3.002500000000e+02 -2.243079889326e-02 3.319986332430e-04 2.350512539438e+01
3.005000000000e+02 -2.213829709278e-02 3.304341908398e-04 2.346654591416e+01
3.007500000000e+02 -2.185999094956e-02 3.289076695160e-04 2.342818142725e+01
3.010000000000e+02 -2.159863975410e-02 3.274358007792e-04 2.339004392290e+01
3.012500000000e+02 -2.135680395874e-02 3.260348708613e-04 2.335214883087e+01
3.015000000000e+02 -2.113681724981e-02 3.247204349170e-04 2.331451470942e+01
3.017500000000e+02 -2.094075839406e-02 3.235070993889e-04 2.327716347835e+01
3.020000000000e+02 -2.077043075146e-02 3.224083354318e-04 2.324012005970e+01
3.022500000000e+02 -2.062734362189e-02 3.214362834211e-04 2.320341235541e+01
3.025000000000e+02 -2.051270179398e-02 3.206016283319e-04 2.316707083305e+01
3.027500000000e+02 -2.042739328719e-02 3.199134502530e-04 2.313112868554e+01
3.030000000000e+02 -2.037198657494e-02 3.193791411126e-04 2.309562142956e+01
3.032500000000e+02 -2.034673385164e-02 3.190043148978e-04 2.306058646671e+01
3.035000000000e+02 -2.035156980029e-02 3.187927303437e-04 2.302606314856e+01
3.037500000000e+02 -2.038612184989e-02 3.187463046080e-04 2.299209227252e+01
3.040000000000e+02 -2.044972477712e-02 3.188651425790e-04 2.295871553184e+01
3.042500000000e+02 -2.054142784524e-02 3.191475146058e-04 2.292597555420e+01
3.045000000000e+02 -2.066001968233e-02 3.195899377272e-04 2.289391496834e+01
3.047500000000e+02 -2.080403904525e-02 3.201872242434e-04 2.286257647141e+01
3.050000000000e+02 -2.097180330830e-02 3.209326016893e-04 2.283200181616e+01
3.052500000000e+02 -2.116142244225e-02 3.218177872012e-04 2.280223188140e+01
3.055000000000e+02 -2.137082950271e-02 3.228331345371e-04 2.277330561930e+01
3.057500000000e+02 -2.159779645377e-02 3.239677279862e-04 2.274526013819e+01
3.060000000000e+02 -2.183996492211e-02 3.252095510388e-04 2.271812966782e+01
3.062500000000e+02 -2.209486357946e-02 3.265456090422e-04 2.269194569343e+01
3.065000000000e+02 -2.235993813662e-02 3.279621107890e-04 2.266673596040e+01
3.067500000000e+02 -2.263256981413e-02 3.294446044153e-04 2.264252471783e+01
3.070000000000e+02 -2.291010400405e-02 3.309781593036e-04 2.261933179759e+01
3.072500000000e+02 -2.318986981831e-02 3.325475126471e-04 2.259717298190e+01
3.075000000000e+02 -2.346920711184e-02 3.341372438001e-04 2.257605919428e+01
3.077500000000e+02 -2.374548734035e-02 3.357319011699e-04 2.255599701182e+01
3.080000000000e+02 -2.401613868237e-02 3.373161835647e-04 2.253698797694e+01
3.082500000000e+02 -2.427866790644e-02 3.388751961639e-04 2.251902926067e+01
3.085000000000e+02 -2.453068334578e-02 3.403944862211e-04 2.250211308655e+01
3.087500000000e+02 -2.476991733661e-02 3.418601819262e-04 2.248622754000e+01
3.090000000000e+02 -2.499424634195e-02 3.432591097466e-04 2.247135609989e+01
3.092500000000e+02 -2.520171268537e-02 3.445791067380e-04 2.245747846874e+01
3.095000000000e+02 -2.539054301467e-02 3.458089919050e-04 2.244457061374e+01
3.097500000000e+02 -2.555916348951e-02 3.469386584884e-04 2.243260484373e+01
3.100000000000e+02 -2.570621828100e-02 3.479592361737e-04 2.242155065846e+01
3.102500000000e+02 -2.583058111313e-02 3.488631344648e-04 2.241137486754e+01
3.105000000000e+02 -2.593136321617e-02 3.496439482419e-04 2.240204171730e+01
3.107500000000e+02 -2.600792538976e-02 3.502968771282e-04 2.239351378080e+01
3.110000000000e+02 -2.605988033498e-02 3.508185724757e-04 2.238575208328e+01
3.112500000000e+02 -2.608709073965e-02 3.512070755211e-04 2.237871621561e+01
3.115000000000e+02 -2.608967199566e-02 3.514618783264e-04 2.237236519062e+01
3.117500000000e+02 -2.606798452340e-02 3.515839012871e-04 2.236665752335e+01
3.120000000000e+02 -2.602262234542e-02 3.515754320352e-04 2.236155127604e+01
3.122500000000e+02 -2.595440762127e-02 3.514401147429e-04 2.235700483667e+01
3.125000000000e+02 -2.586437414348e-02 3.511828850204e-04 2.235297690061e+01
3.127500000000e+02 -2.575374859683e-02 3.508098262168e-04 2.234942642146e+01
3.130000000000e+02 -2.562393873267e-02 3.503281785969e-04 2.234631327814e+01
3.132500000000e+02 -2.547651158296e-02 3.497462027217e-04 2.234359814743e+01
3.135000000000e+02 -2.531317130657e-02 3.490730117846e-04 2.234124234551e+01
3.137500000000e+02 -2.513574441507e-02 3.483185112006e-04 2.233920839441e+01
3.140000000000e+02 -2.494615605033e-02 3.474932498588e-04 2.233745970005e+01
3.142500000000e+02 -2.474641180602e-02 3.466082871264e-04 2.233596074434e+01
3.145000000000e+02 -2.453857584333e-02 3.456750868672e-04 2.233467671248e+01
3.147500000000e+02 -2.432475654413e-02 3.447054227109e-04 2.233357398165e+01
3.150000000000e+02 -2.410708605271e-02 3.437111756862e-04 2.233261972857e+01
3.152500000000e+02 -2.388770497091e-02 3.427042679917e-04 2.233178206804e+01
3.155000000000e+02 -2.366874519454e-02 3.416965551168e-04 2.233102965665e+01
3.157500000000e+02 -2.345231776961e-02 3.406997131713e-04 2.233033217850e+01
3.160000000000e+02 -2.324049738152e-02 3.397250969323e-04 2.232965996598e+01
3.162500000000e+02 -2.303531004135e-02 3.387836320372e-04 2.232898407889e+01
3.165000000000e+02 -2.283872045063e-02 3.378857018957e-04 2.232827638768e+01
3.167500000000e+02 -2.265262017580e-02 3.370410339043e-04 2.232750923561e+01
3.170000000000e+02 -2.247881556223e-02 3.362587102324e-04 2.232665600170e+01
3.172500000000e+02 -2.231901603581e-02 3.355470621654e-04 2.232569078893e+01
3.175000000000e+02 -2.217482233858e-02 3.349135138421e-04 2.232458867583e+01
3.177500000000e+02 -2.204771586790e-02 3.343646385499e-04 2.232332539747e+01
3.180000000000e+02 -2.193904480629e-02 3.339059803303e-04 2.232187800589e+01
3.182500000000e+02 -2.185001217894e-02 3.335420274263e-04 2.232022467061e+01
3.185000000000e+02 -2.178166526879e-02 3.332762273691e-04 2.231834449546e+01
3.187500000000e+02 -2.173487913806e-02 3.331109259621e-04 2.231621829113e+01
3.190000000000e+02 -2.171034849522e-02 3.330473593115e-04 2.231382790756e+01
3.192500000000e+02 -2.170857017152e-02 3.330856634202e-04 2.231115713605e+01
3.195000000000e+02 -2.172983662779e-02 3.332248737176e-04 2.230819103433e+01
3.197500000000e+02 -2.177421997480e-02 3.334627659758e-04 2.230491673657e+01
3.200000000000e+02 -2.184156421695e-02 3.337959256534e-04 2.230132330795e+01
3.202500000000e+02 -2.193147968498e-02 3.342199102227e-04 2.229740154754e+01
3.205000000000e+02 -2.204333121358e-02 3.347292354798e-04 2.229314488193e+01
3.207500000000e+02 -2.217624011018e-02 3.353174128496e-04 2.228854879098e+01
3.210000000000e+02 -2.232908079880e-02 3.359769945981e-04 2.228361129346e+01
3.212500000000e+02 -2.250048075701e-02 3.366996366008e-04 2.227833345060e+01
3.215000000000e+02 -2.268883120940e-02 3.374761902132e-04 2.227271883579e+01
3.217500000000e+02 -2.289229063258e-02 3.382967803921e-04 2.226677446868e+01
3.220000000000e+02 -2.310880001876e-02 3.391509400206e-04 2.226051072308e+01
3.222500000000e+02 -2.333610089344e-02 3.400276938093e-04 2.225394122516e+01
3.225000000000e+02 -2.357175110001e-02 3.409156934345e-04 2.224708381095e+01
3.227500000000e+02 -2.381315294827e-02 3.418032751374e-04 2.223995989279e+01
3.230000000000e+02 -2.405757577266e-02 3.426786534625e-04 2.223259550574e+01
3.232500000000e+02 -2.430218962090e-02 3.435300505094e-04 2.222502064590e+01
3.235000000000e+02 -2.454409496465e-02 3.443458198701e-04 2.221727027085e+01
3.237500000000e+02 -2.478036014018e-02 3.451145361178e-04 2.220938358877e+01
3.240000000000e+02 -2.500805614953e-02 3.458252955622e-04 2.220140489233e+01
3.242500000000e+02 -2.522429528141e-02 3.464678110056e-04 2.219338328759e+01
3.245000000000e+02 -2.542626844928e-02 3.470323387045e-04 2.218537242453e+01
3.247500000000e+02 -2.561128392293e-02 3.475099276717e-04 2.217743113948e+01
3.250000000000e+02 -2.577680279479e-02 3.478925803316e-04 2.216962260273e+01
3.252500000000e+02 -2.592047576400e-02 3.481733557609e-04 2.216201483854e+01
3.255000000000e+02 -2.604017598317e-02 3.483464376998e-04 2.215468023163e+01
3.257500000000e+02 -2.613402763312e-02 3.484071807118e-04 2.214769500586e+01
3.260000000000e+02 -2.620043655861e-02 3.483522582662e-04 2.214113943266e+01
3.262500000000e+02 -2.623811287962e-02 3.481797092994e-04 2.213509716703e+01
3.265000000000e+02 -2.624608861487e-02 3.478888883159e-04 2.212965456349e+01
3.267500000000e+02 -2.622373798533e-02 3.474805727694e-04 2.212490065339e+01
3.270000000000e+02 -2.617078770234e-02 3.469569783750e-04 2.212092632182e+01
3.272500000000e+02 -2.608732192357e-02 3.463216998358e-04 2.211782347820e+01
3.275000000000e+02 -2.597379053775e-02 3.455797154696e-04 2.211568482610e+01
3.277500000000e+02 -2.583100537129e-02 3.447371933680e-04 2.211460292607e+01
3.280000000000e+02 -2.566013163397e-02 3.438015765487e-04 2.211466926810e+01
3.282500000000e+02 -2.546268381622e-02 3.427814237654e-04 2.211597391338e+01
3.285000000000e+02 -2.524050855267e-02 3.416865076351e-04 2.211860451653e+01
3.287500000000e+02 -2.499576367681e-02 3.405276953785e-04 2.212264539797e+01
3.290000000000e+02 -2.473090147175e-02 3.393166326240e-04 2.212817715045e+01
3.292500000000e+02 -2.444864001459e-02 3.380656603447e-04 2.213527568387e+01
3.295000000000e+02 -2.415193599542e-02 3.367878538495e-04 2.214401166901e+01
3.297500000000e+02 -2.384394996616e-02 3.354965716716e-04 2.215444970954e+01
3.300000000000e+02 -2.352801595280e-02 3.342054361921e-04 2.216664810555e+01
3.302500000000e+02 -2.320760093088e-02 3.329283147944e-04 2.218065816934e+01
3.305000000000e+02 -2.288626631864e-02 3.316790950455e-04 2.219652393251e+01
3.307500000000e+02 -2.256762588589e-02 3.304714932349e-04 2.221428167215e+01
3.310000000000e+02 -2.225530577417e-02 3.293189117529e-04 2.223395997156e+01
3.312500000000e+02 -2.195289958132e-02 3.282343174623e-04 2.225557942898e+01
3.315000000000e+02 -2.166392550118e-02 3.272300495096e-04 2.227915272797e+01
3.317500000000e+02 -2.139178291541e-02 3.263176050244e-04 2.230468455436e+01
3.320000000000e+02 -2.113971077322e-02 3.255076263685e-04 2.233217199058e+01
3.322500000000e+02 -2.091074654752e-02 3.248097722924e-04 2.236160459599e+01
3.325000000000e+02 -2.070768755963e-02 3.242325906377e-04 2.239296478735e+01
3.327500000000e+02 -2.053305627280e-02 3.237834322106e-04 2.242622806286e+01
3.330000000000e+02 -2.038906602105e-02 3.234683657041e-04 2.246136363400e+01
3.332500000000e+02 -2.027759287023e-02 3.232921242862e-04 2.249833476146e+01
3.335000000000e+02 -2.020015288387e-02 3.232580706196e-04 2.253709914105e+01
3.337500000000e+02 -2.015787842038e-02 3.233681554815e-04 2.257760962494e+01
3.340000000000e+02 -2.015150764749e-02 3.236229261038e-04 2.261981446538e+01
3.342500000000e+02 -2.018137064528e-02 3.240215270770e-04 2.266365803409e+01
3.345000000000e+02 -2.024738656745e-02 3.245617301859e-04 2.270908121185e+01
3.347500000000e+02 -2.034906690439e-02 3.252399173539e-04 2.275602178354e+01
3.350000000000e+02 -2.048551667461e-02 3.260511661291e-04 2.280441509542e+01
3.352500000000e+02 -2.065545164550e-02 3.269893839617e-04 2.285419427228e+01
3.355000000000e+02 -2.085720948406e-02 3.280473047510e-04 2.290529085715e+01
3.357500000000e+02 -2.108877680283e-02 3.292165821381e-04 2.295763500367e+01
3.360000000000e+02 -2.134781023958e-02 3.304878514948e-04 2.301115607301e+01
3.362500000000e+02 -2.163167238359e-02 3.318508645783e-04 2.306578281147e+01
3.365000000000e+02 -2.193746100094e-02 3.332946794329e-04 2.312144390740e+01
3.367500000000e+02 -2.226205086075e-02 3.348076513126e-04 2.317806815935e+01
3.370000000000e+02 -2.260212997205e-02 3.363776013840e-04 2.323558500234e+01
3.372500000000e+02 -2.295424457344e-02 3.379918575078e-04 2.329392466329e+01
3.375000000000e+02 -2.331483973729e-02 3.396374223710e-04 2.335301865019e+01
3.377500000000e+02 -2.368030530214e-02 3.413011352437e-04 2.341279989561e+01
3.380000000000e+02 -2.404701797847e-02 3.429697769504e-04 2.347320319082e+01
3.382500000000e+02 -2.441138532082e-02 3.446301859374e-04 2.353416529678e+01
3.385000000000e+02 -2.476988770889e-02 3.462693905743e-04 2.359562530409e+01
3.387500000000e+02 -2.511911798819e-02 3.478747218274e-04 2.365752468446e+01
3.390000000000e+02 -2.545582041908e-02 3.494339244651e-04 2.371980753067e+01
3.392500000000e+02 -2.577692579570e-02 3.509352911872e-04 2.378242058423e+01
3.395000000000e+02 -2.607958233618e-02 3.523678347005e-04 2.384531321001e+01
3.397500000000e+02 -2.636118706135e-02 3.537213169553e-04 2.390843742380e+01
3.400000000000e+02 -2.661941029785e-02 3.549863666873e-04 2.397174772436e+01
3.402500000000e+02 -2.685221440632e-02 3.561545652930e-04 2.403520086238e+01
3.405000000000e+02 -2.705787518884e-02 3.572186018876e-04 2.409875566772e+01
3.407500000000e+02 -2.723499000439e-02 3.581723284072e-04 2.416237261405e+01
3.410000000000e+02 -2.738249123728e-02 3.590107711089e-04 2.422601352651e+01
3.412500000000e+02 -2.749964908237e-02 3.597302156338e-04 2.428964110985e+01
3.415000000000e+02 -2.758606991674e-02 3.603282628529e-04 2.435321844342e+01
3.417500000000e+02 -2.764169682478e-02 3.608039273298e-04 2.441670856368e+01
3.420000000000e+02 -2.766680020781e-02 3.611575666155e-04 2.448007393802e+01
3.422500000000e+02 -2.766196495208e-02 3.613909400509e-04 2.454327593234e+01
3.425000000000e+02 -2.762807953092e-02 3.615071286437e-04 2.460627442888e+01
3.427500000000e+02 -2.756631622798e-02 3.615106284628e-04 2.466902737530e+01
3.430000000000e+02 -2.747811007701e-02 3.614072450830e-04 2.473149037210e+01
3.432500000000e+02 -2.736513917494e-02 3.612039414746e-04 2.479361646484e+01
3.435000000000e+02 -2.722929772005e-02 3.609088051000e-04 2.485535589858e+01
3.437500000000e+02 -2.707266856966e-02 3.605309558049e-04 2.491665594313e+01
3.440000000000e+02 -2.689749714059e-02 3.600803474299e-04 2.497746096750e+01
3.442500000000e+02 -2.670616171487e-02 3.595677289166e-04 2.503771247646e+01
3.445000000000e+02 -2.650114318168e-02 3.590044863558e-04 2.509734924730e+01
3.447500000000e+02 -2.628499635847e-02 3.584025260081e-04 2.515630771344e+01
3.450000000000e+02 -2.606032044579e-02 3.577741011076e-04 2.521452229850e+01
3.452500000000e+02 -2.582973053366e-02 3.571314742468e-04 2.527192592624e+01
3.455000000000e+02 -2.559583013283e-02 3.564869021622e-04 2.532845052568e+01
3.457500000000e+02 -2.536118426638e-02 3.558525602981e-04 2.538402777422e+01
3.460000000000e+02 -2.512829478509e-02 3.552403090562e-04 2.543858973778e+01
3.462500000000e+02 -2.489957720741e-02 3.546615515477e-04 2.549206965583e+01
3.465000000000e+02 -2.467734157404e-02 3.541270562141e-04 2.554440265317e+01
3.467500000000e+02 -2.446377234362e-02 3.536468141590e-04 2.559552663736e+01
3.470000000000e+02 -2.426091335990e-02 3.532299923154e-04 2.564538302041e+01
3.472500000000e+02 -2.407065285198e-02 3.528848107494e-04 2.569391751501e+01
3.475000000000e+02 -2.389471320370e-02 3.526184655723e-04 2.574108080260e+01
3.477500000000e+02 -2.373463904047e-02 3.524370505030e-04 2.578682928608e+01
3.480000000000e+02 -2.359179132015e-02 3.523455151017e-04 2.583112563543e+01
3.482500000000e+02 -2.346734362076e-02 3.523476399568e-04 2.587393927460e+01
3.485000000000e+02 -2.336227659545e-02 3.524460092199e-04 2.591524685161e+01
3.487500000000e+02 -2.327737802838e-02 3.526420197008e-04 2.595503251178e+01
3.490000000000e+02 -2.321324429292e-02 3.529359057409e-04 2.599328808663e+01
3.492500000000e+02 -2.317027986982e-02 3.533267574701e-04 2.603001321874e+01
3.495000000000e+02 -2.314870300667e-02 3.538125859829e-04 2.606521530752e+01
3.497500000000e+02 -2.314854781874e-02 3.543903523068e-04 2.609890941390e+01
3.500000000000e+02 -2.316967104202e-02 3.550560632891e-04 2.613111802627e+01
3.502500000000e+02 -2.321175669365e-02 3.558048388250e-04 2.616187076491e+01
3.505000000000e+02 -2.327432367597e-02 3.566310079528e-04 2.619120400676e+01
3.507500000000e+02 -2.335673251976e-02 3.575281936414e-04 2.621916043026e+01
3.510000000000e+02 -2.345819397926e-02 3.584894209116e-04 2.624578855047e+01
3.512500000000e+02 -2.357777797636e-02 3.595072150011e-04 2.627114215440e+01
3.515000000000e+02 -2.371442312482e-02 3.605737131045e-04 2.629527979142e+01
3.517500000000e+02 -2.386694855206e-02 3.616807734702e-04 2.631826415573e+01
3.520000000000e+02 -2.403406396079e-02 3.628200834684e-04 2.634016157257e+01
3.522500000000e+02 -2.421438345350e-02 3.639832737313e-04 2.636104136459e+01
3.525000000000e+02 -2.440643644139e-02 3.651620184587e-04 2.638097537392e+01
3.527500000000e+02 -2.460868263450e-02 3.663481282496e-04 2.640003733715e+01
3.530000000000e+02 -2.481952332631e-02 3.675336788672e-04 2.641830245677e+01
3.532500000000e+02 -2.503731768733e-02 3.687110985958e-04 2.643584682045e+01
3.535000000000e+02 -2.526039596596e-02 3.698732160808e-04 2.645274694044e+01
3.537500000000e+02 -2.548707313347e-02 3.710133377574e-04 2.646907933966e+01
3.540000000000e+02 -2.571566625497e-02 3.721253215239e-04 2.648491997533e+01
3.542500000000e+02 -2.594450608936e-02 3.732036013307e-04 2.650034390925e+01
3.545000000000e+02 -2.617195411073e-02 3.742432568567e-04 2.651542472880e+01
3.547500000000e+02 -2.639641544369e-02 3.752400347592e-04 2.653023413088e+01
3.550000000000e+02 -2.661635108674e-02 3.761903069720e-04 2.654484152615e+01
3.552500000000e+02 -2.683029175875e-02 3.770910525457e-04 2.655931340551e+01
3.555000000000e+02 -2.703684637664e-02 3.779400693031e-04 2.657371304239e+01
3.557500000000e+02 -2.723471272484e-02 3.787357301311e-04 2.658809984441e+01
3.560000000000e+02 -2.742268554782e-02 3.794770261094e-04 2.660252893842e+01
3.562500000000e+02 -2.759966249316e-02 3.801634413232e-04 2.661705077716e+01
3.565000000000e+02 -2.776464980824e-02 3.807948576049e-04 2.663171051906e+01
3.567500000000e+02 -2.791676535935e-02 3.813716733527e-04 2.664654767977e+01
3.570000000000e+02 -2.805524112877e-02 3.818946711374e-04 2.666159582808e+01
3.572500000000e+02 -2.817942369598e-02 3.823649435428e-04 2.667688207293e+01
3.575000000000e+02 -2.828877310198e-02 3.827838430375e-04 2.669242687679e+01
3.577500000000e+02 -2.838286164391e-02 3.831529289866e-04 2.670824396351e+01
3.580000000000e+02 -2.846136945877e-02 3.834738613445e-04 2.672434001484e+01
3.582500000000e+02 -2.852408151668e-02 3.837483584828e-04 2.674071475131e+01
3.585000000000e+02 -2.857088411619e-02 3.839781782346e-04 2.675736113933e+01
3.587500000000e+02 -2.860175845122e-02 3.841650239354e-04 2.677426536844e+01
3.590000000000e+02 -2.861677696298e-02 3.843105223740e-04 2.679140724285e+01
3.592500000000e+02 -2.861609953136e-02 3.844162094268e-04 2.680876071541e+01
3.595000000000e+02 -2.859996717632e-02 3.844834841058e-04 2.682629411971e+01
3.597500000000e+02 -2.856869933747e-02 3.845135908520e-04 2.684397089646e+01
3.600000000000e+02 -2.852269046460e-02 3.845076365803e-04 2.686175017674e+01
3.602500000000e+02 -2.846240670266e-02 3.844665898827e-04 2.687958741366e+01
3.605000000000e+02 -2.838838533058e-02 3.843912839849e-04 2.689743525750e+01
3.607500000000e+02 -2.830123077262e-02 3.842824243812e-04 2.691524399861e+01
3.610000000000e+02 -2.820161481143e-02 3.841406274359e-04 2.693296243201e+01
3.612500000000e+02 -2.809027486073e-02 3.839664515965e-04 2.695053843067e+01
3.615000000000e+02 -2.796801381455e-02 3.837604472570e-04 2.696791974343e+01
3.617500000000e+02 -2.783569789857e-02 3.835231869642e-04 2.698505423770e+01
3.620000000000e+02 -2.769425611606e-02 3.832552930358e-04 2.700189049594e+01
3.622500000000e+02 -2.754467867726e-02 3.829575046661e-04 2.701837831652e+01
3.625000000000e+02 -2.738801414272e-02 3.826307220259e-04 2.703446865847e+01
3.627500000000e+02 -2.722536685925e-02 3.822760458588e-04 2.705011392082e+01
3.630000000000e+02 -2.705789232655e-02 3.818948148718e-04 2.706526811960e+01
3.632500000000e+02 -2.688679254074e-02 3.814886370219e-04 2.707988648375e+01
3.635000000000e+02 -2.671330969987e-02 3.810594187026e-04 2.709392542040e+01
3.637500000000e+02 -2.653871798577e-02 3.806093831574e-04 2.710734237731e+01
3.640000000000e+02 -2.636431644573e-02 3.801410849185e-04 2.712009518090e+01
3.642500000000e+02 -2.619141916056e-02 3.796574126720e-04 2.713214177417e+01
3.645000000000e+02 -2.602134362492e-02 3.791615786748e-04 2.714343991571e+01
3.647500000000e+02 -2.585540226695e-02 3.786571109945e-04 2.715394637191e+01
3.650000000000e+02 -2.569488768125e-02 3.781478173419e-04 2.716361687001e+01
3.652500000000e+02 -2.554106369382e-02 3.776377618661e-04 2.717240529732e+01
3.655000000000e+02 -2.539514969081e-02 3.771312093552e-04 2.718026375495e+01
3.657500000000e+02 -2.525831120128e-02 3.766325841059e-04 2.718714190775e+01
3.660000000000e+02 -2.513164392008e-02 3.761463978043e-04 2.719298721848e+01
3.662500000000e+02 -2.501616420016e-02 3.756771938902e-04 2.719774451664e+01
3.665000000000e+02 -2.491279301254e-02 3.752294591291e-04 2.720135646087e+01
3.667500000000e+02 -2.482234690183e-02 3.748075563239e-04 2.720376336628e+01
3.670000000000e+02 -2.474552256825e-02 3.744156269079e-04 2.720490390361e+01
3.672500000000e+02 -2.468288845615e-02 3.740575136885e-04 2.720471518044e+01
3.675000000000e+02 -2.463487151429e-02 3.737366655814e-04 2.720313366359e+01
3.677500000000e+02 -2.460174978196e-02 3.734560549995e-04 2.720009547167e+01
3.680000000000e+02 -2.458364205373e-02 3.732180870700e-04 2.719553746030e+01
3.682500000000e+02 -2.458050268461e-02 3.730245216782e-04 2.718939765521e+01
3.685000000000e+02 -2.459211487728e-02 3.728763965271e-04 2.718161642185e+01
3.687500000000e+02 -2.461808831344e-02 3.727739591672e-04 2.717213698829e+01
3.690000000000e+02 -2.465785743346e-02 3.727166093184e-04 2.716090639010e+01
3.692500000000e+02 -2.471068300728e-02 3.727028568918e-04 2.714787638992e+01
3.695000000000e+02 -2.477565541540e-02 3.727302944008e-04 2.713300389014e+01
3.697500000000e+02 -2.485170198125e-02 3.727955855835e-04 2.711625195741e+01
3.700000000000e+02 -2.493759513291e-02 3.728944603059e-04 2.709759008034e+01
3.702500000000e+02 -2.503196491104e-02 3.730217641011e-04 2.707699478692e+01
3.705000000000e+02 -2.513331524779e-02 3.731714944259e-04 2.705445018556e+01
3.707500000000e+02 -2.524003943952e-02 3.733368575940e-04 2.702994795685e+01
3.710000000000e+02 -2.535044102655e-02 3.735103653837e-04 2.700348768655e+01
3.712500000000e+02 -2.546275754444e-02 3.736839529443e-04 2.697507713392e+01
3.715000000000e+02 -2.557518101813e-02 3.738490194293e-04 2.694473186227e+01
3.717500000000e+02 -2.568588805807e-02 3.739967634193e-04 2.691247562268e+01
3.720000000000e+02 -2.579306254017e-02 3.741182150026e-04 2.687833983180e+01
3.722500000000e+02 -2.589492391794e-02 3.742044392521e-04 2.684236355603e+01
3.725000000000e+02 -2.598975610878e-02 3.742465771631e-04 2.680459348318e+01
3.727500000000e+02 -2.607592939101e-02 3.742360746600e-04 2.676508329326e+01
3.730000000000e+02 -2.615192765911e-02 3.741649222151e-04 2.672389355664e+01
3.732500000000e+02 -2.621637429523e-02 3.740257958458e-04 2.668109163744e+01
3.735000000000e+02 -2.626804962759e-02 3.738121712126e-04 2.663675098241e+01
3.737500000000e+02 -2.630591185570e-02 3.735184519733e-04 2.659095098808e+01
3.740000000000e+02 -2.632911530237e-02 3.731401909536e-04 2.654377686638e+01
3.742500000000e+02 -2.633701923456e-02 3.726741036105e-04 2.649531888728e+01
3.745000000000e+02 -2.632920023363e-02 3.721181550029e-04 2.644567227756e+01
3.747500000000e+02 -2.630545704135e-02 3.714716150567e-04 2.639493670408e+01
3.750000000000e+02 -2.626581548319e-02 3.707351092884e-04 2.634321614076e+01
3.752500000000e+02 -2.621052424555e-02 3.699106124092e-04 2.629061802325e+01
3.755000000000e+02 -2.614005287764e-02 3.690014440516e-04 2.623725306917e+01
3.757500000000e+02 -2.605508301856e-02 3.680122204144e-04 2.618323465988e+01
3.760000000000e+02 -2.595649887918e-02 3.669487788803e-04 2.612867860004e+01
3.762500000000e+02 -2.584537109823e-02 3.658180787602e-04 2.607370219018e+01
3.765000000000e+02 -2.572294086485e-02 3.646280928483e-04 2.601842388298e+01
3.767500000000e+02 -2.559060155841e-02 3.633876774320e-04 2.596296290853e+01
3.770000000000e+02 -2.544987617820e-02 3.621064115440e-04 2.590743833721e+01
3.772500000000e+02 -2.530239502082e-02 3.607944527614e-04 2.585196876644e+01
3.775000000000e+02 -2.514987057652e-02 3.594623669653e-04 2.579667165255e+01
3.777500000000e+02 -2.499407137483e-02 3.581209386570e-04 2.574166300491e+01
3.780000000000e+02 -2.483679561055e-02 3.567809733434e-04 2.568705653265e+01
3.782500000000e+02 -2.467984426867e-02 3.554531536483e-04 2.563296333485e+01
3.785000000000e+02 -2.452499344292e-02 3.541478678093e-04 2.557949159380e+01
3.787500000000e+02 -2.437396955976e-02 3.528750630100e-04 2.552674576879e+01
3.790000000000e+02 -2.422842309293e-02 3.516440700378e-04 2.547482659131e+01
3.792500000000e+02 -2.408990551344e-02 3.504634641898e-04 2.542383031713e+01
3.795000000000e+02 -2.395984648438e-02 3.493409682538e-04 2.537384848598e+01
3.797500000000e+02 -2.383953328521e-02 3.482833586875e-04 2.532496768103e+01
3.800000000000e+02 -2.373009545710e-02 3.472963962185e-04 2.527726881024e+01
3.802500000000e+02 -2.363248718133e-02 3.463847590084e-04 2.523082707330e+01
3.805000000000e+02 -2.354747870851e-02 3.455520270387e-04 2.518571119813e+01
3.807500000000e+02 -2.347564386099e-02 3.448006517396e-04 2.514198335201e+01
3.810000000000e+02 -2.341735811004e-02 3.441319826211e-04 2.509969835838e+01
3.812500000000e+02 -2.337279232116e-02 3.435462726884e-04 2.505890356275e+01
3.815000000000e+02 -2.334191712279e-02 3.430427393068e-04 2.501963802850e+01
3.817500000000e+02 -2.332450318050e-02 3.426196098352e-04 2.498193238529e+01
3.820000000000e+02 -2.332013082746e-02 3.422741652046e-04 2.494580806780e+01
3.822500000000e+02 -2.332819832567e-02 3.420028431237e-04 2.491127698482e+01
3.825000000000e+02 -2.334793263310e-02 3.418013123471e-04 2.487834121061e+01
3.827500000000e+02 -2.337840638381e-02 3.416645732965e-04 2.484699233798e+01
3.830000000000e+02 -2.341855130364e-02 3.415870314522e-04 2.481721143999e+01
3.832500000000e+02 -2.346717723840e-02 3.415626039089e-04 2.478896872637e+01
3.835000000000e+02 -2.352299180498e-02 3.415848298571e-04 2.476222334461e+01
3.837500000000e+02 -2.358461967363e-02 3.416469581099e-04 2.473692343720e+01
3.840000000000e+02 -2.365062291636e-02 3.417420473623e-04 2.471300637645e+01
3.842500000000e+02 -2.371952327330e-02 3.418630632094e-04 2.469039874933e+01
3.845000000000e+02 -2.378982221974e-02 3.420029671725e-04 2.466901705453e+01
3.847500000000e+02 -2.386002275249e-02 3.421548023315e-04 2.464876798091e+01
3.850000000000e+02 -2.392864937797e-02 3.423118014500e-04 2.462954921120e+01
3.852500000000e+02 -2.399426832005e-02 3.424674558123e-04 2.461125035167e+01
3.855000000000e+02 -2.405550646193e-02 3.426156103912e-04 2.459375363444e+01
3.857500000000e+02 -2.411107019609e-02 3.427505426740e-04 2.457693525946e+01
3.860000000000e+02 -2.415976190602e-02 3.428670352887e-04 2.456066632576e+01
3.862500000000e+02 -2.420049609017e-02 3.429604419455e-04 2.454481417155e+01
3.865000000000e+02 -2.423231556547e-02 3.430267233941e-04 2.452924374935e+01
3.867500000000e+02 -2.425440309767e-02 3.430625340584e-04 2.451381877653e+01
3.870000000000e+02 -2.426609414814e-02 3.430653027252e-04 2.449840316366e+01
3.872500000000e+02 -2.426688930201e-02 3.430332194293e-04 2.448286237816e+01
3.875000000000e+02 -2.425646090674e-02 3.429652688784e-04 2.446706458691e+01
3.877500000000e+02 -2.423466152561e-02 3.428612582507e-04 2.445088194009e+01
3.880000000000e+02 -2.420153133416e-02 3.427218336161e-04 2.443419173091e+01
3.882500000000e+02 -2.415729881364e-02 3.425484621345e-04 2.441687733329e+01
3.885000000000e+02 -2.410238348991e-02 3.423434087529e-04 2.439882916987e+01
3.887500000000e+02 -2.403739665864e-02 3.421096996302e-04 2.437994552479e+01
3.890000000000e+02 -2.396313524792e-02 3.418510622530e-04 2.436013314559e+01
3.892500000000e+02 -2.388057750001e-02 3.415720850968e-04 2.433930780847e+01
3.895000000000e+02 -2.379087537364e-02 3.412779622859e-04 2.431739471629e+01
3.897500000000e+02 -2.369534072675e-02 3.409743690571e-04 2.429432873281e+01
3.900000000000e+02 -2.359543330490e-02 3.406675568618e-04 2.427005453441e+01
3.902500000000e+02 -2.349274350907e-02 3.403638336777e-04 2.424452662034e+01
3.905000000000e+02 -2.338897434225e-02 3.400698490267e-04 2.421770922914e+01
3.907500000000e+02 -2.328591685941e-02 3.397925025279e-04 2.418957613489e+01
3.910000000000e+02 -2.318542761744e-02 3.395386464866e-04 2.416011038933e+01
3.912500000000e+02 -2.308940096892e-02 3.393150568099e-04 2.412930397597e+01
3.915000000000e+02 -2.299974076928e-02 3.391283368074e-04 2.409715742739e+01
3.917500000000e+02 -2.291832993454e-02 3.389847778828e-04 2.406367938565e+01
3.920000000000e+02 -2.284699983261e-02 3.388902508006e-04 2.402888615702e+01
3.922500000000e+02 -2.278749892606e-02 3.388501015258e-04 2.399280124149e+01
3.925000000000e+02 -2.274146074613e-02 3.388690553971e-04 2.395545487968e+01
3.927500000000e+02 -2.271037319754e-02 3.389511286518e-04 2.391688358842e+01
3.930000000000e+02 -2.269554843671e-02 3.390995483827e-04 2.387712973222e+01
3.932500000000e+02 -2.269809443811e-02 3.393166853300e-04 2.383624111590e+01
3.935000000000e+02 -2.271888991731e-02 3.396040117894e-04 2.379427058749e+01
3.937500000000e+02 -2.275856065680e-02 3.399620400136e-04 2.375127568390e+01
3.940000000000e+02 -2.281745985000e-02 3.403902912442e-04 2.370731830433e+01
3.942500000000e+02 -2.289565344387e-02 3.408872835899e-04 2.366246438317e+01
3.945000000000e+02 -2.299290899589e-02 3.414505169845e-04 2.361678360053e+01
3.947500000000e+02 -2.310868893359e-02 3.420764815468e-04 2.357034910810e+01
3.950000000000e+02 -2.324215113920e-02 3.427606856171e-04 2.352323723369e+01
3.952500000000e+02 -2.339215114824e-02 3.434976730772e-04 2.347552721414e+01
3.955000000000e+02 -2.355725369933e-02 3.442810781147e-04 2.342730089173e+01
3.957500000000e+02 -2.373574491067e-02 3.451036652639e-04 2.337864241421e+01
3.960000000000e+02 -2.392565435830e-02 3.459573728743e-04 2.332963790629e+01
3.962500000000e+02 -2.412477653907e-02 3.468334378400e-04 2.328037510449e+01
3.965000000000e+02 -2.433070146226e-02 3.477225162523e-04 2.323094298863e+01
3.967500000000e+02 -2.454084399284e-02 3.486146740019e-04 2.318143135237e+01
3.970000000000e+02 -2.475248088814e-02 3.494995464333e-04 2.313193037905e+01
3.972500000000e+02 -2.496278714054e-02 3.503664433871e-04 2.308253017657e+01
3.975000000000e+02 -2.516887455566e-02 3.512043981152e-04 2.303332027809e+01
3.977500000000e+02 -2.536783439380e-02 3.520023698688e-04 2.298438918810e+01
3.980000000000e+02 -2.555677639364e-02 3.527493978555e-04 2.293582384245e+01
3.982500000000e+02 -2.573287166349e-02 3.534347394825e-04 2.288770918248e+01
3.985000000000e+02 -2.589339182264e-02 3.540479482685e-04 2.284012762372e+01
3.987500000000e+02 -2.603575030870e-02 3.545790618406e-04 2.279315868795e+01
3.990000000000e+02 -2.615753877135e-02 3.550187626227e-04 2.274687852990e+01
3.992500000000e+02 -2.625656508082e-02 3.553585261080e-04 2.270135964830e+01
3.995000000000e+02 -2.633088649472e-02 3.555907509846e-04 2.265667055809e+01
3.997500000000e+02 -2.637884054156e-02 3.557089118837e-04 2.261287550031e+01
4.000000000000e+02 -2.639907456763e-02 3.557077007267e-04 2.257003434553e+01
4.002500000000e+02 -2.639056965498e-02 3.555831440212e-04 2.252820235742e+01
4.005000000000e+02 -2.635266252106e-02 3.553327127248e-04 2.248743021689e+01
4.007500000000e+02 -2.628506253089e-02 3.549553855042e-04 2.244776396557e+01
4.010000000000e+02 -2.618786387572e-02 3.544518155331e-04 2.240924498165e+01
4.012500000000e+02 -2.606155413689e-02 3.538243095268e-04 2.237191016644e+01
4.015000000000e+02 -2.590701675086e-02 3.530768018254e-04 2.233579190994e+01
4.017500000000e+02 -2.572552948150e-02 3.522147898950e-04 2.230091834253e+01
4.020000000000e+02 -2.551875570609e-02 3.512456050930e-04 2.226731342639e+01
4.022500000000e+02 -2.528873023010e-02 3.501781063538e-04 2.223499705606e+01
4.025000000000e+02 -2.503783926050e-02 3.490225676700e-04 2.220398532978e+01
4.027500000000e+02 -2.476879496468e-02 3.477906048463e-04 2.217429063554e+01
4.030000000000e+02 -2.448460406206e-02 3.464951090857e-04 2.214592184705e+01
4.032500000000e+02 -2.418853148445e-02 3.451497520660e-04 2.211888439377e+01
4.035000000000e+02 -2.388405810465e-02 3.437690526999e-04 2.209318052818e+01
4.037500000000e+02 -2.357483464678e-02 3.423681745048e-04 2.206880941396e+01
4.040000000000e+02 -2.326463207840e-02 3.409626551107e-04 2.204576719603e+01
4.042500000000e+02 -2.295728764072e-02 3.395681549633e-04 2.202404727718e+01
4.045000000000e+02 -2.265664983227e-02 3.382002342335e-04 2.200364040802e+01
4.047500000000e+02 -2.236652247446e-02 3.368741165057e-04 2.198453476485e+01
4.050000000000e+02 -2.209060626880e-02 3.356044588406e-04 2.196671627030e+01
4.052500000000e+02 -2.183244368346e-02 3.344051470720e-04 2.195016867640e+01
4.055000000000e+02 -2.159536382823e-02 3.332890954585e-04 2.193487382488e+01
4.057500000000e+02 -2.138243210990e-02 3.322681082302e-04 2.192081175299e+01
4.060000000000e+02 -2.119640104637e-02 3.313527017855e-04 2.190796108619e+01
4.062500000000e+02 -2.103966810307e-02 3.305519608214e-04 2.189629918728e+01
4.065000000000e+02 -2.091423817944e-02 3.298734377620e-04 2.188580246796e+01
4.067500000000e+02 -2.082169346011e-02 3.293230763778e-04 2.187644654589e+01
4.070000000000e+02 -2.076316790564e-02 3.289051536894e-04 2.186820668488e+01
4.072500000000e+02 -2.073933104432e-02 3.286222578944e-04 2.186105798779e+01
4.075000000000e+02 -2.075037979070e-02 3.284752787466e-04 2.185497556696e+01
4.077500000000e+02 -2.079603514252e-02 3.284634288076e-04 2.184993497764e+01
4.080000000000e+02 -2.087554965239e-02 3.285842680688e-04 2.184591236326e+01
4.082500000000e+02 -2.098772158512e-02 3.288337854742e-04 2.184288458130e+01
4.085000000000e+02 -2.113091456737e-02 3.292064770104e-04 2.184082957221e+01
4.087500000000e+02 -2.130308600127e-02 3.296954374609e-04 2.183972642363e+01
4.090000000000e+02 -2.150182113828e-02 3.302924714643e-04 2.183955541159e+01
4.092500000000e+02 -2.172437131207e-02 3.309882104037e-04 2.184029826553e+01
4.095000000000e+02 -2.196769812741e-02 3.317722462494e-04 2.184193813780e+01
4.097500000000e+02 -2.222852095290e-02 3.326332749049e-04 2.184445953868e+01
4.100000000000e+02 -2.250336639904e-02 3.335592401591e-04 2.184784852175e+01
4.102500000000e+02 -2.278862049443e-02 3.345374835517e-04 2.185209241346e+01
4.105000000000e+02 -2.308058118690e-02 3.355549114344e-04 2.185717996390e+01
4.107500000000e+02 -2.337551069529e-02 3.365981726594e-04 2.186310102775e+01
4.110000000000e+02 -2.366968758268e-02 3.376538108756e-04 2.186984666060e+01
4.112500000000e+02 -2.395945604337e-02 3.387084101546e-04 2.187740877903e+01
4.115000000000e+02 -2.424127433577e-02 3.397487691027e-04 2.188578019385e+01
4.117500000000e+02 -2.451175934966e-02 3.407620102642e-04 2.189495438924e+01
4.120000000000e+02 -2.476772734072e-02 3.417358072218e-04 2.190492531336e+01
4.122500000000e+02 -2.500623326466e-02 3.426586004506e-04 2.191568739685e+01
4.125000000000e+02 -2.522460256872e-02 3.435195873119e-04 2.192723526536e+01
4.127500000000e+02 -2.542046239031e-02 3.443088748892e-04 2.193956378799e+01
4.130000000000e+02 -2.559176466993e-02 3.450176451222e-04 2.195266784562e+01
4.132500000000e+02 -2.573680863169e-02 3.456382679741e-04 2.196654241015e+01
4.135000000000e+02 -2.585425424143e-02 3.461644063332e-04 2.198118236411e+01
4.137500000000e+02 -2.594313552632e-02 3.465909997041e-04 2.199658260609e+01
4.140000000000e+02 -2.600286610077e-02 3.469143442089e-04 2.201273800454e+01
4.142500000000e+02 -2.603324015750e-02 3.471321919210e-04 2.202964337158e+01
4.145000000000e+02 -2.603443153277e-02 3.472437475187e-04 2.204729360640e+01
4.147500000000e+02 -2.600698541299e-02 3.472496504114e-04 2.206568370112e+01
4.150000000000e+02 -2.595180595900e-02 3.471519460796e-04 2.208480875290e+01
4.152500000000e+02 -2.587014200625e-02 3.469540453750e-04 2.210466415322e+01
4.155000000000e+02 -2.576356505286e-02 3.466606533782e-04 2.212524552311e+01
4.157500000000e+02 -2.563394667147e-02 3.462776911581e-04 2.214654889859e+01
4.160000000000e+02 -2.548342986587e-02 3.458121914831e-04 2.216857074293e+01
4.162500000000e+02 -2.531439766609e-02 3.452721814352e-04 2.219130794446e+01
4.165000000000e+02 -2.512943941859e-02 3.446665578573e-04 2.221475798503e+01
4.167500000000e+02 -2.493131319059e-02 3.440049432804e-04 2.223891881081e+01
4.170000000000e+02 -2.472290677516e-02 3.432975415085e-04 2.226378898403e+01
4.172500000000e+02 -2.450719629482e-02 3.425548982287e-04 2.228936762288e+01
4.175000000000e+02 -2.428720459262e-02 3.417878567230e-04 2.231565430791e+01
4.177500000000e+02 -2.406595740078e-02 3.410075784420e-04 2.234264918627e+01
4.180000000000e+02 -2.384644093733e-02 3.402250734760e-04 2.237035283824e+01
4.182500000000e+02 -2.363155962968e-02 3.394511631963e-04 2.239876626525e+01
4.185000000000e+02 -2.342409693101e-02 3.386965475978e-04 2.242789072383e+01
4.187500000000e+02 -2.322667447639e-02 3.379712435755e-04 2.245772780654e+01
4.190000000000e+02 -2.304171757259e-02 3.372846613107e-04 2.248827928672e+01
4.192500000000e+02 -2.287142419143e-02 3.366456528953e-04 2.251954695586e+01
4.195000000000e+02 -2.271773348837e-02 3.360623737732e-04 2.255153269432e+01
4.197500000000e+02 -2.258230321455e-02 3.355421375994e-04 2.258423827960e+01
4.200000000000e+02 -2.246648871080e-02 3.350913012342e-04 2.261766534491e+01
4.202500000000e+02 -2.237133101882e-02 3.347152372978e-04 2.265181517352e+01
4.205000000000e+02 -2.229754350827e-02 3.344183444784e-04 2.268668876841e+01
4.207500000000e+02 -2.224551053189e-02 3.342040177246e-04 2.272228663256e+01
4.210000000000e+02 -2.221528804547e-02 3.340746076698e-04 2.275860868942e+01
4.212500000000e+02 -2.220660953683e-02 3.340314023110e-04 2.279565419007e+01
4.215000000000e+02 -2.221890000703e-02 3.340746638617e-04 2.283342148213e+01
4.217500000000e+02 -2.225128805011e-02 3.342035985528e-04 2.287190802782e+01
4.220000000000e+02 -2.230262914482e-02 3.344162938676e-04 2.291111014682e+01
4.222500000000e+02 -2.237152917098e-02 3.347098646576e-04 2.295102290214e+01
4.225000000000e+02 -2.245637359604e-02 3.350804629440e-04 2.299163982612e+01
4.227500000000e+02 -2.255535522135e-02 3.355232979516e-04 2.303295286235e+01
4.230000000000e+02 -2.266650822717e-02 3.360326884944e-04 2.307495208328e+01
4.232500000000e+02 -2.278774278553e-02 3.366021304760e-04 2.311762541407e+01
4.235000000000e+02 -2.291687843965e-02 3.372243510121e-04 2.316095851650e+01
4.237500000000e+02 -2.305168071517e-02 3.378913907471e-04 2.320493448495e+01
4.240000000000e+02 -2.318989552014e-02 3.385946708626e-04 2.324953356563e+01
4.242500000000e+02 -2.332928372204e-02 3.393251466069e-04 2.329473301770e+01
4.245000000000e+02 -2.346765463455e-02 3.400733787500e-04 2.334050683211e+01
4.247500000000e+02 -2.360289612303e-02 3.408296131705e-04 2.338682549426e+01
4.250000000000e+02 -2.373300609265e-02 3.415839659301e-04 2.343365589052e+01
4.252500000000e+02 -2.385611706685e-02 3.423265529351e-04 2.348096106505e+01
4.255000000000e+02 -2.397052340031e-02 3.430475162263e-04 2.352870020017e+01
4.257500000000e+02 -2.407469886224e-02 3.437373348995e-04 2.357682847375e+01
4.260000000000e+02 -2.416731985859e-02 3.443869803881e-04 2.362529712565e+01
4.262500000000e+02 -2.424727536211e-02 3.449878930194e-04 2.367405343402e+01
4.265000000000e+02 -2.431368393513e-02 3.455323097368e-04 2.372304087654e+01
4.267500000000e+02 -2.436589589108e-02 3.460130791529e-04 2.377219924972e+01
4.270000000000e+02 -2.440350310279e-02 3.464239463249e-04 2.382146492039e+01
4.272500000000e+02 -2.442633833190e-02 3.467598455598e-04 2.387077108706e+01
4.275000000000e+02 -2.443447116293e-02 3.470168297793e-04 2.392004811328e+01
4.277500000000e+02 -2.442820760327e-02 3.471921546783e-04 2.396922390482e+01
4.280000000000e+02 -2.440807593235e-02 3.472843224813e-04 2.401822433424e+01
4.282500000000e+02 -2.437482003007e-02 3.472931869194e-04 2.406697367774e+01
4.285000000000e+02 -2.432937989857e-02 3.472198535829e-04 2.411539511952e+01
4.287500000000e+02 -2.427287817600e-02 3.470666519651e-04 2.416341121408e+01
4.290000000000e+02 -2.420659580343e-02 3.468371840796e-04 2.421094444044e+01
4.292500000000e+02 -2.413195281156e-02 3.465362510212e-04 2.425791765632e+01
4.295000000000e+02 -2.405048186683e-02 3.461697282705e-04 2.430425468338e+01
4.297500000000e+02 -2.396380375226e-02 3.457444708394e-04 2.434988073317e+01
4.300000000000e+02 -2.387359845380e-02 3.452681778643e-04 2.439472292609e+01
4.302500000000e+02 -2.378157753199e-02 3.447492170100e-04 2.443871082908e+01
4.305000000000e+02 -2.368945476703e-02 3.441965698598e-04 2.448177680993e+01
4.307500000000e+02 -2.359891671951e-02 3.436196095155e-04 2.452385653089e+01
4.310000000000e+02 -2.351159659091e-02 3.430279214780e-04 2.456488946152e+01
4.312500000000e+02 -2.342904421740e-02 3.424311472580e-04 2.460481912766e+01
4.315000000000e+02 -2.335270412242e-02 3.418388425744e-04 2.464359373071e+01
4.317500000000e+02 -2.328388814755e-02 3.412602979977e-04 2.468116637378e+01
4.320000000000e+02 -2.322375528481e-02 3.407044078251e-04 2.471749553951e+01
4.322500000000e+02 -2.317329624352e-02 3.401795598704e-04 2.475254562080e+01
4.325000000000e+02 -2.313331357038e-02 3.396934929311e-04 2.478628713509e+01
4.327500000000e+02 -2.310441247024e-02 3.392531870865e-04 2.481869724033e+01
4.330000000000e+02 -2.308699640253e-02 3.388648256832e-04 2.484976029150e+01
4.332500000000e+02 -2.308125782348e-02 3.385337239860e-04 2.487946803828e+01
4.335000000000e+02 -2.308718165590e-02 3.382642799705e-04 2.490782016098e+01
4.337500000000e+02 -2.310455286095e-02 3.380599718093e-04 2.493482481461e+01
4.340000000000e+02 -2.313295952742e-02 3.379233403099e-04 2.496049875680e+01
4.342500000000e+02 -2.317180836915e-02 3.378560207708e-04 2.498486781304e+01
4.345000000000e+02 -2.322034330003e-02 3.378587480067e-04 2.500796731689e+01
4.347500000000e+02 -2.327765967275e-02 3.379314568825e-04 2.502984203753e+01
4.350000000000e+02 -2.334272874038e-02 3.380734121477e-04 2.505054646269e+01
4.352500000000e+02 -2.341442308612e-02 3.382831968084e-04 2.507014495773e+01
4.355000000000e+02 -2.349153797108e-02 3.385587375011e-04 2.508871139819e+01
4.357500000000e+02 -2.357282092119e-02 3.388974119665e-04 2.510632909720e+01
4.360000000000e+02 -2.365699913370e-02 3.392962101397e-04 2.512309058568e+01
4.362500000000e+02 -2.374280432077e-02 3.397518165002e-04 2.513909685599e+01
4.365000000000e+02 -2.382900029800e-02 3.402606506278e-04 2.515445690474e+01
4.367500000000e+02 -2.391440827547e-02 3.408189481415e-04 2.516928688818e+01
4.370000000000e+02 -2.399793025898e-02 3.414228636607e-04 2.518370940362e+01
4.372500000000e+02 -2.407857021807e-02 3.420685300454e-04 2.519785222413e+01
4.375000000000e+02 -2.415545387276e-02 3.427521255447e-04 2.521184734276e+01
4.377500000000e+02 -2.422784280603e-02 3.434699207269e-04 2.522582991411e+01
4.380000000000e+02 -2.429514928602e-02 3.442183358675e-04 2.523993678533e+01
4.382500000000e+02 -2.435694469665e-02 3.449939798721e-04 2.525430535861e+01
4.385000000000e+02 -2.441296358806e-02 3.457936750501e-04 2.526907244825e+01
4.387500000000e+02 -2.446310894605e-02 3.466144930514e-04 2.528437277828e+01
4.390000000000e+02 -2.450744967667e-02 3.474538130808e-04 2.530033788600e+01
4.392500000000e+02 -2.454621247531e-02 3.483092952356e-04 2.531709506319e+01
4.395000000000e+02 -2.457977935759e-02 3.491789151764e-04 2.533476596873e+01
4.397500000000e+02 -2.460867088900e-02 3.500609259824e-04 2.535346591370e+01
4.400000000000e+02 -2.463353883784e-02 3.509539259971e-04 2.537330258642e+01
4.402500000000e+02 -2.465514311410e-02 3.518568172176e-04 2.539437550901e+01
4.405000000000e+02 -2.467434064647e-02 3.527688183881e-04 2.541677493675e+01
4.407500000000e+02 -2.469205827372e-02 3.536894185058e-04 2.544058149511e+01
4.410000000000e+02 -2.470927826248e-02 3.546183728866e-04 2.546586528449e+01
4.412500000000e+02 -2.472701402929e-02 3.555556669991e-04 2.549268547913e+01
4.415000000000e+02 -2.474628541220e-02 3.565014859025e-04 2.552109001754e+01
4.417500000000e+02 -2.476810250742e-02 3.574561715128e-04 2.555111491146e+01
4.420000000000e+02 -2.479343779258e-02 3.584201352949e-04 2.558278431087e+01
4.422500000000e+02 -2.482321102401e-02 3.593938231929e-04 2.561610993016e+01
4.425000000000e+02 -2.485826742313e-02 3.603776629827e-04 2.565109099762e+01
4.427500000000e+02 -2.489935851963e-02 3.613719898492e-04 2.568771431282e+01
4.430000000000e+02 -2.494712898655e-02 3.623769933592e-04 2.572595379417e+01
4.432500000000e+02 -2.500209927373e-02 3.633926336573e-04 2.576577087180e+01
4.435000000000e+02 -2.506465545502e-02 3.644185956693e-04 2.580711439720e+01
4.437500000000e+02 -2.513503890291e-02 3.654542315036e-04 2.584992056738e+01
4.440000000000e+02 -2.521333932452e-02 3.664984427975e-04 2.589411359154e+01
4.442500000000e+02 -2.529948998366e-02 3.675497455167e-04 2.593960550898e+01
4.445000000000e+02 -2.539326504049e-02 3.686063272945e-04 2.598629674107e+01
4.447500000000e+02 -2.549428246318e-02 3.696658858313e-04 2.603407678596e+01
4.450000000000e+02 -2.560200520625e-02 3.707256792371e-04 2.608282430265e+01
4.452500000000e+02 -2.571574867148e-02 3.717823306189e-04 2.613240796696e+01
4.455000000000e+02 -2.583469213471e-02 3.728320890458e-04 2.618268746316e+01
4.457500000000e+02 -2.595788542776e-02 3.738708215329e-04 2.623351381924e+01
4.460000000000e+02 -2.608426424527e-02 3.748940388092e-04 2.628473057425e+01
4.462500000000e+02 -2.621266873283e-02 3.758969582592e-04 2.633617507623e+01
4.465000000000e+02 -2.634185435381e-02 3.768745410732e-04 2.638767898185e+01
4.467500000000e+02 -2.647051863170e-02 3.778216026955e-04 2.643907015186e+01
4.470000000000e+02 -2.659731337551e-02 3.787328572049e-04 2.649017323479e+01
4.472500000000e+02 -2.672087338185e-02 3.796030303193e-04 2.654081169500e+01
4.475000000000e+02 -2.683983005756e-02 3.804269198139e-04 2.659080860466e+01
4.477500000000e+02 -2.695283648757e-02 3.811994963010e-04 2.663998842626e+01
4.480000000000e+02 -2.705858592987e-02 3.819159766036e-04 2.668817829998e+01
4.482500000000e+02 -2.715583622595e-02 3.825719278927e-04 2.673520983535e+01
4.485000000000e+02 -2.724342214183e-02 3.831633212255e-04 2.678092008491e+01
4.487500000000e+02 -2.732027813587e-02 3.836865979061e-04 2.682515321211e+01
4.490000000000e+02 -2.738545828491e-02 3.841387941152e-04 2.686776208203e+01
4.492500000000e+02 -2.743814622568e-02 3.845175654364e-04 2.690860912087e+01
4.495000000000e+02 -2.747767338148e-02 3.848212320174e-04 2.694756775897e+01
4.497500000000e+02 -2.750353255096e-02 3.850488370857e-04 2.698452370423e+01
4.500000000000e+02 -2.751538533431e-02 3.852001731037e-04 2.701937552453e+01
4.502500000000e+02 -2.751307271262e-02 3.852758309736e-04 2.705203572342e+01
4.505000000000e+02 -2.749662123325e-02 3.852771479228e-04 2.708243127109e+01
4.507500000000e+02 -2.746624691492e-02 3.852062866973e-04 2.711050428796e+01
4.510000000000e+02 -2.742235494473e-02 3.850662008916e-04 2.713621201834e+01
4.512500000000e+02 -2.736553863193e-02 3.848606171511e-04 2.715952709076e+01
4.515000000000e+02 -2.729657379780e-02 3.845940200601e-04 2.718043753929e+01
4.517500000000e+02 -2.721641160240e-02 3.842716049308e-04 2.719894623773e+01
4.520000000000e+02 -2.712616761153e-02 3.838992292800e-04 2.721507056310e+01
4.522500000000e+02 -2.702710738084e-02 3.834833495041e-04 2.722884182427e+01
4.525000000000e+02 -2.692063161180e-02 3.830309453542e-04 2.724030421610e+01
4.527500000000e+02 -2.680825705193e-02 3.825494411453e-04 2.724951394855e+01
4.530000000000e+02 -2.669159356922e-02 3.820466121805e-04 2.725653823277e+01
4.532500000000e+02 -2.657232432565e-02 3.815304868262e-04 2.726145385606e+01
4.535000000000e+02 -2.645218004539e-02 3.810092446226e-04 2.726434598637e+01
4.537500000000e+02 -2.633291170548e-02 3.804911027660e-04 2.726530688939e+01
4.540000000000e+02 -2.621626801665e-02 3.799842082690e-04 2.726443434972e+01
4.542500000000e+02 -2.610396716193e-02 3.794965220055e-04 2.726183035809e+01
4.545000000000e+02 -2.599766888349e-02 3.790357102358e-04 2.725759980964e+01
4.547500000000e+02 -2.589895331859e-02 3.786090151696e-04 2.725184895405e+01
4.550000000000e+02 -2.580929158408e-02 3.782231512638e-04 2.724468434226e+01
4.552500000000e+02 -2.573002841540e-02 3.778842142758e-04 2.723621140114e+01
4.555000000000e+02 -2.566235653561e-02 3.775975732881e-04 2.722653355584e+01
4.557500000000e+02 -2.560730203180e-02 3.773678004891e-04 2.721575102142e+01
4.560000000000e+02 -2.556570409267e-02 3.771985758601e-04 2.720396015866e+01
4.562500000000e+02 -2.553820569844e-02 3.770926306670e-04 2.719125251349e+01
4.565000000000e+02 -2.552524011965e-02 3.770516889107e-04 2.717771444057e+01
4.567500000000e+02 -2.552702624069e-02 3.770764180566e-04 2.716342643108e+01
4.570000000000e+02 -2.554356365008e-02 3.771664207768e-04 2.714846285803e+01
4.572500000000e+02 -2.557463043163e-02 3.773202150527e-04 2.713289182567e+01
4.575000000000e+02 -2.561978696831e-02 3.775352408464e-04 2.711677487668e+01
4.577500000000e+02 -2.567837984829e-02 3.778078772507e-04 2.710016719186e+01
4.580000000000e+02 -2.574955045734e-02 3.781334781285e-04 2.708311745913e+01
4.582500000000e+02 -2.583224562521e-02 3.785064240238e-04 2.706566822521e+01
4.585000000000e+02 -2.592523160801e-02 3.789201881616e-04 2.704785591443e+01
4.587500000000e+02 -2.602711005903e-02 3.793674169746e-04 2.702971126501e+01
4.590000000000e+02 -2.613633623244e-02 3.798400236206e-04 2.701125943822e+01
4.592500000000e+02 -2.625124002214e-02 3.803292978304e-04 2.699252048833e+01
4.595000000000e+02 -2.637004697218e-02 3.808260195518e-04 2.697350950128e+01
4.597500000000e+02 -2.649090362607e-02 3.813205926426e-04 2.695423705713e+01
4.600000000000e+02 -2.661190034220e-02 3.818031752584e-04 2.693470937253e+01
4.602500000000e+02 -2.673109756836e-02 3.822638256659e-04 2.691492862651e+01
4.605000000000e+02 -2.684655278087e-02 3.826926155702e-04 2.689489324112e+01
4.607500000000e+02 -2.695634454519e-02 3.830798136708e-04 2.687459799033e+01
4.610000000000e+02 -2.705859970852e-02 3.834160856208e-04 2.685403423019e+01
4.612500000000e+02 -2.715151961843e-02 3.836925427420e-04 2.683319009171e+01
4.615000000000e+02 -2.723340254365e-02 3.839008676150e-04 2.681205051613e+01
4.617500000000e+02 -2.730266963936e-02 3.840334827396e-04 2.679059746818e+01
4.620000000000e+02 -2.735788410366e-02 3.840836663421e-04 2.676880995551e+01
4.622500000000e+02 -2.739777395833e-02 3.840456092382e-04 2.674666420305e+01
4.625000000000e+02 -2.742124810531e-02 3.839145248704e-04 2.672413370488e+01
4.627500000000e+02 -2.742741266750e-02 3.836866948347e-04 2.670118937782e+01
4.630000000000e+02 -2.741558515905e-02 3.833595350192e-04 2.667779971538e+01
4.632500000000e+02 -2.738530285122e-02 3.829315921869e-04 2.665393094154e+01
4.635000000000e+02 -2.733633010222e-02 3.824025797169e-04 2.662954724724e+01
4.637500000000e+02 -2.726866437553e-02 3.817733759630e-04 2.660461104722e+01
4.640000000000e+02 -2.718253606219e-02 3.810460048944e-04 2.657908328616e+01
4.642500000000e+02 -2.707840694729e-02 3.802236280348e-04 2.655292380667e+01
4.645000000000e+02 -2.695696558076e-02 3.793104620435e-04 2.652609174070e+01
4.647500000000e+02 -2.681911796020e-02 3.783116324913e-04 2.649854599293e+01
4.650000000000e+02 -2.666597680332e-02 3.772332206467e-04 2.647024573018e+01
4.652500000000e+02 -2.649884616473e-02 3.760821721230e-04 2.644115090685e+01
4.655000000000e+02 -2.631920523924e-02 3.748661562306e-04 2.641122286668e+01
4.657500000000e+02 -2.612868853626e-02 3.735934808213e-04 2.638042492689e+01
4.660000000000e+02 -2.592906442610e-02 3.722731379900e-04 2.634872293999e+01
4.662500000000e+02 -2.572221324470e-02 3.709145406910e-04 2.631608595429e+01
4.665000000000e+02 -2.551010286039e-02 3.695274182704e-04 2.628248677609e+01
4.667500000000e+02 -2.529476325539e-02 3.681217337937e-04 2.624790247532e+01
4.670000000000e+02 -2.507826306121e-02 3.667075837415e-04 2.621231498473e+01
4.672500000000e+02 -2.486268409011e-02 3.652951642618e-04 2.617571152951e+01
4.675000000000e+02 -2.465009610215e-02 3.638944962123e-04 2.613808496477e+01
4.677500000000e+02 -2.444253493137e-02 3.625153539199e-04 2.609943420379e+01
4.680000000000e+02 -2.424197927023e-02 3.611672861196e-04 2.605976438906e+01
4.682500000000e+02 -2.405033077322e-02 3.598594733541e-04 2.601908707880e+01
4.685000000000e+02 -2.386939330642e-02 3.586006240994e-04 2.597742022299e+01
4.687500000000e+02 -2.370085807705e-02 3.573988942504e-04 2.593478824683e+01
4.690000000000e+02 -2.354628520799e-02 3.562618073099e-04 2.589122175462e+01
4.692500000000e+02 -2.340709283186e-02 3.551961892817e-04 2.584675741234e+01
4.695000000000e+02 -2.328454382954e-02 3.542081045332e-04 2.580143754413e+01
4.697500000000e+02 -2.317973581230e-02 3.533027988033e-04 2.575530965287e+01
4.700000000000e+02 -2.309359413321e-02 3.524846441554e-04 2.570842601777e+01
4.702500000000e+02 -2.302686395342e-02 3.517571623534e-04 2.566084296964e+01
4.705000000000e+02 -2.298010702207e-02 3.511229472340e-04 2.561262037722e+01
4.707500000000e+02 -2.295369607656e-02 3.505836502798e-04 2.556382080512e+01
4.710000000000e+02 -2.294781411136e-02 3.501399404480e-04 2.551450891055e+01
4.712500000000e+02 -2.296245197051e-02 3.497915673969e-04 2.546475054987e+01
4.715000000000e+02 -2.299740901700e-02 3.495374477197e-04 2.541461211278e+01
4.717500000000e+02 -2.305229361874e-02 3.493755089793e-04 2.536415970948e+01
4.720000000000e+02 -2.312652501431e-02 3.493027935538e-04 2.531345837074e+01
4.722500000000e+02 -2.321933658525e-02 3.493154907296e-04 2.526257140531e+01
4.725000000000e+02 -2.332977879901e-02 3.494089755225e-04 2.521155965819e+01
4.727500000000e+02 -2.345672516574e-02 3.495778569116e-04 2.516048084993e+01
4.730000000000e+02 -2.359887805783e-02 3.498160252646e-04 2.510938901460e+01
4.732500000000e+02 -2.375477440383e-02 3.501167034879e-04 2.505833398436e+01
4.735000000000e+02 -2.392279660113e-02 3.504725327769e-04 2.500736086800e+01
4.737500000000e+02 -2.410118034581e-02 3.508756548904e-04 2.495650973412e+01
4.740000000000e+02 -2.428802899324e-02 3.513176508303e-04 2.490581521668e+01
4.742500000000e+02 -2.448132372920e-02 3.517896660856e-04 2.485530634329e+01
4.745000000000e+02 -2.467894202715e-02 3.522825656353e-04 2.480500631624e+01
4.747500000000e+02 -2.487867219350e-02 3.527869737756e-04 2.475493247206e+01
4.750000000000e+02 -2.507823393410e-02 3.532933520969e-04 2.470509626085e+01
4.752500000000e+02 -2.527530046239e-02 3.537920532532e-04 2.465550330465e+01
4.755000000000e+02 -2.546751918763e-02 3.542734751418e-04 2.460615358351e+01
4.757500000000e+02 -2.565253669341e-02 3.547281016427e-04 2.455704165832e+01
4.760000000000e+02 -2.582802466850e-02 3.551465800008e-04 2.450815693753e+01
4.762500000000e+02 -2.599170472897e-02 3.555199095506e-04 2.445948411485e+01
4.765000000000e+02 -2.614137680546e-02 3.558394650315e-04 2.441100355116e+01
4.767500000000e+02 -2.627494503049e-02 3.560970525576e-04 2.436269184067e+01
4.770000000000e+02 -2.639044510925e-02 3.562850210429e-04 2.431452230996e+01
4.772500000000e+02 -2.648606991618e-02 3.563963567824e-04 2.426646569906e+01
4.775000000000e+02 -2.656019441082e-02 3.564247632109e-04 2.421849080531e+01
4.777500000000e+02 -2.661139829811e-02 3.563647861691e-04 2.417056514016e+01
4.780000000000e+02 -2.663848753723e-02 3.562118286633e-04 2.412265573164e+01
4.782500000000e+02 -2.664051284152e-02 3.559621312385e-04 2.407472984751e+01
4.785000000000e+02 -2.661678429310e-02 3.556129662635e-04 2.402675570836e+01
4.787500000000e+02 -2.656688553751e-02 3.551626631662e-04 2.397870331344e+01
4.790000000000e+02 -2.649068134616e-02 3.546106738185e-04 2.393054513845e+01
4.792500000000e+02 -2.638832464405e-02 3.539574687470e-04 2.388225685390e+01
4.795000000000e+02 -2.626025675368e-02 3.532046656708e-04 2.383381793450e+01
4.797500000000e+02 -2.610720905174e-02 3.523550335297e-04 2.378521234387e+01
4.800000000000e+02 -2.593019763092e-02 3.514124374323e-04 2.373642900566e+01
4.802500000000e+02 -2.573051256835e-02 3.503818261368e-04 2.368746221240e+01
4.805000000000e+02 -2.550971172821e-02 3.492692344329e-04 2.363831203565e+01
4.807500000000e+02 -2.526960467326e-02 3.480817320919e-04 2.358898452541e+01
4.810000000000e+02 -2.501223454288e-02 3.468273456083e-04 2.353949177937e+01
4.812500000000e+02 -2.473986318243e-02 3.455150129592e-04 2.348985203155e+01
4.815000000000e+02 -2.445494793688e-02 3.441545044899e-04 2.344008949724e+01
4.817500000000e+02 -2.416011743110e-02 3.427563071217e-04 2.339023409116e+01
4.820000000000e+02 -2.385815042600e-02 3.413316498835e-04 2.334032118345e+01
4.822500000000e+02 -2.355194810638e-02 3.398922997344e-04 2.329039112270e+01
4.825000000000e+02 -2.324450601139e-02 3.384504103745e-04 2.324048866827e+01
4.827500000000e+02 -2.293888810858e-02 3.370183500181e-04 2.319066249414e+01
4.830000000000e+02 -2.263819562046e-02 3.356086999790e-04 2.314096448959e+01
4.832500000000e+02 -2.234553772830e-02 3.342340905442e-04 2.309144912080e+01
4.835000000000e+02 -2.206400035137e-02 3.329070416136e-04 2.304217268245e+01
4.837500000000e+02 -2.179661588543e-02 3.316398637700e-04 2.299319271294e+01
4.840000000000e+02 -2.154633058049e-02 3.304444488698e-04 2.294456729188e+01
4.842500000000e+02 -2.131597402862e-02 3.293321189920e-04 2.289635438135e+01
4.845000000000e+02 -2.110822629179e-02 3.283136285368e-04 2.284861138084e+01
4.847500000000e+02 -2.092558800517e-02 3.273989375128e-04 2.280139450198e+01
4.850000000000e+02 -2.077034739456e-02 3.265971062910e-04 2.275475849972e+01
4.852500000000e+02 -2.064455267035e-02 3.259161085056e-04 2.270875618858e+01
4.855000000000e+02 -2.054998026931e-02 3.253627708796e-04 2.266343836144e+01
4.857500000000e+02 -2.048811087145e-02 3.249426760233e-04 2.261885345558e+01
4.860000000000e+02 -2.046010021649e-02 3.246600806355e-04 2.257504763543e+01
4.862500000000e+02 -2.046675771686e-02 3.245178348273e-04 2.253206472559e+01
4.865000000000e+02 -2.050852786612e-02 3.245173349346e-04 2.248994618892e+01
4.867500000000e+02 -2.058546947311e-02 3.246584832234e-04 2.244873141700e+01
4.870000000000e+02 -2.069724369339e-02 3.249396530415e-04 2.240845782967e+01
4.872500000000e+02 -2.084310798979e-02 3.253576705630e-04 2.236916096180e+01
4.875000000000e+02 -2.102190560732e-02 3.259078140140e-04 2.233087494685e+01
4.877500000000e+02 -2.123207252186e-02 3.265838595741e-04 2.229363245815e+01
4.880000000000e+02 -2.147163753764e-02 3.273781101899e-04 2.225746525844e+01
4.882500000000e+02 -2.173823915839e-02 3.282814700921e-04 2.222240410317e+01
4.885000000000e+02 -2.202913763779e-02 3.292835151755e-04 2.218847928932e+01
4.887500000000e+02 -2.234124316724e-02 3.303725996893e-04 2.215572047502e+01
4.890000000000e+02 -2.267113981552e-02 3.315359618688e-04 2.212415719937e+01
4.892500000000e+02 -2.301512407351e-02 3.327598598215e-04 2.209381860212e+01
4.895000000000e+02 -2.336924166654e-02 3.340297162900e-04 2.206473383102e+01
4.897500000000e+02 -2.372933381067e-02 3.353302742232e-04 2.203693192603e+01
4.900000000000e+02 -2.409108638088e-02 3.366456462017e-04 2.201044162422e+01
4.902500000000e+02 -2.445008219943e-02 3.379596748636e-04 2.198529162527e+01
4.905000000000e+02 -2.480185765709e-02 3.392563330474e-04 2.196151033941e+01
4.907500000000e+02 -2.514195999949e-02 3.405195556483e-04 2.193912556583e+01
4.910000000000e+02 -2.546600840217e-02 3.417335275363e-04 2.191816474751e+01
4.912500000000e+02 -2.576975218911e-02 3.428829420954e-04 2.189865430287e+01
4.915000000000e+02 -2.604913336233e-02 3.439531040132e-04 2.188061989975e+01
4.917500000000e+02 -2.630034134251e-02 3.449302327596e-04 2.186408574213e+01
4.920000000000e+02 -2.651987218569e-02 3.458017663384e-04 2.184907476422e+01
4.922500000000e+02 -2.670457919696e-02 3.465563545023e-04 2.183560820678e+01
4.925000000000e+02 -2.685171802830e-02 3.471839812184e-04 2.182370516419e+01
4.927500000000e+02 -2.695899368373e-02 3.476762955933e-04 2.181338273569e+01
4.930000000000e+02 -2.702459474491e-02 3.480267119831e-04 2.180465558190e+01
4.932500000000e+02 -2.704721953385e-02 3.482305241074e-04 2.179753547055e+01
4.935000000000e+02 -2.702610457128e-02 3.482849802298e-04 2.179203145613e+01
4.937500000000e+02 -2.696103629841e-02 3.481893095993e-04 2.178814944251e+01
4.940000000000e+02 -2.685235439439e-02 3.479447498899e-04 2.178589173863e+01
4.942500000000e+02 -2.670095764694e-02 3.475545722483e-04 2.178525727812e+01
4.945000000000e+02 -2.650829028053e-02 3.470240326229e-04 2.178624111849e+01
4.947500000000e+02 -2.627632821344e-02 3.463603181822e-04 2.178883439911e+01
4.950000000000e+02 -2.600755077450e-02 3.455724402546e-04 2.179302385306e+01
4.952500000000e+02 -2.570491782386e-02 3.446711387051e-04 2.179879216301e+01
4.955000000000e+02 -2.537182506461e-02 3.436687020936e-04 2.180611720495e+01
4.957500000000e+02 -2.501206820154e-02 3.425787834940e-04 2.181497243917e+01
4.960000000000e+02 -2.462979241639e-02 3.414163044914e-04 2.182532650144e+01
4.962500000000e+02 -2.422944260043e-02 3.401972608400e-04 2.183714326893e+01
4.965000000000e+02 -2.381570636618e-02 3.389383778296e-04 2.185038147676e+01
4.967500000000e+02 -2.339346106104e-02 3.376569305418e-04 2.186499518409e+01
4.970000000000e+02 -2.296771246118e-02 3.363705215006e-04 2.188093354329e+01
4.972500000000e+02 -2.254353448457e-02 3.350968611925e-04 2.189814058976e+01
4.975000000000e+02 -2.212601145105e-02 3.338534729872e-04 2.191655585293e+01
4.977500000000e+02 -2.172017670158e-02 3.326574547039e-04 2.193611414563e+01
4.980000000000e+02 -2.133095291811e-02 3.315253527528e-04 2.195674593457e+01
4.982500000000e+02 -2.096308671425e-02 3.304729564431e-04 2.197837720472e+01
4.985000000000e+02 -2.062108873209e-02 3.295150054887e-04 2.200093028072e+01
4.987500000000e+02 -2.030918370580e-02 3.286650106838e-04 2.202432388488e+01
4.990000000000e+02 -2.003126664203e-02 3.279350957760e-04 2.204847324012e+01
4.992500000000e+02 -1.979085628273e-02 3.273358781225e-04 2.207329110774e+01
4.995000000000e+02 -1.959106115265e-02 3.268764007987e-04 2.209868752022e+01
4.997500000000e+02 -1.943453844944e-02 3.265639409127e-04 2.212457100142e+01
5.000000000000e+02 -1.932347006340e-02 3.264039077623e-04 2.215084833163e+01
5.002500000000e+02 -1.925952917668e-02 3.263997856166e-04 2.217742575474e+01
5.005000000000e+02 -1.924386135931e-02 3.265530859835e-04 2.220420924784e+01
5.007500000000e+02 -1.927707105665e-02 3.268634048437e-04 2.223110480849e+01
5.010000000000e+02 -1.935920316995e-02 3.273283859411e-04 2.225801960708e+01
5.012500000000e+02 -1.948974090895e-02 3.279436526493e-04 2.228486227357e+01
5.015000000000e+02 -1.966760878747e-02 3.287029397826e-04 2.231154319266e+01
5.017500000000e+02 -1.989117192552e-02 3.295981067020e-04 2.233797562816e+01
5.020000000000e+02 -2.015825118580e-02 3.306192718895e-04 2.236407600394e+01
5.022500000000e+02 -2.046614540288e-02 3.317550311931e-04 2.238976412456e+01
5.025000000000e+02 -2.081164819461e-02 3.329924878909e-04 2.241496436230e+01
5.027500000000e+02 -2.119108746191e-02 3.343173885891e-04 2.243960536210e+01
5.030000000000e+02 -2.160035396208e-02 3.357143336236e-04 2.246362127243e+01
5.032500000000e+02 -2.203495207551e-02 3.371669581405e-04 2.248695146463e+01
5.035000000000e+02 -2.249004399569e-02 3.386581040595e-04 2.250954121810e+01
5.037500000000e+02 -2.296050191027e-02 3.401700574948e-04 2.253134237701e+01
5.040000000000e+02 -2.344097105654e-02 3.416847738125e-04 2.255231293439e+01
5.042500000000e+02 -2.392592648698e-02 3.431841046779e-04 2.257241803794e+01
5.045000000000e+02 -2.440974089668e-02 3.446500616512e-04 2.259162989011e+01
5.047500000000e+02 -2.488675178643e-02 3.460649955427e-04 2.260992765643e+01
5.050000000000e+02 -2.535132919357e-02 3.474118374078e-04 2.262729819896e+01
5.052500000000e+02 -2.579794545963e-02 3.486743234297e-04 2.264373587510e+01
5.055000000000e+02 -2.622124249746e-02 3.498372336954e-04 2.265924228858e+01
5.057500000000e+02 -2.661610025278e-02 3.508865057034e-04 2.267382686375e+01
5.060000000000e+02 -2.697770038507e-02 3.518094098136e-04 2.268750649260e+01
5.062500000000e+02 -2.730158429725e-02 3.525946126198e-04 2.270030511841e+01
5.065000000000e+02 -2.758371463370e-02 3.532324312783e-04 2.271225421679e+01
5.067500000000e+02 -2.782051944209e-02 3.537149084762e-04 2.272339178977e+01
5.070000000000e+02 -2.800894461594e-02 3.540358981315e-04 2.273376280096e+01
5.072500000000e+02 -2.814648324409e-02 3.541910765765e-04 2.274341803990e+01
5.075000000000e+02 -2.823121484272e-02 3.541779965138e-04 2.275241434094e+01
5.077500000000e+02 -2.826182548452e-02 3.539962012755e-04 2.276081379620e+01
5.080000000000e+02 -2.823761866174e-02 3.536469425860e-04 2.276868291619e+01
5.082500000000e+02 -2.815853086014e-02 3.531332434665e-04 2.277609256532e+01
5.085000000000e+02 -2.802512782494e-02 3.524598809143e-04 2.278311703756e+01
5.087500000000e+02 -2.783859166101e-02 3.516334571864e-04 2.278983310928e+01
5.090000000000e+02 -2.760071343300e-02 3.506621894204e-04 2.279631983138e+01
5.092500000000e+02 -2.731386495280e-02 3.495557254032e-04 2.280265747423e+01
5.095000000000e+02 -2.698097087282e-02 3.483248490309e-04 2.280892694068e+01
5.097500000000e+02 -2.660546611370e-02 3.469816830922e-04 2.281520873119e+01
5.100000000000e+02 -2.619126236591e-02 3.455393955048e-04 2.282158272373e+01
5.102500000000e+02 -2.574269494792e-02 3.440120743725e-04 2.282812723118e+01
5.105000000000e+02 -2.526446809006e-02 3.424145830727e-04 2.283491817338e+01
5.107500000000e+02 -2.476160455916e-02 3.407623389590e-04 2.284202891981e+01
5.110000000000e+02 -2.423938173144e-02 3.390712021451e-04 2.284952953012e+01
5.112500000000e+02 -2.370326798460e-02 3.373573034208e-04 2.285748611771e+01
5.115000000000e+02 -2.315886246507e-02 3.356368890635e-04 2.286596084629e+01
5.117500000000e+02 -2.261182675686e-02 3.339261540298e-04 2.287501140889e+01
5.120000000000e+02 -2.206781938601e-02 3.322410906804e-04 2.288469061557e+01
5.122500000000e+02 -2.153243247963e-02 3.305973503634e-04 2.289504660971e+01
5.125000000000e+02 -2.101112610811e-02 3.290100976403e-04 2.290612252651e+01
5.127500000000e+02 -2.050916672005e-02 3.274938836692e-04 2.291795662378e+01
5.130000000000e+02 -2.003156836680e-02 3.260625282187e-04 2.293058210971e+01
5.132500000000e+02 -1.958303547228e-02 3.247289964258e-04 2.294402763613e+01
5.135000000000e+02 -1.916791025219e-02 3.235052978335e-04 2.295831730938e+01
5.137500000000e+02 -1.879012688907e-02 3.224023972983e-04 2.297347080177e+01
5.140000000000e+02 -1.845316501482e-02 3.214300948572e-04 2.298950396573e+01
5.142500000000e+02 -1.816001298460e-02 3.205970275060e-04 2.300642902374e+01
5.145000000000e+02 -1.791313890092e-02 3.199105609063e-04 2.302425478176e+01
5.147500000000e+02 -1.771445855817e-02 3.193766977664e-04 2.304298739093e+01
5.150000000000e+02 -1.756532325405e-02 3.190000618476e-04 2.306263034847e+01
5.152500000000e+02 -1.746649916586e-02 3.187838378409e-04 2.308318532062e+01
5.155000000000e+02 -1.741817038065e-02 3.187297661597e-04 2.310465214994e+01
5.157500000000e+02 -1.741993111612e-02 3.188380960702e-04 2.312702966291e+01
5.160000000000e+02 -1.747080349802e-02 3.191076041926e-04 2.315031566199e+01
5.162500000000e+02 -1.756924599400e-02 3.195355758313e-04 2.317450762673e+01
5.165000000000e+02 -1.771318006237e-02 3.201178350685e-04 2.319960287242e+01
5.167500000000e+02 -1.790001900817e-02 3.208487707299e-04 2.322559893666e+01
5.170000000000e+02 -1.812670766480e-02 3.217213926945e-04 2.325249368754e+01
5.172500000000e+02 -1.838975890554e-02 3.227273851862e-04 2.328028587645e+01
5.175000000000e+02 -1.868531027904e-02 3.238572122381e-04 2.330897498066e+01
5.177500000000e+02 -1.900917023402e-02 3.251001295505e-04 2.333856173442e+01
5.180000000000e+02 -1.935688351440e-02 3.264443315942e-04 2.336904790706e+01
5.182500000000e+02 -1.972378804314e-02 3.278771126845e-04 2.340043673522e+01
5.185000000000e+02 -2.010508380540e-02 3.293850037734e-04 2.343273265514e+01
5.187500000000e+02 -2.049589537570e-02 3.309538100495e-04 2.346594164818e+01
5.190000000000e+02 -2.089134297006e-02 3.325689014605e-04 2.350007090525e+01
5.192500000000e+02 -2.128660580786e-02 3.342155204666e-04 2.353512909271e+01
5.195000000000e+02 -2.167698934716e-02 3.358786724010e-04 2.357112597539e+01
5.197500000000e+02 -2.205798610940e-02 3.375433959259e-04 2.360807257816e+01
5.200000000000e+02 -2.242533495658e-02 3.391949172113e-04 2.364598076714e+01
5.202500000000e+02 -2.277507517765e-02 3.408188321450e-04 2.368486330310e+01
5.205000000000e+02 -2.310359532243e-02 3.424013268660e-04 2.372473348815e+01
5.207500000000e+02 -2.340767613732e-02 3.439293699548e-04 2.376560497493e+01
5.210000000000e+02 -2.368452502343e-02 3.453908343133e-04 2.380749138841e+01
5.212500000000e+02 -2.393180736735e-02 3.467744674011e-04 2.385040618783e+01
5.215000000000e+02 -2.414766424500e-02 3.480702093040e-04 2.389436213563e+01
5.217500000000e+02 -2.433072983101e-02 3.492693201179e-04 2.393937110730e+01
5.220000000000e+02 -2.448013299920e-02 3.503644262917e-04 2.398544353825e+01
5.222500000000e+02 -2.459550058509e-02 3.513496179947e-04 2.403258816659e+01
5.225000000000e+02 -2.467694269432e-02 3.522204820334e-04 2.408081146603e+01
5.227500000000e+02 -2.472504228517e-02 3.529741695922e-04 2.413011733201e+01
5.230000000000e+02 -2.474083055322e-02 3.536094510220e-04 2.418050658937e+01
5.232500000000e+02 -2.472575630524e-02 3.541266666187e-04 2.423197653393e+01
5.235000000000e+02 -2.468165682806e-02 3.545277637258e-04 2.428452058221e+01
5.237500000000e+02 -2.461071755309e-02 3.548162009165e-04 2.433812782927e+01
5.240000000000e+02 -2.451542663602e-02 3.549969161896e-04 2.439278267133e+01
5.242500000000e+02 -2.439853360934e-02 3.550763020589e-04 2.444846450029e+01
5.245000000000e+02 -2.426299829099e-02 3.550620924858e-04 2.450514739147e+01
5.247500000000e+02 -2.411194155554e-02 3.549632628397e-04 2.456279985601e+01
5.250000000000e+02 -2.394859202829e-02 3.547898983805e-04 2.462138468936e+01
5.252500000000e+02 -2.377623957812e-02 3.545530782406e-04 2.468085879038e+01
5.255000000000e+02 -2.359818007632e-02 3.542647168367e-04 2.474117318275e+01
5.257500000000e+02 -2.341767084256e-02 3.539374249768e-04 2.480227294146e+01
5.260000000000e+02 -2.323788181172e-02 3.535843246504e-04 2.486409728885e+01
5.262500000000e+02 -2.306185069290e-02 3.532188861219e-04 2.492657983521e+01
5.265000000000e+02 -2.289244504226e-02 3.528547364611e-04 2.498964863452e+01
5.267500000000e+02 -2.273232432575e-02 3.525054798577e-04 2.505322651283e+01
5.270000000000e+02 -2.258390711702e-02 3.521845146071e-04 2.511723153462e+01
5.272500000000e+02 -2.244934415294e-02 3.519048643599e-04 2.518157714988e+01
5.275000000000e+02 -2.233049448165e-02 3.516789810035e-04 2.524617276804e+01
5.277500000000e+02 -2.222890700507e-02 3.515185786762e-04 2.531092413531e+01
5.280000000000e+02 -2.214580797820e-02 3.514344852021e-04 2.537573405037e+01
5.282500000000e+02 -2.208209218382e-02 3.514364895286e-04 2.544050255626e+01
5.285000000000e+02 -2.203831995227e-02 3.515332045683e-04 2.550512763254e+01
5.287500000000e+02 -2.201472022970e-02 3.517319508529e-04 2.556950593095e+01
5.290000000000e+02 -2.201119557138e-02 3.520386440584e-04 2.563353296258e+01
5.292500000000e+02 -2.202733466643e-02 3.524577105119e-04 2.569710382866e+01
5.295000000000e+02 -2.206242824741e-02 3.529920267184e-04 2.576011393861e+01
5.297500000000e+02 -2.211548795772e-02 3.536428604847e-04 2.582245911563e+01
5.300000000000e+02 -2.218527283446e-02 3.544098534506e-04 2.588403659214e+01
5.302500000000e+02 -2.227031381019e-02 3.552909701817e-04 2.594474502227e+01
5.305000000000e+02 -2.236894758377e-02 3.562825325352e-04 2.600448543299e+01
5.307500000000e+02 -2.247934579152e-02 3.573793320728e-04 2.606316125942e+01
5.310000000000e+02 -2.259955142629e-02 3.585746876438e-04 2.612067896267e+01
5.312500000000e+02 -2.272751659709e-02 3.598604402873e-04 2.617694860222e+01
5.315000000000e+02 -2.286113644780e-02 3.612270592857e-04 2.623188388290e+01
5.317500000000e+02 -2.299828808659e-02 3.626637198140e-04 2.628540271249e+01
5.320000000000e+02 -2.313686841811e-02 3.641585327758e-04 2.633742769809e+01
5.322500000000e+02 -2.327482713200e-02 3.656986610870e-04 2.638788617420e+01
5.325000000000e+02 -2.341020232282e-02 3.672704888710e-04 2.643671069334e+01
5.327500000000e+02 -2.354115396474e-02 3.688597755909e-04 2.648383942358e+01
5.330000000000e+02 -2.366599290189e-02 3.704518675547e-04 2.652921635951e+01
5.332500000000e+02 -2.378320736739e-02 3.720318395986e-04 2.657279145883e+01
5.335000000000e+02 -2.389148973883e-02 3.735849100286e-04 2.661452126517e+01
5.337500000000e+02 -2.398975380506e-02 3.750964607529e-04 2.665436877784e+01
5.340000000000e+02 -2.407715418091e-02 3.765522780446e-04 2.669230409093e+01
5.342500000000e+02 -2.415309609106e-02 3.779388371280e-04 2.672830422455e+01
5.345000000000e+02 -2.421724604500e-02 3.792434477947e-04 2.676235371932e+01
5.347500000000e+02 -2.426953242265e-02 3.804542627750e-04 2.679444446493e+01
5.350000000000e+02 -2.431014570781e-02 3.815607014428e-04 2.682457596923e+01
5.352500000000e+02 -2.433953273929e-02 3.825536071152e-04 2.685275560461e+01
5.355000000000e+02 -2.435838391131e-02 3.834253410424e-04 2.687899833994e+01
5.357500000000e+02 -2.436761991666e-02 3.841699130677e-04 2.690332685535e+01
5.360000000000e+02 -2.436837311921e-02 3.847830896844e-04 2.692577162195e+01
5.362500000000e+02 -2.436196349599e-02 3.852624597456e-04 2.694637041729e+01
5.365000000000e+02 -2.434987432334e-02 3.856074955705e-04 2.696516823105e+01
5.367500000000e+02 -2.433372356460e-02 3.858195772941e-04 2.698221712597e+01
5.370000000000e+02 -2.431523219032e-02 3.859019763790e-04 2.699757542385e+01
5.372500000000e+02 -2.429619291280e-02 3.858598302313e-04 2.701130769008e+01
5.375000000000e+02 -2.427843590000e-02 3.857000676994e-04 2.702348367628e+01
5.377500000000e+02 -2.426379449473e-02 3.854313186184e-04 2.703417818187e+01
5.380000000000e+02 -2.425407169017e-02 3.850637844672e-04 2.704346982000e+01
5.382500000000e+02 -2.425100563785e-02 3.846090921642e-04 2.705144077638e+01
5.385000000000e+02 -2.425623812815e-02 3.840801250208e-04 2.705817552370e+01
5.387500000000e+02 -2.427128381251e-02 3.834908229065e-04 2.706376022824e+01
5.390000000000e+02 -2.429750220047e-02 3.828559274403e-04 2.706828173324e+01
5.392500000000e+02 -2.433607080724e-02 3.821907763839e-04 2.707182696240e+01
5.395000000000e+02 -2.438796465813e-02 3.815110609088e-04 2.707448161437e+01
5.397500000000e+02 -2.445393667969e-02 3.808325589785e-04 2.707632950809e+01
5.400000000000e+02 -2.453450225207e-02 3.801708667282e-04 2.707745199703e+01
5.402500000000e+02 -2.462993006979e-02 3.795411380590e-04 2.707792674403e+01
5.405000000000e+02 -2.474023513672e-02 3.789578097779e-04 2.707782722569e+01
5.407500000000e+02 -2.486517588313e-02 3.784343788848e-04 2.707722232470e+01
5.410000000000e+02 -2.500425844802e-02 3.779831523590e-04 2.707617529906e+01
5.412500000000e+02 -2.515674261027e-02 3.776150124095e-04 2.707474352453e+01
5.415000000000e+02 -2.532165174805e-02 3.773392156289e-04 2.707297832019e+01
5.417500000000e+02 -2.549778919772e-02 3.771632251133e-04 2.707092418006e+01
5.420000000000e+02 -2.568375529314e-02 3.770925632343e-04 2.706861885301e+01
5.422500000000e+02 -2.587796980007e-02 3.771307008294e-04 2.706609305732e+01
5.425000000000e+02 -2.607869376977e-02 3.772789733066e-04 2.706337071248e+01
5.427500000000e+02 -2.628405916981e-02 3.775365512562e-04 2.706046853748e+01
5.430000000000e+02 -2.649209507803e-02 3.779004329571e-04 2.705739636772e+01
5.432500000000e+02 -2.670075747379e-02 3.783654703721e-04 2.705415754682e+01
5.435000000000e+02 -2.690796115393e-02 3.789244574091e-04 2.705074873389e+01
5.437500000000e+02 -2.711161018733e-02 3.795682418411e-04 2.704716042508e+01
5.440000000000e+02 -2.730962878522e-02 3.802858730076e-04 2.704337750400e+01
5.442500000000e+02 -2.749999307022e-02 3.810647859098e-04 2.703937922668e+01
5.445000000000e+02 -2.768076074347e-02 3.818910212245e-04 2.703513987997e+01
5.447500000000e+02 -2.785009926866e-02 3.827494613515e-04 2.703062942256e+01
5.450000000000e+02 -2.800631411564e-02 3.836240666206e-04 2.702581354414e+01
5.452500000000e+02 -2.814787343312e-02 3.844981840853e-04 2.702065468330e+01
5.455000000000e+02 -2.827343150377e-02 3.853548323728e-04 2.701511211044e+01
5.457500000000e+02 -2.838184915832e-02 3.861769768857e-04 2.700914264837e+01
5.460000000000e+02 -2.847221205744e-02 3.869479389795e-04 2.700270137383e+01
5.462500000000e+02 -2.854384559348e-02 3.876515981597e-04 2.699574177466e+01
5.465000000000e+02 -2.859632607696e-02 3.882726884475e-04 2.698821644503e+01
5.467500000000e+02 -2.862949028990e-02 3.887970891103e-04 2.698007770617e+01
5.470000000000e+02 -2.864343921672e-02 3.892120752730e-04 2.697127773805e+01
5.472500000000e+02 -2.863853918610e-02 3.895065960149e-04 2.696176916708e+01
5.475000000000e+02 -2.861542159804e-02 3.896713861845e-04 2.695150559026e+01
5.477500000000e+02 -2.857497345640e-02 3.896991334502e-04 2.694044156093e+01
5.480000000000e+02 -2.851833110547e-02 3.895846963232e-04 2.692853328023e+01
5.482500000000e+02 -2.844686350696e-02 3.893251579781e-04 2.691573844814e+01
5.485000000000e+02 -2.836215800558e-02 3.889198928721e-04 2.690201685974e+01
5.487500000000e+02 -2.826599736762e-02 3.883705558880e-04 2.688733015464e+01
5.490000000000e+02 -2.816033954038e-02 3.876810741222e-04 2.687164231699e+01
5.492500000000e+02 -2.804728686100e-02 3.868575535119e-04 2.685491934554e+01
5.495000000000e+02 -2.792906219862e-02 3.859081977203e-04 2.683712965693e+01
5.497500000000e+02 -2.780797391488e-02 3.848431375974e-04 2.681824373101e+01
5.500000000000e+02 -2.768638521835e-02 3.836742601368e-04 2.679823420033e+01
5.502500000000e+02 -2.756668202987e-02 3.824150048227e-04 2.677707592681e+01
5.505000000000e+02 -2.745123666104e-02 3.810801087735e-04 2.675474560926e+01
5.507500000000e+02 -2.734237501064e-02 3.796853531325e-04 2.673122182630e+01
5.510000000000e+02 -2.724234582481e-02 3.782472990488e-04 2.670648506856e+01
5.512500000000e+02 -2.715328598235e-02 3.767829778345e-04 2.668051733659e+01
5.515000000000e+02 -2.707719265317e-02 3.753095989447e-04 2.665330218577e+01
5.517500000000e+02 -2.701589817920e-02 3.738442550515e-04 2.662482479463e+01
5.520000000000e+02 -2.697104362971e-02 3.724037030654e-04 2.659507154836e+01
5.522500000000e+02 -2.694406232140e-02 3.710039952126e-04 2.656403041726e+01
5.525000000000e+02 -2.693616099782e-02 3.696602101702e-04 2.653169053704e+01
5.527500000000e+02 -2.694831141453e-02 3.683863776573e-04 2.649804266694e+01
5.530000000000e+02 -2.698124147638e-02 3.671951226605e-04 2.646307888707e+01
5.532500000000e+02 -2.703543403128e-02 3.660975453015e-04 2.642679286673e+01
5.535000000000e+02 -2.711112815358e-02 3.651028709888e-04 2.638918019415e+01
5.537500000000e+02 -2.720832542140e-02 3.642185258744e-04 2.635023821893e+01
5.540000000000e+02 -2.732680167961e-02 3.634500510471e-04 2.630996644431e+01
5.542500000000e+02 -2.746612003709e-02 3.628010225050e-04 2.626836697236e+01
5.545000000000e+02 -2.762564977486e-02 3.622730421472e-04 2.622544441994e+01
5.547500000000e+02 -2.780458608915e-02 3.618657632956e-04 2.618120646610e+01
5.550000000000e+02 -2.800197211775e-02 3.615769504022e-04 2.613566404993e+01
5.552500000000e+02 -2.821672148895e-02 3.614025634263e-04 2.608883196009e+01
5.555000000000e+02 -2.844764455421e-02 3.613368902910e-04 2.604072877095e+01
5.557500000000e+02 -2.869347197231e-02 3.613726922298e-04 2.599137736424e+01
5.560000000000e+02 -2.895287665159e-02 3.615013610033e-04 2.594080543907e+01
5.562500000000e+02 -2.922450021745e-02 3.617131320860e-04 2.588904539713e+01
5.565000000000e+02 -2.950697331076e-02 3.619972869958e-04 2.583613479594e+01
5.567500000000e+02 -2.979893293131e-02 3.623423565518e-04 2.578211678236e+01
5.570000000000e+02 -3.009904363650e-02 3.627363675659e-04 2.572703984722e+01
5.572500000000e+02 -3.040600925582e-02 3.631670549895e-04 2.567095823135e+01
5.575000000000e+02 -3.071858682336e-02 3.636220958903e-04 2.561393185568e+01
5.577500000000e+02 -3.103559149155e-02 3.640893083115e-04 2.555602660477e+01
5.580000000000e+02 -3.135590857179e-02 3.645568824920e-04 2.549731386475e+01
5.582500000000e+02 -3.167849358023e-02 3.650135585752e-04 2.543787061539e+01
5.585000000000e+02 -3.200237177926e-02 3.654487949705e-04 2.537777943465e+01
5.587500000000e+02 -3.232664065268e-02 3.658529436923e-04 2.531712786150e+01
5.590000000000e+02 -3.265046462625e-02 3.662173693790e-04 2.525600829134e+01
5.592500000000e+02 -3.297306931505e-02 3.665345509774e-04 2.519451774530e+01
5.595000000000e+02 -3.329373860534e-02 3.667981797773e-04 2.513275710377e+01
5.597500000000e+02 -3.361180607352e-02 3.670031983439e-04 2.507083079000e+01
5.600000000000e+02 -3.392664830772e-02 3.671458472071e-04 2.500884634358e+01
5.602500000000e+02 -3.423767901524e-02 3.672236681685e-04 2.494691351997e+01
5.605000000000e+02 -3.454434229451e-02 3.672354837817e-04 2.488514396862e+01
5.607500000000e+02 -3.484610682837e-02 3.671813314763e-04 2.482365029813e+01
5.610000000000e+02 -3.514246093212e-02 3.670624356875e-04 2.476254551036e+01
5.612500000000e+02 -3.543290827704e-02 3.668811103815e-04 2.470194221098e+01
5.615000000000e+02 -3.571696894667e-02 3.666406927202e-04 2.464195192882e+01
5.617500000000e+02 -3.599417492259e-02 3.663453583153e-04 2.458268423561e+01
5.620000000000e+02 -3.626407321185e-02 3.660000498319e-04 2.452424605633e+01
5.622500000000e+02 -3.652623136739e-02 3.656103665974e-04 2.446674091189e+01
5.625000000000e+02 -3.678023598818e-02 3.651823929001e-04 2.441026812513e+01
5.627500000000e+02 -3.702570640725e-02 3.647225918689e-04 2.435492213482e+01
5.630000000000e+02 -3.726229404846e-02 3.642376369157e-04 2.430079178354e+01
5.632500000000e+02 -3.748969921396e-02 3.637343306300e-04 2.424795965950e+01
5.635000000000e+02 -3.770767249435e-02 3.632193621694e-04 2.419650151027e+01
5.637500000000e+02 -3.791603250108e-02 3.626992584394e-04 2.414648565154e+01
5.640000000000e+02 -3.811466776794e-02 3.621802558816e-04 2.409797252499e+01
5.642500000000e+02 -3.830355454289e-02 3.616681920129e-04 2.405101421312e+01
5.645000000000e+02 -3.848275803045e-02 3.611683959349e-04 2.400565416265e+01
5.647500000000e+02 -3.865244650375e-02 3.606856671081e-04 2.396192682139e+01
5.650000000000e+02 -3.881289214786e-02 3.602241236284e-04 2.391985752769e+01
5.652500000000e+02 -3.896447809882e-02 3.597871736799e-04 2.387946235006e+01
5.655000000000e+02 -3.910769867846e-02 3.593774773687e-04 2.384074807952e+01
5.657500000000e+02 -3.924316148704e-02 3.589969379727e-04 2.380371222436e+01
5.660000000000e+02 -3.937158066887e-02 3.586466893888e-04 2.376834322654e+01
5.662500000000e+02 -3.949377345275e-02 3.583271203358e-04 2.373462063018e+01
5.665000000000e+02 -3.961065231222e-02 3.580379069828e-04 2.370251530291e+01
5.667500000000e+02 -3.972321289425e-02 3.577780680935e-04 2.367198991374e+01
5.670000000000e+02 -3.983252265166e-02 3.575460293661e-04 2.364299919594e+01
5.672500000000e+02 -3.993970544222e-02 3.573397151660e-04 2.361549057227e+01
5.675000000000e+02 -4.004592528967e-02 3.571566335843e-04 2.358940451324e+01
5.677500000000e+02 -4.015236975649e-02 3.569939998474e-04 2.356467528350e+01
5.680000000000e+02 -4.026023047101e-02 3.568488324930e-04 2.354123134863e+01
5.682500000000e+02 -4.037068646925e-02 3.567180939027e-04 2.351899619589e+01
5.685000000000e+02 -4.048488590950e-02 3.565988076147e-04 2.349788892783e+01
5.687500000000e+02 -4.060392735596e-02 3.564881683739e-04 2.347782482699e+01
5.690000000000e+02 -4.072884724404e-02 3.563836863342e-04 2.345871624887e+01
5.692500000000e+02 -4.086060440334e-02 3.562832843163e-04 2.344047318581e+01
5.695000000000e+02 -4.100007073012e-02 3.561854109168e-04 2.342300402678e+01
5.697500000000e+02 -4.114801880706e-02 3.560890009197e-04 2.340621607321e+01
5.700000000000e+02 -4.130512234658e-02 3.559938460660e-04 2.339001645147e+01
5.702500000000e+02 -4.147195064865e-02 3.559005237405e-04 2.337431258760e+01
5.705000000000e+02 -4.164897190308e-02 3.558103224643e-04 2.335901292654e+01
5.707500000000e+02 -4.183655422794e-02 3.557253929984e-04 2.334402728244e+01
5.710000000000e+02 -4.203498210729e-02 3.556485674718e-04 2.332926778939e+01
5.712500000000e+02 -4.224445913565e-02 3.555835080602e-04 2.331464893579e+01
5.715000000000e+02 -4.246512937656e-02 3.555346011515e-04 2.330008846109e+01
5.717500000000e+02 -4.269709001312e-02 3.555069698463e-04 2.328550760766e+01
5.720000000000e+02 -4.294040611084e-02 3.555063424967e-04 2.327083127042e+01
5.722500000000e+02 -4.319513515288e-02 3.555389906359e-04 2.325598876429e+01
5.725000000000e+02 -4.346134199592e-02 3.556116122083e-04 2.324091382920e+01
5.727500000000e+02 -4.373911798255e-02 3.557312244341e-04 2.322554503797e+01
5.730000000000e+02 -4.402859517897e-02 3.559050357982e-04 2.320982564667e+01
5.732500000000e+02 -4.432996449444e-02 3.561403269369e-04 2.319370428919e+01
5.735000000000e+02 -4.464348439428e-02 3.564443014523e-04 2.317713485665e+01
5.737500000000e+02 -4.496948789901e-02 3.568240188274e-04 2.316007629484e+01
5.740000000000e+02 -4.530838825087e-02 3.572862450540e-04 2.314249324647e+01
5.742500000000e+02 -4.566067632644e-02 3.578372424366e-04 2.312435581721e+01
5.745000000000e+02 -4.602691557146e-02 3.584827376072e-04 2.310563928864e+01
5.747500000000e+02 -4.640773061287e-02 3.592278160550e-04 2.308632483165e+01
5.750000000000e+02 -4.680379291896e-02 3.600767647813e-04 2.306639866961e+01
5.752500000000e+02 -4.721579862063e-02 3.610329721115e-04 2.304585278977e+01
5.755000000000e+02 -4.764444408632e-02 3.620987652443e-04 2.302468460170e+01
5.757500000000e+02 -4.809039929063e-02 3.632754100199e-04 2.300289654653e+01
5.760000000000e+02 -4.855427271956e-02 3.645630189754e-04 2.298049672099e+01
5.762500000000e+02 -4.903657841812e-02 3.659604779418e-04 2.295749836635e+01
5.765000000000e+02 -4.953769898669e-02 3.674653814478e-04 2.293392003348e+01
5.767500000000e+02 -5.005785253502e-02 3.690740035707e-04 2.290978503990e+01
5.770000000000e+02 -5.059704991919e-02 3.707812615640e-04 2.288512206896e+01
5.772500000000e+02 -5.115506340202e-02 3.725806882332e-04 2.285996472803e+01
5.775000000000e+02 -5.173139750660e-02 3.744644418999e-04 2.283435107362e+01
5.777500000000e+02 -5.232525221192e-02 3.764232673089e-04 2.280832427591e+01
5.780000000000e+02 -5.293550888300e-02 3.784466112080e-04 2.278193154673e+01
5.782500000000e+02 -5.356070231886e-02 3.805227088962e-04 2.275522484680e+01
5.785000000000e+02 -5.419901854719e-02 3.826386412296e-04 2.272825976266e+01
5.787500000000e+02 -5.484828145018e-02 3.847804022796e-04 2.270109616732e+01
5.790000000000e+02 -5.550596356629e-02 3.869330432224e-04 2.267379700815e+01
5.792500000000e+02 -5.616919029718e-02 3.890807804766e-04 2.264642889694e+01
5.795000000000e+02 -5.683476502621e-02 3.912071883218e-04 2.261906084743e+01
5.797500000000e+02 -5.749919069302e-02 3.932955056262e-04 2.259176465049e+01
5.800000000000e+02 -5.815870664106e-02 3.953286875438e-04 2.256461409994e+01
5.802500000000e+02 -5.880933093491e-02 3.972895973063e-04 2.253768420820e+01
5.805000000000e+02 -5.944690603290e-02 3.991612886245e-04 2.251105133396e+01
5.807500000000e+02 -6.006715406532e-02 4.009271789020e-04 2.248479232870e+01
5.810000000000e+02 -6.066573426820e-02 4.025713243359e-04 2.245898368228e+01
5.812500000000e+02 -6.123830644502e-02 4.040785734931e-04 2.243370155202e+01
5.815000000000e+02 -6.178059687411e-02 4.054348626764e-04 2.240902086326e+01
5.817500000000e+02 -6.228846346534e-02 4.066274543038e-04 2.238501444372e+01
5.820000000000e+02 -6.275796967494e-02 4.076451195507e-04 2.236175309015e+01
5.822500000000e+02 -6.318544679240e-02 4.084783013110e-04 2.233930423489e+01
5.825000000000e+02 -6.356757012738e-02 4.091192791263e-04 2.231773212299e+01
5.827500000000e+02 -6.390141502377e-02 4.095622906851e-04 2.229709653646e+01
5.830000000000e+02 -6.418452935436e-02 4.098038150922e-04 2.227745291061e+01
5.832500000000e+02 -6.441498920608e-02 4.098425222925e-04 2.225885158866e+01
5.835000000000e+02 -6.459144645468e-02 4.096793135228e-04 2.224133713628e+01
5.837500000000e+02 -6.471318844527e-02 4.093174366966e-04 2.222494847403e+01
5.840000000000e+02 -6.478017401652e-02 4.087624265939e-04 2.220971829660e+01
5.842500000000e+02 -6.479306106704e-02 4.080220237830e-04 2.219567256045e+01
5.845000000000e+02 -6.475324443319e-02 4.071061596975e-04 2.218283077696e+01
5.847500000000e+02 -6.466286392292e-02 4.060268374449e-04 2.217120556094e+01
5.850000000000e+02 -6.452481478898e-02 4.047980266859e-04 2.216080272694e+01
5.852500000000e+02 -6.434273526687e-02 4.034354607556e-04 2.215162098515e+01
5.855000000000e+02 -6.412100361099e-02 4.019564415353e-04 2.214365250604e+01
5.857500000000e+02 -6.386470268604e-02 4.003796276701e-04 2.213688276060e+01
5.860000000000e+02 -6.357958466404e-02 3.987249405870e-04 2.213129090530e+01
5.862500000000e+02 -6.327201334736e-02 3.970132072856e-04 2.212684975956e+01
5.865000000000e+02 -6.294891169657e-02 3.952658872703e-04 2.212352672203e+01
5.867500000000e+02 -6.261767432230e-02 3.935048168651e-04 2.212128354690e+01
5.870000000000e+02 -6.228608985144e-02 3.917519470429e-04 2.212007736646e+01
5.872500000000e+02 -6.196223729773e-02 3.900291288472e-04 2.211986088711e+01
5.875000000000e+02 -6.165437912358e-02 3.883579063739e-04 2.212058309635e+01
5.877500000000e+02 -6.137084256814e-02 3.867592220215e-04 2.212218950460e+01
5.880000000000e+02 -6.111989804037e-02 3.852532256986e-04 2.212462324415e+01
5.882500000000e+02 -6.090962607120e-02 3.838589612569e-04 2.212782542757e+01
5.885000000000e+02 -6.074778608968e-02 3.825942373404e-04 2.213173550210e+01
5.887500000000e+02 -6.064167818714e-02 3.814754587011e-04 2.213629246620e+01
5.890000000000e+02 -6.059801376778e-02 3.805175473724e-04 2.214143477350e+01
5.892500000000e+02 -6.062277982921e-02 3.797336933232e-04 2.214710152798e+01
5.895000000000e+02 -6.072111636081e-02 3.791350348170e-04 2.215323279769e+01
5.897500000000e+02 -6.089720681028e-02 3.787308130785e-04 2.215976986552e+01
5.900000000000e+02 -6.115416566074e-02 3.785283515615e-04 2.216665628331e+01
5.902500000000e+02 -6.149395355418e-02 3.785328576555e-04 2.217383808005e+01
5.905000000000e+02 -6.191731100917e-02 3.787473714151e-04 2.218126390466e+01
5.907500000000e+02 -6.242369371829e-02 3.791727147559e-04 2.218888599955e+01
5.910000000000e+02 -6.301124728932e-02 3.798074821525e-04 2.219666017164e+01
5.912500000000e+02 -6.367679220762e-02 3.806480165731e-04 2.220454630228e+01
5.915000000000e+02 -6.441584493372e-02 3.816884122403e-04 2.221250824099e+01
5.917500000000e+02 -6.522264029507e-02 3.829205772095e-04 2.222051461730e+01
5.920000000000e+02 -6.609019664053e-02 3.843342270315e-04 2.222853875629e+01
5.922500000000e+02 -6.701040242620e-02 3.859168858178e-04 2.223655853406e+01
5.925000000000e+02 -6.797410560976e-02 3.876539432466e-04 2.224455718323e+01
5.927500000000e+02 -6.897124954951e-02 3.895288019685e-04 2.225252259835e+01
5.930000000000e+02 -6.999100019884e-02 3.915229721365e-04 2.226044816042e+01
5.932500000000e+02 -7.102191256251e-02 3.936162166759e-04 2.226833196727e+01
5.935000000000e+02 -7.205208965859e-02 3.957866264766e-04 2.227617758728e+01
5.937500000000e+02 -7.306936821675e-02 3.980108302192e-04 2.228399323491e+01
5.940000000000e+02 -7.406149978042e-02 4.002642276407e-04 2.229179244294e+01
5.942500000000e+02 -7.501634364682e-02 4.025211608856e-04 2.229959318644e+01
5.945000000000e+02 -7.592205865355e-02 4.047552427761e-04 2.230741847656e+01
5.947500000000e+02 -7.676729149949e-02 4.069396399103e-04 2.231529544461e+01
5.950000000000e+02 -7.754136618282e-02 4.090473836729e-04 2.232325576872e+01
5.952500000000e+02 -7.823446062910e-02 4.110517078748e-04 2.233133506932e+01
5.955000000000e+02 -7.883777759265e-02 4.129264111894e-04 2.233957281732e+01
5.957500000000e+02 -7.934369226755e-02 4.146462176544e-04 2.234801172191e+01
5.960000000000e+02 -7.974590330677e-02 4.161871731254e-04 2.235669791003e+01
5.962500000000e+02 -8.003955016004e-02 4.175270209503e-04 2.236568033926e+01
5.965000000000e+02 -8.022130532802e-02 4.186455624304e-04 2.237501023493e+01
5.967500000000e+02 -8.028947265728e-02 4.195250543420e-04 2.238474125736e+01
5.970000000000e+02 -8.024401939784e-02 4.201505152054e-04 2.239492853584e+01
5.972500000000e+02 -8.008663024244e-02 4.205100373725e-04 2.240562887560e+01
5.975000000000e+02 -7.982068443178e-02 4.205949865740e-04 2.241689981554e+01
5.977500000000e+02 -7.945125395417e-02 4.204006470636e-04 2.242879973463e+01
5.980000000000e+02 -7.898504112312e-02 4.199260945962e-04 2.244138727142e+01
5.982500000000e+02 -7.843028754023e-02 4.191742903637e-04 2.245472078448e+01
5.985000000000e+02 -7.779669037002e-02 4.181522746502e-04 2.246885843675e+01
5.987500000000e+02 -7.709524120634e-02 4.168712342667e-04 2.248385738344e+01
5.990000000000e+02 -7.633809069444e-02 4.153463747992e-04 2.249977386943e+01
5.992500000000e+02 -7.553835339055e-02 4.135967051122e-04 2.251666269796e+01
5.995000000000e+02 -7.470991152599e-02 4.116450474027e-04 2.253457706899e+01
5.997500000000e+02 -7.386718614522e-02 4.095177676225e-04 2.255356811628e+01
6.000000000000e+02 -7.302492015394e-02 4.072444992394e-04 2.257368499366e+01
6.002500000000e+02 -7.219792726376e-02 4.048577516457e-04 2.259497449985e+01
6.005000000000e+02 -7.140083943185e-02 4.023924566518e-04 2.261748075343e+01
6.007500000000e+02 -7.064786729290e-02 3.998856167157e-04 2.264124532463e+01
6.010000000000e+02 -6.995254730145e-02 3.973757443961e-04 2.266630693542e+01
6.012500000000e+02 -6.932750161948e-02 3.949023348975e-04 2.269270120756e+01
6.015000000000e+02 -6.878421573404e-02 3.925053110012e-04 2.272046083454e+01
6.017500000000e+02 -6.833282464103e-02 3.902244351875e-04 2.274961535717e+01
6.020000000000e+02 -6.798192672520e-02 3.880986752787e-04 2.278019096784e+01
6.022500000000e+02 -6.773841877703e-02 3.861657049324e-04 2.281221072123e+01
6.025000000000e+02 -6.760736071275e-02 3.844613157009e-04 2.284569436196e+01
6.027500000000e+02 -6.759187724198e-02 3.830188312370e-04 2.288065818109e+01
6.030000000000e+02 -6.769308071560e-02 3.818685520253e-04 2.291711524815e+01
6.032500000000e+02 -6.791003907354e-02 3.810372372314e-04 2.295507528221e+01
6.035000000000e+02 -6.823978571327e-02 3.805476382999e-04 2.299454453746e+01
6.037500000000e+02 -6.867734712233e-02 3.804180470076e-04 2.303552604298e+01
6.040000000000e+02 -6.921582557125e-02 3.806618838128e-04 2.307801949993e+01
6.042500000000e+02 -6.984652052534e-02 3.812875190203e-04 2.312202117580e+01
6.045000000000e+02 -7.055905949903e-02 3.822979298806e-04 2.316752418374e+01
6.047500000000e+02 -7.134159760856e-02 3.836905159567e-04 2.321451818787e+01
6.050000000000e+02 -7.218100723014e-02 3.854570083544e-04 2.326298966034e+01
6.052500000000e+02 -7.306311638641e-02 3.875833981968e-04 2.331292176942e+01
6.055000000000e+02 -7.397296464438e-02 3.900499640793e-04 2.336429426257e+01
6.057500000000e+02 -7.489504961592e-02 3.928315006239e-04 2.341708364342e+01
6.060000000000e+02 -7.581360375116e-02 3.958974870920e-04 2.347126299807e+01
6.062500000000e+02 -7.671285822118e-02 3.992123038028e-04 2.352680200538e+01
6.065000000000e+02 -7.757731213891e-02 4.027356142800e-04 2.358366676477e+01
6.067500000000e+02 -7.839197312094e-02 4.064227392637e-04 2.364181987817e+01
6.070000000000e+02 -7.914259948825e-02 4.102252067932e-04 2.370122027329e+01
6.072500000000e+02 -7.981591781643e-02 4.140913286935e-04 2.376182302457e+01
6.075000000000e+02 -8.039980894230e-02 4.179667914213e-04 2.382357940961e+01
6.077500000000e+02 -8.088348001923e-02 4.217954106510e-04 2.388643658313e+01
6.080000000000e+02 -8.125760076268e-02 4.255198420590e-04 2.395033763419e+01
6.082500000000e+02 -8.151441525125e-02 4.290823891058e-04 2.401522127608e+01
6.085000000000e+02 -8.164782312194e-02 4.324258001133e-04 2.408102178284e+01
6.087500000000e+02 -8.165344023553e-02 4.354941246536e-04 2.414766891104e+01
6.090000000000e+02 -8.152862026024e-02 4.382335600395e-04 2.421508761383e+01
6.092500000000e+02 -8.127247310480e-02 4.405935801798e-04 2.428319810796e+01
6.095000000000e+02 -8.088583579430e-02 4.425275656362e-04 2.435191559173e+01
6.097500000000e+02 -8.037125462734e-02 4.439936854082e-04 2.442115033268e+01
6.100000000000e+02 -7.973292868535e-02 4.449558292217e-04 2.449080754361e+01
6.102500000000e+02 -7.897665509668e-02 4.453841193242e-04 2.456078742390e+01
6.105000000000e+02 -7.810974463628e-02 4.452557606554e-04 2.463098511977e+01
6.107500000000e+02 -7.714096463909e-02 4.445557445448e-04 2.470129096410e+01
6.110000000000e+02 -7.608044577329e-02 4.432772189144e-04 2.477159056514e+01
6.112500000000e+02 -7.493957936147e-02 4.414219231270e-04 2.484176496906e+01
6.115000000000e+02 -7.373094838013e-02 4.390005425826e-04 2.491169109621e+01
6.117500000000e+02 -7.246821712430e-02 4.360328115378e-04 2.498124205117e+01
6.120000000000e+02 -7.116601213213e-02 4.325474325665e-04 2.505028749913e+01
6.122500000000e+02 -6.983984019695e-02 4.285821478798e-04 2.511869438389e+01
6.125000000000e+02 -6.850593164382e-02 4.241832646084e-04 2.518632734355e+01
6.127500000000e+02 -6.718114079151e-02 4.194052811003e-04 2.525304962749e+01
6.130000000000e+02 -6.588276309261e-02 4.143101791925e-04 2.531872367388e+01
6.132500000000e+02 -6.462840179123e-02 4.089668106584e-04 2.538321219154e+01
6.135000000000e+02 -6.343575249193e-02 4.034499648096e-04 2.544637889426e+01
6.137500000000e+02 -6.232242632600e-02 3.978393991585e-04 2.550808972450e+01
6.140000000000e+02 -6.130569971606e-02 3.922185971831e-04 2.556821371711e+01
6.142500000000e+02 -6.040229106166e-02 3.866736325923e-04 2.562662430829e+01
6.145000000000e+02 -5.962808738184e-02 3.812919035113e-04 2.568320039070e+01
6.147500000000e+02 -5.899787220886e-02 3.761608022209e-04 2.573782754699e+01
6.150000000000e+02 -5.852503581573e-02 3.713663365963e-04 2.579039914869e+01
6.152500000000e+02 -5.822128524695e-02 3.669917871985e-04 2.584081767892e+01
6.155000000000e+02 -5.809634455808e-02 3.631163279074e-04 2.588899580530e+01
6.157500000000e+02 -5.815766978799e-02 3.598137104649e-04 2.593485742229e+01
6.160000000000e+02 -5.841017339724e-02 3.571510065827e-04 2.597833880398e+01
6.162500000000e+02 -5.885598053119e-02 3.551874405208e-04 2.601938947487e+01
6.165000000000e+02 -5.949423355804e-02 3.539734143247e-04 2.605797298214e+01
6.167500000000e+02 -6.032092598939e-02 3.535494950984e-04 2.609406769648e+01
6.170000000000e+02 -6.132881227789e-02 3.539456748189e-04 2.612766729623e+01
6.172500000000e+02 -6.250738701383e-02 3.551808920620e-04 2.615878110728e+01
6.175000000000e+02 -6.384289946573e-02 3.572624945793e-04 2.618743440570e+01
6.177500000000e+02 -6.531848504208e-02 3.601860628396e-04 2.621366833022e+01
6.180000000000e+02 -6.691431358059e-02 3.639352053565e-04 2.623753979961e+01
6.182500000000e+02 -6.860783847714e-02 3.684816470031e-04 2.625912111229e+01
6.185000000000e+02 -7.037410688170e-02 3.737854871000e-04 2.627849938229e+01
6.187500000000e+02 -7.218608870767e-02 3.797954296825e-04 2.629577586621e+01
6.190000000000e+02 -7.401510875172e-02 3.864494209297e-04 2.631106502058e+01
6.192500000000e+02 -7.583126554289e-02 3.936751497593e-04 2.632449349189e+01
6.195000000000e+02 -7.760391765449e-02 4.013908621042e-04 2.633619890632e+01
6.197500000000e+02 -7.930218825230e-02 4.095062963122e-04 2.634632858331e+01
6.200000000000e+02 -8.089545822222e-02 4.179235663962e-04 2.635503812412e+01
6.202500000000e+02 -8.235388848456e-02 4.265383214020e-04 2.636248992237e+01
6.205000000000e+02 -8.364892634959e-02 4.352409925437e-04 2.636885167502e+01
6.207500000000e+02 -8.475378739455e-02 4.439179904871e-04 2.637429475217e+01
6.210000000000e+02 -8.564392499562e-02 4.524531380426e-04 2.637899262709e+01
6.212500000000e+02 -8.629745519456e-02 4.607291507108e-04 2.638311937037e+01
6.215000000000e+02 -8.669555165082e-02 4.686290741112e-04 2.638684797726e+01
6.217500000000e+02 -8.682278556229e-02 4.760378979532e-04 2.639034891743e+01
6.220000000000e+02 -8.666742098561e-02 4.828441443366e-04 2.639378862375e+01
6.222500000000e+02 -8.622163299337e-02 4.889414803807e-04 2.639732821633e+01
6.225000000000e+02 -8.548171008090e-02 4.942303145469e-04 2.640112194850e+01
6.227500000000e+02 -8.444813025047e-02 4.986193839300e-04 2.640531625057e+01
6.230000000000e+02 -8.312564719473e-02 5.020273142285e-04 2.641004827179e+01
6.232500000000e+02 -8.152323702894e-02 5.043839628861e-04 2.641544513625e+01
6.235000000000e+02 -7.965403236836e-02 5.056317196258e-04 2.642162289239e+01
6.237500000000e+02 -7.753519949370e-02 5.057271037270e-04 2.642868552379e+01
6.240000000000e+02 -7.518768506113e-02 5.046414243264e-04 2.643672462919e+01
6.242500000000e+02 -7.263600627076e-02 5.023618130351e-04 2.644581839749e+01
6.245000000000e+02 -6.990787463464e-02 4.988917724445e-04 2.645603163054e+01
6.247500000000e+02 -6.703387247022e-02 4.942514713352e-04 2.646741499157e+01
6.250000000000e+02 -6.404701160025e-02 4.884781651822e-04 2.648000497706e+01
6.252500000000e+02 -6.098225102976e-02 4.816259769326e-04 2.649382406633e+01
6.255000000000e+02 -5.787603676216e-02 4.737656210696e-04 2.650888035432e+01
6.257500000000e+02 -5.476574611867e-02 4.649836661718e-04 2.652516799608e+01
6.260000000000e+02 -5.168914582763e-02 4.553816623934e-04 2.654266735828e+01
6.262500000000e+02 -4.868380711392e-02 4.450748728109e-04 2.656134569289e+01
6.265000000000e+02 -4.578656179145e-02 4.341909836679e-04 2.658115714588e+01
6.267500000000e+02 -4.303289806566e-02 4.228682696695e-04 2.660204392254e+01
6.270000000000e+02 -4.045642612863e-02 4.112538593244e-04 2.662393638776e+01
6.272500000000e+02 -3.808831467636e-02 3.995015241295e-04 2.664675440787e+01
6.275000000000e+02 -3.595679623700e-02 3.877695768559e-04 2.667040759736e+01
6.277500000000e+02 -3.408668327689e-02 3.762184240255e-04 2.669479677073e+01
6.280000000000e+02 -3.249895094848e-02 3.650082143710e-04 2.671981429616e+01
6.282500000000e+02 -3.121037142514e-02 3.542963139934e-04 2.674534562765e+01
6.285000000000e+02 -3.023321060518e-02 3.442348635564e-04 2.677126978082e+01
6.287500000000e+02 -2.957500111818e-02 3.349683017748e-04 2.679746055099e+01
6.290000000000e+02 -2.923840511872e-02 3.266310752202e-04 2.682378770476e+01
6.292500000000e+02 -2.922113524855e-02 3.193453754645e-04 2.685011756118e+01
6.295000000000e+02 -2.951598444628e-02 3.132190551504e-04 2.687631418191e+01
6.297500000000e+02 -3.011094993035e-02 3.083438315623e-04 2.690224050288e+01
6.300000000000e+02 -3.098940809861e-02 3.047935729110e-04 2.692775888578e+01
6.302500000000e+02 -3.213040527582e-02 3.026229841157e-04 2.695273220893e+01
6.305000000000e+02 -3.350902960128e-02 3.018666395057e-04 2.697702488810e+01
6.307500000000e+02 -3.509681033680e-02 3.025381009000e-04 2.700050335638e+01
6.310000000000e+02 -3.686222267593e-02 3.046296279098e-04 2.702303707247e+01
6.312500000000e+02 -3.877121447251e-02 3.081120130002e-04 2.704449915202e+01
6.315000000000e+02 -4.078779663616e-02 3.129350292744e-04 2.706476726835e+01
6.317500000000e+02 -4.287461851336e-02 3.190278890175e-04 2.708372399988e+01
6.320000000000e+02 -4.499359567259e-02 3.263003058326e-04 2.710125760418e+01
6.322500000000e+02 -4.710653232990e-02 3.346438975653e-04 2.711726272048e+01
6.325000000000e+02 -4.917570740696e-02 3.439335782165e-04 2.713164058061e+01
6.327500000000e+02 -5.116447722615e-02 3.540296938386e-04 2.714429985332e+01
6.330000000000e+02 -5.303781446512e-02 3.647799563534e-04 2.715515678323e+01
6.332500000000e+02 -5.476282871449e-02 3.760219058487e-04 2.716413573540e+01
6.335000000000e+02 -5.630922699693e-02 3.875855109009e-04 2.717116965081e+01
6.337500000000e+02 -5.764972614156e-02 3.992956833179e-04 2.717620009598e+01
6.340000000000e+02 -5.876039566876e-02 4.109752048627e-04 2.717917782054e+01
6.342500000000e+02 -5.962095500029e-02 4.224473836140e-04 2.718006266974e+01
6.345000000000e+02 -6.021497693147e-02 4.335389611178e-04 2.717882402439e+01
6.347500000000e+02 -6.053005683482e-02 4.440827469843e-04 2.717544064210e+01
6.350000000000e+02 -6.055789338823e-02 4.539202867496e-04 2.716990079735e+01
6.352500000000e+02 -6.029429460425e-02 4.629043096740e-04 2.716220234749e+01
6.355000000000e+02 -5.973916033266e-02 4.709009741906e-04 2.715235243027e+01
6.357500000000e+02 -5.889636585527e-02 4.777918906877e-04 2.714036743591e+01
6.360000000000e+02 -5.777361570009e-02 4.834758652785e-04 2.712627270700e+01
6.362500000000e+02 -5.638221582505e-02 4.878702821050e-04 2.711010238451e+01
6.365000000000e+02 -5.473685785324e-02 4.909122689140e-04 2.709189883796e+01
6.367500000000e+02 -5.285531423944e-02 4.925594314139e-04 2.707171235195e+01
6.370000000000e+02 -5.075810077100e-02 4.927901737674e-04 2.704960076876e+01
6.372500000000e+02 -4.846816360268e-02 4.916038485179e-04 2.702562874233e+01
6.375000000000e+02 -4.601049411934e-02 4.890204120089e-04 2.699986727910e+01
6.377500000000e+02 -4.341173047338e-02 4.850797313874e-04 2.697239321960e+01
6.380000000000e+02 -4.069977551347e-02 4.798406626905e-04 2.694328852828e+01
6.382500000000e+02 -3.790341148200e-02 4.733798410880e-04 2.691263950197e+01
6.385000000000e+02 -3.505185950317e-02 4.657900150509e-04 2.688053640207e+01
6.387500000000e+02 -3.217442213507e-02 4.571784857609e-04 2.684707241422e+01
6.390000000000e+02 -2.930005036555e-02 4.476649623260e-04 2.681234333338e+01
6.392500000000e+02 -2.645699950344e-02 4.373796585622e-04 2.677644650255e+01
6.395000000000e+02 -2.367242627654e-02 4.264608865256e-04 2.673948053276e+01
6.397500000000e+02 -2.097206818783e-02 4.150529469218e-04 2.670154429958e+01
6.400000000000e+02 -1.837990057539e-02 4.033037017937e-04 2.666273645734e+01
6.402500000000e+02 -1.591782822149e-02 3.913622089151e-04 2.662315499080e+01
6.405000000000e+02 -1.360542321273e-02 3.793767244460e-04 2.658289631559e+01
6.407500000000e+02 -1.145966950746e-02 3.674922832485e-04 2.654205488046e+01
6.410000000000e+02 -9.494751086438e-03 3.558486458315e-04 2.650072282522e+01
6.412500000000e+02 -7.721881095222e-03 3.445783769998e-04 2.645898916191e+01
6.415000000000e+02 -6.149158502897e-03 3.338050513164e-04 2.641693948967e+01
6.417500000000e+02 -4.781481787093e-03 3.236416766539e-04 2.637465577022e+01
6.420000000000e+02 -3.620488102300e-03 3.141893096144e-04 2.633221560813e+01
6.422500000000e+02 -2.664550771069e-03 3.055358422869e-04 2.628969209337e+01
6.425000000000e+02 -1.908827509746e-03 2.977550843758e-04 2.624715369259e+01
6.427500000000e+02 -1.345330851369e-03 2.909059314939e-04 2.620466358986e+01
6.430000000000e+02 -9.630817971100e-04 2.850319266578e-04 2.616227996072e+01
6.432500000000e+02 -7.482701693166e-04 2.801610005703e-04 2.612005533236e+01
6.435000000000e+02 -6.845003492564e-04 2.763054705635e-04 2.607803695346e+01
6.437500000000e+02 -7.530372936786e-04 2.734621818377e-04 2.603626624760e+01
6.440000000000e+02 -9.331354599680e-04 2.716130083813e-04 2.599477927697e+01
6.442500000000e+02 -1.202360988030e-03 2.707254217221e-04 2.595360635741e+01
6.445000000000e+02 -1.536972986382e-03 2.707533451976e-04 2.591277232250e+01
6.447500000000e+02 -1.912327047847e-03 2.716382376449e-04 2.587229683711e+01
6.450000000000e+02 -2.303278978508e-03 2.733102037172e-04 2.583219422875e+01
6.452500000000e+02 -2.684621969907e-03 2.756893902039e-04 2.579247397116e+01
6.455000000000e+02 -3.031518627323e-03 2.786874407472e-04 2.575314085545e+01
6.457500000000e+02 -3.319931066383e-03 2.822091223404e-04 2.571419556088e+01
6.460000000000e+02 -3.527040374384e-03 2.861538949823e-04 2.567563469928e+01
6.462500000000e+02 -3.631651270274e-03 2.904176649894e-04 2.563745141724e+01
6.465000000000e+02 -3.614559342675e-03 2.948945710516e-04 2.559963602970e+01
6.467500000000e+02 -3.458903412255e-03 2.994786412353e-04 2.556217618630e+01
6.470000000000e+02 -3.150459124831e-03 3.040655296651e-04 2.552505761150e+01
6.472500000000e+02 -2.677898172345e-03 3.085541502974e-04 2.548826454315e+01
6.475000000000e+02 -2.032974566119e-03 3.128482779160e-04 2.545178048519e+01
6.477500000000e+02 -1.210699805340e-03 3.168579137157e-04 2.541558839156e+01
6.480000000000e+02 -2.093937850000e-04 3.205007026440e-04 2.537967161078e+01
6.482500000000e+02 9.692576818784e-04 3.237030054225e-04 2.534401404066e+01
6.485000000000e+02 2.320251852586e-03 3.264009087287e-04 2.530860076876e+01
6.487500000000e+02 3.835387131794e-03 3.285410248901e-04 2.527341864856e+01
6.490000000000e+02 5.503380367921e-03 3.300810767723e-04 2.523845636028e+01
6.492500000000e+02 7.310127729962e-03 3.309903002419e-04 2.520370511154e+01
6.495000000000e+02 9.238931495726e-03 3.312496245930e-04 2.516915858516e+01
6.497500000000e+02 1.127083492990e-02 3.308516464181e-04 2.513481327272e+01
6.500000000000e+02 1.338499172095e-02 3.298004038250e-04 2.510066871904e+01
6.502500000000e+02 1.555902879748e-02 3.281109603612e-04 2.506672730694e+01
6.505000000000e+02 1.776948173437e-02 3.258088090753e-04 2.503299435997e+01
6.507500000000e+02 1.999224390050e-02 3.229290901454e-04 2.499947813667e+01
6.510000000000e+02 2.220299265297e-02 3.195157101736e-04 2.496618941443e+01
6.512500000000e+02 2.437765735660e-02 3.156202913877e-04 2.493314138902e+01
6.515000000000e+02 2.649286207049e-02 3.113010385485e-04 2.490034931520e+01
6.517500000000e+02 2.852635586487e-02 3.066215328384e-04 2.486783010039e+01
6.520000000000e+02 3.045742413843e-02 3.016494510787e-04 2.483560200736e+01
6.522500000000e+02 3.226726368077e-02 2.964552990032e-04 2.480368396387e+01
6.525000000000e+02 3.393932360561e-02 2.911110905934e-04 2.477209532353e+01
6.527500000000e+02 3.545960710845e-02 2.856890789021e-04 2.474085510101e+01
6.530000000000e+02 3.681690942496e-02 2.802605334874e-04 2.470998168682e+01
6.532500000000e+02 3.800302533743e-02 2.748945844942e-04 2.467949208704e+01
6.535000000000e+02 3.901287250740e-02 2.696571231542e-04 2.464940160056e+01
6.537500000000e+02 3.984457276124e-02 2.646098234992e-04 2.461972322860e+01
6.540000000000e+02 4.049948402061e-02 2.598092736735e-04 2.459046711780e+01
6.542500000000e+02 4.098213135311e-02 2.553062428721e-04 2.456164029325e+01
6.545000000000e+02 4.130013195346e-02 2.511450520309e-04 2.453324606598e+01
6.547500000000e+02 4.146402813142e-02 2.473630940488e-04 2.450528374317e+01
6.550000000000e+02 4.148706318013e-02 2.439905180347e-04 2.447774837581e+01
6.552500000000e+02 4.138495143657e-02 2.410499902858e-04 2.445063034451e+01
6.555000000000e+02 4.117556071618e-02 2.385566436343e-04 2.442391524228e+01
6.557500000000e+02 4.087858270308e-02 2.365181170419e-04 2.439758367231e+01
6.560000000000e+02 4.051515617935e-02 2.349347532404e-04 2.437161123153e+01
6.562500000000e+02 4.010750117983e-02 2.337998692388e-04 2.434596834582e+01
6.565000000000e+02 3.967850299020e-02 2.331001286353e-04 2.432062036089e+01
6.567500000000e+02 3.925130430553e-02 2.328160219538e-04 2.429552768229e+01
6.570000000000e+02 3.884891043916e-02 2.329223609184e-04 2.427064580212e+01
6.572500000000e+02 3.849378371920e-02 2.333888949640e-04 2.424592557424e+01
6.575000000000e+02 3.820746881359e-02 2.341809702924e-04 2.422131352256e+01
6.577500000000e+02 3.801023668891e-02 2.352601438987e-04 2.419675205113e+01
6.580000000000e+02 3.792076418885e-02 2.365849424351e-04 2.417217995913e+01
6.582500000000e+02 3.795583584509e-02 2.381113806118e-04 2.414753274720e+01
6.585000000000e+02 3.813011042066e-02 2.397940129938e-04 2.412274322462e+01
6.587500000000e+02 3.845589493551e-02 2.415864217759e-04 2.409774193359e+01
6.590000000000e+02 3.894301367054e-02 2.434420292758e-04 2.407245782880e+01
6.592500000000e+02 3.959866711358e-02 2.453144574066e-04 2.404681880741e+01
6.595000000000e+02 4.042737668264e-02 2.471582324927e-04 2.402075240191e+01
6.597500000000e+02 4.143098905249e-02 2.489296061383e-04 2.399418647206e+01
6.600000000000e+02 4.260866266428e-02 2.505870171271e-04 2.396704985526e+01
6.602500000000e+02 4.395695908113e-02 2.520914005789e-04 2.393927310400e+01
6.605000000000e+02 4.546994164116e-02 2.534067483297e-04 2.391078919747e+01
6.607500000000e+02 4.713930315212e-02 2.545005804031e-04 2.388153424675e+01
6.610000000000e+02 4.895457040727e-02 2.553442228605e-04 2.385144817701e+01
6.612500000000e+02 5.090324123703e-02 2.559131184195e-04 2.382047541942e+01
6.615000000000e+02 5.297103253994e-02 2.561870358877e-04 2.378856553611e+01
6.617500000000e+02 5.514208936068e-02 2.561502583738e-04 2.375567384211e+01
6.620000000000e+02 5.739926172880e-02 2.557915985348e-04 2.372176189323e+01
6.622500000000e+02 5.972429279871e-02 2.551046623561e-04 2.368679805577e+01
6.625000000000e+02 6.209809784557e-02 2.540877717821e-04 2.365075789513e+01
6.627500000000e+02 6.450103925056e-02 2.527437994901e-04 2.361362446007e+01
6.630000000000e+02 6.691311967900e-02 2.510801231318e-04 2.357538866282e+01
6.632500000000e+02 6.931425322907e-02 2.491084674785e-04 2.353604942328e+01
6.635000000000e+02 7.168451882433e-02 2.468446426557e-04 2.349561365481e+01
6.637500000000e+02 7.400433989896e-02 2.443083913960e-04 2.345409648838e+01
6.640000000000e+02 7.625475443670e-02 2.415229102214e-04 2.341152094673e+01
6.642500000000e+02 7.841757832633e-02 2.385146407978e-04 2.336791802916e+01
6.645000000000e+02 8.047564457656e-02 2.353127069790e-04 2.332332620405e+01
6.647500000000e+02 8.241296333886e-02 2.319486035092e-04 2.327779132364e+01
6.650000000000e+02 8.421491995631e-02 2.284556378019e-04 2.323136609700e+01
6.652500000000e+02 8.586844292111e-02 2.248684564736e-04 2.318410971213e+01
6.655000000000e+02 8.736216475596e-02 2.212224260611e-04 2.313608715767e+01
6.657500000000e+02 8.868657618652e-02 2.175532503436e-04 2.308736893967e+01
6.660000000000e+02 8.983416884853e-02 2.138964498502e-04 2.303803033303e+01
6.662500000000e+02 9.079956513804e-02 2.102866023856e-04 2.298815082752e+01
6.665000000000e+02 9.157964308701e-02 2.067568966288e-04 2.293781356882e+01
6.667500000000e+02 9.217361884133e-02 2.033386990103e-04 2.288710457387e+01
6.670000000000e+02 9.258315970679e-02 2.000611037158e-04 2.283611240777e+01
6.672500000000e+02 9.281243827247e-02 1.969504729221e-04 2.278492748041e+01
6.675000000000e+02 9.286814875936e-02 1.940300856591e-04 2.273364136401e+01
6.677500000000e+02 9.275956947963e-02 1.913197665351e-04 2.268234660603e+01
6.680000000000e+02 9.249848752062e-02 1.888357513421e-04 2.263113590095e+01
6.682500000000e+02 9.209920721806e-02 1.865903412004e-04 2.258010202721e+01
6.685000000000e+02 9.157840837965e-02 1.845918771400e-04 2.252933717065e+01
6.687500000000e+02 9.095504193258e-02 1.828446808651e-04 2.247893273963e+01
6.690000000000e+02 9.025018051034e-02 1.813489321546e-04 2.242897921935e+01
6.692500000000e+02 8.948675439049e-02 1.801011864524e-04 2.237956567081e+01
6.695000000000e+02 8.868934594807e-02 1.790941985329e-04 2.233077984574e+01
6.697500000000e+02 8.788386540351e-02 1.783171149776e-04 2.228270794160e+01
6.700000000000e+02 8.709720126378e-02 1.777558634226e-04 2.223543441672e+01
6.702500000000e+02 8.635687582837e-02 1.773932693794e-04 2.218904216245e+01
6.705000000000e+02 8.569061739004e-02 1.772094903902e-04 2.214361234379e+01
6.707500000000e+02 8.512593492413e-02 1.771822906107e-04 2.209922447049e+01
6.710000000000e+02 8.468965992367e-02 1.772875267779e-04 2.205595630179e+01
6.712500000000e+02 8.440749352814e-02 1.774993227657e-04 2.201388405776e+01
6.715000000000e+02 8.430353199136e-02 1.777903554704e-04 2.197308235586e+01
6.717500000000e+02 8.439981615019e-02 1.781321520441e-04 2.193362416571e+01
6.720000000000e+02 8.471588391920e-02 1.784954131381e-04 2.189558098005e+01
6.722500000000e+02 8.526835754636e-02 1.788504459248e-04 2.185902272465e+01
6.725000000000e+02 8.607058419032e-02 1.791674119773e-04 2.182401767530e+01
6.727500000000e+02 8.713228118502e-02 1.794163360822e-04 2.179063255201e+01
6.730000000000e+02 8.845930078436e-02 1.795675406997e-04 2.175893226510e+01
6.732500000000e+02 9.005338201622e-02 1.795917653089e-04 2.172897996231e+01
6.735000000000e+02 9.191206023489e-02 1.794605261604e-04 2.170083670888e+01
6.737500000000e+02 9.402855277542e-02 1.791461956081e-04 2.167456145496e+01
6.740000000000e+02 9.639182589729e-02 1.786224739141e-04 2.165021066304e+01
6.742500000000e+02 9.898663122203e-02 1.778646196095e-04 2.162783818448e+01
6.745000000000e+02 1.017937275921e-01 1.768498240842e-04 2.160749483970e+01
6.747500000000e+02 1.047900745552e-01 1.755575481886e-04 2.158922821242e+01
6.750000000000e+02 1.079491628143e-01 1.739699535181e-04 2.157308227049e+01
6.752500000000e+02 1.112414103299e-01 1.720723280058e-04 2.155909695347e+01
6.755000000000e+02 1.146345526902e-01 1.698535942719e-04 2.154730791392e+01
6.757500000000e+02 1.180941521110e-01 1.673067333400e-04 2.153774608783e+01
6.760000000000e+02 1.215841079370e-01 1.644292723220e-04 2.153043736149e+01
6.762500000000e+02 1.250672284497e-01 1.612237179713e-04 2.152540216468e+01
6.765000000000e+02 1.285057734145e-01 1.576980907876e-04 2.152265524560e+01
6.767500000000e+02 1.318620588537e-01 1.538662242470e-04 2.152220530079e+01
6.770000000000e+02 1.350990308178e-01 1.497481251798e-04 2.152405476205e+01
6.772500000000e+02 1.381808512909e-01 1.453700504186e-04 2.152819949138e+01
6.775000000000e+02 1.410734315269e-01 1.407648028536e-04 2.153462875449e+01
6.777500000000e+02 1.437449788185e-01 1.359714522788e-04 2.154332493678e+01
6.780000000000e+02 1.461664720662e-01 1.310353939470e-04 2.155426365354e+01
6.782500000000e+02 1.483121207276e-01 1.260077959129e-04 2.156741356955e+01
6.785000000000e+02 1.501597575759e-01 1.209452365732e-04 2.158273661072e+01
6.787500000000e+02 1.516911870596e-01 1.159088788370e-04 2.160018801884e+01
6.790000000000e+02 1.528924651716e-01 1.109635063284e-04 2.161971643815e+01
6.792500000000e+02 1.537541250227e-01 1.061766380444e-04 2.164126434263e+01
6.795000000000e+02 1.542713193423e-01 1.016171280466e-04 2.166476809568e+01
6.797500000000e+02 1.544439113009e-01 9.735407317770e-05 2.169015849522e+01
6.800000000000e+02 1.542764780842e-01 9.345531112961e-05 2.171736107590e+01
6.802500000000e+02 1.537782393306e-01 8.998588414718e-05 2.174629644387e+01
6.805000000000e+02 1.529629317521e-01 8.700665020702e-05 2.177688093729e+01
6.807500000000e+02 1.518485904171e-01 8.457273945818e-05 2.180902700389e+01
6.810000000000e+02 1.504572768393e-01 8.273216068890e-05 2.184264380294e+01
6.812500000000e+02 1.488147254540e-01 8.152450155951e-05 2.187763761234e+01
6.815000000000e+02 1.469499574319e-01 8.097973698240e-05 2.191391262430e+01
6.817500000000e+02 1.448948160081e-01 8.111728052364e-05 2.195137138353e+01
6.820000000000e+02 1.426834680635e-01 8.194541706123e-05 2.198991545734e+01
6.822500000000e+02 1.403518624141e-01 8.346064961302e-05 2.202944587601e+01
6.825000000000e+02 1.379371700963e-01 8.564745450499e-05 2.206986399885e+01
6.827500000000e+02 1.354771904198e-01 8.847848827344e-05 2.211107178654e+01
6.830000000000e+02 1.330097612818e-01 9.191474398327e-05 2.215297269042e+01
6.832500000000e+02 1.305721651987e-01 9.590641332351e-05 2.219547189389e+01
6.835000000000e+02 1.282005443068e-01 1.003935794201e-04 2.223847715989e+01
6.837500000000e+02 1.259293503918e-01 1.053074349127e-04 2.228189907054e+01
6.840000000000e+02 1.237908199366e-01 1.105717272484e-04 2.232565162169e+01
6.842500000000e+02 1.218144825245e-01 1.161042646771e-04 2.236965278291e+01
6.845000000000e+02 1.200267561044e-01 1.218188464201e-04 2.241382464463e+01
6.847500000000e+02 1.184505578967e-01 1.276268440036e-04 2.245809404107e+01
6.850000000000e+02 1.171050200972e-01 1.334391801038e-04 2.250239273112e+01
6.852500000000e+02 1.160052579159e-01 1.391681596440e-04 2.254665774051e+01
6.855000000000e+02 1.151622468020e-01 1.447294700150e-04 2.259083145895e+01
6.857500000000e+02 1.145827238642e-01 1.500437782491e-04 2.263486201213e+01
6.860000000000e+02 1.142692251640e-01 1.550384644259e-04 2.267870324869e+01
6.862500000000e+02 1.142201722828e-01 1.596489941611e-04 2.272231486342e+01
6.865000000000e+02 1.144300598262e-01 1.638203623835e-04 2.276566231129e+01
6.867500000000e+02 1.148896673306e-01 1.675078020756e-04 2.280871690723e+01
6.870000000000e+02 1.155863784545e-01 1.706776534325e-04 2.285145564217e+01
6.872500000000e+02 1.165045494156e-01 1.733078952439e-04 2.289386097676e+01
6.875000000000e+02 1.176258813917e-01 1.753881371018e-04 2.293592075798e+01
6.877500000000e+02 1.189298783330e-01 1.769195950311e-04 2.297762782034e+01
6.880000000000e+02 1.203942789724e-01 1.779146189418e-04 2.301897979847e+01
6.882500000000e+02 1.219955281605e-01 1.783960606347e-04 2.305997866956e+01
6.885000000000e+02 1.237092220237e-01 1.783962048271e-04 2.310063045441e+01
6.887500000000e+02 1.255105448526e-01 1.779555971009e-04 2.314094471602e+01
6.890000000000e+02 1.273746819200e-01 1.771216343041e-04 2.318093417567e+01
6.892500000000e+02 1.292771944724e-01 1.759470155420e-04 2.322061421088e+01
6.895000000000e+02 1.311943403279e-01 1.744880858230e-04 2.326000237824e+01
6.897500000000e+02 1.331033780526e-01 1.728029398454e-04 2.329911794653e+01
6.900000000000e+02 1.349827984428e-01 1.709497298209e-04 2.333798140301e+01
6.902500000000e+02 1.368124940867e-01 1.689849555194e-04 2.337661399400e+01
6.905000000000e+02 1.385739268647e-01 1.669618104212e-04 2.341503725650e+01
6.907500000000e+02 1.402502020588e-01 1.649285728403e-04 2.345327259775e+01
6.910000000000e+02 1.418261284751e-01 1.629271752747e-04 2.349134088012e+01
6.912500000000e+02 1.432882126900e-01 1.609920986703e-04 2.352926207553e+01
6.915000000000e+02 1.446246777348e-01 1.591496208153e-04 2.356705488859e+01
6.917500000000e+02 1.458254042926e-01 1.574171820526e-04 2.360473648369e+01
6.920000000000e+02 1.468818962151e-01 1.558029636181e-04 2.364232220415e+01
6.922500000000e+02 1.477872063762e-01 1.543057984564e-04 2.367982540716e+01
6.925000000000e+02 1.485359207658e-01 1.529157378794e-04 2.371725718661e+01
6.927500000000e+02 1.491240804038e-01 1.516147154679e-04 2.375462635096e+01
6.930000000000e+02 1.495491896088e-01 1.503772919109e-04 2.379193920766e+01
6.932500000000e+02 1.498101918651e-01 1.491720124489e-04 2.382919954273e+01
6.935000000000e+02 1.499074837629e-01 1.479628137110e-04 2.386640863546e+01
6.937500000000e+02 1.498429655553e-01 1.467108007362e-04 2.390356512711e+01
6.940000000000e+02 1.496200848272e-01 1.453759255703e-04 2.394066518856e+01
6.942500000000e+02 1.492439158057e-01 1.439190656278e-04 2.397770240996e+01
6.945000000000e+02 1.487212355894e-01 1.423034794246e-04 2.401466802779e+01
6.947500000000e+02 1.480606021362e-01 1.404970104067e-04 2.405155086849e+01
6.950000000000e+02 1.472724205473e-01 1.384737306839e-04 2.408833750995e+01
6.952500000000e+02 1.463689921213e-01 1.362153735378e-04 2.412501248315e+01
6.955000000000e+02 1.453645137342e-01 1.337127046039e-04 2.416155826829e+01
6.957500000000e+02 1.442750432779e-01 1.309664359357e-04 2.419795554617e+01
6.960000000000e+02 1.431184005740e-01 1.279879016116e-04 2.423418334769e+01
6.962500000000e+02 1.419140018835e-01 1.247993255827e-04 2.427021924501e+01
6.965000000000e+02 1.406826169354e-01 1.214337483234e-04 2.430603953231e+01
6.967500000000e+02 1.394460780643e-01 1.179345573353e-04 2.434161955762e+01
6.970000000000e+02 1.382268610687e-01 1.143547330100e-04 2.437693380981e+01
6.972500000000e+02 1.370476442501e-01 1.107556664632e-04 2.441195626248e+01
6.975000000000e+02 1.359308150273e-01 1.072057233806e-04 2.444666074332e+01
6.977500000000e+02 1.348978625477e-01 1.037785945194e-04 2.448102104352e+01
6.980000000000e+02 1.339688391071e-01 1.005514264720e-04 2.451501147232e+01
6.982500000000e+02 1.331617049390e-01 9.760282881319e-05 2.454860696705e+01
6.985000000000e+02 1.324917823537e-01 9.501085547185e-05 2.458178365829e+01
6.987500000000e+02 1.319711781146e-01 9.285096270718e-05 2.461451915279e+01
6.990000000000e+02 1.316082578721e-01 9.119401935951e-05 2.464679281795e+01
6.992500000000e+02 1.314072682226e-01 9.010453565462e-05 2.467858638542e+01
6.995000000000e+02 1.313679621973e-01 8.963894932929e-05 2.470988410860e+01
6.997500000000e+02 1.314854086684e-01 8.984423010496e-05 2.474067322930e+01
7.000000000000e+02 1.317499210420e-01 9.075677296103e-05 2.477094444211e+01
7.002500000000e+02 1.321470853689e-01 9.240144216742e-05 2.480069202415e+01
7.005000000000e+02 1.326579814865e-01 9.479105385579e-05 2.482991427661e+01
7.007500000000e+02 1.332595204809e-01 9.792608743787e-05 2.485861372748e+01
7.010000000000e+02 1.339249267444e-01 1.017947846616e-04 2.488679751753e+01
7.012500000000e+02 1.346243447000e-01 1.063733444107e-04 2.491447733671e+01
7.015000000000e+02 1.353255555179e-01 1.116265712445e-04 2.494166971384e+01
7.017500000000e+02 1.359947868390e-01 1.175086241079e-04 2.496839599377e+01
7.020000000000e+02 1.365975633378e-01 1.239640623029e-04 2.499468251647e+01
7.022500000000e+02 1.370996365782e-01 1.309288782720e-04 2.502056028849e+01
7.025000000000e+02 1.374678887796e-01 1.383317879997e-04 2.504606498062e+01
7.027500000000e+02 1.376711985091e-01 1.460955954271e-04 2.507123688084e+01
7.030000000000e+02 1.376813337530e-01 1.541385136769e-04 2.509612029439e+01
7.032500000000e+02 1.374736550639e-01 1.623755616045e-04 2.512076360960e+01
7.035000000000e+02 1.370278519918e-01 1.707198558706e-04 2.514521852099e+01
7.037500000000e+02 1.363284197404e-01 1.790839754946e-04 2.516953999738e+01
7.040000000000e+02 1.353651563715e-01 1.873811602474e-04 2.519378539112e+01
7.042500000000e+02 1.341333586083e-01 1.955264986744e-04 2.521801432988e+01
7.045000000000e+02 1.326340402558e-01 2.034379669127e-04 2.524228774351e+01
7.047500000000e+02 1.308738336337e-01 2.110373628034e-04 2.526666770089e+01
7.050000000000e+02 1.288649158769e-01 2.182512078545e-04 2.529121644063e+01
7.052500000000e+02 1.266246853676e-01 2.250114765666e-04 2.531599597336e+01
7.055000000000e+02 1.241753861347e-01 2.312562609078e-04 2.534106735230e+01
7.057500000000e+02 1.215435742330e-01 2.369302842594e-04 2.536649028491e+01
7.060000000000e+02 1.187595989649e-01 2.419854434656e-04 2.539232220504e+01
7.062500000000e+02 1.158569221404e-01 2.463811656322e-04 2.541861790192e+01
7.065000000000e+02 1.128714522280e-01 2.500846976120e-04 2.544542885859e+01
7.067500000000e+02 1.098408057820e-01 2.530713389649e-04 2.547280292456e+01
7.070000000000e+02 1.068036309657e-01 2.553246934593e-04 2.550078350242e+01
7.072500000000e+02 1.037988726752e-01 2.568367356671e-04 2.552940925143e+01
7.075000000000e+02 1.008650661301e-01 2.576078076865e-04 2.555871381783e+01
7.077500000000e+02 9.803970191483e-02 2.576467167497e-04 2.558872510373e+01
7.080000000000e+02 9.535856615345e-02 2.569705497689e-04 2.561946534953e+01
7.082500000000e+02 9.285517237221e-02 2.556046260882e-04 2.565095045253e+01
7.085000000000e+02 9.056020255659e-02 2.535821762049e-04 2.568319014349e+01
7.087500000000e+02 8.850101639200e-02 2.509441576210e-04 2.571618740903e+01
7.090000000000e+02 8.670120424239e-02 2.477387873076e-04 2.574993876679e+01
7.092500000000e+02 8.518018649769e-02 2.440211790890e-04 2.578443384792e+01
7.095000000000e+02 8.395287154666e-02 2.398527744680e-04 2.581965551773e+01
7.097500000000e+02 8.302938554689e-02 2.353007093414e-04 2.585558005487e+01
7.100000000000e+02 8.241482943253e-02 2.304371791700e-04 2.589217692522e+01
7.102500000000e+02 8.210912835762e-02 2.253386487056e-04 2.592940905156e+01
7.105000000000e+02 8.210696889458e-02 2.200849960979e-04 2.596723312424e+01
7.107500000000e+02 8.239775494642e-02 2.147586757354e-04 2.600559951172e+01
7.110000000000e+02 8.296570517732e-02 2.094437466525e-04 2.604445269935e+01
7.112500000000e+02 8.379000559496e-02 2.042249064926e-04 2.608373146823e+01
7.115000000000e+02 8.484508550906e-02 1.991864821891e-04 2.612336940892e+01
7.117500000000e+02 8.610092984118e-02 1.944114039658e-04 2.616329496334e+01
7.120000000000e+02 8.752353640437e-02 1.899802972727e-04 2.620343194286e+01
7.122500000000e+02 8.907546347181e-02 1.859704022202e-04 2.624370007746e+01
7.125000000000e+02 9.071640722932e-02 1.824545882672e-04 2.628401507602e+01
7.127500000000e+02 9.240392644053e-02 1.795005007973e-04 2.632428946930e+01
7.130000000000e+02 9.409416338099e-02 1.771696992119e-04 2.636443265645e+01
7.132500000000e+02 9.574266654653e-02 1.755167828431e-04 2.640435178056e+01
7.135000000000e+02 9.730519866244e-02 1.745884616726e-04 2.644395180187e+01
7.137500000000e+02 9.873858517592e-02 1.744230188216e-04 2.648313635227e+01
7.140000000000e+02 1.000015350937e-01 1.750496923309e-04 2.652180808304e+01
7.142500000000e+02 1.010554380095e-01 1.764880619377e-04 2.655986902230e+01
7.145000000000e+02 1.018650978505e-01 1.787476048987e-04 2.659722146147e+01
7.147500000000e+02 1.023994110803e-01 1.818272747545e-04 2.663376812258e+01
7.150000000000e+02 1.026319404420e-01 1.857152452757e-04 2.666941284874e+01
7.152500000000e+02 1.025413722413e-01 1.903887661044e-04 2.670406130641e+01
7.155000000000e+02 1.021118903130e-01 1.958140888248e-04 2.673762122580e+01
7.157500000000e+02 1.013333942034e-01 2.019465866415e-04 2.677000311957e+01
7.160000000000e+02 1.002015709204e-01 2.087310390004e-04 2.680112099972e+01
7.162500000000e+02 9.871789666848e-02 2.161020023396e-04 2.683089264419e+01
7.165000000000e+02 9.688945024298e-02 2.239844520889e-04 2.685924037731e+01
7.167500000000e+02 9.472864656286e-02 2.322945601395e-04 2.688609154473e+01
7.170000000000e+02 9.225281663317e-02 2.409407264468e-04 2.691137929545e+01
7.172500000000e+02 8.948378898105e-02 2.498247030930e-04 2.693504278499e+01
7.175000000000e+02 8.644727077365e-02 2.588430547901e-04 2.695702814634e+01
7.177500000000e+02 8.317231520799e-02 2.678886459785e-04 2.697728859838e+01
7.180000000000e+02 7.969060962312e-02 2.768524467480e-04 2.699578536858e+01
7.182500000000e+02 7.603589882708e-02 2.856253194926e-04 2.701248772563e+01
7.185000000000e+02 7.224326283833e-02 2.941000517930e-04 2.702737381143e+01
7.187500000000e+02 6.834856447204e-02 3.021733138644e-04 2.704043055714e+01
7.190000000000e+02 6.438779003217e-02 3.097477426914e-04 2.705165437425e+01
7.192500000000e+02 6.039657729632e-02 3.167338802449e-04 2.706105091414e+01
7.195000000000e+02 5.640966623722e-02 3.230520997264e-04 2.706863556677e+01
7.197500000000e+02 5.246053305423e-02 3.286342413237e-04 2.707443308214e+01
7.200000000000e+02 4.858100823826e-02 3.334252773094e-04 2.707847758711e+01
7.202500000000e+02 4.480096201029e-02 3.373845781121e-04 2.708081249002e+01
7.205000000000e+02 4.114810956902e-02 3.404867186338e-04 2.708148980202e+01
7.207500000000e+02 3.764780431331e-02 3.427221377190e-04 2.708056980298e+01
7.210000000000e+02 3.432288994095e-02 3.440973859733e-04 2.707812058363e+01
7.212500000000e+02 3.119362884849e-02 3.446349732323e-04 2.707421702386e+01
7.215000000000e+02 2.827761153252e-02 3.443728280214e-04 2.706894018023e+01
7.217500000000e+02 2.558971401668e-02 3.433633687139e-04 2.706237627175e+01
7.220000000000e+02 2.314205593832e-02 3.416722227671e-04 2.705461589329e+01
7.222500000000e+02 2.094398474052e-02 3.393766680267e-04 2.704575266767e+01
7.225000000000e+02 1.900204543831e-02 3.365637033064e-04 2.703588230444e+01
7.227500000000e+02 1.731996405889e-02 3.333278604767e-04 2.702510162076e+01
7.230000000000e+02 1.589862842694e-02 3.297691031814e-04 2.701350707542e+01
7.232500000000e+02 1.473608322632e-02 3.259903966919e-04 2.700119403369e+01
7.235000000000e+02 1.382751161460e-02 3.220953848108e-04 2.698825529628e+01
7.237500000000e+02 1.316525969482e-02 3.181859931741e-04 2.697478042948e+01
7.240000000000e+02 1.273883796580e-02 3.143602468030e-04 2.696085441034e+01
7.242500000000e+02 1.253499082869e-02 3.107101850497e-04 2.694655708487e+01
7.245000000000e+02 1.253774336806e-02 3.073201647251e-04 2.693196198883e+01
7.247500000000e+02 1.272853170751e-02 3.042652461781e-04 2.691713597764e+01
7.250000000000e+02 1.308632071883e-02 3.016100479250e-04 2.690213831205e+01
7.252500000000e+02 1.358779090437e-02 2.994078535993e-04 2.688702029005e+01
7.255000000000e+02 1.420756986897e-02 2.977000431007e-04 2.687182497329e+01
7.257500000000e+02 1.491846636371e-02 2.965159989341e-04 2.685658668720e+01
7.260000000000e+02 1.569178059251e-02 2.958732309325e-04 2.684133102713e+01
7.262500000000e+02 1.649762941329e-02 2.957778334825e-04 2.682607475378e+01
7.265000000000e+02 1.730531194129e-02 2.962252276628e-04 2.681082598219e+01
7.267500000000e+02 1.808367927350e-02 2.972012318179e-04 2.679558417271e+01
7.270000000000e+02 1.880154330377e-02 2.986831934227e-04 2.678034052334e+01
7.272500000000e+02 1.942808180823e-02 3.006413557638e-04 2.676507827137e+01
7.275000000000e+02 1.993324768023e-02 3.030402261340e-04 2.674977320222e+01
7.277500000000e+02 2.028817404828e-02 3.058401326031e-04 2.673439400651e+01
7.280000000000e+02 2.046555816277e-02 3.089986098046e-04 2.671890296271e+01
7.282500000000e+02 2.044002860080e-02 3.124718244852e-04 2.670325646713e+01
7.285000000000e+02 2.018849433974e-02 3.162159007238e-04 2.668740564518e+01
7.287500000000e+02 1.969042884533e-02 3.201880820218e-04 2.667129707185e+01
7.290000000000e+02 1.892816578917e-02 3.243478154023e-04 2.665487338356e+01
7.292500000000e+02 1.788708811295e-02 3.286576665576e-04 2.663807399269e+01
7.295000000000e+02 1.655585216104e-02 3.330838232566e-04 2.662083575128e+01
7.297500000000e+02 1.492647392956e-02 3.375966618131e-04 2.660309360914e+01
7.300000000000e+02 1.299447575935e-02 3.421710235657e-04 2.658478129856e+01
7.302500000000e+02 1.075887119991e-02 3.467861539531e-04 2.656583191304e+01
7.305000000000e+02 8.222224311239e-03 3.514258501129e-04 2.654617856789e+01
7.307500000000e+02 5.390588318753e-03 3.560782070389e-04 2.652575495612e+01
7.310000000000e+02 2.273397595470e-03 3.607353003339e-04 2.650449583135e+01
7.312500000000e+02 -1.116586484806e-03 3.653926685182e-04 2.648233759752e+01
7.315000000000e+02 -4.763458954212e-03 3.700488300406e-04 2.645921871167e+01
7.317500000000e+02 -8.648326042409e-03 3.747046738813e-04 2.643508013746e+01
7.320000000000e+02 -1.274954704086e-02 3.793629003836e-04 2.640986563722e+01
7.322500000000e+02 -1.704289725416e-02 3.840272852380e-04 2.638352223343e+01
7.325000000000e+02 -2.150184458697e-02 3.887020876525e-04 2.635600044485e+01
7.327500000000e+02 -2.609784489767e-02 3.933914888306e-04 2.632725446667e+01
7.330000000000e+02 -3.080055026615e-02 3.980988613249e-04 2.629724256072e+01
7.332500000000e+02 -3.557817568400e-02 4.028263496359e-04 2.626592706807e+01
7.335000000000e+02 -4.039777507898e-02 4.075742987496e-04 2.623327463608e+01
7.337500000000e+02 -4.522553610316e-02 4.123407425130e-04 2.619925642933e+01
7.340000000000e+02 -5.002717266534e-02 4.171211309132e-04 2.616384804420e+01
7.342500000000e+02 -5.476819912393e-02 4.219078570582e-04 2.612702981112e+01
7.345000000000e+02 -5.941434300194e-02 4.266901146005e-04 2.608878663687e+01
7.347500000000e+02 -6.393184557130e-02 4.314535839494e-04 2.604910828063e+01
7.350000000000e+02 -6.828787708166e-02 4.361804100471e-04 2.600798916591e+01
7.352500000000e+02 -7.245086181086e-02 4.408490719998e-04 2.596542860544e+01
7.355000000000e+02 -7.639086720298e-02 4.454344593556e-04 2.592143073585e+01
7.357500000000e+02 -8.007997260683e-02 4.499079889901e-04 2.587600444102e+01
7.360000000000e+02 -8.349261015488e-02 4.542377880117e-04 2.582916352678e+01
7.362500000000e+02 -8.660592335379e-02 4.583890440050e-04 2.578092662694e+01
7.365000000000e+02 -8.940009499590e-02 4.623243759927e-04 2.573131710340e+01
7.367500000000e+02 -9.185865576102e-02 4.660042141315e-04 2.568036318940e+01
7.370000000000e+02 -9.396877110365e-02 4.693875801584e-04 2.562809783964e+01
7.372500000000e+02 -9.572149448587e-02 4.724327866897e-04 2.557455873284e+01
7.375000000000e+02 -9.711197329350e-02 4.750980836999e-04 2.551978809229e+01
7.377500000000e+02 -9.813964297981e-02 4.773427357057e-04 2.546383279103e+01
7.380000000000e+02 -9.880832971381e-02 4.791278390593e-04 2.540674403145e+01
7.382500000000e+02 -9.912636130553e-02 4.804175366518e-04 2.534857742575e+01
7.385000000000e+02 -9.910655264711e-02 4.811798844202e-04 2.528939264212e+01
7.387500000000e+02 -9.876621509642e-02 4.813881808643e-04 2.522925342910e+01
7.390000000000e+02 -9.812701998919e-02 4.810218180222e-04 2.516822722394e+01
7.392500000000e+02 -9.721489025791e-02 4.800675883809e-04 2.510638512077e+01
7.395000000000e+02 -9.605973879747e-02 4.785204068195e-04 2.504380144252e+01
7.397500000000e+02 -9.469523442311e-02 4.763844418681e-04 2.498055363174e+01
7.400000000000e+02 -9.315844710794e-02 4.736737743764e-04 2.491672189014e+01
7.402500000000e+02 -9.148944124544e-02 4.704128879502e-04 2.485238882488e+01
7.405000000000e+02 -8.973086214734e-02 4.666373037674e-04 2.478763923557e+01
7.407500000000e+02 -8.792742208564e-02 4.623936459379e-04 2.472255969820e+01
7.410000000000e+02 -8.612537166825e-02 4.577396910704e-04 2.465723824638e+01
7.412500000000e+02 -8.437191587841e-02 4.527439781120e-04 2.459176396598e+01
7.415000000000e+02 -8.271463455940e-02 4.474855054244e-04 2.452622669139e+01
7.417500000000e+02 -8.120084943883e-02 4.420528384850e-04 2.446071657866e+01
7.420000000000e+02 -7.987699699583e-02 4.365431266405e-04 2.439532373888e+01
7.422500000000e+02 -7.878799543564e-02 4.310609478693e-04 2.433013784968e+01
7.425000000000e+02 -7.797663231974e-02 4.257168024039e-04 2.426524775173e+01
7.427500000000e+02 -7.748294139337e-02 4.206255470275e-04 2.420074108976e+01
7.430000000000e+02 -7.734364831667e-02 4.159044854428e-04 2.413670389200e+01
7.432500000000e+02 -7.759162764193e-02 4.116714929766e-04 2.407322020647e+01
7.435000000000e+02 -7.825538464086e-02 4.080430276486e-04 2.401037170128e+01
7.437500000000e+02 -7.935867159067e-02 4.051320258551e-04 2.394823730753e+01
7.440000000000e+02 -8.092004640604e-02 4.030457819633e-04 2.388689282134e+01
7.442500000000e+02 -8.295264195295e-02 4.018839324179e-04 2.382641058589e+01
7.445000000000e+02 -8.546384932802e-02 4.017363117541e-04 2.376685909391e+01
7.447500000000e+02 -8.845525309627e-02 4.026812614337e-04 2.370830271515e+01
7.450000000000e+02 -9.192247076982e-02 4.047837466369e-04 2.365080133192e+01
7.452500000000e+02 -9.585519070413e-02 4.080937450011e-04 2.359441006156e+01
7.455000000000e+02 -1.002373009898e-01 4.126449155239e-04 2.353917903323e+01
7.457500000000e+02 -1.050469667627e-01 4.184532931345e-04 2.348515308087e+01
7.460000000000e+02 -1.102569201009e-01 4.255165864781e-04 2.343237158515e+01
7.462500000000e+02 -1.158347481912e-01 4.338135301148e-04 2.338086828650e+01
7.465000000000e+02 -1.217432455452e-01 4.433034746208e-04 2.333067114266e+01
7.467500000000e+02 -1.279408891918e-01 4.539264646908e-04 2.328180229129e+01
7.470000000000e+02 -1.343822314826e-01 4.656034401445e-04 2.323427792095e+01
7.472500000000e+02 -1.410184620007e-01 4.782369417670e-04 2.318810830839e+01
7.475000000000e+02 -1.477979977043e-01 4.917120967093e-04 2.314329790475e+01
7.477500000000e+02 -1.546670045810e-01 5.058976986757e-04 2.309984534688e+01
7.480000000000e+02 -1.615700529367e-01 5.206477751397e-04 2.305774363953e+01
7.482500000000e+02 -1.684507747813e-01 5.358033808361e-04 2.301698037402e+01
7.485000000000e+02 -1.752524531912e-01 5.511946026157e-04 2.297753788612e+01
7.487500000000e+02 -1.819187297308e-01 5.666430283289e-04 2.293939360092e+01
7.490000000000e+02 -1.883942234452e-01 5.819641046412e-04 2.290252031883e+01
7.492500000000e+02 -1.946251698422e-01 5.969697147290e-04 2.286688653918e+01
7.495000000000e+02 -2.005600624298e-01 6.114710788685e-04 2.283245690533e+01
7.497500000000e+02 -2.061502406824e-01 6.252815456796e-04 2.279919255466e+01
7.500000000000e+02 -2.113504769322e-01 6.382194945115e-04 2.276705158553e+01
7.502500000000e+02 -2.161195047876e-01 6.501111387974e-04 2.273598951168e+01
7.505000000000e+02 -2.204205403628e-01 6.607935368011e-04 2.270595970247e+01
7.507500000000e+02 -2.242217389837e-01 6.701173616181e-04 2.267691387261e+01
7.510000000000e+02 -2.274965916890e-01 6.779493091304e-04 2.264880254287e+01
7.512500000000e+02 -2.302243214786e-01 6.841747124751e-04 2.262157552083e+01
7.515000000000e+02 -2.323901706563e-01 6.886997423673e-04 2.259518235473e+01
7.517500000000e+02 -2.339856676563e-01 6.914533635393e-04 2.256957280127e+01
7.520000000000e+02 -2.350087756226e-01 6.923887766368e-04 2.254469722842e+01
7.522500000000e+02 -2.354640745794e-01 6.914850481224e-04 2.252050708203e+01
7.525000000000e+02 -2.353627919647e-01 6.887478257360e-04 2.249695527356e+01
7.527500000000e+02 -2.347227581514e-01 6.842096702711e-04 2.247399651320e+01
7.530000000000e+02 -2.335683874608e-01 6.779304240062e-04 2.245158774185e+01
7.532500000000e+02 -2.319304935845e-01 6.699967305613e-04 2.242968843687e+01
7.535000000000e+02 -2.298460309283e-01 6.605211016631e-04 2.240826084575e+01
7.537500000000e+02 -2.273578705031e-01 6.496409953921e-04 2.238727040929e+01
7.540000000000e+02 -2.245143505289e-01 6.375168148290e-04 2.236668584215e+01
7.542500000000e+02 -2.213689129425e-01 6.243301764890e-04 2.234647954218e+01
7.545000000000e+02 -2.179795282191e-01 6.102811698354e-04 2.232662758798e+01
7.547500000000e+02 -2.144081842666e-01 5.955858717753e-04 2.230711011523e+01
7.550000000000e+02 -2.107202026072e-01 5.804729852279e-04 2.228791123278e+01
7.552500000000e+02 -2.069835866455e-01 5.651806585032e-04 2.226901932559e+01
7.555000000000e+02 -2.032682566798e-01 5.499531103481e-04 2.225042701963e+01
7.557500000000e+02 -1.996452646707e-01 5.350370542294e-04 2.223213128515e+01
7.560000000000e+02 -1.961859643084e-01 5.206777575011e-04 2.221413329648e+01
7.562500000000e+02 -1.929611516174e-01 5.071154846266e-04 2.219643863070e+01
7.565000000000e+02 -1.900401777025e-01 4.945818490011e-04 2.217905706083e+01
7.567500000000e+02 -1.874900434938e-01 4.832963496130e-04 2.216200253962e+01
7.570000000000e+02 -1.853745130076e-01 4.734630967982e-04 2.214529290277e+01
7.572500000000e+02 -1.837531710090e-01 4.652677953434e-04 2.212894995725e+01
7.575000000000e+02 -1.826805325635e-01 4.588749633654e-04 2.211299916078e+01
7.577500000000e+02 -1.822051976290e-01 4.544255117648e-04 2.209746924969e+01
7.580000000000e+02 -1.823689474610e-01 4.520346419756e-04 2.208239230571e+01
7.582500000000e+02 -1.832060309307e-01 4.517904342189e-04 2.206780313789e+01
7.585000000000e+02 -1.847424329772e-01 4.537525997923e-04 2.205373911031e+01
7.587500000000e+02 -1.869952220238e-01 4.579515725206e-04 2.204023996687e+01
7.590000000000e+02 -1.899721382564e-01 4.643884523487e-04 2.202734712049e+01
7.592500000000e+02 -1.936711174265e-01 4.730349188737e-04 2.201510370002e+01
7.595000000000e+02 -1.980801622084e-01 4.838338497259e-04 2.200355375627e+01
7.597500000000e+02 -2.031771528707e-01 4.967000286649e-04 2.199274229834e+01
7.600000000000e+02 -2.089300300064e-01 5.115216589367e-04 2.198271447891e+01
7.602500000000e+02 -2.152969408396e-01 5.281617718442e-04 2.197351558182e+01
7.605000000000e+02 -2.222266854025e-01 5.464602117722e-04 2.196519048392e+01
7.607500000000e+02 -2.296593198684e-01 5.662359297575e-04 2.195778310742e+01
7.610000000000e+02 -2.375268121809e-01 5.872892078408e-04 2.195133638665e+01
7.612500000000e+02 -2.457539667949e-01 6.094043376392e-04 2.194589169433e+01
7.615000000000e+02 -2.542594263813e-01 6.323523206349e-04 2.194148855751e+01
7.617500000000e+02 -2.629567985789e-01 6.558937866261e-04 2.193816439012e+01
7.620000000000e+02 -2.717559190867e-01 6.797819783008e-04 2.193595396223e+01
7.622500000000e+02 -2.805641209124e-01 7.037656359904e-04 2.193488944955e+01
7.625000000000e+02 -2.892876304532e-01 7.275920404924e-04 2.193499999367e+01
7.627500000000e+02 -2.978329699484e-01 7.510099814166e-04 2.193631128307e+01
7.630000000000e+02 -3.061083351686e-01 7.737726712688e-04 2.193884572146e+01
7.632500000000e+02 -3.140249942551e-01 7.956405844058e-04 2.194262175562e+01
7.635000000000e+02 -3.214986089806e-01 8.163841955747e-04 2.194765414968e+01
7.637500000000e+02 -3.284505025146e-01 8.357864971131e-04 2.195395335079e+01
7.640000000000e+02 -3.348088413861e-01 8.536454856711e-04 2.196152580550e+01
7.642500000000e+02 -3.405096933914e-01 8.697763125140e-04 2.197037336200e+01
7.645000000000e+02 -3.454980034984e-01 8.840133256055e-04 2.198049363731e+01
7.647500000000e+02 -3.497283838594e-01 8.962116732110e-04 2.199187945685e+01
7.650000000000e+02 -3.531658358965e-01 9.062489557276e-04 2.200451926888e+01
7.652500000000e+02 -3.557862417065e-01 9.140262440397e-04 2.201839662650e+01
7.655000000000e+02 -3.575767940280e-01 9.194691727866e-04 2.203349059729e+01
7.657500000000e+02 -3.585362008445e-01 9.225285256671e-04 2.204977552582e+01
7.660000000000e+02 -3.586747726758e-01 9.231806580079e-04 2.206722120144e+01
7.662500000000e+02 -3.580142923376e-01 9.214272434444e-04 2.208579266182e+01
7.665000000000e+02 -3.565877939647e-01 9.172955260617e-04 2.210545066158e+01
7.667500000000e+02 -3.544390821564e-01 9.108379143539e-04 2.212615153741e+01
7.670000000000e+02 -3.516221160693e-01 9.021314809248e-04 2.214784748389e+01
7.672500000000e+02 -3.482001635545e-01 8.912771492716e-04 2.217048647788e+01
7.675000000000e+02 -3.442448518263e-01 8.783990436126e-04 2.219401286797e+01
7.677500000000e+02 -3.398349722503e-01 8.636434194879e-04 2.221836743246e+01
7.680000000000e+02 -3.350551302634e-01 8.471774885156e-04 2.224348745827e+01
7.682500000000e+02 -3.299943066265e-01 8.291884172532e-04 2.226930750055e+01
7.685000000000e+02 -3.247442096321e-01 8.098818229659e-04 2.229575921285e+01
7.687500000000e+02 -3.193976110760e-01 7.894804699296e-04 2.232277222217e+01
7.690000000000e+02 -3.140465574485e-01 7.682223551171e-04 2.235027401693e+01
7.692500000000e+02 -3.087806172895e-01 7.463589561783e-04 2.237819081776e+01
7.695000000000e+02 -3.036851239177e-01 7.241530739629e-04 2.240644782413e+01
7.697500000000e+02 -2.988395214013e-01 7.018764329550e-04 2.243496948969e+01
7.700000000000e+02 -2.943158464293e-01 6.798070452468e-04 2.246368038030e+01
7.702500000000e+02 -2.901774011434e-01 6.582261620030e-04 2.249250546641e+01
7.705000000000e+02 -2.864776857163e-01 6.374149434719e-04 2.252137042913e+01
7.707500000000e+02 -2.832595930637e-01 6.176508007239e-04 2.255020253575e+01
7.710000000000e+02 -2.805549417412e-01 5.992034297165e-04 2.257893093171e+01
7.712500000000e+02 -2.783843650759e-01 5.823307169503e-04 2.260748693856e+01
7.715000000000e+02 -2.767574870887e-01 5.672743087330e-04 2.263580489410e+01
7.717500000000e+02 -2.756734783810e-01 5.542552149534e-04 2.266382232730e+01
7.720000000000e+02 -2.751218697291e-01 5.434693436216e-04 2.269148052324e+01
7.722500000000e+02 -2.750836580840e-01 5.350835726154e-04 2.271872464812e+01
7.725000000000e+02 -2.755325127978e-01 5.292317145119e-04 2.274550451731e+01
7.727500000000e+02 -2.764362166220e-01 5.260113312102e-04 2.277177442943e+01
7.730000000000e+02 -2.777580253930e-01 5.254807632262e-04 2.279749389674e+01
7.732500000000e+02 -2.794581317673e-01 5.276573058798e-04 2.282262739349e+01
7.735000000000e+02 -2.814949079965e-01 5.325157987269e-04 2.284714496866e+01
7.737500000000e+02 -2.838261335471e-01 5.399883666278e-04 2.287102190727e+01
7.740000000000e+02 -2.864099138297e-01 5.499649896451e-04 2.289423922572e+01
7.742500000000e+02 -2.892055193985e-01 5.622951577533e-04 2.291678322547e+01
7.745000000000e+02 -2.921739010678e-01 5.767900802540e-04 2.293864587636e+01
7.747500000000e+02 -2.952781262606e-01 5.932261184989e-04 2.295982425995e+01
7.750000000000e+02 -2.984835464514e-01 6.113484855510e-04 2.298032085435e+01
7.752500000000e+02 -3.017579326082e-01 6.308759945223e-04 2.300014286635e+01
7.755000000000e+02 -3.050714402381e-01 6.515060546874e-04 2.301930237970e+01
7.757500000000e+02 -3.083965812297e-01 6.729200900299e-04 2.303781583650e+01
7.760000000000e+02 -3.117081507713e-01 6.947891740611e-04 2.305570381755e+01
7.762500000000e+02 -3.149831695179e-01 7.167797627825e-04 2.307299048489e+01
7.765000000000e+02 -3.182008161438e-01 7.385594592528e-04 2.308970355386e+01
7.767500000000e+02 -3.213423872461e-01 7.598027952565e-04 2.310587370398e+01
7.770000000000e+02 -3.243912413270e-01 7.801968327813e-04 2.312153433592e+01
7.772500000000e+02 -3.273327094923e-01 7.994464249773e-04 2.313672100347e+01
7.775000000000e+02 -3.301539567895e-01 8.172793889121e-04 2.315147142402e+01
7.777500000000e+02 -3.328437702661e-01 8.334512801982e-04 2.316582502656e+01
7.780000000000e+02 -3.353922444287e-01 8.477495503491e-04 2.317982254293e+01
7.782500000000e+02 -3.377904111614e-01 8.599974531646e-04 2.319350617286e+01
7.785000000000e+02 -3.400297574624e-01 8.700571927561e-04 2.320691901431e+01
7.787500000000e+02 -3.421017596948e-01 8.778325092227e-04 2.322010536204e+01
7.790000000000e+02 -3.439973773307e-01 8.832700606524e-04 2.323311029155e+01
7.792500000000e+02 -3.457066582142e-01 8.863601545890e-04 2.324597980068e+01
7.795000000000e+02 -3.472184871477e-01 8.871363594978e-04 2.325876092191e+01
7.797500000000e+02 -3.485205100886e-01 8.856738080913e-04 2.327150166459e+01
7.800000000000e+02 -3.495993012764e-01 8.820863747369e-04 2.328425096100e+01
7.802500000000e+02 -3.504408714520e-01 8.765230873779e-04 2.329705904708e+01
7.805000000000e+02 -3.510313792781e-01 8.691630927564e-04 2.330997718683e+01
7.807500000000e+02 -3.513581966520e-01 8.602100452463e-04 2.332305803133e+01
7.810000000000e+02 -3.514111120694e-01 8.498856444948e-04 2.333635550984e+01
7.812500000000e+02 -3.511836433720e-01 8.384231048580e-04 2.334992473396e+01
7.815000000000e+02 -3.506743917712e-01 8.260606083144e-04 2.336382217883e+01
7.817500000000e+02 -3.498882068570e-01 8.130348354451e-04 2.337810546818e+01
7.820000000000e+02 -3.488371286755e-01 7.995752054499e-04 2.339283332253e+01
7.822500000000e+02 -3.475409375934e-01 7.858990194179e-04 2.340806528836e+01
7.825000000000e+02 -3.460273077631e-01 7.722076135195e-04 2.342386174712e+01
7.827500000000e+02 -3.443314161796e-01 7.586836196126e-04 2.344028360236e+01
7.830000000000e+02 -3.424950606620e-01 7.454895508141e-04 2.345739198152e+01
7.832500000000e+02 -3.405653196357e-01 7.327674719205e-04 2.347524817892e+01
7.835000000000e+02 -3.385927787287e-01 7.206396404005e-04 2.349391321313e+01
7.837500000000e+02 -3.366294758608e-01 7.092099705930e-04 2.351344775140e+01
7.840000000000e+02 -3.347266622218e-01 6.985660823803e-04 2.353391179061e+01
7.842500000000e+02 -3.329325621389e-01 6.887816350950e-04 2.355536438947e+01
7.845000000000e+02 -3.312902189567e-01 6.799185233178e-04 2.357786355803e+01
7.847500000000e+02 -3.298356567312e-01 6.720289657573e-04 2.360146591417e+01
7.850000000000e+02 -3.285963524603e-01 6.651569505606e-04 2.362622656594e+01
7.852500000000e+02 -3.275902076364e-01 6.593391888312e-04 2.365219884440e+01
7.855000000000e+02 -3.268250246800e-01 6.546053959541e-04 2.367943403722e+01
7.857500000000e+02 -3.262984215863e-01 6.509778252924e-04 2.370798120857e+01
7.860000000000e+02 -3.259982718754e-01 6.484703529359e-04 2.373788688525e+01
7.862500000000e+02 -3.259034971412e-01 6.470870777699e-04 2.376919478345e+01
7.865000000000e+02 -3.259852123765e-01 6.468207487584e-04 2.380194548001e+01
7.867500000000e+02 -3.262079983015e-01 6.476510312614e-04 2.383617612186e+01
7.870000000000e+02 -3.265313557352e-01 6.495430206589e-04 2.387192006402e+01
7.872500000000e+02 -3.269111835730e-01 6.524460286215e-04 2.390920651706e+01
7.875000000000e+02 -3.273011602586e-01 6.562926753910e-04 2.394806022264e+01
7.877500000000e+02 -3.276541171015e-01 6.609987108648e-04 2.398850110708e+01
7.880000000000e+02 -3.279233052602e-01 6.664631514320e-04 2.403054394978e+01
7.882500000000e+02 -3.280635569368e-01 6.725689734303e-04 2.407419810448e+01
7.885000000000e+02 -3.280323860154e-01 6.791842217432e-04 2.411946721587e+01
7.887500000000e+02 -3.277910609715e-01 6.861637631992e-04 2.416634898867e+01
7.890000000000e+02 -3.273056073809e-01 6.933512949833e-04 2.421483498171e+01
7.892500000000e+02 -3.265477919830e-01 7.005815704464e-04 2.426491044328e+01
7.895000000000e+02 -3.254960440973e-01 7.076829931911e-04 2.431655417297e+01
7.897500000000e+02 -3.241362654854e-01 7.144805614628e-04 2.436973843353e+01
7.900000000000e+02 -3.224625129548e-01 7.207990251127e-04 2.442442885748e+01
7.902500000000e+02 -3.204774099253e-01 7.264663783488e-04 2.448058444067e+01
7.905000000000e+02 -3.181923141025e-01 7.313176155434e-04 2.453815748584e+01
7.907500000000e+02 -3.156270825799e-01 7.351988577961e-04 2.459709363123e+01
7.910000000000e+02 -3.128094563785e-01 7.379714363409e-04 2.465733186856e+01
7.912500000000e+02 -3.097740008964e-01 7.395162851886e-04 2.471880464531e+01
7.915000000000e+02 -3.065607134151e-01 7.397383959867e-04 2.478143788959e+01
7.917500000000e+02 -3.032132535944e-01 7.385708247796e-04 2.484515117055e+01
7.920000000000e+02 -2.997769886854e-01 7.359782717934e-04 2.490985782954e+01
7.922500000000e+02 -2.962969245044e-01 7.319598395615e-04 2.497546526415e+01
7.925000000000e+02 -2.928157749121e-01 7.265508780467e-04 2.504187505803e+01
7.927500000000e+02 -2.893722103063e-01 7.198234686780e-04 2.510898332259e+01
7.930000000000e+02 -2.859994852447e-01 7.118854528516e-04 2.517668113863e+01
7.932500000000e+02 -2.827246049569e-01 7.028780768008e-04 2.524485474624e+01
7.935000000000e+02 -2.795679742291e-01 6.929720843644e-04 2.531338622619e+01
7.937500000000e+02 -2.765436740924e-01 6.823624061585e-04 2.538215370154e+01
7.940000000000e+02 -2.736602019834e-01 6.712617697396e-04 2.545103213119e+01
7.942500000000e+02 -2.709216857078e-01 6.598935546669e-04 2.551989353348e+01
7.945000000000e+02 -2.683293395735e-01 6.484843400449e-04 2.558860783924e+01
7.947500000000e+02 -2.658830864315e-01 6.372564416348e-04 2.565704313310e+01
7.950000000000e+02 -2.635830880500e-01 6.264210914005e-04 2.572506651979e+01
7.952500000000e+02 -2.614311066253e-01 6.161723927509e-04 2.579254437416e+01
7.955000000000e+02 -2.594314747560e-01 6.066826886757e-04 2.585934321289e+01
7.957500000000e+02 -2.575916545637e-01 5.980991989276e-04 2.592532997945e+01
7.960000000000e+02 -2.559222748402e-01 5.905423041141e-04 2.599037273405e+01
7.962500000000e+02 -2.544366830826e-01 5.841053339823e-04 2.605434132774e+01
7.965000000000e+02 -2.531500616631e-01 5.788556502087e-04 2.611710777188e+01
7.967500000000e+02 -2.520781912496e-01 5.748367772059e-04 2.617854698874e+01
7.970000000000e+02 -2.512359982056e-01 5.720712881138e-04 2.623853735467e+01
7.972500000000e+02 -2.506360380834e-01 5.705641579095e-04 2.629696146409e+01
7.975000000000e+02 -2.502870390393e-01 5.703058929215e-04 2.635370660157e+01
7.977500000000e+02 -2.501926689965e-01 5.712754506073e-04 2.640866550819e+01
7.980000000000e+02 -2.503506241181e-01 5.734427277667e-04 2.646173711265e+01
7.982500000000e+02 -2.507520942214e-01 5.767697941285e-04 2.651282703946e+01
7.985000000000e+02 -2.513816876697e-01 5.812115174348e-04 2.656184843657e+01
7.987500000000e+02 -2.522177530920e-01 5.867153499191e-04 2.660872244640e+01
7.990000000000e+02 -2.532331028391e-01 5.932204293469e-04 2.665337885415e+01
7.992500000000e+02 -2.543960395203e-01 6.006561966733e-04 2.669575665045e+01
7.995000000000e+02 -2.556715769866e-01 6.089408172571e-04 2.673580436437e+01
7.997500000000e+02 -2.570227737710e-01 6.179797547873e-04 2.677348057229e+01
8.000000000000e+02 -2.584120464699e-01 6.276647699865e-04 2.680875407466e+01
8.002500000000e+02 -2.598023841560e-01 6.378736190392e-04 2.684160415110e+01
8.005000000000e+02 -2.611583688137e-01 6.484703940880e-04 2.687202072896e+01
8.007500000000e+02 -2.624469872448e-01 6.593070104314e-04 2.690000433146e+01
8.010000000000e+02 -2.636381776389e-01 6.702256126933e-04 2.692556609136e+01
8.012500000000e+02 -2.647051115476e-01 6.810616583495e-04 2.694872769614e+01
8.015000000000e+02 -2.656243018470e-01 6.916477818172e-04 2.696952113228e+01
8.017500000000e+02 -2.663754850339e-01 7.018179620884e-04 2.698798853065e+01
8.020000000000e+02 -2.669414066505e-01 7.114118991098e-04 2.700418185988e+01
8.022500000000e+02 -2.673074892540e-01 7.202791647638e-04 2.701816268827e+01
8.025000000000e+02 -2.674615655447e-01 7.282831348805e-04 2.703000167669e+01
8.027500000000e+02 -2.673935131754e-01 7.353040727414e-04 2.703977830850e+01
8.030000000000e+02 -2.670950713593e-01 7.412417071617e-04 2.704758023991e+01
8.032500000000e+02 -2.665595921098e-01 7.460166975055e-04 2.705350290638e+01
8.035000000000e+02 -2.657820022890e-01 7.495714935402e-04 2.705764870524e+01
8.037500000000e+02 -2.647587006673e-01 7.518701380132e-04 2.706012643406e+01
8.040000000000e+02 -2.634875950180e-01 7.528975236522e-04 2.706105040629e+01
8.042500000000e+02 -2.619681640376e-01 7.526580569920e-04 2.706053945985e+01
8.045000000000e+02 -2.602014467092e-01 7.511738172902e-04 2.705871616152e+01
8.047500000000e+02 -2.581901311619e-01 7.484826236597e-04 2.705570553941e+01
8.050000000000e+02 -2.559385328152e-01 7.446359054805e-04 2.705163403709e+01
8.052500000000e+02 -2.534525388636e-01 7.396966549680e-04 2.704662845876e+01
8.055000000000e+02 -2.507395747241e-01 7.337375150979e-04 2.704081458045e+01
8.057500000000e+02 -2.478084674074e-01 7.268389992438e-04 2.703431607598e+01
8.060000000000e+02 -2.446692922799e-01 7.190879861952e-04 2.702725350596e+01
8.062500000000e+02 -2.413332536366e-01 7.105762737819e-04 2.701974301566e+01
8.065000000000e+02 -2.378125115154e-01 7.013993272978e-04 2.701189550026e+01
8.067500000000e+02 -2.341200558392e-01 6.916550803495e-04 2.700381563984e+01
8.070000000000e+02 -2.302695801333e-01 6.814428477556e-04 2.699560131107e+01
8.072500000000e+02 -2.262754201746e-01 6.708620575272e-04 2.698734266792e+01
8.075000000000e+02 -2.221524863518e-01 6.600110920411e-04 2.697912173940e+01
8.077500000000e+02 -2.179162249942e-01 6.489861190508e-04 2.697101216639e+01
8.080000000000e+02 -2.135826082966e-01 6.378796943651e-04 2.696307859343e+01
8.082500000000e+02 -2.091680990638e-01 6.267795674018e-04 2.695537658749e+01
8.085000000000e+02 -2.046896050928e-01 6.157675372292e-04 2.694795264157e+01
8.087500000000e+02 -2.001644110298e-01 6.049182005296e-04 2.694084373201e+01
8.090000000000e+02 -1.956100571203e-01 5.942981680433e-04 2.693407763518e+01
8.092500000000e+02 -1.910441833158e-01 5.839652469703e-04 2.692767277662e+01
8.095000000000e+02 -1.864843256491e-01 5.739678789707e-04 2.692163811103e+01
8.097500000000e+02 -1.819476736913e-01 5.643450264847e-04 2.691597356348e+01
8.100000000000e+02 -1.774508050285e-01 5.551260480816e-04 2.691066977494e+01
8.102500000000e+02 -1.730094082784e-01 5.463310305041e-04 2.690570842115e+01
8.105000000000e+02 -1.686380089029e-01 5.379712886939e-04 2.690106258272e+01
8.107500000000e+02 -1.643497309393e-01 5.300499448018e-04 2.689669666323e+01
8.110000000000e+02 -1.601560863593e-01 5.225628800669e-04 2.689256714951e+01
8.112500000000e+02 -1.560668387926e-01 5.154997017031e-04 2.688862269459e+01
8.115000000000e+02 -1.520899201521e-01 5.088447198084e-04 2.688480483174e+01
8.117500000000e+02 -1.482314283692e-01 5.025780272169e-04 2.688104848769e+01
8.120000000000e+02 -1.444956778802e-01 4.966765865967e-04 2.687728284814e+01
8.122500000000e+02 -1.408853452253e-01 4.911153407342e-04 2.687343183771e+01
8.125000000000e+02 -1.374016430178e-01 4.858682350728e-04 2.686941508509e+01
8.127500000000e+02 -1.340445253192e-01 4.809091875405e-04 2.686514890436e+01
8.130000000000e+02 -1.308129561830e-01 4.762130882129e-04 2.686054693475e+01
8.132500000000e+02 -1.277051508042e-01 4.717566340697e-04 2.685552117728e+01
8.135000000000e+02 -1.247187981968e-01 4.675190444477e-04 2.684998299116e+01
8.137500000000e+02 -1.218513130780e-01 4.634828376409e-04 2.684384372870e+01
8.140000000000e+02 -1.191000085304e-01 4.596343577523e-04 2.683701567563e+01
8.142500000000e+02 -1.164622221374e-01 4.559641564713e-04 2.682941291275e+01
8.145000000000e+02 -1.139354658309e-01 4.524674659995e-04 2.682095177407e+01
8.147500000000e+02 -1.115174378848e-01 4.491441595958e-04 2.681155173559e+01
8.150000000000e+02 -1.092060939032e-01 4.459988217697e-04 2.680113573805e+01
8.152500000000e+02 -1.069996192253e-01 4.430405982375e-04 2.678963075964e+01
8.155000000000e+02 -1.048963757982e-01 4.402827860966e-04 2.677696829363e+01
8.157500000000e+02 -1.028948915785e-01 4.377423846807e-04 2.676308451114e+01
8.160000000000e+02 -1.009937728796e-01 4.354393263096e-04 2.674792063992e+01
8.162500000000e+02 -9.919164929380e-02 4.333956096197e-04 2.673142312443e+01
8.165000000000e+02 -9.748708570612e-02 4.316342991997e-04 2.671354388423e+01
8.167500000000e+02 -9.587855191602e-02 4.301786393398e-04 2.669424028290e+01
8.170000000000e+02 -9.436434348952e-02 4.290506755541e-04 2.667347528287e+01
8.172500000000e+02 -9.294250936977e-02 4.282701282374e-04 2.665121755028e+01
8.175000000000e+02 -9.161082243486e-02 4.278532162736e-04 2.662744131230e+01
8.177500000000e+02 -9.036668204973e-02 4.278116614532e-04 2.660212650562e+01
8.180000000000e+02 -8.920706718477e-02 4.281513718688e-04 2.657525855353e+01
8.182500000000e+02 -8.812842790121e-02 4.288717665945e-04 2.654682845031e+01
8.185000000000e+02 -8.712660115388e-02 4.299649290444e-04 2.651683248042e+01
8.187500000000e+02 -8.619667839814e-02 4.314151580292e-04 2.648527223665e+01
8.190000000000e+02 -8.533287867417e-02 4.331983737731e-04 2.645215428004e+01
8.192500000000e+02 -8.452839274256e-02 4.352821356186e-04 2.641749009462e+01
8.195000000000e+02 -8.377522353387e-02 4.376254055565e-04 2.638129569141e+01
8.197500000000e+02 -8.306402220170e-02 4.401789805419e-04 2.634359150651e+01
8.200000000000e+02 -8.238392077077e-02 4.428855791902e-04 2.630440195869e+01
8.202500000000e+02 -8.172239025736e-02 4.456806013603e-04 2.626375530807e+01
8.205000000000e+02 -8.106510441807e-02 4.484926322858e-04 2.622168320533e+01
8.207500000000e+02 -8.039584998369e-02 4.512442792529e-04 2.617822045782e+01
8.210000000000e+02 -7.969647234666e-02 4.538529686461e-04 2.613340467425e+01
8.212500000000e+02 -7.894688026165e-02 4.562320529237e-04 2.608727604392e+01
8.215000000000e+02 -7.812509749129e-02 4.582916630189e-04 2.603987692821e+01
8.217500000000e+02 -7.720739895879e-02 4.599398523791e-04 2.599125167957e+01
8.220000000000e+02 -7.616850724007e-02 4.610837158467e-04 2.594144636555e+01
8.222500000000e+02 -7.498187213851e-02 4.616307691620e-04 2.589050864298e+01
8.225000000000e+02 -7.362001419935e-02 4.614899747949e-04 2.583848747392e+01
8.227500000000e+02 -7.205495167287e-02 4.605731595450e-04 2.578543304998e+01
8.230000000000e+02 -7.025867267627e-02 4.587963918592e-04 2.573139675360e+01
8.232500000000e+02 -6.820368788493e-02 4.560812508308e-04 2.567643095784e+01
8.235000000000e+02 -6.586359028088e-02 4.523563409130e-04 2.562058914586e+01
8.237500000000e+02 -6.321368475390e-02 4.475586145056e-04 2.556392575050e+01
8.240000000000e+02 -6.023157877208e-02 4.416348336269e-04 2.550649630970e+01
8.242500000000e+02 -5.689783224792e-02 4.345429045038e-04 2.544835735425e+01
8.245000000000e+02 -5.319650403060e-02 4.262531460558e-04 2.538956656739e+01
8.247500000000e+02 -4.911575990353e-02 4.167495428703e-04 2.533018269578e+01
8.250000000000e+02 -4.464831941771e-02 4.060307108490e-04 2.527026568665e+01
8.252500000000e+02 -3.979190419714e-02 3.941107989698e-04 2.520987665973e+01
8.255000000000e+02 -3.454961046781e-02 3.810202023947e-04 2.514907789815e+01
8.257500000000e+02 -2.893014742635e-02 3.668059989527e-04 2.508793287898e+01
8.260000000000e+02 -2.294795868867e-02 3.515320059818e-04 2.502650626916e+01
8.262500000000e+02 -1.662334338481e-02 3.352788589025e-04 2.496486383998e+01
8.265000000000e+02 -9.982370081127e-03 3.181435361532e-04 2.490307244410e+01
8.267500000000e+02 -3.056677636738e-03 3.002385536894e-04 2.484119994522e+01
8.270000000000e+02 4.116716221593e-03 2.816912045977e-04 2.477931510669e+01
8.272500000000e+02 1.149581492036e-02 2.626422164184e-04 2.471748749395e+01
8.275000000000e+02 1.903414530445e-02 2.432440981769e-04 2.465578734748e+01
8.277500000000e+02 2.668121375453e-02 2.236596770703e-04 2.459428543585e+01
8.280000000000e+02 3.438322693976e-02 2.040598509692e-04 2.453305288691e+01
8.282500000000e+02 4.208370660423e-02 1.846217074527e-04 2.447216102161e+01
8.285000000000e+02 4.972427083939e-02 1.655261876844e-04 2.441168115568e+01
8.287500000000e+02 5.724547541212e-02 1.469555984335e-04 2.435168438133e+01
8.290000000000e+02 6.458756409430e-02 1.290914720691e-04 2.429224136627e+01
8.292500000000e+02 7.169142402649e-02 1.121118461656e-04 2.423342209773e+01
8.295000000000e+02 7.849937934051e-02 9.618908528173e-05 2.417529566184e+01
8.297500000000e+02 8.495611606549e-02 8.148735722808e-05 2.411792999400e+01
8.300000000000e+02 9.100955313658e-02 6.816038085524e-05 2.406139160120e+01
8.302500000000e+02 9.661164367349e-02 5.634920026615e-05 2.400574534851e+01
8.305000000000e+02 1.017192257758e-01 4.618011146586e-05 2.395105419617e+01
8.307500000000e+02 1.062947621435e-01 3.776289357646e-05 2.389737892810e+01
8.310000000000e+02 1.103070511253e-01 3.118887146474e-05 2.384477797095e+01
8.312500000000e+02 1.137318475985e-01 2.652946096689e-05 2.379330713501e+01
8.315000000000e+02 1.165524145335e-01 2.383487477394e-05 2.374301940742e+01
8.317500000000e+02 1.187599775251e-01 2.313290623495e-05 2.369396477500e+01
8.320000000000e+02 1.203540736275e-01 2.442809666409e-05 2.364619004119e+01
8.322500000000e+02 1.213427608433e-01 2.770127434055e-05 2.359973862842e+01
8.325000000000e+02 1.217427732707e-01 3.290891120109e-05 2.355465049909e+01
8.327500000000e+02 1.215794544779e-01 3.998333431499e-05 2.351096195501e+01
8.330000000000e+02 1.208866517004e-01 4.883257934832e-05 2.346870558785e+01
8.332500000000e+02 1.197063687114e-01 5.934128652670e-05 2.342791012814e+01
8.335000000000e+02 1.180883864939e-01 7.137108618721e-05 2.338860041100e+01
8.337500000000e+02 1.160896296869e-01 8.476207044699e-05 2.335079723160e+01
8.340000000000e+02 1.137735148228e-01 9.933378411770e-05 2.331451739122e+01
8.342500000000e+02 1.112090606429e-01 1.148873196291e-04 2.327977352767e+01
8.345000000000e+02 1.084699962748e-01 1.312069043302e-04 2.324657418415e+01
8.347500000000e+02 1.056336644920e-01 1.480625617719e-04 2.321492368112e+01
8.350000000000e+02 1.027799423652e-01 1.652123084060e-04 2.318482218677e+01
8.352500000000e+02 9.999000694656e-02 1.824052912367e-04 2.315626560542e+01
8.355000000000e+02 9.734513024184e-02 1.993845476265e-04 2.312924566532e+01
8.357500000000e+02 9.492540018663e-02 2.158903679208e-04 2.310374986428e+01
8.360000000000e+02 9.280845565340e-02 2.316636099391e-04 2.307976153380e+01
8.362500000000e+02 9.106821959497e-02 2.464493262279e-04 2.305725977764e+01
8.365000000000e+02 8.977370773362e-02 2.600000539017e-04 2.303621962010e+01
8.367500000000e+02 8.898784854506e-02 2.720795307461e-04 2.301661200597e+01
8.370000000000e+02 8.876642240798e-02 2.824660551866e-04 2.299840385080e+01
8.372500000000e+02 8.915707495584e-02 2.909557917203e-04 2.298155814066e+01
8.375000000000e+02 9.019846559564e-02 2.973662245187e-04 2.296603405026e+01
8.377500000000e+02 9.191957298501e-02 3.015390739738e-04 2.295178692272e+01
8.380000000000e+02 9.433910865712e-02 3.033424998664e-04 2.293876857541e+01
8.382500000000e+02 9.746514187759e-02 3.026735073319e-04 2.292692734399e+01
8.385000000000e+02 1.012949158219e-01 2.994600946401e-04 2.291620816195e+01
8.387500000000e+02 1.058147908973e-01 2.936627844565e-04 2.290655292857e+01
8.390000000000e+02 1.110004708331e-01 2.852754906056e-04 2.289790047221e+01
8.392500000000e+02 1.168173186175e-01 2.743262539179e-04 2.289018702493e+01
8.395000000000e+02 1.232209797583e-01 2.608771470955e-04 2.288334617948e+01
8.397500000000e+02 1.301580533904e-01 2.450241216980e-04 2.287730944548e+01
8.400000000000e+02 1.375670743272e-01 2.268958179256e-04 2.287200622566e+01
8.402500000000e+02 1.453795070476e-01 2.066524734636e-04 2.286736439895e+01
8.405000000000e+02 1.535209624660e-01 1.844841244985e-04 2.286331052073e+01
8.407500000000e+02 1.619125299476e-01 1.606080816280e-04 2.285977004767e+01
8.410000000000e+02 1.704720971101e-01 1.352665333088e-04 2.285666795872e+01
8.412500000000e+02 1.791158152347e-01 1.087234202584e-04 2.285392901671e+01
8.415000000000e+02 1.877595899301e-01 8.126096174176e-05 2.285147801362e+01
8.417500000000e+02 1.963204738799e-01 5.317629995232e-05 2.284924046761e+01
8.420000000000e+02 2.047181419814e-01 2.477740229504e-05 2.284714286773e+01
8.422500000000e+02 2.128762361826e-01 -3.620932398400e-06 2.284511319839e+01
8.425000000000e+02 2.207236630923e-01 -3.170110428681e-05 2.284308113818e+01
8.427500000000e+02 2.281957324911e-01 -5.914691743720e-05 2.284097884438e+01
8.430000000000e+02 2.352352073987e-01 -8.564815955610e-05 2.283874115465e+01
8.432500000000e+02 2.417931523324e-01 -1.109046289376e-04 2.283630609978e+01
8.435000000000e+02 2.478296688539e-01 -1.346303985909e-04 2.283361511389e+01
8.437500000000e+02 2.533143475955e-01 -1.565576937050e-04 2.283061373236e+01
8.440000000000e+02 2.582266207657e-01 -1.764409129304e-04 2.282725175787e+01
8.442500000000e+02 2.625558498698e-01 -1.940601165575e-04 2.282348369559e+01
8.445000000000e+02 2.663012402738e-01 -2.092242578486e-04 2.281926881608e+01
8.447500000000e+02 2.694715595495e-01 -2.217743214080e-04 2.281457179880e+01
8.450000000000e+02 2.720846577097e-01 -2.315857571571e-04 2.280936268375e+01
8.452500000000e+02 2.741668520204e-01 -2.385706626914e-04 2.280361720545e+01
8.455000000000e+02 2.757521180592e-01 -2.426792164377e-04 2.279731664821e+01
8.457500000000e+02 2.768811908334e-01 -2.439009744542e-04 2.279044831060e+01
8.460000000000e+02 2.776005286250e-01 -2.422654304068e-04 2.278300526672e+01
8.462500000000e+02 2.779612072533e-01 -2.378419523636e-04 2.277498646072e+01
8.465000000000e+02 2.780177516963e-01 -2.307389924273e-04 2.276639639563e+01
8.467500000000e+02 2.778269415355e-01 -2.211030700830e-04 2.275724533414e+01
8.470000000000e+02 2.774466003512e-01 -2.091168009813e-04 2.274754892550e+01
8.472500000000e+02 2.769343990289e-01 -1.949963046585e-04 2.273732779786e+01
8.475000000000e+02 2.763467229318e-01 -1.789884040926e-04 2.272660758296e+01
8.477500000000e+02 2.757375890583e-01 -1.613669089902e-04 2.271541843082e+01
8.480000000000e+02 2.751576474779e-01 -1.424283969096e-04 2.270379443579e+01
8.482500000000e+02 2.746533215679e-01 -1.224879990409e-04 2.269177361875e+01
8.485000000000e+02 2.742660396479e-01 -1.018742487098e-04 2.267939705425e+01
8.487500000000e+02 2.740316412156e-01 -8.092401586933e-05 2.266670859960e+01
8.490000000000e+02 2.739799386608e-01 -5.997724287391e-05 2.265375451560e+01
8.492500000000e+02 2.741344161729e-01 -3.937120939274e-05 2.264058257963e+01
8.495000000000e+02 2.745121403454e-01 -1.943529275609e-05 2.262724195718e+01
8.497500000000e+02 2.751238111841e-01 -4.855627503400e-07 2.261378250448e+01
8.500000000000e+02 2.759739951885e-01 1.718046436943e-05 2.260025405282e+01
8.502500000000e+02 2.770615033705e-01 3.328871502455e-05 2.258670629700e+01
8.505000000000e+02 2.783799241997e-01 4.759276047855e-05 2.257318809331e+01
8.507500000000e+02 2.799182641912e-01 5.987775492372e-05 2.255974685306e+01
8.510000000000e+02 2.816616883186e-01 6.996375145690e-05 2.254642848746e+01
8.512500000000e+02 2.835923446600e-01 7.770826854609e-05 2.253327677403e+01
8.515000000000e+02 2.856902159649e-01 8.300823253786e-05 2.252033309018e+01
8.517500000000e+02 2.879339764412e-01 8.580108951750e-05 2.250763624233e+01
8.520000000000e+02 2.903018494059e-01 8.606494343741e-05 2.249522198996e+01
8.522500000000e+02 2.927723785697e-01 8.381819265136e-05 2.248312327365e+01
8.525000000000e+02 2.953251490482e-01 7.911804229111e-05 2.247136988984e+01
8.527500000000e+02 2.979413810368e-01 7.205853331640e-05 2.245998861517e+01
8.530000000000e+02 3.006044202436e-01 6.276765027807e-05 2.244900307825e+01
8.532500000000e+02 3.033000838523e-01 5.140405311741e-05 2.243843416583e+01
8.535000000000e+02 3.060168685380e-01 3.815312946578e-05 2.242830010713e+01
8.537500000000e+02 3.087460300480e-01 2.322257774317e-05 2.241861658318e+01
8.540000000000e+02 3.114815054264e-01 6.837935251000e-06 2.240939736742e+01
8.542500000000e+02 3.142197366339e-01 -1.076233195979e-05 2.240065433046e+01
8.545000000000e+02 3.169593469240e-01 -2.933150485549e-05 2.239239822179e+01
8.547500000000e+02 3.197007521713e-01 -4.861951041949e-05 2.238463874784e+01
8.550000000000e+02 3.224456725050e-01 -6.837747140728e-05 2.237738518694e+01
8.552500000000e+02 3.251965772084e-01 -8.836199267048e-05 2.237064697794e+01
8.555000000000e+02 3.279561341888e-01 -1.083392082204e-04 2.236443381623e+01
8.557500000000e+02 3.307265983876e-01 -1.280882413288e-04 2.235875641191e+01
8.560000000000e+02 3.335092610679e-01 -1.474042559843e-04 2.235362673394e+01
8.562500000000e+02 3.363039441298e-01 -1.661008365072e-04 2.234905817489e+01
8.565000000000e+02 3.391085333557e-01 -1.840119487764e-04 2.234506611244e+01
8.567500000000e+02 3.419186657648e-01 -2.009934114542e-04 2.234166796424e+01
8.570000000000e+02 3.447275320315e-01 -2.169234078683e-04 2.233888312872e+01
8.572500000000e+02 3.475258127321e-01 -2.317026540423e-04 2.233673331426e+01
8.575000000000e+02 3.503018125557e-01 -2.452539733796e-04 2.233524229516e+01
8.577500000000e+02 3.530417789590e-01 -2.575213002063e-04 2.233443560965e+01
8.580000000000e+02 3.557303650940e-01 -2.684683678917e-04 2.233434056612e+01
8.582500000000e+02 3.583512971216e-01 -2.780769574855e-04 2.233498575171e+01
8.585000000000e+02 3.608881750480e-01 -2.863447878156e-04 2.233640044313e+01
8.587500000000e+02 3.633253585728e-01 -2.932833564028e-04 2.233861438118e+01
8.590000000000e+02 3.656489407721e-01 -2.989155696352e-04 2.234165702070e+01
8.592500000000e+02 3.678477010368e-01 -3.032734524840e-04 2.234555700741e+01
8.595000000000e+02 3.699140163933e-01 -3.063959335593e-04 2.235034138003e+01
8.597500000000e+02 3.718446251960e-01 -3.083269688594e-04 2.235603520414e+01
8.600000000000e+02 3.736412278109e-01 -3.091138812984e-04 2.236266083128e+01
8.602500000000e+02 3.753108459565e-01 -3.088060993710e-04 2.237023720867e+01
8.605000000000e+02 3.768658998838e-01 -3.074544296258e-04 2.237877963316e+01
8.607500000000e+02 3.783240014142e-01 -3.051106945313e-04 2.238829919422e+01
8.610000000000e+02 3.797074449336e-01 -3.018278783721e-04 2.239880233280e+01
8.612500000000e+02 3.810424154541e-01 -2.976606117094e-04 2.241029086503e+01
8.615000000000e+02 3.823579576322e-01 -2.926658597077e-04 2.242276172598e+01
8.617500000000e+02 3.836847494163e-01 -2.869041639033e-04 2.243620707155e+01
8.620000000000e+02 3.850537552799e-01 -2.804408159468e-04 2.245061426791e+01
8.622500000000e+02 3.864948126685e-01 -2.733470149545e-04 2.246596644241e+01
8.625000000000e+02 3.880352509294e-01 -2.657007852581e-04 2.248224254514e+01
8.627500000000e+02 3.896985747091e-01 -2.575878668726e-04 2.249941815214e+01
8.630000000000e+02 3.915033126765e-01 -2.491022455787e-04 2.251746571112e+01
8.632500000000e+02 3.934620285514e-01 -2.403459197437e-04 2.253635551397e+01
8.635000000000e+02 3.955805833217e-01 -2.314284607775e-04 2.255605606236e+01
8.637500000000e+02 3.978576069820e-01 -2.224660358593e-04 2.257653512326e+01
8.640000000000e+02 4.002842532898e-01 -2.135799801858e-04 2.259776016373e+01
8.642500000000e+02 4.028441728451e-01 -2.048948740455e-04 2.261969941982e+01
8.645000000000e+02 4.055137683752e-01 -1.965363349735e-04 2.264232231326e+01
8.647500000000e+02 4.082626637484e-01 -1.886283861960e-04 2.266560047517e+01
8.650000000000e+02 4.110544410760e-01 -1.812907569415e-04 2.268950808754e+01
8.652500000000e+02 4.138475901605e-01 -1.746359073321e-04 2.271402275474e+01
8.655000000000e+02 4.165966988951e-01 -1.687661615064e-04 2.273912590769e+01
8.657500000000e+02 4.192538436728e-01 -1.637709142507e-04 2.276480312740e+01
8.660000000000e+02 4.217701649032e-01 -1.597239234578e-04 2.279104471714e+01
8.662500000000e+02 4.240975758688e-01 -1.566810234081e-04 2.281784578668e+01
8.665000000000e+02 4.261905412302e-01 -1.546781884803e-04 2.284520646161e+01
8.667500000000e+02 4.280078220612e-01 -1.537301859483e-04 2.287313177223e+01
8.670000000000e+02 4.295141309604e-01 -1.538297473234e-04 2.290163178480e+01
8.672500000000e+02 4.306815310242e-01 -1.549475467126e-04 2.293072128924e+01
8.675000000000e+02 4.314905152612e-01 -1.570328980022e-04 2.296041957813e+01
8.677500000000e+02 4.319306710885e-01 -1.600153811425e-04 2.299075014080e+01
8.680000000000e+02 4.320008371785e-01 -1.638069016848e-04 2.302174015932e+01
8.682500000000e+02 4.317088228567e-01 -1.683046440665e-04 2.305342027330e+01
8.685000000000e+02 4.310705704480e-01 -1.733946645734e-04 2.308582389562e+01
8.687500000000e+02 4.301090011629e-01 -1.789556294042e-04 2.311898691806e+01
8.690000000000e+02 4.288525152446e-01 -1.848628183711e-04 2.315294713847e+01
8.692500000000e+02 4.273333488424e-01 -1.909920081400e-04 2.318774370394e+01
8.695000000000e+02 4.255859899104e-01 -1.972227308367e-04 2.322341677583e+01
8.697500000000e+02 4.236456785597e-01 -2.034411947922e-04 2.326000687745e+01
8.700000000000e+02 4.215472338867e-01 -2.095423457335e-04 2.329755446920e+01
8.702500000000e+02 4.193242236775e-01 -2.154310750990e-04 2.333609948530e+01
8.705000000000e+02 4.170084759246e-01 -2.210226154863e-04 2.337568067961e+01
8.707500000000e+02 4.146299748367e-01 -2.262419331978e-04 2.341633521852e+01
8.710000000000e+02 4.122169802289e-01 -2.310227435602e-04 2.345809805264e+01
8.712500000000e+02 4.097962962791e-01 -2.353061956244e-04 2.350100130375e+01
8.715000000000e+02 4.073935590801e-01 -2.390394337679e-04 2.354507377743e+01
8.717500000000e+02 4.050333962256e-01 -2.421741113824e-04 2.359034031617e+01
8.720000000000e+02 4.027393828819e-01 -2.446656969754e-04 2.363682120828e+01
8.722500000000e+02 4.005337522443e-01 -2.464730826756e-04 2.368453170101e+01
8.725000000000e+02 3.984368578040e-01 -2.475586447954e-04 2.373348145109e+01
8.727500000000e+02 3.964664605500e-01 -2.478890423991e-04 2.378367405021e+01
8.730000000000e+02 3.946369548870e-01 -2.474366537507e-04 2.383510665997e+01
8.732500000000e+02 3.929586535626e-01 -2.461810524293e-04 2.388776967848e+01
8.735000000000e+02 3.914372789685e-01 -2.441105203107e-04 2.394164642593e+01
8.737500000000e+02 3.900737574947e-01 -2.412235059846e-04 2.399671306438e+01
8.740000000000e+02 3.888643923808e-01 -2.375296963266e-04 2.405293846399e+01
8.742500000000e+02 3.878014143781e-01 -2.330505669098e-04 2.411028417233e+01
8.745000000000e+02 3.868738540203e-01 -2.278193626249e-04 2.416870458314e+01
8.747500000000e+02 3.860686347539e-01 -2.218805672745e-04 2.422814704293e+01
8.750000000000e+02 3.853717325237e-01 -2.152888789977e-04 2.428855215224e+01
8.752500000000e+02 3.847692624146e-01 -2.081079253125e-04 2.434985405483e+01
8.755000000000e+02 3.842483448957e-01 -2.004087326960e-04 2.441198085334e+01
8.757500000000e+02 3.837976587509e-01 -1.922682020550e-04 2.447485506352e+01
8.760000000000e+02 3.834076475420e-01 -1.837676385539e-04 2.453839406170e+01
8.762500000000e+02 3.830703969566e-01 -1.749914326362e-04 2.460251059643e+01
8.765000000000e+02 3.827792533215e-01 -1.660257695966e-04 2.466711329879e+01
8.767500000000e+02 3.825283143143e-01 -1.569575137084e-04 2.473210718747e+01
8.770000000000e+02 3.823119252715e-01 -1.478731718545e-04 2.479739408396e+01
8.772500000000e+02 3.821242671106e-01 -1.388576841773e-04 2.486287313740e+01
8.775000000000e+02 3.819591691121e-01 -1.299934401343e-04 2.492844118485e+01
8.777500000000e+02 3.818101125960e-01 -1.213590400575e-04 2.499399320696e+01
8.780000000000e+02 3.816704448900e-01 -1.130284393428e-04 2.505942267644e+01
8.782500000000e+02 3.815336585013e-01 -1.050700217696e-04 2.512462204484e+01
8.785000000000e+02 3.813936671022e-01 -9.754627524688e-05 2.518948312424e+01
8.787500000000e+02 3.812449016400e-01 -9.051365083593e-05 2.525389766986e+01
8.790000000000e+02 3.810821637956e-01 -8.402318334297e-05 2.531775789119e+01
8.792500000000e+02 3.809001733355e-01 -7.812133884132e-05 2.538095718173e+01
8.795000000000e+02 3.806928512020e-01 -7.285146427808e-05 2.544339078908e+01
8.797500000000e+02 3.804524567435e-01 -6.825506977805e-05 2.550495669003e+01
8.800000000000e+02 3.801687361619e-01 -6.437317622618e-05 2.556555636615e+01
8.802500000000e+02 3.798283426553e-01 -6.124680849674e-05 2.562509572455e+01
8.805000000000e+02 3.794146974760e-01 -5.891690251912e-05 2.568348589831e+01
8.807500000000e+02 3.789084698894e-01 -5.742299639021e-05 2.574064397162e+01
8.810000000000e+02 3.782887872269e-01 -5.680064749338e-05 2.579649367511e+01
8.812500000000e+02 3.775350684697e-01 -5.707787327588e-05 2.585096583734e+01
8.815000000000e+02 3.766293692837e-01 -5.827073827401e-05 2.590399872122e+01
8.817500000000e+02 3.755589060183e-01 -6.037864963832e-05 2.595553811822e+01
8.820000000000e+02 3.743184663152e-01 -6.337994356831e-05 2.600553733831e+01
8.822500000000e+02 3.729122425904e-01 -6.722843655525e-05 2.605395694580e+01
8.825000000000e+02 3.713548038715e-01 -7.185154578312e-05 2.610076440205e+01
8.827500000000e+02 3.696709036886e-01 -7.715046543891e-05 2.614593355898e+01
8.830000000000e+02 3.678940851671e-01 -8.300259971978e-05 2.618944414929e+01
8.832500000000e+02 3.660640790214e-01 -8.926627956301e-05 2.623128120129e+01
8.835000000000e+02 3.642232814937e-01 -9.578735578309e-05 2.627143449574e+01
8.837500000000e+02 3.624127541091e-01 -1.024071432460e-04 2.630989812067e+01
8.840000000000e+02 3.606681831318e-01 -1.089707843247e-04 2.634667009150e+01
8.842500000000e+02 3.590163695777e-01 -1.153351396073e-04 2.638175211185e+01
8.845000000000e+02 3.574727626938e-01 -1.213753303403e-04 2.641514948166e+01
8.847500000000e+02 3.560403790060e-01 -1.269891629813e-04 2.644687114093e+01
8.850000000000e+02 3.547102323404e-01 -1.320988805410e-04 2.647692984026e+01
8.852500000000e+02 3.534633516647e-01 -1.366502853578e-04 2.650534242908e+01
8.855000000000e+02 3.522739757652e-01 -1.406092499329e-04 2.653213022282e+01
8.857500000000e+02 3.511136351012e-01 -1.439564571699e-04 2.655731939942e+01
8.860000000000e+02 3.499553940289e-01 -1.466809563688e-04 2.658094141529e+01
8.862500000000e+02 3.487778048070e-01 -1.487738026703e-04 2.660303334169e+01
8.865000000000e+02 3.475678743680e-01 -1.502225158740e-04 2.662363812174e+01
8.867500000000e+02 3.463226739691e-01 -1.510073398921e-04 2.664280471265e+01
8.870000000000e+02 3.450493768304e-01 -1.510999304372e-04 2.666058801227e+01
8.872500000000e+02 3.437636369344e-01 -1.504645504006e-04 2.667704863711e+01
8.875000000000e+02 3.424865600606e-01 -1.490617106684e-04 2.669225253379e+01
8.877500000000e+02 3.412407191908e-01 -1.468537865826e-04 2.670627032242e+01
8.880000000000e+02 3.400457096294e-01 -1.438117292065e-04 2.671917654713e+01
8.882500000000e+02 3.389138875354e-01 -1.399218812662e-04 2.673104882649e+01
8.885000000000e+02 3.378469458229e-01 -1.351919703545e-04 2.674196679317e+01
8.887500000000e+02 3.368337290542e-01 -1.296552151526e-04 2.675201111749e+01
8.890000000000e+02 3.358496470768e-01 -1.233719850829e-04 2.676126253511e+01
8.892500000000e+02 3.348578124218e-01 -1.164286297128e-04 2.676980081185e+01
8.895000000000e+02 3.338116799924e-01 -1.089334900431e-04 2.677770391597e+01
8.897500000000e+02 3.326588891591e-01 -1.010106356199e-04 2.678504731279e+01
8.900000000000e+02 3.313458457329e-01 -9.279198233500e-05 2.679190323653e+01
8.902500000000e+02 3.298223928267e-01 -8.440870630632e-05 2.679834022900e+01
8.905000000000e+02 3.280460684939e-01 -7.598299648541e-05 2.680442269300e+01
8.907500000000e+02 3.259854102429e-01 -6.762111834850e-05 2.681021063686e+01
8.910000000000e+02 3.236220354352e-01 -5.940838487431e-05 2.681575924783e+01
8.912500000000e+02 3.209512388663e-01 -5.140664420041e-05 2.682111869843e+01
8.915000000000e+02 3.179812091285e-01 -4.365427611941e-05 2.682633380564e+01
8.917500000000e+02 3.147310126986e-01 -3.616859640818e-05 2.683144384760e+01
8.920000000000e+02 3.112277772328e-01 -2.895004146111e-05 2.683648199834e+01
8.922500000000e+02 3.075033679476e-01 -2.198765149713e-05 2.684147521060e+01
8.925000000000e+02 3.035911637585e-01 -1.526481330152e-05 2.684644358376e+01
8.927500000000e+02 2.995231787464e-01 -8.764735323710e-06 2.685140027534e+01
8.930000000000e+02 2.953280150065e-01 -2.474774215200e-06 2.685635091853e+01
8.932500000000e+02 2.910296550881e-01 3.610710832460e-06 2.686129367900e+01
8.935000000000e+02 2.866473183725e-01 9.489041939930e-06 2.686621886448e+01
8.937500000000e+02 2.821961103941e-01 1.515009954513e-05 2.687110925383e+01
8.940000000000e+02 2.776884272502e-01 2.057817617742e-05 2.687593996770e+01
8.942500000000e+02 2.731356643338e-01 2.575494379398e-05 2.688067907469e+01
8.945000000000e+02 2.685500465933e-01 3.066292235471e-05 2.688528795376e+01
8.947500000000e+02 2.639462188509e-01 3.528880674351e-05 2.688972182534e+01
8.950000000000e+02 2.593423344761e-01 3.962619242603e-05 2.689393049935e+01
8.952500000000e+02 2.547604983128e-01 4.367731590700e-05 2.689785925367e+01
8.955000000000e+02 2.502265554828e-01 4.745361353668e-05 2.690144937477e+01
8.957500000000e+02 2.457691693078e-01 5.097510333390e-05 2.690463902011e+01
8.960000000000e+02 2.414183730135e-01 5.426868293690e-05 2.690736408636e+01
8.962500000000e+02 2.372038185002e-01 5.736565935803e-05 2.690955863202e+01
8.965000000000e+02 2.331528648122e-01 6.029888557224e-05 2.691115567469e+01
8.967500000000e+02 2.292888096688e-01 6.309986877587e-05 2.691208767326e+01
8.970000000000e+02 2.256294038750e-01 6.579624709149e-05 2.691228722110e+01
8.972500000000e+02 2.221858716556e-01 6.840991656246e-05 2.691168731239e+01
8.975000000000e+02 2.189624290167e-01 7.095607335597e-05 2.691022199826e+01
8.977500000000e+02 2.159563793545e-01 7.344308294230e-05 2.690782681647e+01
8.980000000000e+02 2.131586851676e-01 7.587322013993e-05 2.690443947578e+01
8.982500000000e+02 2.105549757731e-01 7.824414386706e-05 2.690000018262e+01
8.985000000000e+02 2.081267728227e-01 8.055083295069e-05 2.689445234390e+01
8.987500000000e+02 2.058528170025e-01 8.278770777825e-05 2.688774328697e+01
8.990000000000e+02 2.037104067878e-01 8.495068453493e-05 2.687982459939e+01
8.992500000000e+02 2.016765132792e-01 8.703887503568e-05 2.687065302244e+01
8.995000000000e+02 1.997287387238e-01 8.905582814734e-05 2.686019069794e+01
8.997500000000e+02 1.978459283682e-01 9.101011095627e-05 2.684840596636e+01
9.000000000000e+02 1.960085938776e-01 9.291532788527e-05 2.683527346442e+01
9.002500000000e+02 1.941990266023e-01 9.478948835486e-05 2.682077475911e+01
9.005000000000e+02 1.924013182519e-01 9.665401794909e-05 2.680489825260e+01
9.007500000000e+02 1.906012025731e-01 9.853234812289e-05 2.678763961605e+01
9.010000000000e+02 1.887859444142e-01 1.004485118770e-04 2.676900150116e+01
9.012500000000e+02 1.869441765175e-01 1.024256326869e-04 2.674899379953e+01
9.015000000000e+02 1.850658831068e-01 1.044847666520e-04 2.672763319755e+01
9.017500000000e+02 1.831423858166e-01 1.066438068535e-04 2.670494331653e+01
9.020000000000e+02 1.811664841653e-01 1.089168779324e-04 2.668095420578e+01
9.022500000000e+02 1.791325969323e-01 1.113140784462e-04 2.665570220885e+01
9.025000000000e+02 1.770369159672e-01 1.138414471425e-04 2.662922981307e+01
9.027500000000e+02 1.748775820713e-01 1.165013000628e-04 2.660158506574e+01
9.030000000000e+02 1.726547079763e-01 1.192925862672e-04 2.657282159197e+01
9.032500000000e+02 1.703703725234e-01 1.222114844952e-04 2.654299796271e+01
9.035000000000e+02 1.680284260873e-01 1.252518950738e-04 2.651217749977e+01
9.037500000000e+02 1.656341967572e-01 1.284059313420e-04 2.648042778425e+01
9.040000000000e+02 1.631940391752e-01 1.316642709880e-04 2.644782039508e+01
9.042500000000e+02 1.607148510840e-01 1.350164805869e-04 2.641443015133e+01
9.045000000000e+02 1.582034838981e-01 1.384511690945e-04 2.638033470934e+01
9.047500000000e+02 1.556661452852e-01 1.419560883521e-04 2.634561411649e+01
9.050000000000e+02 1.531078969676e-01 1.455182616169e-04 2.631034990856e+01
9.052500000000e+02 1.505321739244e-01 1.491240971785e-04 2.627462463954e+01
9.055000000000e+02 1.479404556835e-01 1.527595953379e-04 2.623852109748e+01
9.057500000000e+02 1.453320329621e-01 1.564106441085e-04 2.620212180456e+01
9.060000000000e+02 1.427039881376e-01 1.600634708685e-04 2.616550804441e+01
9.062500000000e+02 1.400512554368e-01 1.637052133753e-04 2.612875932898e+01
9.065000000000e+02 1.373667919650e-01 1.673246246627e-04 2.609195289794e+01
9.067500000000e+02 1.346419263396e-01 1.709128326253e-04 2.605516284065e+01
9.070000000000e+02 1.318666960854e-01 1.744641127280e-04 2.601845969370e+01
9.072500000000e+02 1.290302177463e-01 1.779766816921e-04 2.598191009394e+01
9.075000000000e+02 1.261211525276e-01 1.814535136271e-04 2.594557604081e+01
9.077500000000e+02 1.231280092751e-01 1.849027744383e-04 2.590951491643e+01
9.080000000000e+02 1.200395620729e-01 1.883382367760e-04 2.587377884208e+01
9.082500000000e+02 1.168450680637e-01 1.917792917714e-04 2.583841479003e+01
9.085000000000e+02 1.135345284180e-01 1.952509614435e-04 2.580346430616e+01
9.087500000000e+02 1.100988964356e-01 1.987835528078e-04 2.576896329166e+01
9.090000000000e+02 1.065301348184e-01 2.024120939155e-04 2.573494229541e+01
9.092500000000e+02 1.028213956248e-01 2.061754681124e-04 2.570142619321e+01
9.095000000000e+02 9.896700727669e-02 2.101154984001e-04 2.566843460795e+01
9.097500000000e+02 9.496262216060e-02 2.142757664809e-04 2.563598170145e+01
9.100000000000e+02 9.080519091756e-02 2.187004758063e-04 2.560407665387e+01
9.102500000000e+02 8.649311397999e-02 2.234331337639e-04 2.557272353948e+01
9.105000000000e+02 8.202623252049e-02 2.285153690218e-04 2.554192187164e+01
9.107500000000e+02 7.740598324026e-02 2.339856740667e-04 2.551166656823e+01
9.110000000000e+02 7.263544526737e-02 2.398783086995e-04 2.548194838049e+01
9.112500000000e+02 6.771944161236e-02 2.462222660071e-04 2.545275410944e+01
9.115000000000e+02 6.266457839170e-02 2.530403604230e-04 2.542406702890e+01
9.117500000000e+02 5.747935228052e-02 2.603484268202e-04 2.539586698364e+01
9.120000000000e+02 5.217413840204e-02 2.681547045040e-04 2.536813083118e+01
9.122500000000e+02 4.676119628261e-02 2.764593379453e-04 2.534083267298e+01
9.125000000000e+02 4.125459753128e-02 2.852539532797e-04 2.531394425408e+01
9.127500000000e+02 3.567016715826e-02 2.945214963989e-04 2.528743507106e+01
9.130000000000e+02 3.002533012935e-02 3.042360825575e-04 2.526127273990e+01
9.132500000000e+02 2.433894162220e-02 3.143630808987e-04 2.523542318538e+01
9.135000000000e+02 1.863107143776e-02 3.248591753032e-04 2.520985095368e+01
9.137500000000e+02 1.292279062526e-02 3.356727744797e-04 2.518451924321e+01
9.140000000000e+02 7.235896108029e-03 3.467442747480e-04 2.515939026948e+01
9.142500000000e+02 1.592668022284e-03 3.580067333303e-04 2.513442524875e+01
9.145000000000e+02 -3.984419775607e-03 3.693864118181e-04 2.510958471267e+01
9.147500000000e+02 -9.472941861752e-03 3.808036882328e-04 2.508482848269e+01
9.150000000000e+02 -1.485079244161e-02 3.921738388004e-04 2.506011595659e+01
9.152500000000e+02 -2.009641535529e-02 4.034082470581e-04 2.503540608091e+01
9.155000000000e+02 -2.518904003169e-02 4.144154173746e-04 2.501065760485e+01
9.157500000000e+02 -3.010888826900e-02 4.251022899675e-04 2.498582915824e+01
9.160000000000e+02 -3.483737549686e-02 4.353756865121e-04 2.496087933640e+01
9.162500000000e+02 -3.935729990566e-02 4.451435475325e-04 2.493576696026e+01
9.165000000000e+02 -4.365302212896e-02 4.543166092436e-04 2.491045110242e+01
9.167500000000e+02 -4.771064175835e-02 4.628096878257e-04 2.488489137286e+01
9.170000000000e+02 -5.151816866119e-02 4.705433104044e-04 2.485904798178e+01
9.172500000000e+02 -5.506569836450e-02 4.774450713187e-04 2.483288197501e+01
9.175000000000e+02 -5.834558519676e-02 4.834508440393e-04 2.480635544831e+01
9.177500000000e+02 -6.135261276135e-02 4.885064303938e-04 2.477943165680e+01
9.180000000000e+02 -6.408416467482e-02 4.925684057373e-04 2.475207529698e+01
9.182500000000e+02 -6.654038832085e-02 4.956051837813e-04 2.472425263260e+01
9.185000000000e+02 -6.872434452603e-02 4.975978732470e-04 2.469593171916e+01
9.187500000000e+02 -7.064214746094e-02 4.985406362244e-04 2.466708261477e+01
9.190000000000e+02 -7.230306523201e-02 4.984413086382e-04 2.463767751500e+01
9.192500000000e+02 -7.371960646189e-02 4.973216556005e-04 2.460769096194e+01
9.195000000000e+02 -7.490756529797e-02 4.952172489771e-04 2.457710001607e+01
9.197500000000e+02 -7.588600617895e-02 4.921773589914e-04 2.454588437968e+01
9.200000000000e+02 -7.667720829193e-02 4.882644441243e-04 2.451402654726e+01
9.202500000000e+02 -7.730658036783e-02 4.835535246962e-04 2.448151194080e+01
9.205000000000e+02 -7.780246240409e-02 4.781314310844e-04 2.444832898369e+01
9.207500000000e+02 -7.819590654390e-02 4.720957654015e-04 2.441446919273e+01
9.210000000000e+02 -7.852042191341e-02 4.655538021603e-04 2.437992724772e+01
9.212500000000e+02 -7.881158222128e-02 4.586212108007e-04 2.434470100751e+01
9.215000000000e+02 -7.910664883375e-02 4.514206750575e-04 2.430879153839e+01
9.217500000000e+02 -7.944415570955e-02 4.440804564945e-04 2.427220310779e+01
9.220000000000e+02 -7.986335169451e-02 4.367328077312e-04 2.423494315187e+01
9.222500000000e+02 -8.040374311823e-02 4.295124402349e-04 2.419702223485e+01
9.225000000000e+02 -8.110451474172e-02 4.225549061834e-04 2.415845398191e+01
9.227500000000e+02 -8.200392603274e-02 4.159949486986e-04 2.411925500828e+01
9.230000000000e+02 -8.313880027658e-02 4.099649618544e-04 2.407944481805e+01
9.232500000000e+02 -8.454391986734e-02 4.045933909155e-04 2.403904570079e+01
9.235000000000e+02 -8.625143409643e-02 4.000031692881e-04 2.399808262754e+01
9.237500000000e+02 -8.829039580840e-02 3.963103412247e-04 2.395658310468e+01
9.240000000000e+02 -9.068623066447e-02 3.936226335608e-04 2.391457704505e+01
9.242500000000e+02 -9.346025261446e-02 3.920381106234e-04 2.387209664725e+01
9.245000000000e+02 -9.662933226942e-02 3.916440524707e-04 2.382917620521e+01
9.247500000000e+02 -1.002055267258e-01 3.925158259444e-04 2.378585197198e+01
9.250000000000e+02 -1.041957745945e-01 3.947158417671e-04 2.374216201893e+01
9.252500000000e+02 -1.086017676463e-01 3.982927410954e-04 2.369814601167e+01
9.255000000000e+02 -1.134197399130e-01 4.032806433779e-04 2.365384509953e+01
9.257500000000e+02 -1.186404912606e-01 4.096986013560e-04 2.360930166753e+01
9.260000000000e+02 -1.242493385195e-01 4.175501082350e-04 2.356455922382e+01
9.262500000000e+02 -1.302262777014e-01 4.268228202465e-04 2.351966212645e+01
9.265000000000e+02 -1.365461083260e-01 4.374884067912e-04 2.347465546191e+01
9.267500000000e+02 -1.431787094905e-01 4.495025634663e-04 2.342958479717e+01
9.270000000000e+02 -1.500893509380e-01 4.628051941605e-04 2.338449600189e+01
9.272500000000e+02 -1.572390992674e-01 4.773207111576e-04 2.333943498042e+01
9.275000000000e+02 -1.645852451130e-01 4.929585367684e-04 2.329444753912e+01
9.277500000000e+02 -1.720818356202e-01 5.096137593933e-04 2.324957913739e+01
9.280000000000e+02 -1.796802487203e-01 5.271680062141e-04 2.320487462565e+01
9.282500000000e+02 -1.873297961667e-01 5.454903269377e-04 2.316037812133e+01
9.285000000000e+02 -1.949783972657e-01 5.644383078133e-04 2.311613276243e+01
9.287500000000e+02 -2.025732759090e-01 5.838593171807e-04 2.307218045659e+01
9.290000000000e+02 -2.100616779398e-01 6.035919064739e-04 2.302856179874e+01
9.292500000000e+02 -2.173916186000e-01 6.234672582914e-04 2.298531576984e+01
9.295000000000e+02 -2.245126292858e-01 6.433110656964e-04 2.294247969266e+01
9.297500000000e+02 -2.313765044488e-01 6.629451117150e-04 2.290008897783e+01
9.300000000000e+02 -2.379380333430e-01 6.821891858854e-04 2.285817703664e+01
9.302500000000e+02 -2.441557126637e-01 7.008631139941e-04 2.281677522672e+01
9.305000000000e+02 -2.499924084713e-01 7.187887192531e-04 2.277591267192e+01
9.307500000000e+02 -2.554159803260e-01 7.357920202613e-04 2.273561624699e+01
9.310000000000e+02 -2.603998463557e-01 7.517053912303e-04 2.269591060270e+01
9.312500000000e+02 -2.649234576692e-01 7.663695941204e-04 2.265681804457e+01
9.315000000000e+02 -2.689727192298e-01 7.796361405374e-04 2.261835869146e+01
9.317500000000e+02 -2.725402824848e-01 7.913691332799e-04 2.258055040047e+01
9.320000000000e+02 -2.756257788897e-01 8.014476695258e-04 2.254340897904e+01
9.322500000000e+02 -2.782359064844e-01 8.097675337032e-04 2.250694816401e+01
9.325000000000e+02 -2.803844348257e-01 8.162433446203e-04 2.247117987458e+01
9.327500000000e+02 -2.820920748043e-01 8.208101026887e-04 2.243611432065e+01
9.330000000000e+02 -2.833862377922e-01 8.234246094625e-04 2.240176013240e+01
9.332500000000e+02 -2.843006716854e-01 8.240669176195e-04 2.236812466769e+01
9.335000000000e+02 -2.848749963474e-01 8.227413724234e-04 2.233521416830e+01
9.337500000000e+02 -2.851541137105e-01 8.194772995047e-04 2.230303394153e+01
9.340000000000e+02 -2.851875098111e-01 8.143296009430e-04 2.227158870983e+01
9.342500000000e+02 -2.850284875096e-01 8.073788915552e-04 2.224088277073e+01
9.345000000000e+02 -2.847332832611e-01 7.987312749792e-04 2.221092027917e+01
9.347500000000e+02 -2.843601374741e-01 7.885178341435e-04 2.218170548021e+01
9.350000000000e+02 -2.839683092662e-01 7.768936519300e-04 2.215324294739e+01
9.352500000000e+02 -2.836170395099e-01 7.640367358162e-04 2.212553782319e+01
9.355000000000e+02 -2.833645153680e-01 7.501463094031e-04 2.209859602276e+01
9.357500000000e+02 -2.832668370950e-01 7.354406789817e-04 2.207242443384e+01
9.360000000000e+02 -2.833769981430e-01 7.201548722312e-04 2.204703109962e+01
9.362500000000e+02 -2.837439314152e-01 7.045379566010e-04 2.202242535778e+01
9.365000000000e+02 -2.844116062724e-01 6.888499923577e-04 2.199861799171e+01
9.367500000000e+02 -2.854182544447e-01 6.733587162171e-04 2.197562125021e+01
9.370000000000e+02 -2.867956478516e-01 6.583360480173e-04 2.195344900432e+01
9.372500000000e+02 -2.885685518170e-01 6.440541580024e-04 2.193211672381e+01
9.375000000000e+02 -2.907543264524e-01 6.307814790785e-04 2.191164142367e+01
9.377500000000e+02 -2.933626281463e-01 6.187788543992e-04 2.189204171024e+01
9.380000000000e+02 -2.963953243471e-01 6.082953248343e-04 2.187333766043e+01
9.382500000000e+02 -2.998465671659e-01 5.995640542088e-04 2.185555068706e+01
9.385000000000e+02 -3.037030116743e-01 5.927984223129e-04 2.183870343464e+01
9.387500000000e+02 -3.079441929351e-01 5.881880739189e-04 2.182281965983e+01
9.390000000000e+02 -3.125431055196e-01 5.858954074772e-04 2.180792395487e+01
9.392500000000e+02 -3.174668543926e-01 5.860521495516e-04 2.179404165778e+01
9.395000000000e+02 -3.226775055708e-01 5.887565160254e-04 2.178119853571e+01
9.397500000000e+02 -3.281329791805e-01 5.940705563162e-04 2.176942065982e+01
9.400000000000e+02 -3.337880803941e-01 6.020182424225e-04 2.175873412702e+01
9.402500000000e+02 -3.395955603310e-01 6.125839983840e-04 2.174916487322e+01
9.405000000000e+02 -3.455072412377e-01 6.257119650083e-04 2.174073841060e+01
9.407500000000e+02 -3.514751185180e-01 6.413058283875e-04 2.173347969464e+01
9.410000000000e+02 -3.574524705660e-01 6.592294293925e-04 2.172741290044e+01
9.412500000000e+02 -3.633949205080e-01 6.793081173753e-04 2.172256123403e+01
9.415000000000e+02 -3.692613965988e-01 7.013307607472e-04 2.171894683700e+01
9.417500000000e+02 -3.750150228186e-01 7.250527051502e-04 2.171659059040e+01
9.420000000000e+02 -3.806238475384e-01 7.501992803466e-04 2.171551203835e+01
9.422500000000e+02 -3.860614275392e-01 7.764701321879e-04 2.171572930062e+01
9.425000000000e+02 -3.913072311450e-01 8.035441457401e-04 2.171725898618e+01
9.427500000000e+02 -3.963468409792e-01 8.310849581575e-04 2.172011617146e+01
9.430000000000e+02 -4.011719604888e-01 8.587469403140e-04 2.172431432855e+01
9.432500000000e+02 -4.057801954868e-01 8.861815483155e-04 2.172986537587e+01
9.435000000000e+02 -4.101746552560e-01 9.130438562940e-04 2.173677960824e+01
9.437500000000e+02 -4.143633515008e-01 9.389991400227e-04 2.174506572070e+01
9.440000000000e+02 -4.183584239806e-01 9.637294392270e-04 2.175473085870e+01
9.442500000000e+02 -4.221752443559e-01 9.869397596176e-04 2.176578061813e+01
9.445000000000e+02 -4.258314071154e-01 1.008363873472e-03 2.177821906807e+01
9.447500000000e+02 -4.293456803494e-01 1.027769442121e-03 2.179204875717e+01
9.450000000000e+02 -4.327369146982e-01 1.044962544803e-03 2.180727078967e+01
9.452500000000e+02 -4.360230235135e-01 1.059791028088e-03 2.182388476732e+01
9.455000000000e+02 -4.392200093547e-01 1.072147155123e-03 2.184188886580e+01
9.457500000000e+02 -4.423411488240e-01 1.081968828743e-03 2.186127976680e+01
9.460000000000e+02 -4.453963085038e-01 1.089239992681e-03 2.188205270477e+01
9.462500000000e+02 -4.483914820786e-01 1.093989468271e-03 2.190420138071e+01
9.465000000000e+02 -4.513285161604e-01 1.096289045236e-03 2.192771796778e+01
9.467500000000e+02 -4.542050766209e-01 1.096250220207e-03 2.195259304182e+01
9.470000000000e+02 -4.570148305896e-01 1.094020365669e-03 2.197881552628e+01
9.472500000000e+02 -4.597478419278e-01 1.089777563977e-03 2.200637259564e+01
9.475000000000e+02 -4.623911615878e-01 1.083725071947e-03 2.203524964576e+01
9.477500000000e+02 -4.649295761861e-01 1.076085222962e-03 2.206543017126e+01
9.480000000000e+02 -4.673464878560e-01 1.067093119599e-03 2.209689570621e+01
9.482500000000e+02 -4.696248886493e-01 1.056990258053e-03 2.212962573643e+01
9.485000000000e+02 -4.717483721448e-01 1.046018359148e-03 2.216359762071e+01
9.487500000000e+02 -4.737021507998e-01 1.034413246943e-03 2.219878653073e+01
9.490000000000e+02 -4.754740254076e-01 1.022399625766e-03 2.223516537310e+01
9.492500000000e+02 -4.770552715221e-01 1.010186442030e-03 2.227270474729e+01
9.495000000000e+02 -4.784413818684e-01 9.979631155660e-04 2.231137291018e+01
9.497500000000e+02 -4.796326431628e-01 9.858966558974e-04 2.235113573960e+01
9.500000000000e+02 -4.806344939843e-01 9.741297693475e-04 2.239195673951e+01
9.502500000000e+02 -4.814576307632e-01 9.627800801030e-04 2.243379703522e+01
9.505000000000e+02 -4.821178473054e-01 9.519404472696e-04 2.247661542741e+01
9.507500000000e+02 -4.826355568337e-01 9.416800140017e-04 2.252036841840e+01
9.510000000000e+02 -4.830350255588e-01 9.320462849958e-04 2.256501031150e+01
9.512500000000e+02 -4.833433060246e-01 9.230680823228e-04 2.261049330960e+01
9.515000000000e+02 -4.835889032872e-01 9.147590140903e-04 2.265676765367e+01
9.517500000000e+02 -4.838002301343e-01 9.071213701737e-04 2.270378177636e+01
9.520000000000e+02 -4.840039273227e-01 9.001502265412e-04 2.275148250148e+01
9.522500000000e+02 -4.842231510523e-01 8.938374852098e-04 2.279981524762e+01
9.525000000000e+02 -4.844759311280e-01 8.881755414804e-04 2.284872426788e+01
9.527500000000e+02 -4.847737428674e-01 8.831604586294e-04 2.289815290124e+01
9.530000000000e+02 -4.851204161483e-01 8.787944896813e-04 2.294804383767e+01
9.532500000000e+02 -4.855114839436e-01 8.750874653101e-04 2.299833937904e+01
9.535000000000e+02 -4.859340870065e-01 8.720571497082e-04 2.304898171655e+01
9.537500000000e+02 -4.863674669991e-01 8.697284400744e-04 2.309991318393e+01
9.540000000000e+02 -4.867840638139e-01 8.681314347926e-04 2.315107648852e+01
9.542500000000e+02 -4.871512014613e-01 8.672985843576e-04 2.320241495572e+01
9.545000000000e+02 -4.874332261190e-01 8.672609343745e-04 2.325387270056e+01
9.547500000000e+02 -4.875940203324e-01 8.680439722145e-04 2.330539482308e+01
9.550000000000e+02 -4.875996657147e-01 8.696632002771e-04 2.335692753229e+01
9.552500000000e+02 -4.874211264046e-01 8.721199785725e-04 2.340841830007e+01
9.555000000000e+02 -4.870366957384e-01 8.753977818837e-04 2.345981592974e+01
9.557500000000e+02 -4.864340793333e-01 8.794594313380e-04 2.351107064501e+01
9.560000000000e+02 -4.856119537109e-01 8.842454302212e-04 2.356213416746e+01
9.562500000000e+02 -4.845808801820e-01 8.896736175598e-04 2.361295975950e+01
9.565000000000e+02 -4.833635362651e-01 8.956402097014e-04 2.366350224763e+01
9.567500000000e+02 -4.819942623230e-01 9.020222912493e-04 2.371371807821e+01
9.570000000000e+02 -4.805179349134e-01 9.086815359933e-04 2.376356531426e+01
9.572500000000e+02 -4.789882551939e-01 9.154690557927e-04 2.381300366622e+01
9.575000000000e+02 -4.774655230449e-01 9.222310693336e-04 2.386199450117e+01
9.577500000000e+02 -4.760140025702e-01 9.288152298504e-04 2.391050086940e+01
9.580000000000e+02 -4.746989828278e-01 9.350768234615e-04 2.395848750533e+01
9.582500000000e+02 -4.735836495610e-01 9.408851086825e-04 2.400592086280e+01
9.585000000000e+02 -4.727258846316e-01 9.461292890264e-04 2.405276913331e+01
9.587500000000e+02 -4.721751273916e-01 9.507236304164e-04 2.409900227896e+01
9.590000000000e+02 -4.719694764443e-01 9.546114823626e-04 2.414459209643e+01
9.592500000000e+02 -4.721331356631e-01 9.577678172189e-04 2.418951220876e+01
9.595000000000e+02 -4.726744853213e-01 9.602007283963e-04 2.423373811592e+01
9.597500000000e+02 -4.735849168011e-01 9.619508079803e-04 2.427724729214e+01
9.600000000000e+02 -4.748385862224e-01 9.630887866204e-04 2.432001911836e+01
9.602500000000e+02 -4.763932916209e-01 9.637111340542e-04 2.436203501313e+01
9.605000000000e+02 -4.781924405624e-01 9.639340194218e-04 2.440327835468e+01
9.607500000000e+02 -4.801681520464e-01 9.638857641031e-04 2.444373460685e+01
9.610000000000e+02 -4.822452877374e-01 9.636981365777e-04 2.448339122673e+01
9.612500000000e+02 -4.843461846022e-01 9.634969974030e-04 2.452223780903e+01
9.615000000000e+02 -4.863957238687e-01 9.633931017032e-04 2.456026600420e+01
9.617500000000e+02 -4.883262946992e-01 9.634736263763e-04 2.459746969715e+01
9.620000000000e+02 -4.900822290932e-01 9.637952555707e-04 2.463384497254e+01
9.622500000000e+02 -4.916232402156e-01 9.643793714049e-04 2.466939027013e+01
9.625000000000e+02 -4.929265358961e-01 9.652099419332e-04 2.470410646432e+01
9.627500000000e+02 -4.939873451069e-01 9.662343259002e-04 2.473799705550e+01
9.630000000000e+02 -4.948178286300e-01 9.673671062999e-04 2.477106819928e+01
9.632500000000e+02 -4.954444020222e-01 9.684966059545e-04 2.480332888450e+01
9.635000000000e+02 -4.959037850869e-01 9.694936502740e-04 2.483479104353e+01
9.637500000000e+02 -4.962381526899e-01 9.702217831000e-04 2.486546962720e+01
9.640000000000e+02 -4.964898927995e-01 9.705480483809e-04 2.489538262925e+01
9.642500000000e+02 -4.966964997147e-01 9.703533425656e-04 2.492455120254e+01
9.645000000000e+02 -4.968861480147e-01 9.695413634677e-04 2.495299950312e+01
9.647500000000e+02 -4.970743440441e-01 9.680455205757e-04 2.498075473660e+01
9.650000000000e+02 -4.972619842194e-01 9.658330344978e-04 2.500784704399e+01
9.652500000000e+02 -4.974349773005e-01 9.629060312413e-04 2.503430941281e+01
9.655000000000e+02 -4.975653944618e-01 9.592996015763e-04 2.506017758688e+01
9.657500000000e+02 -4.976139914984e-01 9.550772131404e-04 2.508548994181e+01
9.660000000000e+02 -4.975337997703e-01 9.503239781196e-04 2.511028741653e+01
9.662500000000e+02 -4.972744250696e-01 9.451385771523e-04 2.513461340135e+01
9.665000000000e+02 -4.967866475233e-01 9.396246097857e-04 2.515851365756e+01
9.667500000000e+02 -4.960269023829e-01 9.338821952658e-04 2.518203630849e+01
9.670000000000e+02 -4.949613669630e-01 9.280006165446e-04 2.520523161841e+01
9.672500000000e+02 -4.935692421368e-01 9.220525020416e-04 2.522815206600e+01
9.675000000000e+02 -4.918451394200e-01 9.160900295506e-04 2.525085205598e+01
9.677500000000e+02 -4.898002970253e-01 9.101433745767e-04 2.527338798403e+01
9.680000000000e+02 -4.874626626311e-01 9.042213915039e-04 2.529581790213e+01
9.682500000000e+02 -4.848757027850e-01 8.983144253674e-04 2.531820152117e+01
9.685000000000e+02 -4.820960699204e-01 8.923989795535e-04 2.534059996989e+01
9.687500000000e+02 -4.791901882659e-01 8.864438103809e-04 2.536307553071e+01
9.690000000000e+02 -4.762299401160e-01 8.804169961918e-04 2.538569158325e+01
9.692500000000e+02 -4.732877507072e-01 8.742933135043e-04 2.540851215986e+01
9.695000000000e+02 -4.704313990025e-01 8.680613845763e-04 2.543160182355e+01
9.697500000000e+02 -4.677190066365e-01 8.617298410278e-04 2.545502511455e+01
9.700000000000e+02 -4.651946723048e-01 8.553319170190e-04 2.547884615049e+01
9.702500000000e+02 -4.628852441249e-01 8.489278932906e-04 2.550312812404e+01
9.705000000000e+02 -4.607986305206e-01 8.426049406252e-04 2.552793247940e+01
9.707500000000e+02 -4.589239597803e-01 8.364741755475e-04 2.555331826289e+01
9.710000000000e+02 -4.572336848226e-01 8.306648859073e-04 2.557934126242e+01
9.712500000000e+02 -4.556875183336e-01 8.253163687000e-04 2.560605315933e+01
9.715000000000e+02 -4.542378401224e-01 8.205679670071e-04 2.563350081889e+01
9.717500000000e+02 -4.528360033628e-01 8.165481826247e-04 2.566172542271e+01
9.720000000000e+02 -4.514388040321e-01 8.133639725691e-04 2.569076194424e+01
9.722500000000e+02 -4.500143150959e-01 8.110914140594e-04 2.572063869698e+01
9.725000000000e+02 -4.485463024495e-01 8.097687408220e-04 2.575137704072e+01
9.727500000000e+02 -4.470365997923e-01 8.093926678932e-04 2.578299124458e+01
9.730000000000e+02 -4.455050657161e-01 8.099185870212e-04 2.581548849130e+01
9.732500000000e+02 -4.439870308680e-01 8.112646512400e-04 2.584886905744e+01
9.735000000000e+02 -4.425285272159e-01 8.133194356618e-04 2.588312630533e+01
9.737500000000e+02 -4.411798670251e-01 8.159523493562e-04 2.591824689779e+01
9.740000000000e+02 -4.399884148398e-01 8.190256023885e-04 2.595421080865e+01
9.742500000000e+02 -4.389915310851e-01 8.224063294172e-04 2.599099142437e+01
9.745000000000e+02 -4.382106419660e-01 8.259772912509e-04 2.602855520685e+01
9.747500000000e+02 -4.376472717128e-01 8.296450612409e-04 2.606686175908e+01
9.750000000000e+02 -4.372815878379e-01 8.333445391067e-04 2.610586331689e+01
9.752500000000e+02 -4.370736501204e-01 8.370394274821e-04 2.614550476621e+01
9.755000000000e+02 -4.369671918769e-01 8.407187258571e-04 2.618572322015e+01
9.757500000000e+02 -4.368953644504e-01 8.443898185274e-04 2.622644819347e+01
9.760000000000e+02 -4.367876598624e-01 8.480693808628e-04 2.626760143786e+01
9.762500000000e+02 -4.365770018543e-01 8.517734369145e-04 2.630909745720e+01
9.765000000000e+02 -4.362061038107e-01 8.555076223169e-04 2.635084368733e+01
9.767500000000e+02 -4.356321903423e-01 8.592596163858e-04 2.639274132623e+01
9.770000000000e+02 -4.348296072500e-01 8.629944664729e-04 2.643468576913e+01
9.772500000000e+02 -4.337899906221e-01 8.666534773059e-04 2.647656759678e+01
9.775000000000e+02 -4.325202197936e-01 8.701567527035e-04 2.651827310747e+01
9.777500000000e+02 -4.310385332967e-01 8.734089356808e-04 2.655968511158e+01
9.780000000000e+02 -4.293695109822e-01 8.763072943009e-04 2.660068368332e+01
9.782500000000e+02 -4.275387844726e-01 8.787512279562e-04 2.664114656398e+01
9.785000000000e+02 -4.255682077161e-01 8.806515488696e-04 2.668094983038e+01
9.787500000000e+02 -4.234722203579e-01 8.819384767086e-04 2.671996835831e+01
9.790000000000e+02 -4.212558526133e-01 8.825674041049e-04 2.675807647714e+01
9.792500000000e+02 -4.189145737750e-01 8.825216406497e-04 2.679514838423e+01
9.795000000000e+02 -4.164358767264e-01 8.818120782350e-04 2.683105892881e+01
9.797500000000e+02 -4.138022577671e-01 8.804739188448e-04 2.686568433707e+01
9.800000000000e+02 -4.109950877656e-01 8.785610861982e-04 2.689890306832e+01
9.802500000000e+02 -4.079987169502e-01 8.761392190213e-04 2.693059673294e+01
9.805000000000e+02 -4.048042341774e-01 8.732782136888e-04 2.696065105995e+01
9.807500000000e+02 -4.014123107021e-01 8.700454681191e-04 2.698895696754e+01
9.810000000000e+02 -3.978348224052e-01 8.665004782551e-04 2.701541140305e+01
9.812500000000e+02 -3.940950237806e-01 8.626914126006e-04 2.703991832704e+01
9.815000000000e+02 -3.902263759831e-01 8.586539060621e-04 2.706238951224e+01
9.817500000000e+02 -3.862702153048e-01 8.544119849756e-04 2.708274533189e+01
9.820000000000e+02 -3.822726664274e-01 8.499806672646e-04 2.710091524993e+01
9.822500000000e+02 -3.782811908232e-01 8.453698450508e-04 2.711683851048e+01
9.825000000000e+02 -3.743412366473e-01 8.405884671000e-04 2.713046441126e+01
9.827500000000e+02 -3.704933557183e-01 8.356486865293e-04 2.714175285965e+01
9.830000000000e+02 -3.667710624221e-01 8.305689543913e-04 2.715067452416e+01
9.832500000000e+02 -3.631995890916e-01 8.253760216040e-04 2.715721122048e+01
9.835000000000e+02 -3.597955518587e-01 8.201053932355e-04 2.716135606795e+01
9.837500000000e+02 -3.565674191289e-01 8.148003400173e-04 2.716311354923e+01
9.840000000000e+02 -3.535166035386e-01 8.095097952724e-04 2.716249966941e+01
9.842500000000e+02 -3.506389227029e-01 8.042852828223e-04 2.715954174900e+01
9.845000000000e+02 -3.479261848671e-01 7.991776112425e-04 2.715427834855e+01
9.847500000000e+02 -3.453676702033e-01 7.942334510225e-04 2.714675882647e+01
9.850000000000e+02 -3.429513294468e-01 7.894924056326e-04 2.713704298871e+01
9.852500000000e+02 -3.406646141893e-01 7.849847933287e-04 2.712520037810e+01
9.855000000000e+02 -3.384948938093e-01 7.807303634114e-04 2.711130960174e+01
9.857500000000e+02 -3.364295016078e-01 7.767379011440e-04 2.709545754088e+01
9.860000000000e+02 -3.344555276286e-01 7.730056333724e-04 2.707773835353e+01
9.862500000000e+02 -3.325594438992e-01 7.695222948803e-04 2.705825255041e+01
9.865000000000e+02 -3.307267167566e-01 7.662685550496e-04 2.703710596814e+01
9.867500000000e+02 -3.289415160890e-01 7.632186553089e-04 2.701440871077e+01
9.870000000000e+02 -3.271865822557e-01 7.603419702323e-04 2.699027415741e+01
9.872500000000e+02 -3.254433545651e-01 7.576044351759e-04 2.696481784328e+01
9.875000000000e+02 -3.236922903169e-01 7.549696641868e-04 2.693815649580e+01
9.877500000000e+02 -3.219134047055e-01 7.523998250592e-04 2.691040701082e+01
9.880000000000e+02 -3.200869457472e-01 7.498562541043e-04 2.688168549912e+01
9.882500000000e+02 -3.181941161345e-01 7.472998934556e-04 2.685210640730e+01
9.885000000000e+02 -3.162178273425e-01 7.446916939042e-04 2.682178160228e+01
9.887500000000e+02 -3.141433243961e-01 7.419930066454e-04 2.679081961999e+01
9.890000000000e+02 -3.119586960703e-01 7.391660197445e-04 2.675932494782e+01
9.892500000000e+02 -3.096551822665e-01 7.361743517913e-04 2.672739743324e+01
9.895000000000e+02 -3.072273425789e-01 7.329838144400e-04 2.669513169488e+01
9.897500000000e+02 -3.046729711691e-01 7.295631892475e-04 2.666261675997e+01
9.900000000000e+02 -3.019929250320e-01 7.258850721776e-04 2.662993564581e+01
9.902500000000e+02 -2.991907545537e-01 7.219267553997e-04 2.659716518418e+01
9.905000000000e+02 -2.962722952910e-01 7.176710055900e-04 2.656437579611e+01
9.907500000000e+02 -2.932451967976e-01 7.131066894971e-04 2.653163136764e+01
9.910000000000e+02 -2.901184039437e-01 7.082292698399e-04 2.649898924935e+01
9.912500000000e+02 -2.869016893357e-01 7.030410319557e-04 2.646650018763e+01
9.915000000000e+02 -2.836051703164e-01 6.975512062695e-04 2.643420840897e+01
9.917500000000e+02 -2.802388988207e-01 6.917756604317e-04 2.640215162770e+01
9.920000000000e+02 -2.768124740521e-01 6.857367326052e-04 2.637036120495e+01
9.922500000000e+02 -2.733347293471e-01 6.794626861082e-04 2.633886222653e+01
9.925000000000e+02 -2.698134634975e-01 6.729868637561e-04 2.630767371029e+01
9.927500000000e+02 -2.662552510648e-01 6.663469670646e-04 2.627680881635e+01
9.930000000000e+02 -2.626653117112e-01 6.595840125711e-04 2.624627507781e+01
9.932500000000e+02 -2.590474582775e-01 6.527413017407e-04 2.621607472542e+01
9.935000000000e+02 -2.554041331930e-01 6.458634226480e-04 2.618620501338e+01
9.937500000000e+02 -2.517364975626e-01 6.389949011612e-04 2.615665859197e+01
9.940000000000e+02 -2.480446141779e-01 6.321788763398e-04 2.612742389016e+01
9.942500000000e+02 -2.443276733017e-01 6.254560954806e-04 2.609848553720e+01
9.945000000000e+02 -2.405842837738e-01 6.188637968641e-04 2.606982476195e+01
9.947500000000e+02 -2.368127520772e-01 6.124344859557e-04 2.604141979992e+01
9.950000000000e+02 -2.330113970535e-01 6.061950853002e-04 2.601324625713e+01
9.952500000000e+02 -2.291788232002e-01 6.001662093088e-04 2.598527748693e+01
9.955000000000e+02 -2.253141553906e-01 5.943616484934e-04 2.595748490460e+01
9.957500000000e+02 -2.214172101730e-01 5.887880940718e-04 2.592983830968e+01
9.960000000000e+02 -2.174886140340e-01 5.834451293214e-04 2.590230613167e+01
9.962500000000e+02 -2.135298129430e-01 5.783253524792e-04 2.587485573180e+01
9.965000000000e+02 -2.095430437621e-01 5.734149237072e-04 2.584745362500e+01
9.967500000000e+02 -2.055312430012e-01 5.686942700013e-04 2.582006569634e+01
9.970000000000e+02 -2.014978821616e-01 5.641387717960e-04 2.579265748832e+01
9.972500000000e+02 -1.974468172400e-01 5.597198100339e-04 2.576519434444e+01
9.975000000000e+02 -1.933820879957e-01 5.554056226420e-04 2.573764172954e+01
9.977500000000e+02 -1.893077626362e-01 5.511624071361e-04 2.570996533869e+01
9.980000000000e+02 -1.852277754733e-01 5.469551671693e-04 2.568213139716e+01
9.982500000000e+02 -1.811458166424e-01 5.427486712937e-04 2.565410677432e+01
9.985000000000e+02 -1.770652475117e-01 5.385082462261e-04 2.562585918081e+01
9.987500000000e+02 -1.729890636022e-01 5.342004637869e-04 2.559735733510e+01
9.990000000000e+02 -1.689198810181e-01 5.297937613674e-04 2.556857099366e+01
9.992500000000e+02 -1.648599696949e-01 5.252589523179e-04 2.553947113043e+01
9.995000000000e+02 -1.608112806852e-01 5.205696410870e-04 2.551002987497e+01
9.997500000000e+02 -1.567755230209e-01 5.157025873575e-04 2.548022062911e+01
1.000000000000e+03 -1.527541985472e-01 5.106379302772e-04 2.545001794709e+01
1.000250000000e+03 -1.487486913231e-01 5.053594764400e-04 2.541939762117e+01
1.000500000000e+03 -1.447602849411e-01 4.998547807435e-04 2.538833650776e+01
1.000750000000e+03 -1.407902393861e-01 4.941153495538e-04 2.535681258127e+01
1.001000000000e+03 -1.368398075192e-01 4.881366725021e-04 2.532480481205e+01
1.001250000000e+03 -1.329102708601e-01 4.819182728978e-04 2.529229314051e+01
1.001500000000e+03 -1.290029309023e-01 4.754636307228e-04 2.525925834348e+01
1.001750000000e+03 -1.251191671077e-01 4.687801959576e-04 2.522568210372e+01
1.002000000000e+03 -1.212604221134e-01 4.618791740912e-04 2.519154690058e+01
1.002250000000e+03 -1.174282188497e-01 4.547753713605e-04 2.515683599305e+01
1.002500000000e+03 -1.136241850928e-01 4.474869631545e-04 2.512153342694e+01
1.002750000000e+03 -1.098500317741e-01 4.400351200988e-04 2.508562394434e+01
1.003000000000e+03 -1.061076137876e-01 4.324437594802e-04 2.504909310115e+01
1.003250000000e+03 -1.023989059714e-01 4.247391015550e-04 2.501192719761e+01
1.003500000000e+03 -9.872601589559e-02 4.169492882666e-04 2.497411332903e+01
1.003750000000e+03 -9.509114687139e-02 4.091039403632e-04 2.493563932691e+01
1.004000000000e+03 -9.149661133634e-02 4.012337840376e-04 2.489649391271e+01
1.004250000000e+03 -8.794476394821e-02 3.933702311951e-04 2.485666667859e+01
1.004500000000e+03 -8.443791810694e-02 3.855450014681e-04 2.481614806733e+01
1.004750000000e+03 -8.097829488446e-02 3.777897665859e-04 2.477492958695e+01
1.005000000000e+03 -7.756787655174e-02 3.701358432948e-04 2.473300371169e+01
1.005250000000e+03 -7.420831113963e-02 3.626138212384e-04 2.469036413991e+01
1.005500000000e+03 -7.090074718754e-02 3.552534575453e-04 2.464700574292e+01
1.005750000000e+03 -6.764570328591e-02 3.480833304956e-04 2.460292474481e+01
1.006000000000e+03 -6.444291862038e-02 3.411305340512e-04 2.455811891086e+01
1.006250000000e+03 -6.129121033617e-02 3.344206149402e-04 2.451258753429e+01
1.006500000000e+03 -5.818835100849e-02 3.279772040236e-04 2.446633175196e+01
1.006750000000e+03 -5.513097281572e-02 3.218219805940e-04 2.441935452525e+01
1.007000000000e+03 -5.211448304572e-02 3.159740400884e-04 2.437166096249e+01
1.007250000000e+03 -4.913304608247e-02 3.104500677202e-04 2.432325831119e+01
1.007500000000e+03 -4.617956670792e-02 3.052638593027e-04 2.427415624683e+01
1.007750000000e+03 -4.324574393635e-02 3.004261079688e-04 2.422436695557e+01
1.008000000000e+03 -4.032218191713e-02 2.959442505497e-04 2.417390521815e+01
1.008250000000e+03 -3.739849834732e-02 2.918219712018e-04 2.412278863749e+01
1.008500000000e+03 -3.446352021838e-02 2.880590662338e-04 2.407103768183e+01
1.008750000000e+03 -3.150552622243e-02 2.846513542124e-04 2.401867573175e+01
1.009000000000e+03 -2.851246236547e-02 2.815902640044e-04 2.396572923603e+01
1.009250000000e+03 -2.547224943369e-02 2.788628969562e-04 2.391222768298e+01
1.009500000000e+03 -2.237306703967e-02 2.764519054177e-04 2.385820365749e+01
1.009750000000e+03 -1.920369166415e-02 2.743357061978e-04 2.380369277791e+01
1.010000000000e+03 -1.595376324532e-02 2.724883905980e-04 2.374873374514e+01
1.010250000000e+03 -1.261411655751e-02 2.708801215514e-04 2.369336823514e+01
1.010500000000e+03 -9.177055911110e-03 2.694773049376e-04 2.363764083995e+01
1.010750000000e+03 -5.636642484160e-03 2.682432046835e-04 2.358159895077e+01
1.011000000000e+03 -1.988891961240e-03 2.671382376622e-04 2.352529266866e+01
1.011250000000e+03 1.768005116590e-03 2.661206629141e-04 2.346877464009e+01
1.011500000000e+03 5.633541133530e-03 2.651471550361e-04 2.341209990380e+01
1.011750000000e+03 9.604772563422e-03 2.641735749862e-04 2.335532570872e+01
1.012000000000e+03 1.367629343576e-02 2.631555180612e-04 2.329851132280e+01
1.012250000000e+03 1.784021201254e-02 2.620492238588e-04 2.324171782153e+01
1.012500000000e+03 2.208622018897e-02 2.608122803501e-04 2.318500785760e+01
1.012750000000e+03 2.640170314854e-02 2.594042793252e-04 2.312844542639e+01
1.013000000000e+03 3.077189782550e-02 2.577876492546e-04 2.307209561046e+01
1.013250000000e+03 3.518011282538e-02 2.559282611994e-04 2.301602432443e+01
1.013500000000e+03 3.960799558207e-02 2.537960754011e-04 2.296029803902e+01
1.013750000000e+03 4.403584833825e-02 2.513656353507e-04 2.290498350908e+01
1.014000000000e+03 4.844297485345e-02 2.486166023120e-04 2.285014748554e+01
1.014250000000e+03 5.280808830914e-02 2.455342554051e-04 2.279585644733e+01
1.014500000000e+03 5.710972824012e-02 2.421098133303e-04 2.274217631479e+01
1.014750000000e+03 6.132668626296e-02 2.383407203765e-04 2.268917216471e+01
1.015000000000e+03 6.543848873248e-02 2.342307054704e-04 2.263690798373e+01
1.015250000000e+03 6.942581463265e-02 2.297898906627e-04 2.258544638520e+01
1.015500000000e+03 7.327097900235e-02 2.250346390784e-04 2.253484839108e+01
1.015750000000e+03 7.695832890082e-02 2.199874728103e-04 2.248517317639e+01
1.016000000000e+03 8.047469742535e-02 2.146766699693e-04 2.243647788000e+01
1.016250000000e+03 8.380974059549e-02 2.091359663465e-04 2.238881739724e+01
1.016500000000e+03 8.695633533582e-02 2.034039394443e-04 2.234224422197e+01
1.016750000000e+03 8.991082807164e-02 1.975234682424e-04 2.229680829387e+01
1.017000000000e+03 9.267333067466e-02 1.915409075207e-04 2.225255688380e+01
1.017250000000e+03 9.524786440158e-02 1.855053988047e-04 2.220953449353e+01
1.017500000000e+03 9.764249090990e-02 1.794678184601e-04 2.216778279162e+01
1.017750000000e+03 9.986934074246e-02 1.734798118395e-04 2.212734056928e+01
1.018000000000e+03 1.019445932508e-01 1.675926388111e-04 2.208824371161e+01
1.018250000000e+03 1.038883158744e-01 1.618560546182e-04 2.205052521336e+01
1.018500000000e+03 1.057243054372e-01 1.563171313599e-04 2.201421518215e+01
1.018750000000e+03 1.074797693624e-01 1.510190365130e-04 2.197934089605e+01
1.019000000000e+03 1.091849828190e-01 1.459998142573e-04 2.194592685547e+01
1.019250000000e+03 1.108728634076e-01 1.412912217077e-04 2.191399483936e+01
1.019500000000e+03 1.125784535786e-01 1.369176202089e-04 2.188356399023e+01
1.019750000000e+03 1.143383426558e-01 1.328948424886e-04 2.185465092474e+01
1.020000000000e+03 1.161900624452e-01 1.292295082745e-04 2.182726979013e+01
1.020250000000e+03 1.181714006252e-01 1.259183331910e-04 2.180143237875e+01
1.020500000000e+03 1.203197023914e-01 1.229474228277e-04 2.177714821208e+01
1.020750000000e+03 1.226711353980e-01 1.202920590494e-04 2.175442466344e+01
1.021000000000e+03 1.252599704295e-01 1.179165172422e-04 2.173326699236e+01
1.021250000000e+03 1.281178422729e-01 1.157741849009e-04 2.171367845184e+01
1.021500000000e+03 1.312730417398e-01 1.138082243324e-04 2.169566034171e+01
1.021750000000e+03 1.347498324376e-01 1.119522184836e-04 2.167921211526e+01
1.022000000000e+03 1.385678276247e-01 1.101311676246e-04 2.166433134699e+01
1.022250000000e+03 1.427414169255e-01 1.082626689824e-04 2.165101380856e+01
1.022500000000e+03 1.472792767182e-01 1.062583444242e-04 2.163925353993e+01
1.022750000000e+03 1.521839739125e-01 1.040256439042e-04 2.162904275364e+01
1.023000000000e+03 1.574516664748e-01 1.014696134577e-04 2.162037197050e+01
1.023250000000e+03 1.630719146893e-01 9.849505284309e-05 2.161322987624e+01
1.023500000000e+03 1.690276078032e-01 9.500857149438e-05 2.160760346375e+01
1.023750000000e+03 1.752950040522e-01 9.092090090858e-05 2.160347787247e+01
1.024000000000e+03 1.818438968293e-01 8.614903150664e-05 2.160083652775e+01
1.024250000000e+03 1.886378955066e-01 8.061862751731e-05 2.159966098416e+01
1.024500000000e+03 1.956348409194e-01 7.426602887341e-05 2.159993106391e+01
1.024750000000e+03 2.027873337613e-01 6.704028754330e-05 2.160162477689e+01
1.025000000000e+03 2.100433909982e-01 5.890507184073e-05 2.160471838841e+01
1.025250000000e+03 2.173472078234e-01 4.984027375623e-05 2.160918636112e+01
1.025500000000e+03 2.246400326132e-01 3.984343888715e-05 2.161500153301e+01
1.025750000000e+03 2.318611191320e-01 2.893091055689e-05 2.162213509613e+01
1.026000000000e+03 2.389487559955e-01 1.713861414794e-05 2.163055673070e+01
1.026250000000e+03 2.458413416060e-01 4.522490059440e-06 2.164023461012e+01
1.026500000000e+03 2.524785111360e-01 -8.841475071870e-06 2.165113567625e+01
1.026750000000e+03 2.588022667587e-01 -2.285759059175e-05 2.166322571494e+01
1.027000000000e+03 2.647581035203e-01 -3.741120198818e-05 2.167646943192e+01
1.027250000000e+03 2.702961401781e-01 -5.236986784382e-05 2.169083083668e+01
1.027500000000e+03 2.753721657998e-01 -6.758488323753e-05 2.170627323133e+01
1.027750000000e+03 2.799486474346e-01 -8.289322882680e-05 2.172275951547e+01
1.028000000000e+03 2.839956350316e-01 -9.811990655522e-05 2.174025248645e+01
1.028250000000e+03 2.874915243134e-01 -1.130805752999e-04 2.175871489684e+01
1.028500000000e+03 2.904236924931e-01 -1.275845745393e-04 2.177810980262e+01
1.028750000000e+03 2.927889444222e-01 -1.414382231808e-04 2.179840072634e+01
1.029000000000e+03 2.945937900742e-01 -1.544483636841e-04 2.181955202642e+01
1.029250000000e+03 2.958544826870e-01 -1.664259158210e-04 2.184152891829e+01
1.029500000000e+03 2.965968694151e-01 -1.771897179564e-04 2.186429777938e+01
1.029750000000e+03 2.968560202310e-01 -1.865705790560e-04 2.188782644319e+01
1.030000000000e+03 2.966756155099e-01 -1.944149196407e-04 2.191208414209e+01
1.030250000000e+03 2.961071556024e-01 -2.005885845854e-04 2.193704192715e+01
1.030500000000e+03 2.952089404852e-01 -2.049801499018e-04 2.196267251872e+01
1.030750000000e+03 2.940449043033e-01 -2.075042537412e-04 2.198895068574e+01
1.031000000000e+03 2.926832749081e-01 -2.081041665245e-04 2.201585303799e+01
1.031250000000e+03 2.911951411635e-01 -2.067542180369e-04 2.204335829797e+01
1.031500000000e+03 2.896529277143e-01 -2.034614254186e-04 2.207144716604e+01
1.031750000000e+03 2.881288385636e-01 -1.982666230777e-04 2.210010232057e+01
1.032000000000e+03 2.866933029378e-01 -1.912448811095e-04 2.212930833354e+01
1.032250000000e+03 2.854134532893e-01 -1.825051844577e-04 2.215905156524e+01
1.032500000000e+03 2.843516966737e-01 -1.721894511574e-04 2.218932004968e+01
1.032750000000e+03 2.835643827087e-01 -1.604706225744e-04 2.222010316967e+01
1.033000000000e+03 2.831006271875e-01 -1.475503494978e-04 2.225139163593e+01
1.033250000000e+03 2.830013070151e-01 -1.336556996063e-04 2.228317710424e+01
1.033500000000e+03 2.832982539997e-01 -1.190353677991e-04 2.231545195650e+01
1.033750000000e+03 2.840136706984e-01 -1.039552863456e-04 2.234820896440e+01
1.034000000000e+03 2.851597781155e-01 -8.869375234682e-05 2.238144099782e+01
1.034250000000e+03 2.867387017503e-01 -7.353618592254e-05 2.241514075236e+01
1.034500000000e+03 2.887426137103e-01 -5.876951550501e-05 2.244930025848e+01
1.034750000000e+03 2.911540889250e-01 -4.467647661141e-05 2.248391082338e+01
1.035000000000e+03 2.939467201959e-01 -3.152986486538e-05 2.251896243603e+01
1.035250000000e+03 2.970859120214e-01 -1.958694894133e-05 2.255444377493e+01
1.035500000000e+03 3.005299038755e-01 -9.084069462500e-06 2.259034167829e+01
1.035750000000e+03 3.042309372258e-01 -2.315982588500e-07 2.262664103155e+01
1.036000000000e+03 3.081365619223e-01 6.790710709550e-06 2.266332469161e+01
1.036250000000e+03 3.121910765778e-01 1.183761116814e-05 2.270037307046e+01
1.036500000000e+03 3.163369952768e-01 1.480172476012e-05 2.273776433514e+01
1.036750000000e+03 3.205165817504e-01 1.561588341173e-05 2.277547405364e+01
1.037000000000e+03 3.246733186325e-01 1.425489924249e-05 2.281347549747e+01
1.037250000000e+03 3.287533501673e-01 1.073606294111e-05 2.285173939480e+01
1.037500000000e+03 3.327067694342e-01 5.118889756352e-06 2.289023433090e+01
1.037750000000e+03 3.364887878205e-01 -2.496265755950e-06 2.292892660131e+01
1.038000000000e+03 3.400606682044e-01 -1.197027312298e-05 2.296778068284e+01
1.038250000000e+03 3.433904632546e-01 -2.312858697276e-05 2.300675933864e+01
1.038500000000e+03 3.464534763053e-01 -3.576526101156e-05 2.304582392444e+01
1.038750000000e+03 3.492324653941e-01 -4.964771398543e-05 2.308493476301e+01
1.039000000000e+03 3.517175834976e-01 -6.452215566409e-05 2.312405132984e+01
1.039250000000e+03 3.539060329711e-01 -8.011956142639e-05 2.316313286270e+01
1.039500000000e+03 3.558014971743e-01 -9.616182974201e-05 2.320213856739e+01
1.039750000000e+03 3.574133648248e-01 -1.123681218909e-04 2.324102804687e+01
1.040000000000e+03 3.587557833529e-01 -1.284611813657e-04 2.327976163612e+01
1.040250000000e+03 3.598465870380e-01 -1.441733793681e-04 2.331830088814e+01
1.040500000000e+03 3.607062032566e-01 -1.592524702419e-04 2.335660867040e+01
1.040750000000e+03 3.613565421865e-01 -1.734666167168e-04 2.339464962669e+01
1.041000000000e+03 3.618199476277e-01 -1.866087311877e-04 2.343239034463e+01
1.041250000000e+03 3.621182815983e-01 -1.985000856039e-04 2.346979957719e+01
1.041500000000e+03 3.622721601045e-01 -2.089929326376e-04 2.350684842065e+01
1.041750000000e+03 3.623003909705e-01 -2.179721301144e-04 2.354351023871e+01
1.042000000000e+03 3.622196179176e-01 -2.253559037627e-04 2.357976095726e+01
1.042250000000e+03 3.620441887734e-01 -2.310956060417e-04 2.361557891100e+01
1.042500000000e+03 3.617862466870e-01 -2.351746056093e-04 2.365094470660e+01
1.042750000000e+03 3.614559950423e-01 -2.376065216439e-04 2.368584139247e+01
1.043000000000e+03 3.610621435763e-01 -2.384326385557e-04 2.372025406754e+01
1.043250000000e+03 3.606124724088e-01 -2.377189424066e-04 2.375416987727e+01
1.043500000000e+03 3.601144948205e-01 -2.355528417770e-04 2.378757797257e+01
1.043750000000e+03 3.595761510234e-01 -2.320394637308e-04 2.382046913547e+01
1.044000000000e+03 3.590065067955e-01 -2.272980706950e-04 2.385283574790e+01
1.044250000000e+03 3.584164175141e-01 -2.214585678234e-04 2.388467176256e+01
1.044500000000e+03 3.578190905145e-01 -2.146579389522e-04 2.391597233795e+01
1.044750000000e+03 3.572305645437e-01 -2.070373192751e-04 2.394673398718e+01
1.045000000000e+03 3.566700247463e-01 -1.987391806961e-04 2.397695440052e+01
1.045250000000e+03 3.561599367551e-01 -1.899049365075e-04 2.400663231436e+01
1.045500000000e+03 3.557260148988e-01 -1.806732700197e-04 2.403576770440e+01
1.045750000000e+03 3.553969180290e-01 -1.711786540179e-04 2.406436168448e+01
1.046000000000e+03 3.552037147947e-01 -1.615505279105e-04 2.409241661961e+01
1.046250000000e+03 3.551790744790e-01 -1.519129235976e-04 2.411993626657e+01
1.046500000000e+03 3.553561610275e-01 -1.423844031405e-04 2.414692583372e+01
1.046750000000e+03 3.557673058471e-01 -1.330785645080e-04 2.417339233234e+01
1.047000000000e+03 3.564424231794e-01 -1.241045970040e-04 2.419934467836e+01
1.047250000000e+03 3.574072818292e-01 -1.155680629389e-04 2.422479407720e+01
1.047500000000e+03 3.586816984254e-01 -1.075715694154e-04 2.424975415020e+01
1.047750000000e+03 3.602777879746e-01 -1.002153174206e-04 2.427424131558e+01
1.048000000000e+03 3.621984042191e-01 -9.359732045144e-05 2.429827501550e+01
1.048250000000e+03 3.644358837695e-01 -8.781306658793e-05 2.432187796075e+01
1.048500000000e+03 3.669712431324e-01 -8.295459459229e-05 2.434507633084e+01
1.048750000000e+03 3.697739415069e-01 -7.910894763734e-05 2.436789991091e+01
1.049000000000e+03 3.728022481905e-01 -7.635586298887e-05 2.439038214568e+01
1.049250000000e+03 3.760042801242e-01 -7.476495959049e-05 2.441256019626e+01
1.049500000000e+03 3.793196360706e-01 -7.439237557042e-05 2.443447483178e+01
1.049750000000e+03 3.826815723507e-01 -7.527719783426e-05 2.445617030620e+01
1.050000000000e+03 3.860195696856e-01 -7.743780806974e-05 2.447769416661e+01
1.050250000000e+03 3.892621409660e-01 -8.086860472080e-05 2.449909699172e+01
1.050500000000e+03 3.923396699661e-01 -8.553711631949e-05 2.452043208810e+01
1.050750000000e+03 3.951871370698e-01 -9.138212684533e-05 2.454175518581e+01
1.051000000000e+03 3.977465111589e-01 -9.831257131813e-05 2.456312403444e+01
1.051250000000e+03 3.999687570701e-01 -1.062079042502e-04 2.458459810139e+01
1.051500000000e+03 4.018152814076e-01 -1.149193481034e-04 2.460623810886e+01
1.051750000000e+03 4.032588847793e-01 -1.242725161594e-04 2.462810575362e+01
1.052000000000e+03 4.042841103487e-01 -1.340711697926e-04 2.465026320471e+01
1.052250000000e+03 4.048871500285e-01 -1.441020234072e-04 2.467277285771e+01
1.052500000000e+03 4.050752388793e-01 -1.541401076931e-04 2.469569682680e+01
1.052750000000e+03 4.048657063645e-01 -1.639548958385e-04 2.471909662042e+01
1.053000000000e+03 4.042847047616e-01 -1.733166781168e-04 2.474303286318e+01
1.053250000000e+03 4.033656222965e-01 -1.820028563548e-04 2.476756479051e+01
1.053500000000e+03 4.021473128698e-01 -1.898043687212e-04 2.479275000882e+01
1.053750000000e+03 4.006721141013e-01 -1.965318184567e-04 2.481864415062e+01
1.054000000000e+03 3.989837303298e-01 -2.020206836046e-04 2.484530056625e+01
1.054250000000e+03 3.971250494394e-01 -2.061359999413e-04 2.487277003097e+01
1.054500000000e+03 3.951359762755e-01 -2.087760163352e-04 2.490110046431e+01
1.054750000000e+03 3.930514623864e-01 -2.098748093600e-04 2.493033663532e+01
1.055000000000e+03 3.908998179051e-01 -2.094033426765e-04 2.496051987968e+01
1.055250000000e+03 3.887015581983e-01 -2.073692553933e-04 2.499168777130e+01
1.055500000000e+03 3.864688582851e-01 -2.038150176633e-04 2.502387378974e+01
1.055750000000e+03 3.842058050921e-01 -1.988147387824e-04 2.505710692962e+01
1.056000000000e+03 3.819094332206e-01 -1.924695799034e-04 2.509141123328e+01
1.056250000000e+03 3.795715637887e-01 -1.849021488726e-04 2.512680554072e+01
1.056500000000e+03 3.771812700458e-01 -1.762502603526e-04 2.516330271063e+01
1.056750000000e+03 3.747277773587e-01 -1.666604255083e-04 2.520090934773e+01
1.057000000000e+03 3.722034992726e-01 -1.562816608609e-04 2.523962521949e+01
1.057250000000e+03 3.696068566720e-01 -1.452599773483e-04 2.527944306222e+01
1.057500000000e+03 3.669445599857e-01 -1.337341555316e-04 2.532034782616e+01
1.057750000000e+03 3.642330489931e-01 -1.218328624287e-04 2.536231683898e+01
1.058000000000e+03 3.614988962045e-01 -1.096735894224e-04 2.540531917771e+01
1.058250000000e+03 3.587780566223e-01 -9.736301435395e-05 2.544931598267e+01
1.058500000000e+03 3.561140320429e-01 -8.499893600486e-05 2.549426032416e+01
1.058750000000e+03 3.535551257390e-01 -7.267324762697e-05 2.554009714591e+01
1.059000000000e+03 3.511510237729e-01 -6.047532388428e-05 2.558676389275e+01
1.059250000000e+03 3.489491496305e-01 -4.849570928811e-05 2.563419031392e+01
1.059500000000e+03 3.469910804404e-01 -3.682902031535e-05 2.568229928335e+01
1.059750000000e+03 3.453094880608e-01 -2.557615032111e-05 2.573100668472e+01
1.060000000000e+03 3.439257946242e-01 -1.484497105839e-05 2.578022230304e+01
1.060250000000e+03 3.428488382485e-01 -4.749813260420e-06 2.582984982998e+01
1.060500000000e+03 3.420745280470e-01 4.590744652140e-06 2.587978757116e+01
1.060750000000e+03 3.415865035550e-01 1.305720620082e-05 2.592992883248e+01
1.061000000000e+03 3.413576103385e-01 2.053348378165e-05 2.598016270314e+01
1.061250000000e+03 3.413520510246e-01 2.691165250998e-05 2.603037433997e+01
1.061500000000e+03 3.415278734221e-01 3.209706540942e-05 2.608044587243e+01
1.061750000000e+03 3.418396545412e-01 3.601305249978e-05 2.613025711861e+01
1.062000000000e+03 3.422411419702e-01 3.860500804461e-05 2.617968642216e+01
1.062250000000e+03 3.426876998256e-01 3.984365138610e-05 2.622861152147e+01
1.062500000000e+03 3.431385062731e-01 3.972708966932e-05 2.627691050933e+01
1.062750000000e+03 3.435584069939e-01 3.828179020877e-05 2.632446277064e+01
1.063000000000e+03 3.439194484328e-01 3.556225389640e-05 2.637114992209e+01
1.063250000000e+03 3.442020244683e-01 3.164951917145e-05 2.641685694200e+01
1.063500000000e+03 3.443956505406e-01 2.664856236486e-05 2.646147282989e+01
1.063750000000e+03 3.444992625557e-01 2.068460157671e-05 2.650489169384e+01
1.064000000000e+03 3.445209906701e-01 1.389855550436e-05 2.654701354637e+01
1.064250000000e+03 3.444773140880e-01 6.441765732610e-06 2.658774506737e+01
1.064500000000e+03 3.443915446104e-01 -1.529832118950e-06 2.662700048557e+01
1.064750000000e+03 3.442916329680e-01 -9.861615904520e-06 2.666470197729e+01
1.065000000000e+03 3.442073669296e-01 -1.840624311790e-05 2.670078054663e+01
1.065250000000e+03 3.441671458796e-01 -2.702888729656e-05 2.673517621740e+01
1.065500000000e+03 3.441945950194e-01 -3.561174762875e-05 2.676783867973e+01
1.065750000000e+03 3.443053633550e-01 -4.405699172357e-05 2.679872729281e+01
1.066000000000e+03 3.445045239955e-01 -5.228831025434e-05 2.682781144803e+01
1.066250000000e+03 3.447848948952e-01 -6.025036742882e-05 2.685507031477e+01
1.066500000000e+03 3.451266367682e-01 -6.790667934859e-05 2.688049294000e+01
1.066750000000e+03 3.454982306480e-01 -7.523547224682e-05 2.690407775872e+01
1.067000000000e+03 3.458588876405e-01 -8.222459752518e-05 2.692583247665e+01
1.067250000000e+03 3.461621540030e-01 -8.886540700577e-05 2.694577340217e+01
1.067500000000e+03 3.463603967305e-01 -9.514670394137e-05 2.696392519317e+01
1.067750000000e+03 3.464095994749e-01 -1.010490867333e-04 2.698032014093e+01
1.068000000000e+03 3.462739438648e-01 -1.065407343405e-04 2.699499771754e+01
1.068250000000e+03 3.459295514640e-01 -1.115750409321e-04 2.700800410937e+01
1.068500000000e+03 3.453668588171e-01 -1.160903641891e-04 2.701939150544e+01
1.068750000000e+03 3.445913102158e-01 -1.200122376602e-04 2.702921763967e+01
1.069000000000e+03 3.436221946248e-01 -1.232576874574e-04 2.703754517243e+01
1.069250000000e+03 3.424897289475e-01 -1.257412542062e-04 2.704444103317e+01
1.069500000000e+03 3.412307563178e-01 -1.273821732584e-04 2.704997581613e+01
1.069750000000e+03 3.398835732508e-01 -1.281115897245e-04 2.705422284911e+01
1.070000000000e+03 3.384825721545e-01 -1.278791254833e-04 2.705725743864e+01
1.070250000000e+03 3.370534290458e-01 -1.266579519201e-04 2.705915588465e+01
1.070500000000e+03 3.356094384092e-01 -1.244476481064e-04 2.705999447943e+01
1.070750000000e+03 3.341495186291e-01 -1.212746227427e-04 2.705984844849e+01
1.071000000000e+03 3.326581309366e-01 -1.171899703718e-04 2.705879089689e+01
1.071250000000e+03 3.311070939010e-01 -1.122650171525e-04 2.705689180359e+01
1.071500000000e+03 3.294590655255e-01 -1.065852918389e-04 2.705421706327e+01
1.071750000000e+03 3.276721444886e-01 -1.002433951414e-04 2.705082778538e+01
1.072000000000e+03 3.257050750832e-01 -9.333203693023e-05 2.704677946497e+01
1.072250000000e+03 3.235221998881e-01 -8.593761804193e-05 2.704212170396e+01
1.072500000000e+03 3.210977100321e-01 -7.813570852542e-05 2.703689770139e+01
1.072750000000e+03 3.184184535064e-01 -6.998825208922e-05 2.703114433304e+01
1.073000000000e+03 3.154852076661e-01 -6.154342144374e-05 2.702489195466e+01
1.073250000000e+03 3.123120873037e-01 -5.283736353047e-05 2.701816471361e+01
1.073500000000e+03 3.089244403268e-01 -4.389835411768e-05 2.701098070390e+01
1.073750000000e+03 3.053555164783e-01 -3.475162640571e-05 2.700335215129e+01
1.074000000000e+03 3.016423269141e-01 -2.542482754712e-05 2.699528585233e+01
1.074250000000e+03 2.978215388373e-01 -1.595345857371e-05 2.698678325839e+01
1.074500000000e+03 2.939256620277e-01 -6.384726289250e-06 2.697784085582e+01
1.074750000000e+03 2.899803567651e-01 3.219839473520e-06 2.696845016430e+01
1.075000000000e+03 2.860028434444e-01 1.278414462394e-05 2.695859801132e+01
1.075250000000e+03 2.820018598378e-01 2.221898500027e-05 2.694826648649e+01
1.075500000000e+03 2.779788356368e-01 3.142553438889e-05 2.693743307428e+01
1.075750000000e+03 2.739301360189e-01 4.030016681256e-05 2.692607078773e+01
1.076000000000e+03 2.698500625930e-01 4.873988301530e-05 2.691414822352e+01
1.076250000000e+03 2.657339688927e-01 5.664801977501e-05 2.690162984185e+01
1.076500000000e+03 2.615811976759e-01 6.393922872468e-05 2.688847626454e+01
1.076750000000e+03 2.573973252715e-01 7.054346589002e-05 2.687464476562e+01
1.077000000000e+03 2.531955446800e-01 7.640838233069e-05 2.686008975485e+01
1.077250000000e+03 2.489968812882e-01 8.150024457292e-05 2.684476350933e+01
1.077500000000e+03 2.448293875853e-01 8.580314753692e-05 2.682861690609e+01
1.077750000000e+03 2.407263692246e-01 8.931703251924e-05 2.681160024689e+01
1.078000000000e+03 2.367239629304e-01 9.205473345696e-05 2.679366407169e+01
1.078250000000e+03 2.328583617191e-01 9.403869453712e-05 2.677475993817e+01
1.078500000000e+03 2.291630453226e-01 9.529771337872e-05 2.675484115578e+01
1.078750000000e+03 2.256663739606e-01 9.586433383575e-05 2.673386334844e+01
1.079000000000e+03 2.223897477423e-01 9.577299735421e-05 2.671178494951e+01
1.079250000000e+03 2.193465433117e-01 9.505926463307e-05 2.668856750708e+01
1.079500000000e+03 2.165418562272e-01 9.375993072100e-05 2.666417588706e+01
1.079750000000e+03 2.139729914452e-01 9.191427273614e-05 2.663857832880e+01
1.080000000000e+03 2.116305898584e-01 8.956548193169e-05 2.661174644102e+01
1.080250000000e+03 2.095001316473e-01 8.676275550363e-05 2.658365513358e+01
1.080500000000e+03 2.075636541113e-01 8.356285417783e-05 2.655428253264e+01
1.080750000000e+03 2.058013629162e-01 8.003162932208e-05 2.652360994171e+01
1.081000000000e+03 2.041930397251e-01 7.624444304300e-05 2.649162182502e+01
1.081250000000e+03 2.027190118379e-01 7.228604813760e-05 2.645830587512e+01
1.081500000000e+03 2.013606552633e-01 6.824956267819e-05 2.642365316737e+01
1.081750000000e+03 2.001004758569e-01 6.423440068699e-05 2.638765833734e+01
1.082000000000e+03 1.989217205177e-01 6.034403022023e-05 2.635031985746e+01
1.082250000000e+03 1.978077932103e-01 5.668290209277e-05 2.631164027878e+01
1.082500000000e+03 1.967414627041e-01 5.335375841381e-05 2.627162650690e+01
1.082750000000e+03 1.957041724840e-01 5.045477138532e-05 2.623029001595e+01
1.083000000000e+03 1.946755099803e-01 4.807715161028e-05 2.618764698321e+01
1.083250000000e+03 1.936329383076e-01 4.630348955100e-05 2.614371837836e+01
1.083500000000e+03 1.925519200258e-01 4.520647627115e-05 2.609852992839e+01
1.083750000000e+03 1.914064000795e-01 4.484823228554e-05 2.605211199691e+01
1.084000000000e+03 1.901695933876e-01 4.528033522606e-05 2.600449941171e+01
1.084250000000e+03 1.888150395673e-01 4.654403335853e-05 2.595573119116e+01
1.084500000000e+03 1.873177952857e-01 4.867064911307e-05 2.590585027083e+01
1.084750000000e+03 1.856556243884e-01 5.168208716858e-05 2.585490319045e+01
1.085000000000e+03 1.838100767925e-01 5.559122512347e-05 2.580293978833e+01
1.085250000000e+03 1.817673602684e-01 6.040200832627e-05 2.575001294585e+01
1.085500000000e+03 1.795189006753e-01 6.610942443399e-05 2.569617834113e+01
1.085750000000e+03 1.770615787961e-01 7.269908335174e-05 2.564149426828e+01
1.086000000000e+03 1.743976093432e-01 8.014661633814e-05 2.558602148376e+01
1.086250000000e+03 1.715341169305e-01 8.841706930091e-05 2.552982308907e+01
1.086500000000e+03 1.684824660440e-01 9.746430115764e-05 2.547296444258e+01
1.086750000000e+03 1.652573813974e-01 1.072305545804e-04 2.541551306494e+01
1.087000000000e+03 1.618760603194e-01 1.176462353200e-04 2.535753851880e+01
1.087250000000e+03 1.583571912908e-01 1.286301963720e-04 2.529911229078e+01
1.087500000000e+03 1.547201671274e-01 1.400903614222e-04 2.524030758111e+01
1.087750000000e+03 1.509843175001e-01 1.519249576256e-04 2.518119910289e+01
1.088000000000e+03 1.471684476248e-01 1.640240375821e-04 2.512186274872e+01
1.088250000000e+03 1.432904369438e-01 1.762714917547e-04 2.506237528770e+01
1.088500000000e+03 1.393670943488e-01 1.885472751711e-04 2.500281395790e+01
1.088750000000e+03 1.354141742047e-01 2.007297620692e-04 2.494325600042e+01
1.089000000000e+03 1.314463978542e-01 2.126982352129e-04 2.488377826664e+01
1.089250000000e+03 1.274776159658e-01 2.243352432832e-04 2.482445674169e+01
1.089500000000e+03 1.235209785000e-01 2.355287688224e-04 2.476536605881e+01
1.089750000000e+03 1.195890215616e-01 2.461742114289e-04 2.470657910788e+01
1.090000000000e+03 1.156936731711e-01 2.561760982537e-04 2.464816669740e+01
1.090250000000e+03 1.118463023175e-01 2.654493309019e-04 2.459019710947e+01
1.090500000000e+03 1.080574973271e-01 2.739203725753e-04 2.453273594785e+01
1.090750000000e+03 1.043369579243e-01 2.815279175423e-04 2.447584579533e+01
1.091000000000e+03 1.006932148664e-01 2.882234715535e-04 2.441958608459e+01
1.091250000000e+03 9.713333169849e-02 2.939717185022e-04 2.436401302353e+01
1.091500000000e+03 9.366272081552e-02 2.987506198747e-04 2.430917939611e+01
1.091750000000e+03 9.028487922060e-02 3.025515464781e-04 2.425513458332e+01
1.092000000000e+03 8.700126878250e-02 3.053792038764e-04 2.420192448583e+01
1.092250000000e+03 8.381122782841e-02 3.072514968909e-04 2.414959156603e+01
1.092500000000e+03 8.071205900236e-02 3.081993140284e-04 2.409817474452e+01
1.092750000000e+03 7.769914215462e-02 3.082661662693e-04 2.404770944770e+01
1.093000000000e+03 7.476616602877e-02 3.075077408256e-04 2.399822759968e+01
1.093250000000e+03 7.190543679012e-02 3.059912491540e-04 2.394975761757e+01
1.093500000000e+03 6.910823941065e-02 3.037946118875e-04 2.390232440863e+01
1.093750000000e+03 6.636519749427e-02 3.010054116942e-04 2.385594946101e+01
1.094000000000e+03 6.366669766023e-02 2.977196645077e-04 2.381065078137e+01
1.094250000000e+03 6.100323751521e-02 2.940403373912e-04 2.376644301359e+01
1.094500000000e+03 5.836574182910e-02 2.900756192892e-04 2.372333755224e+01
1.094750000000e+03 5.574586935535e-02 2.859371270304e-04 2.368134256219e+01
1.095000000000e+03 5.313619262800e-02 2.817378306095e-04 2.364046320269e+01
1.095250000000e+03 5.053037705686e-02 2.775900166625e-04 2.360070168594e+01
1.095500000000e+03 4.792324520000e-02 2.736030347861e-04 2.356205752488e+01
1.095750000000e+03 4.531082775087e-02 2.698813783200e-04 2.352452761760e+01
1.096000000000e+03 4.269034408482e-02 2.665225449686e-04 2.348810649985e+01
1.096250000000e+03 4.006016977824e-02 2.636153195664e-04 2.345278644211e+01
1.096500000000e+03 3.741976572241e-02 2.612380362240e-04 2.341855765067e+01
1.096750000000e+03 3.476961962271e-02 2.594572157518e-04 2.338540838799e+01
1.097000000000e+03 3.211117132194e-02 2.583265353473e-04 2.335332508080e+01
1.097250000000e+03 2.944675295094e-02 2.578859049114e-04 2.332229243580e+01
1.097500000000e+03 2.677953351585e-02 2.581610781789e-04 2.329229350395e+01
1.097750000000e+03 2.411348010950e-02 2.591635202630e-04 2.326330973848e+01
1.098000000000e+03 2.145331128503e-02 2.608906410513e-04 2.323532103860e+01
1.098250000000e+03 1.880446789121e-02 2.633260625045e-04 2.320830579065e+01
1.098500000000e+03 1.617306838592e-02 2.664400765489e-04 2.318224086565e+01
1.098750000000e+03 1.356584744958e-02 2.701908186487e-04 2.315710168073e+01
1.099000000000e+03 1.099008307412e-02 2.745252495270e-04 2.313286221061e+01
1.099250000000e+03 8.453492018024e-03 2.793804647671e-04 2.310949504985e+01
1.099500000000e+03 5.964096859686e-03 2.846850346877e-04 2.308697141385e+01
1.099750000000e+03 3.530054679840e-03 2.903605003486e-04 2.306526130224e+01
1.100000000000e+03 1.159456963890e-03 2.963229412325e-04 2.304433353421e+01
1.100250000000e+03 -1.139904556574e-03 3.024846304140e-04 2.302415589655e+01
1.100500000000e+03 -3.360798731750e-03 3.087557083758e-04 2.300469529803e+01
1.100750000000e+03 -5.496832687562e-03 3.150457891926e-04 2.298591786343e+01
1.101000000000e+03 -7.542743711783e-03 3.212657379102e-04 2.296778924267e+01
1.101250000000e+03 -9.494686858425e-03 3.273292503493e-04 2.295027475049e+01
1.101500000000e+03 -1.135051377790e-02 3.331545210704e-04 2.293333964356e+01
1.101750000000e+03 -1.311003432905e-02 3.386656945209e-04 2.291694926614e+01
1.102000000000e+03 -1.477523997188e-02 3.437944505060e-04 2.290106947742e+01
1.102250000000e+03 -1.635048543844e-02 3.484813912452e-04 2.288566684860e+01
1.102500000000e+03 -1.784264250318e-02 3.526771712044e-04 2.287070888969e+01
1.102750000000e+03 -1.926117303011e-02 3.563435604946e-04 2.285616438097e+01
1.103000000000e+03 -2.061814993044e-02 3.594544140157e-04 2.284200376953e+01
1.103250000000e+03 -2.192824249594e-02 3.619962908998e-04 2.282819924544e+01
1.103500000000e+03 -2.320860844057e-02 3.639688945986e-04 2.281472510227e+01
1.103750000000e+03 -2.447872176617e-02 3.653853724396e-04 2.280155810655e+01
1.104000000000e+03 -2.576018054524e-02 3.662722458382e-04 2.278867746569e+01
1.104250000000e+03 -2.707638133454e-02 3.666692005192e-04 2.277606533598e+01
1.104500000000e+03 -2.845222721224e-02 3.666285207410e-04 2.276370668907e+01
1.104750000000e+03 -2.991368183588e-02 3.662143503438e-04 2.275158976717e+01
1.105000000000e+03 -3.148739463092e-02 3.655016721560e-04 2.273970586668e+01
1.105250000000e+03 -3.320017660171e-02 3.645750786960e-04 2.272804972611e+01
1.105500000000e+03 -3.507857611003e-02 3.635272729899e-04 2.271661922044e+01
1.105750000000e+03 -3.714831680338e-02 3.624577234308e-04 2.270541563059e+01
1.106000000000e+03 -3.943382020918e-02 3.614707469559e-04 2.269444345043e+01
1.106250000000e+03 -4.195773649938e-02 3.606736261354e-04 2.268371015177e+01
1.106500000000e+03 -4.474040844213e-02 3.601746969665e-04 2.267322628881e+01
1.106750000000e+03 -4.779944263347e-02 3.600814049851e-04 2.266300517666e+01
1.107000000000e+03 -5.114932278300e-02 3.604983841470e-04 2.265306252756e+01
1.107250000000e+03 -5.480096939274e-02 3.615254668762e-04 2.264341644643e+01
1.107500000000e+03 -5.876145468348e-02 3.632558680054e-04 2.263408696037e+01
1.107750000000e+03 -6.303371937680e-02 3.657744107791e-04 2.262509573624e+01
1.108000000000e+03 -6.761635341084e-02 3.691558857135e-04 2.261646578081e+01
1.108250000000e+03 -7.250349090322e-02 3.734636167538e-04 2.260822091328e+01
1.108500000000e+03 -7.768467183365e-02 3.787480887484e-04 2.260038564790e+01
1.108750000000e+03 -8.314487479773e-02 3.850458851100e-04 2.259298465644e+01
1.109000000000e+03 -8.886456289908e-02 3.923787622682e-04 2.258604248105e+01
1.109250000000e+03 -9.481985250527e-02 4.007529919423e-04 2.257958300389e+01
1.109500000000e+03 -1.009826582691e-01 4.101588575269e-04 2.257362939513e+01
1.109750000000e+03 -1.073210384281e-01 4.205705916848e-04 2.256820344150e+01
1.110000000000e+03 -1.137994721190e-01 4.319462782127e-04 2.256332557554e+01
1.110250000000e+03 -1.203793219936e-01 4.442281158610e-04 2.255901430072e+01
1.110500000000e+03 -1.270192768398e-01 4.573429068759e-04 2.255528605770e+01
1.110750000000e+03 -1.336758603783e-01 4.712027650247e-04 2.255215513252e+01
1.111000000000e+03 -1.403040351140e-01 4.857060705467e-04 2.254963321420e+01
1.111250000000e+03 -1.468577962313e-01 5.007385871149e-04 2.254772936780e+01
1.111500000000e+03 -1.532908032137e-01 5.161748244049e-04 2.254645004142e+01
1.111750000000e+03 -1.595570736731e-01 5.318794953800e-04 2.254579873295e+01
1.112000000000e+03 -1.656116473641e-01 5.477091560246e-04 2.254577607072e+01
1.112250000000e+03 -1.714112630801e-01 5.635140406475e-04 2.254637992369e+01
1.112500000000e+03 -1.769150492484e-01 5.791399439862e-04 2.254760513250e+01
1.112750000000e+03 -1.820851588464e-01 5.944302567562e-04 2.254944389010e+01
1.113000000000e+03 -1.868874038904e-01 6.092279812741e-04 2.255188549303e+01
1.113250000000e+03 -1.912918225046e-01 6.233778835648e-04 2.255491677699e+01
1.113500000000e+03 -1.952732112886e-01 6.367286280043e-04 2.255852191563e+01
1.113750000000e+03 -1.988115786778e-01 6.491350146925e-04 2.256268290402e+01
1.114000000000e+03 -2.018925387211e-01 6.604599346527e-04 2.256737939449e+01
1.114250000000e+03 -2.045076167482e-01 6.705765387567e-04 2.257258917236e+01
1.114500000000e+03 -2.066544703361e-01 6.793701179001e-04 2.257828823147e+01
1.114750000000e+03 -2.083370225779e-01 6.867398012223e-04 2.258445085712e+01
1.115000000000e+03 -2.095654887768e-01 6.926003351027e-04 2.259105009964e+01
1.115250000000e+03 -2.103563093247e-01 6.968835416647e-04 2.259805788352e+01
1.115500000000e+03 -2.107319665081e-01 6.995395591309e-04 2.260544510311e+01
1.115750000000e+03 -2.107206989335e-01 7.005380117073e-04 2.261318213155e+01
1.116000000000e+03 -2.103561104040e-01 6.998688614435e-04 2.262123892972e+01
1.116250000000e+03 -2.096766744939e-01 6.975429108415e-04 2.262958515987e+01
1.116500000000e+03 -2.087251446345e-01 6.935921831401e-04 2.263819068785e+01
1.116750000000e+03 -2.075478878591e-01 6.880698737864e-04 2.264702570565e+01
1.117000000000e+03 -2.061941476584e-01 6.810500222924e-04 2.265606081887e+01
1.117250000000e+03 -2.047152367002e-01 6.726270663003e-04 2.266526759435e+01
1.117500000000e+03 -2.031637173649e-01 6.629147583279e-04 2.267461847881e+01
1.117750000000e+03 -2.015925258259e-01 6.520450662023e-04 2.268408717314e+01
1.118000000000e+03 -2.000541072947e-01 6.401666578642e-04 2.269364875811e+01
1.118250000000e+03 -1.985995326425e-01 6.274431673315e-04 2.270328004475e+01
1.118500000000e+03 -1.972776692043e-01 6.140510779329e-04 2.271295948365e+01
1.118750000000e+03 -1.961343547674e-01 6.001775119135e-04 2.272266748202e+01
1.119000000000e+03 -1.952116405389e-01 5.860177378474e-04 2.273238644443e+01
1.119250000000e+03 -1.945470729668e-01 5.717725579774e-04 2.274210104618e+01
1.119500000000e+03 -1.941731011819e-01 5.576455336330e-04 2.275179804244e+01
1.119750000000e+03 -1.941165328586e-01 5.438400882974e-04 2.276146645211e+01
1.120000000000e+03 -1.943980873806e-01 5.305565665887e-04 2.277109770167e+01
1.120250000000e+03 -1.950321161259e-01 5.179893848085e-04 2.278068532482e+01
1.120500000000e+03 -1.960263589588e-01 5.063241771090e-04 2.279022527709e+01
1.120750000000e+03 -1.973819117124e-01 4.957350368951e-04 2.279971553233e+01
1.121000000000e+03 -1.990932311082e-01 4.863817697174e-04 2.280915636094e+01
1.121250000000e+03 -2.011483554002e-01 4.784074755055e-04 2.281854989428e+01
1.121500000000e+03 -2.035291626838e-01 4.719362549065e-04 2.282790036523e+01
1.121750000000e+03 -2.062118338867e-01 4.670712709413e-04 2.283721364970e+01
1.122000000000e+03 -2.091673505028e-01 4.638929565948e-04 2.284649744757e+01
1.122250000000e+03 -2.123621530014e-01 4.624576849787e-04 2.285576103224e+01
1.122500000000e+03 -2.157588791742e-01 4.627967567891e-04 2.286501501207e+01
1.122750000000e+03 -2.193171552086e-01 4.649157535343e-04 2.287427145940e+01
1.123000000000e+03 -2.229944787860e-01 4.687944277308e-04 2.288354368504e+01
1.123250000000e+03 -2.267471513947e-01 4.743868732396e-04 2.289284602940e+01
1.123500000000e+03 -2.305312053753e-01 4.816219986975e-04 2.290219401917e+01
1.123750000000e+03 -2.343033713212e-01 4.904046688192e-04 2.291160415194e+01
1.124000000000e+03 -2.380220134923e-01 5.006172405706e-04 2.292109392855e+01
1.124250000000e+03 -2.416480476648e-01 5.121213796954e-04 2.293068167760e+01
1.124500000000e+03 -2.451457809461e-01 5.247601601748e-04 2.294038680860e+01
1.124750000000e+03 -2.484837131808e-01 5.383607530756e-04 2.295022953481e+01
1.125000000000e+03 -2.516352104307e-01 5.527373934199e-04 2.296023118331e+01
1.125250000000e+03 -2.545790940299e-01 5.676944604518e-04 2.297041399255e+01
1.125500000000e+03 -2.573000783881e-01 5.830298394059e-04 2.298080127319e+01
1.125750000000e+03 -2.597890593826e-01 5.985384664767e-04 2.299141757163e+01
1.126000000000e+03 -2.620432644825e-01 6.140159108401e-04 2.300228853562e+01
1.126250000000e+03 -2.640662203943e-01 6.292620247471e-04 2.301344109047e+01
1.126500000000e+03 -2.658675551955e-01 6.440845691186e-04 2.302490360081e+01
1.126750000000e+03 -2.674626600254e-01 6.583026124564e-04 2.303670574438e+01
1.127000000000e+03 -2.688721778398e-01 6.717498136755e-04 2.304887866707e+01
1.127250000000e+03 -2.701213475563e-01 6.842774456917e-04 2.306145511799e+01
1.127500000000e+03 -2.712392519523e-01 6.957569566210e-04 2.307446929734e+01
1.127750000000e+03 -2.722579335077e-01 7.060822183187e-04 2.308795696560e+01
1.128000000000e+03 -2.732114240285e-01 7.151713044449e-04 2.310195552619e+01
1.128250000000e+03 -2.741347546062e-01 7.229676379634e-04 2.311650379620e+01
1.128500000000e+03 -2.750628849982e-01 7.294407352547e-04 2.313164215787e+01
1.128750000000e+03 -2.760296669877e-01 7.345862583002e-04 2.314741239654e+01
1.129000000000e+03 -2.770668425695e-01 7.384255439564e-04 2.316385752204e+01
1.129250000000e+03 -2.782030586869e-01 7.410045160778e-04 2.318102179574e+01
1.129500000000e+03 -2.794630061710e-01 7.423920001685e-04 2.319895049557e+01
1.129750000000e+03 -2.808666822542e-01 7.426775344017e-04 2.321768965013e+01
1.130000000000e+03 -2.824287397984e-01 7.419687056656e-04 2.323728596879e+01
1.130250000000e+03 -2.841580417283e-01 7.403880974513e-04 2.325778650766e+01
1.130500000000e+03 -2.860573734447e-01 7.380697300435e-04 2.327923839970e+01
1.130750000000e+03 -2.881233221819e-01 7.351554193252e-04 2.330168859487e+01
1.131000000000e+03 -2.903463810574e-01 7.317909232269e-04 2.332518343507e+01
1.131250000000e+03 -2.927111713309e-01 7.281218913203e-04 2.334976843749e+01
1.131500000000e+03 -2.951968966599e-01 7.242900051118e-04 2.337548784242e+01
1.131750000000e+03 -2.977779249523e-01 7.204292317485e-04 2.340238425505e+01
1.132000000000e+03 -3.004245266450e-01 7.166623427058e-04 2.343049819090e+01
1.132250000000e+03 -3.031036938138e-01 7.130977696389e-04 2.345986777341e+01
1.132500000000e+03 -3.057800916525e-01 7.098270370488e-04 2.349052820852e+01
1.132750000000e+03 -3.084170149804e-01 7.069223860020e-04 2.352251147697e+01
1.133000000000e+03 -3.109774056490e-01 7.044353439424e-04 2.355584583999e+01
1.133250000000e+03 -3.134248158066e-01 7.023958837332e-04 2.359055553745e+01
1.133500000000e+03 -3.157243539770e-01 7.008121710088e-04 2.362666034383e+01
1.133750000000e+03 -3.178435327215e-01 6.996709736342e-04 2.366417524786e+01
1.134000000000e+03 -3.197530143335e-01 6.989387551363e-04 2.370311019085e+01
1.134250000000e+03 -3.214272476541e-01 6.985633580033e-04 2.374346969484e+01
1.134500000000e+03 -3.228449481414e-01 6.984763107296e-04 2.378525269428e+01
1.134750000000e+03 -3.239894435017e-01 6.985955971370e-04 2.382845235220e+01
1.135000000000e+03 -3.248488586214e-01 6.988286914328e-04 2.387305585911e+01
1.135250000000e+03 -3.254161552147e-01 6.990760723372e-04 2.391904444577e+01
1.135500000000e+03 -3.256890130125e-01 6.992347461597e-04 2.396639325201e+01
1.135750000000e+03 -3.256695853795e-01 6.992019701141e-04 2.401507144223e+01
1.136000000000e+03 -3.253641186449e-01 6.988789045480e-04 2.406504225832e+01
1.136250000000e+03 -3.247824554480e-01 6.981740244970e-04 2.411626312945e+01
1.136500000000e+03 -3.239374714613e-01 6.970064354399e-04 2.416868592360e+01
1.136750000000e+03 -3.228444255892e-01 6.953086999914e-04 2.422225717717e+01
1.137000000000e+03 -3.215202748919e-01 6.930291886167e-04 2.427691832060e+01
1.137250000000e+03 -3.199830081202e-01 6.901341089754e-04 2.433260608139e+01
1.137500000000e+03 -3.182509787572e-01 6.866087606489e-04 2.438925280446e+01
1.137750000000e+03 -3.163423215092e-01 6.824582519588e-04 2.444678682445e+01
1.138000000000e+03 -3.142744558711e-01 6.777075581636e-04 2.450513286888e+01
1.138250000000e+03 -3.120637310937e-01 6.724009351223e-04 2.456421247829e+01
1.138500000000e+03 -3.097252200187e-01 6.666006876231e-04 2.462394441378e+01
1.138750000000e+03 -3.072726801413e-01 6.603852426874e-04 2.468424500673e+01
1.139000000000e+03 -3.047187361579e-01 6.538468968435e-04 2.474502865544e+01
1.139250000000e+03 -3.020752054983e-01 6.470888802156e-04 2.480620812314e+01
1.139500000000e+03 -2.993536192377e-01 6.402221654921e-04 2.486769492616e+01
1.139750000000e+03 -2.965658779467e-01 6.333620251245e-04 2.492939968570e+01
1.140000000000e+03 -2.937249993877e-01 6.266244443250e-04 2.499123234914e+01
1.140250000000e+03 -2.908459317310e-01 6.201226986171e-04 2.505310260480e+01
1.140500000000e+03 -2.879463311043e-01 6.139639735773e-04 2.511491997605e+01
1.140750000000e+03 -2.850472674733e-01 6.082464416987e-04 2.517659419750e+01
1.141000000000e+03 -2.821737816280e-01 6.030567250303e-04 2.523803527606e+01
1.141250000000e+03 -2.793552319973e-01 5.984679732432e-04 2.529915373306e+01
1.141500000000e+03 -2.766253662462e-01 5.945385748931e-04 2.535986080749e+01
1.141750000000e+03 -2.740221395688e-01 5.913115522886e-04 2.542006847625e+01
1.142000000000e+03 -2.715871622610e-01 5.888145999357e-04 2.547968974414e+01
1.142250000000e+03 -2.693649224079e-01 5.870608958632e-04 2.553863863792e+01
1.142500000000e+03 -2.674016334568e-01 5.860503057661e-04 2.559683048589e+01
1.142750000000e+03 -2.657439566956e-01 5.857712281218e-04 2.565418194210e+01
1.143000000000e+03 -2.644374197465e-01 5.862025540021e-04 2.571061127844e+01
1.143250000000e+03 -2.635248641634e-01 5.873160553384e-04 2.576603845940e+01
1.143500000000e+03 -2.630447230794e-01 5.890785697390e-04 2.582038546116e+01
1.143750000000e+03 -2.630294363703e-01 5.914542108172e-04 2.587357646344e+01
1.144000000000e+03 -2.635039992636e-01 5.944063570860e-04 2.592553807529e+01
1.144250000000e+03 -2.644845869702e-01 5.978990621287e-04 2.597619971307e+01
1.144500000000e+03 -2.659775438933e-01 6.018982661229e-04 2.602549385791e+01
1.144750000000e+03 -2.679786041090e-01 6.063722876702e-04 2.607335640848e+01
1.145000000000e+03 -2.704724413005e-01 6.112919404418e-04 2.611972701715e+01
1.145250000000e+03 -2.734325615015e-01 6.166301241349e-04 2.616454947316e+01
1.145500000000e+03 -2.768215349479e-01 6.223610028997e-04 2.620777205854e+01
1.145750000000e+03 -2.805915628420e-01 6.284587322684e-04 2.624934790760e+01
1.146000000000e+03 -2.846853610518e-01 6.348959432026e-04 2.628923539369e+01
1.146250000000e+03 -2.890373765639e-01 6.416421684779e-04 2.632739843905e+01
1.146500000000e+03 -2.935751804808e-01 6.486620056826e-04 2.636380690665e+01
1.146750000000e+03 -2.982211712488e-01 6.559135517337e-04 2.639843687386e+01
1.147000000000e+03 -3.028944220293e-01 6.633469246369e-04 2.643127094360e+01
1.147250000000e+03 -3.075126482460e-01 6.709030320625e-04 2.646229848668e+01
1.147500000000e+03 -3.119942896004e-01 6.785128038854e-04 2.649151585495e+01
1.147750000000e+03 -3.162605397558e-01 6.860966702107e-04 2.651892657918e+01
1.148000000000e+03 -3.202373979081e-01 6.935647487212e-04 2.654454147076e+01
1.148250000000e+03 -3.238575403919e-01 7.008174008723e-04 2.656837870918e+01
1.148500000000e+03 -3.270620127808e-01 7.077464023592e-04 2.659046387038e+01
1.148750000000e+03 -3.298016647608e-01 7.142366821197e-04 2.661082987128e+01
1.149000000000e+03 -3.320382399094e-01 7.201685954920e-04 2.662951688973e+01
1.149250000000e+03 -3.337450790362e-01 7.254206700408e-04 2.664657218597e+01
1.149500000000e+03 -3.349074261136e-01 7.298728333676e-04 2.666204989135e+01
1.149750000000e+03 -3.355222528806e-01 7.334098376688e-04 2.667601069587e+01
1.150000000000e+03 -3.355977022808e-01 7.359251445576e-04 2.668852150875e+01
1.150250000000e+03 -3.351520611816e-01 7.373246017934e-04 2.669965502666e+01
1.150500000000e+03 -3.342124409157e-01 7.375303553699e-04 2.670948926214e+01
1.150750000000e+03 -3.328131347349e-01 7.364843040756e-04 2.671810700997e+01
1.151000000000e+03 -3.309937801011e-01 7.341510989053e-04 2.672559527153e+01
1.151250000000e+03 -3.287974955292e-01 7.305208161346e-04 2.673204462927e+01
1.151500000000e+03 -3.262689925453e-01 7.256106120498e-04 2.673754859192e+01
1.151750000000e+03 -3.234528313293e-01 7.194654877372e-04 2.674220290741e+01
1.152000000000e+03 -3.203919667133e-01 7.121583293344e-04 2.674610483050e+01
1.152250000000e+03 -3.171265515083e-01 7.037886093402e-04 2.674935239074e+01
1.152500000000e+03 -3.136931429508e-01 6.944802206586e-04 2.675204362200e+01
1.152750000000e+03 -3.101243004443e-01 6.843783003418e-04 2.675427579868e+01
1.153000000000e+03 -3.064485783369e-01 6.736452300231e-04 2.675614462224e+01
1.153250000000e+03 -3.026908702565e-01 6.624558739054e-04 2.675774344550e+01
1.153500000000e+03 -2.988730502112e-01 6.509926386318e-04 2.675916245970e+01
1.153750000000e+03 -2.950148251594e-01 6.394401807717e-04 2.676048787993e+01
1.154000000000e+03 -2.911346762506e-01 6.279799785634e-04 2.676180121352e+01
1.154250000000e+03 -2.872508587162e-01 6.167855481839e-04 2.676317842015e+01
1.154500000000e+03 -2.833822648328e-01 6.060180642569e-04 2.676468919518e+01
1.154750000000e+03 -2.795491390748e-01 5.958227903924e-04 2.676639625887e+01
1.155000000000e+03 -2.757735421180e-01 5.863263935881e-04 2.676835472378e+01
1.155250000000e+03 -2.720795497571e-01 5.776352477559e-04 2.677061141807e+01
1.155500000000e+03 -2.684931353581e-01 5.698347374051e-04 2.677320444356e+01
1.155750000000e+03 -2.650417700683e-01 5.629894671294e-04 2.677616261329e+01
1.156000000000e+03 -2.617537776320e-01 5.571444047868e-04 2.677950522672e+01
1.156250000000e+03 -2.586574612465e-01 5.523265670724e-04 2.678324166428e+01
1.156500000000e+03 -2.557801357969e-01 5.485473814376e-04 2.678737138999e+01
1.156750000000e+03 -2.531470477343e-01 5.458051372978e-04 2.679188378668e+01
1.157000000000e+03 -2.507803742033e-01 5.440877433867e-04 2.679675838301e+01
1.157250000000e+03 -2.486982384527e-01 5.433751324639e-04 2.680196492197e+01
1.157500000000e+03 -2.469139615473e-01 5.436416744351e-04 2.680746384008e+01
1.157750000000e+03 -2.454354299843e-01 5.448578791564e-04 2.681320655394e+01
1.158000000000e+03 -2.442648048444e-01 5.469920154703e-04 2.681913614580e+01
1.158250000000e+03 -2.433984019406e-01 5.500105950511e-04 2.682518785224e+01
1.158500000000e+03 -2.428269029688e-01 5.538788821605e-04 2.683128981956e+01
1.158750000000e+03 -2.425358209474e-01 5.585608942397e-04 2.683736392812e+01
1.159000000000e+03 -2.425061275683e-01 5.640186582835e-04 2.684332646577e+01
1.159250000000e+03 -2.427151283623e-01 5.702114696440e-04 2.684908904117e+01
1.159500000000e+03 -2.431374352436e-01 5.770948547934e-04 2.685455940945e+01
1.159750000000e+03 -2.437460135161e-01 5.846195126752e-04 2.685964230298e+01
1.160000000000e+03 -2.445132708653e-01 5.927304364597e-04 2.686424034521e+01
1.160250000000e+03 -2.454120426316e-01 6.013659775585e-04 2.686825475258e+01
1.160500000000e+03 -2.464165312215e-01 6.104574524092e-04 2.687158622945e+01
1.160750000000e+03 -2.475030630136e-01 6.199289636703e-04 2.687413571374e+01
1.161000000000e+03 -2.486506525727e-01 6.296976276339e-04 2.687580513715e+01
1.161250000000e+03 -2.498413468410e-01 6.396742221004e-04 2.687649814890e+01
1.161500000000e+03 -2.510603201934e-01 6.497642036643e-04 2.687612081587e+01
1.161750000000e+03 -2.522957280642e-01 6.598690847996e-04 2.687458227956e+01
1.162000000000e+03 -2.535383463246e-01 6.698881154546e-04 2.687179547187e+01
1.162250000000e+03 -2.547809674119e-01 6.797200863287e-04 2.686767760316e+01
1.162500000000e+03 -2.560176981157e-01 6.892653644774e-04 2.686215089115e+01
1.162750000000e+03 -2.572430982280e-01 6.984278397256e-04 2.685514295384e+01
1.163000000000e+03 -2.584513421949e-01 7.071168492239e-04 2.684658746143e+01
1.163250000000e+03 -2.596353695850e-01 7.152488761910e-04 2.683642441728e+01
1.163500000000e+03 -2.607861942948e-01 7.227489847889e-04 2.682460071597e+01
1.163750000000e+03 -2.618923596256e-01 7.295519311882e-04 2.681107028611e+01
1.164000000000e+03 -2.629396530483e-01 7.356028247457e-04 2.679579449491e+01
1.164250000000e+03 -2.639110847257e-01 7.408574050222e-04 2.677874225645e+01
1.164500000000e+03 -2.647871751655e-01 7.452819192760e-04 2.675989005322e+01
1.164750000000e+03 -2.655465041369e-01 7.488524962601e-04 2.673922212545e+01
1.165000000000e+03 -2.661665471863e-01 7.515543326125e-04 2.671673025357e+01
1.165250000000e+03 -2.666246792910e-01 7.533805194075e-04 2.669241369924e+01
1.165500000000e+03 -2.668992760800e-01 7.543307019696e-04 2.666627911101e+01
1.165750000000e+03 -2.669708910806e-01 7.544098305713e-04 2.663834012794e+01
1.166000000000e+03 -2.668233029102e-01 7.536268592258e-04 2.660861716816e+01
1.166250000000e+03 -2.664443754804e-01 7.519936110920e-04 2.657713717953e+01
1.166500000000e+03 -2.658267457177e-01 7.495240796757e-04 2.654393311788e+01
1.166750000000e+03 -2.649681127809e-01 7.462337575934e-04 2.650904365889e+01
1.167000000000e+03 -2.638712354576e-01 7.421395811385e-04 2.647251271966e+01
1.167250000000e+03 -2.625435265834e-01 7.372601832916e-04 2.643438914008e+01
1.167500000000e+03 -2.609964223168e-01 7.316163873563e-04 2.639472605203e+01
1.167750000000e+03 -2.592443944386e-01 7.252318817183e-04 2.635358052716e+01
1.168000000000e+03 -2.573038293476e-01 7.181342289141e-04 2.631101307133e+01
1.168250000000e+03 -2.551918097829e-01 7.103557154879e-04 2.626708715669e+01
1.168500000000e+03 -2.529249314029e-01 7.019342701896e-04 2.622186871271e+01
1.168750000000e+03 -2.505181957983e-01 6.929140581978e-04 2.617542581038e+01
1.169000000000e+03 -2.479842202883e-01 6.833460260647e-04 2.612782801570e+01
1.169250000000e+03 -2.453326481067e-01 6.732878359506e-04 2.607914612891e+01
1.169500000000e+03 -2.425699634727e-01 6.628035924833e-04 2.602945172366e+01
1.169750000000e+03 -2.396996043701e-01 6.519629167288e-04 2.597881697336e+01
1.170000000000e+03 -2.367225127488e-01 6.408399331138e-04 2.592731413430e+01
1.170250000000e+03 -2.336378861634e-01 6.295117862092e-04 2.587501542277e+01
1.170500000000e+03 -2.304441391864e-01 6.180569347325e-04 2.582199292438e+01
1.170750000000e+03 -2.271400596631e-01 6.065534300454e-04 2.576831820235e+01
1.171000000000e+03 -2.237258216270e-01 5.950771199207e-04 2.571406248739e+01
1.171250000000e+03 -2.202040229010e-01 5.837000910725e-04 2.565929632242e+01
1.171500000000e+03 -2.165803701982e-01 5.724893291422e-04 2.560408979762e+01
1.171750000000e+03 -2.128641598483e-01 5.615057519478e-04 2.554851243349e+01
1.172000000000e+03 -2.090683993651e-01 5.508035476055e-04 2.549263307435e+01
1.172250000000e+03 -2.052095148356e-01 5.404300834571e-04 2.543652017438e+01
1.172500000000e+03 -2.013068055022e-01 5.304260886638e-04 2.538024150488e+01
1.172750000000e+03 -1.973815433401e-01 5.208261338926e-04 2.532386445011e+01
1.173000000000e+03 -1.934559305634e-01 5.116592464006e-04 2.526745572073e+01
1.173250000000e+03 -1.895519184404e-01 5.029497719271e-04 2.521108141193e+01
1.173500000000e+03 -1.856900646110e-01 4.947182918656e-04 2.515480701911e+01
1.173750000000e+03 -1.818884915698e-01 4.869822089727e-04 2.509869709833e+01
1.174000000000e+03 -1.781620626452e-01 4.797563472457e-04 2.504281521320e+01
1.174250000000e+03 -1.745218612417e-01 4.730533496771e-04 2.498722384041e+01
1.174500000000e+03 -1.709749622119e-01 4.668835438527e-04 2.493198394950e+01
1.174750000000e+03 -1.675245809348e-01 4.612548087996e-04 2.487715490917e+01
1.175000000000e+03 -1.641705365942e-01 4.561720898046e-04 2.482279421122e+01
1.175250000000e+03 -1.609099932190e-01 4.516367664502e-04 2.476895724563e+01
1.175500000000e+03 -1.577384032604e-01 4.476458736630e-04 2.471569706951e+01
1.175750000000e+03 -1.546506074081e-01 4.441915222647e-04 2.466306433247e+01
1.176000000000e+03 -1.516418933457e-01 4.412600349625e-04 2.461110698496e+01
1.176250000000e+03 -1.487090432444e-01 4.388316760983e-04 2.455987029873e+01
1.176500000000e+03 -1.458511982803e-01 4.368804073779e-04 2.450939679176e+01
1.176750000000e+03 -1.430704822969e-01 4.353739808379e-04 2.445972622121e+01
1.177000000000e+03 -1.403723802389e-01 4.342745011543e-04 2.441089568800e+01
1.177250000000e+03 -1.377657433096e-01 4.335390396661e-04 2.436293960082e+01
1.177500000000e+03 -1.352625398200e-01 4.331208846482e-04 2.431588982604e+01
1.177750000000e+03 -1.328773170042e-01 4.329709011654e-04 2.426977579177e+01
1.178000000000e+03 -1.306263985866e-01 4.330389368294e-04 2.422462453891e+01
1.178250000000e+03 -1.285269095243e-01 4.332753139805e-04 2.418046073948e+01
1.178500000000e+03 -1.265957476610e-01 4.336324478061e-04 2.413730679030e+01
1.178750000000e+03 -1.248484661458e-01 4.340661234667e-04 2.409518271507e+01
1.179000000000e+03 -1.232982804003e-01 4.345367064000e-04 2.405410615425e+01
1.179250000000e+03 -1.219551428207e-01 4.350098787476e-04 2.401409220117e+01
1.179500000000e+03 -1.208250462982e-01 4.354572103490e-04 2.397515328139e+01
1.179750000000e+03 -1.199095173110e-01 4.358562695463e-04 2.393729895051e+01
1.180000000000e+03 -1.192053688361e-01 4.361904424314e-04 2.390053568977e+01
1.180250000000e+03 -1.187046984947e-01 4.364484191887e-04 2.386486670310e+01
1.180500000000e+03 -1.183951077689e-01 4.366234090586e-04 2.383029171175e+01
1.180750000000e+03 -1.182601471826e-01 4.367122829058e-04 2.379680678326e+01
1.181000000000e+03 -1.182798836824e-01 4.367143352520e-04 2.376440418864e+01
1.181250000000e+03 -1.184316251114e-01 4.366302711651e-04 2.373307231642e+01
1.181500000000e+03 -1.186906659355e-01 4.364612559826e-04 2.370279563678e+01
1.181750000000e+03 -1.190310642191e-01 4.362080188932e-04 2.367355473381e+01
1.182000000000e+03 -1.194263261709e-01 4.358700672177e-04 2.364532636287e+01
1.182250000000e+03 -1.198501000937e-01 4.354453033159e-04 2.361808363578e+01
1.182500000000e+03 -1.202766743392e-01 4.349297287429e-04 2.359179619062e+01
1.182750000000e+03 -1.206813894452e-01 4.343174560730e-04 2.356643044193e+01
1.183000000000e+03 -1.210408584258e-01 4.336008555001e-04 2.354194982468e+01
1.183250000000e+03 -1.213331678023e-01 4.327710644155e-04 2.351831513853e+01
1.183500000000e+03 -1.215378497321e-01 4.318184376654e-04 2.349548482854e+01
1.183750000000e+03 -1.216358217168e-01 4.307331781959e-04 2.347341530584e+01
1.184000000000e+03 -1.216092637290e-01 4.295059831380e-04 2.345206126451e+01
1.184250000000e+03 -1.214413937699e-01 4.281285452324e-04 2.343137591766e+01
1.184500000000e+03 -1.211163905713e-01 4.265942207422e-04 2.341131135316e+01
1.184750000000e+03 -1.206192109296e-01 4.248982531639e-04 2.339181874080e+01
1.185000000000e+03 -1.199354710172e-01 4.230380335098e-04 2.337284850347e+01
1.185250000000e+03 -1.190515127869e-01 4.210132780849e-04 2.335435061134e+01
1.185500000000e+03 -1.179544353467e-01 4.188258823120e-04 2.333627471667e+01
1.185750000000e+03 -1.166322084472e-01 4.164796455378e-04 2.331857026008e+01
1.186000000000e+03 -1.150739898939e-01 4.139801350202e-04 2.330118675304e+01
1.186250000000e+03 -1.132703314628e-01 4.113341222032e-04 2.328407380385e+01
1.186500000000e+03 -1.112135558067e-01 4.085491454428e-04 2.326718133135e+01
1.186750000000e+03 -1.088981458562e-01 4.056331091662e-04 2.325045980031e+01
1.187000000000e+03 -1.063210304722e-01 4.025938684980e-04 2.323386027121e+01
1.187250000000e+03 -1.034819959600e-01 3.994388908561e-04 2.321733477938e+01
1.187500000000e+03 -1.003838941495e-01 3.961750651943e-04 2.320083640665e+01
1.187750000000e+03 -9.703292519053e-02 3.928085075963e-04 2.318431971990e+01
1.188000000000e+03 -9.343870499338e-02 3.893445329096e-04 2.316774088340e+01
1.188250000000e+03 -8.961435474663e-02 3.857877532809e-04 2.315105812658e+01
1.188500000000e+03 -8.557641259479e-02 3.821423491274e-04 2.313423199994e+01
1.188750000000e+03 -8.134466968740e-02 3.784122795125e-04 2.311722563537e+01
1.189000000000e+03 -7.694194934716e-02 3.746015695049e-04 2.310000521675e+01
1.189250000000e+03 -7.239376508674e-02 3.707147728251e-04 2.308254022935e+01
1.189500000000e+03 -6.772792807885e-02 3.667574650998e-04 2.306480368135e+01
1.189750000000e+03 -6.297412263308e-02 3.627364897379e-04 2.304677252180e+01
1.190000000000e+03 -5.816342733032e-02 3.586602198749e-04 2.302842777263e+01
1.190250000000e+03 -5.332783899904e-02 3.545389432117e-04 2.300975474121e+01
1.190500000000e+03 -4.849979267736e-02 3.503851127674e-04 2.299074317808e+01
1.190750000000e+03 -4.371170950186e-02 3.462135377995e-04 2.297138725225e+01
1.191000000000e+03 -3.899556040902e-02 3.420413053785e-04 2.295168573374e+01
1.191250000000e+03 -3.438248294520e-02 3.378878195161e-04 2.293164184375e+01
1.191500000000e+03 -2.990243635071e-02 3.337746682286e-04 2.291126319474e+01
1.191750000000e+03 -2.558390598767e-02 3.297254559306e-04 2.289056166038e+01
1.192000000000e+03 -2.145366437838e-02 3.257655739660e-04 2.286955306876e+01
1.192250000000e+03 -1.753655629425e-02 3.219217601854e-04 2.284825714725e+01
1.192500000000e+03 -1.385535399436e-02 3.182219100944e-04 2.282669701538e+01
1.192750000000e+03 -1.043061590399e-02 3.146944837856e-04 2.280489909513e+01
1.193000000000e+03 -7.280604145640e-03 3.113682754766e-04 2.278289253780e+01
1.193250000000e+03 -4.421192147249e-03 3.082718646518e-04 2.276070910296e+01
1.193500000000e+03 -1.865813063753e-03 3.054333319692e-04 2.273838258579e+01
1.193750000000e+03 3.746051633440e-04 3.028797943468e-04 2.271594854605e+01
1.194000000000e+03 2.291688891190e-03 3.006369293294e-04 2.269344402797e+01
1.194250000000e+03 3.879677434930e-03 2.987286950051e-04 2.267090701938e+01
1.194500000000e+03 5.135476684533e-03 2.971768864980e-04 2.264837635209e+01
1.194750000000e+03 6.058726446490e-03 2.960008855667e-04 2.262589116765e+01
1.195000000000e+03 6.651857776439e-03 2.952172643548e-04 2.260349086676e+01
1.195250000000e+03 6.920172077465e-03 2.948395564222e-04 2.258121463640e+01
1.195500000000e+03 6.871886452322e-03 2.948779655108e-04 2.255910142223e+01
1.195750000000e+03 6.518197334344e-03 2.953391288462e-04 2.253718965999e+01
1.196000000000e+03 5.873336788082e-03 2.962258703567e-04 2.251551703563e+01
1.196250000000e+03 4.954570277843e-03 2.975369977083e-04 2.249412051954e+01
1.196500000000e+03 3.782210807815e-03 2.992671287651e-04 2.247303618561e+01
1.196750000000e+03 2.379606451730e-03 3.014065243534e-04 2.245229906127e+01
1.197000000000e+03 7.730396508830e-04 3.039409719664e-04 2.243194323737e+01
1.197250000000e+03 -1.008366835953e-03 3.068516668483e-04 2.241200176038e+01
1.197500000000e+03 -2.932774702919e-03 3.101151332055e-04 2.239250655498e+01
1.197750000000e+03 -4.965880130962e-03 3.137032189840e-04 2.237348858623e+01
1.198000000000e+03 -7.071137576012e-03 3.175830558752e-04 2.235497778211e+01
1.198250000000e+03 -9.210069801163e-03 3.217171120900e-04 2.233700309965e+01
1.198500000000e+03 -1.134263711952e-02 3.260632975599e-04 2.231959259246e+01
1.198750000000e+03 -1.342759546894e-02 3.305750564238e-04 2.230277337033e+01
1.199000000000e+03 -1.542300963163e-02 3.352016264221e-04 2.228657179511e+01
1.199250000000e+03 -1.728669541700e-02 3.398882519415e-04 2.227101344203e+01
1.199500000000e+03 -1.897675983012e-02 3.445765174754e-04 2.225612319778e+01
1.199750000000e+03 -2.045208943114e-02 3.492046777721e-04 2.224192521879e+01
1.200000000000e+03 -2.167298897616e-02 3.537082070130e-04 2.222844312157e+01
1.200250000000e+03 -2.260163450913e-02 3.580201006295e-04 2.221569983496e+01
1.200500000000e+03 -2.320272510443e-02 3.620716833545e-04 2.220371778262e+01
1.200750000000e+03 -2.344390398853e-02 3.657931869361e-04 2.219251870796e+01
1.201000000000e+03 -2.329636652322e-02 3.691144197781e-04 2.218212381379e+01
1.201250000000e+03 -2.273521294951e-02 3.719654099318e-04 2.217255355825e+01
1.201500000000e+03 -2.173997012047e-02 3.742773491804e-04 2.216382774334e+01
1.201750000000e+03 -2.029484085041e-02 3.759833316597e-04 2.215596527609e+01
1.202000000000e+03 -1.838910702332e-02 3.770192720851e-04 2.214898420775e+01
1.202250000000e+03 -1.601724814976e-02 3.773246813586e-04 2.214290146059e+01
1.202500000000e+03 -1.317920300634e-02 3.768436475388e-04 2.213773282037e+01
1.202750000000e+03 -9.880345795544e-03 3.755256072178e-04 2.213349263882e+01
1.203000000000e+03 -6.131589730107e-03 3.733262662161e-04 2.213019379027e+01
1.203250000000e+03 -1.949223483047e-03 3.702083073180e-04 2.212784736091e+01
1.203500000000e+03 2.645146075236e-03 3.661422366065e-04 2.212646258647e+01
1.203750000000e+03 7.624890052661e-03 3.611070872724e-04 2.212604654630e+01
1.204000000000e+03 1.295857091206e-02 3.550909855296e-04 2.212660408673e+01
1.204250000000e+03 1.861032634757e-02 3.480916278249e-04 2.212813759526e+01
1.204500000000e+03 2.454025509130e-02 3.401167719848e-04 2.213064687792e+01
1.204750000000e+03 3.070489547307e-02 3.311845859230e-04 2.213412898346e+01
1.205000000000e+03 3.705768775566e-02 3.213238691790e-04 2.213857817470e+01
1.205250000000e+03 4.354953958241e-02 3.105740086312e-04 2.214398581267e+01
1.205500000000e+03 5.012938865864e-02 2.989850586421e-04 2.215034034779e+01
1.205750000000e+03 5.674481395011e-02 2.866176179376e-04 2.215762728393e+01
1.206000000000e+03 6.334263567092e-02 2.735424726277e-04 2.216582929224e+01
1.206250000000e+03 6.986956143773e-02 2.598401891413e-04 2.217492625975e+01
1.206500000000e+03 7.627281957412e-02 2.456005738457e-04 2.218489544862e+01
1.206750000000e+03 8.250079769687e-02 2.309219675952e-04 2.219571164081e+01
1.207000000000e+03 8.850367213171e-02 2.159102965450e-04 2.220734741777e+01
1.207250000000e+03 9.423402922608e-02 2.006782090060e-04 2.221977339782e+01
1.207500000000e+03 9.964745001636e-02 1.853441151153e-04 2.223295852371e+01
1.207750000000e+03 1.047030926884e-01 1.700308525902e-04 2.224687045503e+01
1.208000000000e+03 1.093642066433e-01 1.548645433893e-04 2.226147588541e+01
1.208250000000e+03 1.135986427696e-01 1.399730628682e-04 2.227674099627e+01
1.208500000000e+03 1.173792734680e-01 1.254847322768e-04 2.229263183443e+01
1.208750000000e+03 1.206843796716e-01 1.115267591601e-04 2.230911477218e+01
1.209000000000e+03 1.234979872170e-01 9.822359172386e-05 2.232615696277e+01
1.209250000000e+03 1.258100817317e-01 8.569553202667e-05 2.234372676360e+01
1.209500000000e+03 1.276168117024e-01 7.405694688087e-05 2.236179421321e+01
1.209750000000e+03 1.289205459741e-01 6.341492569178e-05 2.238033144105e+01
1.210000000000e+03 1.297299042398e-01 5.386755390219e-05 2.239931310902e+01
1.210250000000e+03 1.300596404139e-01 4.550269418417e-05 2.241871679224e+01
1.210500000000e+03 1.299304898591e-01 3.839641738415e-05 2.243852335226e+01
1.210750000000e+03 1.293688699191e-01 3.261200918531e-05 2.245871727105e+01
1.211000000000e+03 1.284065393127e-01 2.819869109753e-05 2.247928693354e+01
1.211250000000e+03 1.270801324033e-01 2.519079925318e-05 2.250022487318e+01
1.211500000000e+03 1.254306235455e-01 2.360713812337e-05 2.252152798255e+01
1.211750000000e+03 1.235027189613e-01 2.345030679883e-05 2.254319763478e+01
1.212000000000e+03 1.213441701534e-01 2.470649282435e-05 2.256523977464e+01
1.212250000000e+03 1.190050437412e-01 2.734547307380e-05 2.258766497672e+01
1.212500000000e+03 1.165369295850e-01 3.132066469872e-05 2.261048837650e+01
1.212750000000e+03 1.139921335595e-01 3.656964467749e-05 2.263372960940e+01
1.213000000000e+03 1.114228407971e-01 4.301479030644e-05 2.265741265218e+01
1.213250000000e+03 1.088803090164e-01 5.056423053355e-05 2.268156567875e+01
1.213500000000e+03 1.064140219339e-01 5.911291387944e-05 2.270622073272e+01
1.213750000000e+03 1.040709259927e-01 6.854399888828e-05 2.273141348278e+01
1.214000000000e+03 1.018946763957e-01 7.873039130859e-05 2.275718284098e+01
1.214250000000e+03 9.992499326002e-02 8.953644054680e-05 2.278357065924e+01
1.214500000000e+03 9.819699748861e-02 1.008197953419e-04 2.281062118908e+01
1.214750000000e+03 9.674071850935e-02 1.124333765119e-04 2.283838070038e+01
1.215000000000e+03 9.558063507920e-02 1.242274146400e-04 2.286689695233e+01
1.215250000000e+03 9.473538560632e-02 1.360515678372e-04 2.289621878468e+01
1.215500000000e+03 9.421744880711e-02 1.477570821639e-04 2.292639541876e+01
1.215750000000e+03 9.403311487362e-02 1.591986483363e-04 2.295747612185e+01
1.216000000000e+03 9.418236665178e-02 1.702368353006e-04 2.298950944350e+01
1.216250000000e+03 9.465907469838e-02 1.807397765956e-04 2.302254289625e+01
1.216500000000e+03 9.545109057211e-02 1.905852884390e-04 2.305662216430e+01
1.216750000000e+03 9.654064190402e-02 1.996623431999e-04 2.309179078130e+01
1.217000000000e+03 9.790469194060e-02 2.078726741539e-04 2.312808950844e+01
1.217250000000e+03 9.951539190371e-02 2.151322283837e-04 2.316555572435e+01
1.217500000000e+03 1.013407415360e-01 2.213720784225e-04 2.320422316658e+01
1.217750000000e+03 1.033451349898e-01 2.265395453750e-04 2.324412119805e+01
1.218000000000e+03 1.054901603345e-01 2.305985798182e-04 2.328527465070e+01
1.218250000000e+03 1.077352721833e-01 2.335302630016e-04 2.332770318448e+01
1.218500000000e+03 1.100386149996e-01 2.353330153334e-04 2.337142103902e+01
1.218750000000e+03 1.123578567192e-01 2.360222405208e-04 2.341643682048e+01
1.219000000000e+03 1.146509447926e-01 2.356299668705e-04 2.346275302389e+01
1.219250000000e+03 1.168769415259e-01 2.342040941702e-04 2.351036592431e+01
1.219500000000e+03 1.189968182963e-01 2.318073944209e-04 2.355926551755e+01
1.219750000000e+03 1.209741496381e-01 2.285164588436e-04 2.360943519678e+01
1.220000000000e+03 1.227758208221e-01 2.244202124510e-04 2.366085180958e+01
1.220250000000e+03 1.243726470879e-01 2.196183222358e-04 2.371348575947e+01
1.220500000000e+03 1.257398735298e-01 2.142195867271e-04 2.376730086733e+01
1.220750000000e+03 1.268576321372e-01 2.083397799568e-04 2.382225462351e+01
1.221000000000e+03 1.277112642977e-01 2.020998583655e-04 2.387829833047e+01
1.221250000000e+03 1.282915448854e-01 1.956239527665e-04 2.393537730188e+01
1.221500000000e+03 1.285947902622e-01 1.890373108304e-04 2.399343126388e+01
1.221750000000e+03 1.286228454037e-01 1.824642189627e-04 2.405239449814e+01
1.222000000000e+03 1.283829631208e-01 1.760260251021e-04 2.411219631405e+01
1.222250000000e+03 1.278875659309e-01 1.698393082015e-04 2.417276152932e+01
1.222500000000e+03 1.271539072763e-01 1.640140017306e-04 2.423401073346e+01
1.222750000000e+03 1.262036289719e-01 1.586519286952e-04 2.429586095927e+01
1.223000000000e+03 1.250622423711e-01 1.538451994528e-04 2.435822597898e+01
1.223250000000e+03 1.237585230741e-01 1.496752175462e-04 2.442101699625e+01
1.223500000000e+03 1.223238588311e-01 1.462114975860e-04 2.448414298254e+01
1.223750000000e+03 1.207915406548e-01 1.435110059465e-04 2.454751134012e+01
1.224000000000e+03 1.191960343989e-01 1.416176512319e-04 2.461102834496e+01
1.224250000000e+03 1.175722346504e-01 1.405619292438e-04 2.467459959831e+01
1.224500000000e+03 1.159547227678e-01 1.403611264745e-04 2.473813062839e+01
1.224750000000e+03 1.143770438255e-01 1.410193132130e-04 2.480152722476e+01
1.225000000000e+03 1.128710218523e-01 1.425280214427e-04 2.486469600004e+01
1.225250000000e+03 1.114661144633e-01 1.448666807534e-04 2.492754469062e+01
1.225500000000e+03 1.101888431921e-01 1.480036706190e-04 2.498998264808e+01
1.225750000000e+03 1.090622786277e-01 1.518971491723e-04 2.505192110674e+01
1.226000000000e+03 1.081056186233e-01 1.564962795710e-04 2.511327355189e+01
1.226250000000e+03 1.073338635375e-01 1.617425169032e-04 2.517395604814e+01
1.226500000000e+03 1.067575586183e-01 1.675708229062e-04 2.523388744406e+01
1.226750000000e+03 1.063826577242e-01 1.739110993076e-04 2.529298965092e+01
1.227000000000e+03 1.062104939115e-01 1.806895857092e-04 2.535118789959e+01
1.227250000000e+03 1.062378096952e-01 1.878301596588e-04 2.540841087375e+01
1.227500000000e+03 1.064569186174e-01 1.952557560112e-04 2.546459092685e+01
1.227750000000e+03 1.068559612411e-01 2.028895794383e-04 2.551966429005e+01
1.228000000000e+03 1.074191998316e-01 2.106562753633e-04 2.557357115900e+01
1.228250000000e+03 1.081274309252e-01 2.184830125692e-04 2.562625587467e+01
1.228500000000e+03 1.089584699689e-01 2.263003837555e-04 2.567766711726e+01
1.228750000000e+03 1.098876373807e-01 2.340432365822e-04 2.572775796025e+01
1.229000000000e+03 1.108883455615e-01 2.416512861064e-04 2.577648606966e+01
1.229250000000e+03 1.119326820394e-01 2.490696080871e-04 2.582381380971e+01
1.229500000000e+03 1.129920477007e-01 2.562488910221e-04 2.586970845495e+01
1.229750000000e+03 1.140377351943e-01 2.631456792647e-04 2.591414222577e+01
1.230000000000e+03 1.150415546234e-01 2.697223346167e-04 2.595709247596e+01
1.230250000000e+03 1.159764398734e-01 2.759468176442e-04 2.599854189042e+01
1.230500000000e+03 1.168169486339e-01 2.817925409689e-04 2.603847847516e+01
1.230750000000e+03 1.175398180684e-01 2.872378302211e-04 2.607689584036e+01
1.231000000000e+03 1.181243524087e-01 2.922656037342e-04 2.611379313752e+01
1.231250000000e+03 1.185528510107e-01 2.968626420620e-04 2.614917532198e+01
1.231500000000e+03 1.188108523439e-01 3.010191102742e-04 2.618305303327e+01
1.231750000000e+03 1.188874048935e-01 3.047279307520e-04 2.621544282042e+01
1.232000000000e+03 1.187751478286e-01 3.079842512182e-04 2.624636694140e+01
1.232250000000e+03 1.184704111826e-01 3.107846847599e-04 2.627585352442e+01
1.232500000000e+03 1.179731352873e-01 3.131269736768e-04 2.630393626987e+01
1.232750000000e+03 1.172868027766e-01 3.150094611270e-04 2.633065448972e+01
1.233000000000e+03 1.164182431951e-01 3.164308381103e-04 2.635605283480e+01
1.233250000000e+03 1.153773847580e-01 3.173899811971e-04 2.638018094620e+01
1.233500000000e+03 1.141770028854e-01 3.178858226212e-04 2.640309333197e+01
1.233750000000e+03 1.128323690390e-01 3.179175093180e-04 2.642484877466e+01
1.234000000000e+03 1.113609295191e-01 3.174845783481e-04 2.644550996763e+01
1.234250000000e+03 1.097819620577e-01 3.165873108899e-04 2.646514308765e+01
1.234500000000e+03 1.081162130743e-01 3.152272149795e-04 2.648381703062e+01
1.234750000000e+03 1.063855777878e-01 3.134075586964e-04 2.650160286828e+01
1.235000000000e+03 1.046127919815e-01 3.111340038448e-04 2.651857325701e+01
1.235250000000e+03 1.028211398881e-01 3.084152416750e-04 2.653480151241e+01
1.235500000000e+03 1.010342071618e-01 3.052636370820e-04 2.655036093723e+01
1.235750000000e+03 9.927565317138e-02 3.016958688407e-04 2.656532413111e+01
1.236000000000e+03 9.756901335985e-02 2.977334084190e-04 2.657976198056e+01
1.236250000000e+03 9.593752101539e-02 2.934029701499e-04 2.659374298507e+01
1.236500000000e+03 9.440394515636e-02 2.887367529670e-04 2.660733238237e+01
1.236750000000e+03 9.299042370449e-02 2.837726395518e-04 2.662059151223e+01
1.237000000000e+03 9.171831427628e-02 2.785540200603e-04 2.663357685729e+01
1.237250000000e+03 9.060801788322e-02 2.731295634111e-04 2.664633944534e+01
1.237500000000e+03 8.967878313154e-02 2.675528261068e-04 2.665892430899e+01
1.237750000000e+03 8.894851645101e-02 2.618815645826e-04 2.667136965663e+01
1.238000000000e+03 8.843353204794e-02 2.561768637225e-04 2.668370664938e+01
1.238250000000e+03 8.814832084839e-02 2.505021181761e-04 2.669595869317e+01
1.238500000000e+03 8.810526542893e-02 2.449223486131e-04 2.670814135064e+01
1.238750000000e+03 8.831436997458e-02 2.395027481755e-04 2.672026199408e+01
1.239000000000e+03 8.878298168542e-02 2.343074564953e-04 2.673231955044e+01
1.239250000000e+03 8.951550679895e-02 2.293985164998e-04 2.674430470583e+01
1.239500000000e+03 9.051316135588e-02 2.248345279209e-04 2.675619967193e+01
1.239750000000e+03 9.177373867449e-02 2.206696776229e-04 2.676797862177e+01
1.240000000000e+03 9.329141966041e-02 2.169525398991e-04 2.677960765194e+01
1.240250000000e+03 9.505663321435e-02 2.137252934024e-04 2.679104540405e+01
1.240500000000e+03 9.705596154919e-02 2.110227722997e-04 2.680224321048e+01
1.240750000000e+03 9.927212533621e-02 2.088719440885e-04 2.681314587899e+01
1.241000000000e+03 1.016840055468e-01 2.072912766371e-04 2.682369200268e+01
1.241250000000e+03 1.042667644539e-01 2.062905117248e-04 2.683381488612e+01
1.241500000000e+03 1.069919996761e-01 2.058703906200e-04 2.684344301143e+01
1.241750000000e+03 1.098279838853e-01 2.060226944275e-04 2.685250091102e+01
1.242000000000e+03 1.127399759731e-01 2.067303690631e-04 2.686091005840e+01
1.242250000000e+03 1.156905601314e-01 2.079677921044e-04 2.686858951242e+01
1.242500000000e+03 1.186400753931e-01 2.097012332780e-04 2.687545686694e+01
1.242750000000e+03 1.215471047418e-01 2.118894036951e-04 2.688142920588e+01
1.243000000000e+03 1.243689840097e-01 2.144841502867e-04 2.688642378569e+01
1.243250000000e+03 1.270624004189e-01 2.174312864527e-04 2.689035898372e+01
1.243500000000e+03 1.295840400333e-01 2.206714982754e-04 2.689315522288e+01
1.243750000000e+03 1.318912532398e-01 2.241413939224e-04 2.689473560668e+01
1.244000000000e+03 1.339427971458e-01 2.277746010472e-04 2.689502680684e+01
1.244250000000e+03 1.356995998884e-01 2.315029534731e-04 2.689395974956e+01
1.244500000000e+03 1.371255619714e-01 2.352576791737e-04 2.689147040755e+01
1.244750000000e+03 1.381883522726e-01 2.389707043173e-04 2.688750026705e+01
1.245000000000e+03 1.388602252084e-01 2.425758487243e-04 2.688199699987e+01
1.245250000000e+03 1.391188021165e-01 2.460099697950e-04 2.687491506499e+01
1.245500000000e+03 1.389477973875e-01 2.492141399543e-04 2.686621600604e+01
1.245750000000e+03 1.383376873810e-01 2.521345754553e-04 2.685586894417e+01
1.246000000000e+03 1.372862575627e-01 2.547234357563e-04 2.684385099946e+01
1.246250000000e+03 1.357990375489e-01 2.569395578114e-04 2.683014738594e+01
1.246500000000e+03 1.338895621824e-01 2.587488227258e-04 2.681475181866e+01
1.246750000000e+03 1.315794717057e-01 2.601244308159e-04 2.679766659678e+01
1.247000000000e+03 1.288984029058e-01 2.610469616086e-04 2.677890260010e+01
1.247250000000e+03 1.258836745695e-01 2.615039937758e-04 2.675847952454e+01
1.247500000000e+03 1.225797656542e-01 2.614899164274e-04 2.673642560600e+01
1.247750000000e+03 1.190375621966e-01 2.610051182271e-04 2.671277774070e+01
1.248000000000e+03 1.153134345487e-01 2.600553119345e-04 2.668758107114e+01
1.248250000000e+03 1.114681047409e-01 2.586506934068e-04 2.666088896380e+01
1.248500000000e+03 1.075653894704e-01 2.568050428586e-04 2.663276243423e+01
1.248750000000e+03 1.036708095923e-01 2.545347564374e-04 2.660326997759e+01
1.249000000000e+03 9.985014858153e-02 2.518579887729e-04 2.657248683439e+01
1.249250000000e+03 9.616797510701e-02 2.487938751929e-04 2.654049467219e+01
1.249500000000e+03 9.268619837602e-02 2.453619120689e-04 2.650738072107e+01
1.249750000000e+03 8.946269562433e-02 2.415815086949e-04 2.647323715169e+01
1.250000000000e+03 8.655007052244e-02 2.374717848524e-04 2.643816040208e+01
1.250250000000e+03 8.399455831622e-02 2.330515476568e-04 2.640225013982e+01
1.250500000000e+03 8.183513896100e-02 2.283395351186e-04 2.636560850656e+01
1.250750000000e+03 8.010286111428e-02 2.233548454400e-04 2.632833913507e+01
1.251000000000e+03 7.882041064140e-02 2.181175811732e-04 2.629054633981e+01
1.251250000000e+03 7.800188938421e-02 2.126495561374e-04 2.625233395666e+01
1.251500000000e+03 7.765284722151e-02 2.069751508884e-04 2.621380452614e+01
1.251750000000e+03 7.777050373126e-02 2.011221561950e-04 2.617505830006e+01
1.252000000000e+03 7.834417555868e-02 1.951225965650e-04 2.613619248327e+01
1.252250000000e+03 7.935582461164e-02 1.890133896381e-04 2.609730017677e+01
1.252500000000e+03 8.078075205447e-02 1.828368898192e-04 2.605846969715e+01
1.252750000000e+03 8.258836729537e-02 1.766412103414e-04 2.601978397536e+01
1.253000000000e+03 8.474298394891e-02 1.704802380160e-04 2.598131968466e+01
1.253250000000e+03 8.720465728594e-02 1.644134189135e-04 2.594314699011e+01
1.253500000000e+03 8.992997919179e-02 1.585051967010e-04 2.590532884165e+01
1.253750000000e+03 9.287285597376e-02 1.528243646293e-04 2.586792088982e+01
1.254000000000e+03 9.598522380525e-02 1.474427099137e-04 2.583097116130e+01
1.254250000000e+03 9.921771055236e-02 1.424338443422e-04 2.579451985621e+01
1.254500000000e+03 1.025202248625e-01 1.378717387340e-04 2.575859956490e+01
1.254750000000e+03 1.058425014444e-01 1.338290465918e-04 2.572323511524e+01
1.255000000000e+03 1.091345683547e-01 1.303754667395e-04 2.568844400667e+01
1.255250000000e+03 1.123472059981e-01 1.275759944990e-04 2.565423645956e+01
1.255500000000e+03 1.154323310715e-01 1.254893634651e-04 2.562061599553e+01
1.255750000000e+03 1.183434086957e-01 1.241664756274e-04 2.558757966087e+01
1.256000000000e+03 1.210357977503e-01 1.236491171634e-04 2.555511871323e+01
1.256250000000e+03 1.234671463128e-01 1.239687750630e-04 2.552321899565e+01
1.256500000000e+03 1.255977492568e-01 1.251457833358e-04 2.549186158937e+01
1.256750000000e+03 1.273909002685e-01 1.271887395456e-04 2.546102345510e+01
1.257000000000e+03 1.288132831158e-01 1.300941157496e-04 2.543067794016e+01
1.257250000000e+03 1.298353158076e-01 1.338461959287e-04 2.540079545048e+01
1.257500000000e+03 1.304314750301e-01 1.384173389545e-04 2.537134407361e+01
1.257750000000e+03 1.305806396675e-01 1.437683871627e-04 2.534229008208e+01
1.258000000000e+03 1.302663577186e-01 1.498493756641e-04 2.531359852514e+01
1.258250000000e+03 1.294770959465e-01 1.566004150041e-04 2.528523370832e+01
1.258500000000e+03 1.282064087406e-01 1.639528129050e-04 2.525715965389e+01
1.258750000000e+03 1.264531141863e-01 1.718302080287e-04 2.522934046852e+01
1.259000000000e+03 1.242213471078e-01 1.801499774867e-04 2.520174068638e+01
1.259250000000e+03 1.215205975176e-01 1.888245814966e-04 2.517432553330e+01
1.259500000000e+03 1.183656511521e-01 1.977631251284e-04 2.514706111338e+01
1.259750000000e+03 1.147765299822e-01 2.068728088063e-04 2.511991455972e+01
1.260000000000e+03 1.107783293690e-01 2.160604843680e-04 2.509285410760e+01
1.260250000000e+03 1.064010156978e-01 2.252341556547e-04 2.506584909285e+01
1.260500000000e+03 1.016792150779e-01 2.343044039873e-04 2.503886996388e+01
1.260750000000e+03 9.665191439914e-02 2.431858081459e-04 2.501188820047e+01
1.261000000000e+03 9.136213892253e-02 2.517982006721e-04 2.498487618990e+01
1.261250000000e+03 8.585660453326e-02 2.600678587422e-04 2.495780718019e+01
1.261500000000e+03 8.018529780829e-02 2.679284792554e-04 2.493065507671e+01
1.261750000000e+03 7.440103794693e-02 2.753220588632e-04 2.490339441317e+01
1.262000000000e+03 6.855896535063e-02 2.821994773792e-04 2.487600014651e+01
1.262250000000e+03 6.271599319639e-02 2.885209768466e-04 2.484844767542e+01
1.262500000000e+03 5.693018544222e-02 2.942562860473e-04 2.482071266930e+01
1.262750000000e+03 5.126008119607e-02 2.993846456348e-04 2.479277116394e+01
1.263000000000e+03 4.576395287234e-02 3.038944556703e-04 2.476459946902e+01
1.263250000000e+03 4.049900574964e-02 3.077827992678e-04 2.473617426662e+01
1.263500000000e+03 3.552051628316e-02 3.110547694958e-04 2.470747274421e+01
1.263750000000e+03 3.088093510136e-02 3.137225413645e-04 2.467847269808e+01
1.264000000000e+03 2.662897076463e-02 3.158043128087e-04 2.464915264793e+01
1.264250000000e+03 2.280863784918e-02 3.173233122940e-04 2.461949216550e+01
1.264500000000e+03 1.945837154149e-02 3.183065335345e-04 2.458947194973e+01
1.264750000000e+03 1.661013627485e-02 3.187837128638e-04 2.455907420180e+01
1.265000000000e+03 1.428865562714e-02 3.187862134801e-04 2.452828279661e+01
1.265250000000e+03 1.251072880989e-02 3.183461202665e-04 2.449708356906e+01
1.265500000000e+03 1.128471868862e-02 3.174954219122e-04 2.446546446584e+01
1.265750000000e+03 1.061015998917e-02 3.162655283492e-04 2.443341589200e+01
1.266000000000e+03 1.047761305903e-02 3.146868841678e-04 2.440093081663e+01
1.266250000000e+03 1.086870698065e-02 3.127888655296e-04 2.436800497302e+01
1.266500000000e+03 1.175642709847e-02 3.105998673003e-04 2.433463689323e+01
1.266750000000e+03 1.310559489405e-02 3.081477974107e-04 2.430082811174e+01
1.267000000000e+03 1.487360243214e-02 3.054605250309e-04 2.426658310967e+01
1.267250000000e+03 1.701133033812e-02 3.025664761561e-04 2.423190933909e+01
1.267500000000e+03 1.946425790202e-02 2.994953735446e-04 2.419681706585e+01
1.267750000000e+03 2.217367706340e-02 2.962790178941e-04 2.416131941351e+01
1.268000000000e+03 2.507805144033e-02 2.929519455229e-04 2.412543202637e+01
1.268250000000e+03 2.811438617439e-02 2.895520235542e-04 2.408917304997e+01
1.268500000000e+03 3.121962841470e-02 2.861208691780e-04 2.405256271948e+01
1.268750000000e+03 3.433201480212e-02 2.827039790791e-04 2.401562327462e+01
1.269000000000e+03 3.739231584519e-02 2.793506183486e-04 2.397837849528e+01
1.269250000000e+03 4.034497280412e-02 2.761134687759e-04 2.394085357595e+01
1.269500000000e+03 4.313903264113e-02 2.730480443315e-04 2.390307463464e+01
1.269750000000e+03 4.572893085932e-02 2.702116762030e-04 2.386506857364e+01
1.270000000000e+03 4.807500606061e-02 2.676623665324e-04 2.382686259040e+01
1.270250000000e+03 5.014386639445e-02 2.654573279978e-04 2.378848404688e+01
1.270500000000e+03 5.190844986706e-02 2.636514971790e-04 2.374996000825e+01
1.270750000000e+03 5.334797236009e-02 2.622958300010e-04 2.371131712347e+01
1.271000000000e+03 5.444762820677e-02 2.614356695611e-04 2.367258131707e+01
1.271250000000e+03 5.519812506308e-02 2.611091915674e-04 2.363377750777e+01
1.271500000000e+03 5.559517554455e-02 2.613458892779e-04 2.359492954975e+01
1.271750000000e+03 5.563883470472e-02 2.621653626323e-04 2.355606001507e+01
1.272000000000e+03 5.533278882496e-02 2.635763991418e-04 2.351719001297e+01
1.272250000000e+03 5.468373181484e-02 2.655762627235e-04 2.347833922872e+01
1.272500000000e+03 5.370069364695e-02 2.681504712191e-04 2.343952580999e+01
1.272750000000e+03 5.239444116550e-02 2.712729234141e-04 2.340076628770e+01
1.273000000000e+03 5.077706497378e-02 2.749064005841e-04 2.336207571556e+01
1.273250000000e+03 4.886159083283e-02 2.790035469301e-04 2.332346763255e+01
1.273500000000e+03 4.666177682854e-02 2.835080265277e-04 2.328495417806e+01
1.273750000000e+03 4.419200186692e-02 2.883559833351e-04 2.324654610527e+01
1.274000000000e+03 4.146735547606e-02 2.934779278492e-04 2.320825302925e+01
1.274250000000e+03 3.850376857893e-02 2.988006751484e-04 2.317008348037e+01
1.274500000000e+03 3.531827753692e-02 3.042493436884e-04 2.313204510326e+01
1.274750000000e+03 3.192931786864e-02 3.097493660168e-04 2.309414473125e+01
1.275000000000e+03 2.835710988804e-02 3.152284215596e-04 2.305638869345e+01
1.275250000000e+03 2.462398825705e-02 3.206182051620e-04 2.301878292438e+01
1.275500000000e+03 2.075470979655e-02 3.258559395823e-04 2.298133306969e+01
1.275750000000e+03 1.677672698330e-02 3.308856454138e-04 2.294404479529e+01
1.276000000000e+03 1.272033037289e-02 3.356590410165e-04 2.290692388496e+01
1.276250000000e+03 8.618694332025e-03 3.401360070529e-04 2.286997632047e+01
1.276500000000e+03 4.507788981275e-03 3.442849866095e-04 2.283320859370e+01
1.276750000000e+03 4.261499423070e-04 3.480826648474e-04 2.279662763799e+01
1.277000000000e+03 -3.585508239468e-03 3.515134916929e-04 2.276024114153e+01
1.277250000000e+03 -7.484793482875e-03 3.545687505680e-04 2.272405744287e+01
1.277500000000e+03 -1.122830531404e-02 3.572457106944e-04 2.268808581561e+01
1.277750000000e+03 -1.477236288539e-02 3.595462104107e-04 2.265233633324e+01
1.278000000000e+03 -1.807388425787e-02 3.614754813598e-04 2.261682012515e+01
1.278250000000e+03 -2.109124875633e-02 3.630405501411e-04 2.258154921727e+01
1.278500000000e+03 -2.378527471093e-02 3.642490769223e-04 2.254653676850e+01
1.278750000000e+03 -2.612009606330e-02 3.651079468679e-04 2.251179689488e+01
1.279000000000e+03 -2.806410040402e-02 3.656223343629e-04 2.247734487200e+01
1.279250000000e+03 -2.959072975147e-02 3.657947636242e-04 2.244319708116e+01
1.279500000000e+03 -3.067917824378e-02 3.656244163111e-04 2.240937096145e+01
1.279750000000e+03 -3.131503889172e-02 3.651069272169e-04 2.237588519081e+01
1.280000000000e+03 -3.149073345028e-02 3.642342936364e-04 2.234275964725e+01
1.280250000000e+03 -3.120577826524e-02 3.629950996733e-04 2.231001538129e+01
1.280500000000e+03 -3.046695421495e-02 3.613751943364e-04 2.227767481583e+01
1.280750000000e+03 -2.928822050649e-02 3.593584241268e-04 2.224576171052e+01
1.281000000000e+03 -2.769049521088e-02 3.569276862067e-04 2.221430125542e+01
1.281250000000e+03 -2.570126862243e-02 3.540661446230e-04 2.218332016692e+01
1.281500000000e+03 -2.335403891705e-02 3.507585043973e-04 2.215284667484e+01
1.281750000000e+03 -2.068767445474e-02 3.469924699174e-04 2.212291073431e+01
1.282000000000e+03 -1.774561046211e-02 3.427600148148e-04 2.209354402789e+01
1.282250000000e+03 -1.457497599364e-02 3.380587723899e-04 2.206477996692e+01
1.282500000000e+03 -1.122569496421e-02 3.328933588089e-04 2.203665386978e+01
1.282750000000e+03 -7.749523828363e-03 3.272761981768e-04 2.200920293094e+01
1.283000000000e+03 -4.199108254804e-03 3.212283877189e-04 2.198246617392e+01
1.283250000000e+03 -6.270652392190e-04 3.147802983033e-04 2.195648457985e+01
1.283500000000e+03 2.914875587347e-03 3.079718990503e-04 2.193130088743e+01
1.283750000000e+03 6.376683032603e-03 3.008527728071e-04 2.190695967765e+01
1.284000000000e+03 9.710698754547e-03 2.934819231220e-04 2.188350711618e+01
1.284250000000e+03 1.287227589658e-02 2.859272106003e-04 2.186099096202e+01
1.284500000000e+03 1.582022185879e-02 2.782646757866e-04 2.183946025066e+01
1.284750000000e+03 1.851723013059e-02 2.705774688539e-04 2.181896522544e+01
1.285000000000e+03 2.093007650414e-02 2.629548079315e-04 2.179955696169e+01
1.285250000000e+03 2.302984778622e-02 2.554904999909e-04 2.178128722658e+01
1.285500000000e+03 2.479191107991e-02 2.482816139678e-04 2.176420805402e+01
1.285750000000e+03 2.619595577097e-02 2.414268503371e-04 2.174837152725e+01
1.286000000000e+03 2.722585125627e-02 2.350250437057e-04 2.173382938641e+01
1.286250000000e+03 2.786943141563e-02 2.291736839648e-04 2.172063262925e+01
1.286500000000e+03 2.811836068193e-02 2.239672696523e-04 2.170883121807e+01
1.286750000000e+03 2.796785174684e-02 2.194959228955e-04 2.169847365486e+01
1.287000000000e+03 2.741636207012e-02 2.158441440148e-04 2.168960657012e+01
1.287250000000e+03 2.646542761994e-02 2.130894545440e-04 2.168227440613e+01
1.287500000000e+03 2.511937543624e-02 2.113013772115e-04 2.167651900964e+01
1.287750000000e+03 2.338506116215e-02 2.105406019885e-04 2.167237924591e+01
1.288000000000e+03 2.127176782625e-02 2.108580339034e-04 2.166989070922e+01
1.288250000000e+03 1.879099191691e-02 2.122942798599e-04 2.166908536683e+01
1.288500000000e+03 1.595635274826e-02 2.148791409571e-04 2.166999127030e+01
1.288750000000e+03 1.278346025556e-02 2.186313686232e-04 2.167263226730e+01
1.289000000000e+03 9.289933834517e-03 2.235583597858e-04 2.167702780044e+01
1.289250000000e+03 5.495336120188e-03 2.296561411153e-04 2.168319268870e+01
1.289500000000e+03 1.421134184954e-03 2.369094278843e-04 2.169113694623e+01
1.289750000000e+03 -2.909245266828e-03 2.452916449885e-04 2.170086569534e+01
1.290000000000e+03 -7.470465317421e-03 2.547652523532e-04 2.171237906206e+01
1.290250000000e+03 -1.223528043856e-02 2.652819643175e-04 2.172567214972e+01
1.290500000000e+03 -1.717459933318e-02 2.767830518828e-04 2.174073503066e+01
1.290750000000e+03 -2.225752752431e-02 2.891997083004e-04 2.175755282211e+01
1.291000000000e+03 -2.745150400313e-02 3.024535282689e-04 2.177610577128e+01
1.291250000000e+03 -3.272244598371e-02 3.164569035841e-04 2.179636938466e+01
1.291500000000e+03 -3.803496249674e-02 3.311136381283e-04 2.181831463897e+01
1.291750000000e+03 -4.335259297573e-02 3.463194562186e-04 2.184190817084e+01
1.292000000000e+03 -4.863813670509e-02 3.619627539763e-04 2.186711257506e+01
1.292250000000e+03 -5.385396626153e-02 3.779251818434e-04 2.189388666068e+01
1.292500000000e+03 -5.896246286113e-02 3.940825892812e-04 2.192218581597e+01
1.292750000000e+03 -6.392638648414e-02 4.103057378108e-04 2.195196232043e+01
1.293000000000e+03 -6.870938409794e-02 4.264614604518e-04 2.198316575390e+01
1.293250000000e+03 -7.327638888960e-02 4.424135443180e-04 2.201574334806e+01
1.293500000000e+03 -7.759415765113e-02 4.580240446197e-04 2.204964041562e+01
1.293750000000e+03 -8.163165325440e-02 4.731543288394e-04 2.208480071274e+01
1.294000000000e+03 -8.536055639870e-02 4.876666701906e-04 2.212116686794e+01
1.294250000000e+03 -8.875564455380e-02 5.014255903669e-04 2.215868075995e+01
1.294500000000e+03 -9.179512551567e-02 5.142992545269e-04 2.219728386214e+01
1.294750000000e+03 -9.446102069451e-02 5.261612084779e-04 2.223691764048e+01
1.295000000000e+03 -9.673938862110e-02 5.368918771934e-04 2.227752386085e+01
1.295250000000e+03 -9.862048165811e-02 5.463800691213e-04 2.231904486697e+01
1.295500000000e+03 -1.000989328015e-01 5.545248365747e-04 2.236142389343e+01
1.295750000000e+03 -1.011737540287e-01 5.612366282572e-04 2.240460527069e+01
1.296000000000e+03 -1.018483228610e-01 5.664389528878e-04 2.244853464350e+01
1.296250000000e+03 -1.021302497144e-01 5.700696850329e-04 2.249315908717e+01
1.296500000000e+03 -1.020312451070e-01 5.720823951454e-04 2.253842729532e+01
1.296750000000e+03 -1.015668398765e-01 5.724472594659e-04 2.258428963173e+01
1.297000000000e+03 -1.007560973826e-01 5.711520157568e-04 2.263069819877e+01
1.297250000000e+03 -9.962123621396e-02 5.682024784303e-04 2.267760681585e+01
1.297500000000e+03 -9.818725457463e-02 5.636230536842e-04 2.272497107733e+01
1.297750000000e+03 -9.648147536426e-02 5.574568414075e-04 2.277274828310e+01
1.298000000000e+03 -9.453309500794e-02 5.497654646502e-04 2.282089733582e+01
1.298250000000e+03 -9.237270819444e-02 5.406287981687e-04 2.286937875070e+01
1.298500000000e+03 -9.003184660685e-02 5.301442721423e-04 2.291815445086e+01
1.298750000000e+03 -8.754249260047e-02 5.184259128727e-04 2.296718776578e+01
1.299000000000e+03 -8.493666770592e-02 5.056030139150e-04 2.301644319745e+01
1.299250000000e+03 -8.224596746793e-02 4.918187807533e-04 2.306588641237e+01
1.299500000000e+03 -7.950122763613e-02 4.772287464419e-04 2.311548399902e+01
1.299750000000e+03 -7.673212039170e-02 4.619988431113e-04 2.316520345936e+01
1.300000000000e+03 -7.396692024669e-02 4.463033376474e-04 2.321501297156e+01
1.300250000000e+03 -7.123217464551e-02 4.303225603679e-04 2.326488140127e+01
1.300500000000e+03 -6.855258656397e-02 4.142407553295e-04 2.331477807563e+01
1.300750000000e+03 -6.595077650087e-02 3.982435468580e-04 2.336467282016e+01
1.301000000000e+03 -6.344727183227e-02 3.825156564045e-04 2.341453575996e+01
1.301250000000e+03 -6.106037846016e-02 3.672383678394e-04 2.346433736773e+01
1.301500000000e+03 -5.880621828676e-02 3.525872479098e-04 2.351404836123e+01
[truncated: 123,039 more chars]
