# Supplementary material for: Tracking Charge Migration with Frequency-Matched Strobo-Spectroscopy
Source: J Phys Chem A. 2024 Jan 2;128(1):20–7. doi: 10.1021/acs.jpca.3c04234 (PMC10788909; doi:10.1021/acs.jpca.3c04234)
Supplement: Supplementary file 2 — jp3c04234_si_002.zip [file jp3c04234_si_002.zip › supplemental data/Data/dipoles/pi_x-system/tau=5.2500.txt]

# pi_x-system-resolved dipole moment for tau = 5.2500 o.c.
0.000000000000e+00 -2.734161457674e-02 3.925451152663e-04 2.794313746110e+01
2.500000000000e-01 -2.733758221558e-02 3.924877278110e-04 2.794079038413e+01
5.000000000000e-01 -2.732600356566e-02 3.923257818979e-04 2.793388588144e+01
7.500000000000e-01 -2.730818132558e-02 3.920743939143e-04 2.792271051624e+01
1.000000000000e+00 -2.728559713108e-02 3.917509423872e-04 2.790751688712e+01
1.250000000000e+00 -2.725953945315e-02 3.913715168120e-04 2.788845539254e+01
1.500000000000e+00 -2.723099084488e-02 3.909495894691e-04 2.786559721560e+01
1.750000000000e+00 -2.720063523556e-02 3.904959092046e-04 2.783898581279e+01
2.000000000000e+00 -2.716891235662e-02 3.900189724659e-04 2.780868097392e+01
2.250000000000e+00 -2.713609817250e-02 3.895256286038e-04 2.777478242677e+01
2.500000000000e+00 -2.710238381347e-02 3.890214923727e-04 2.773743286330e+01
2.750000000000e+00 -2.706793439442e-02 3.885112066286e-04 2.769681280162e+01
3.000000000000e+00 -2.703291036338e-02 3.879986082813e-04 2.765313581082e+01
3.250000000000e+00 -2.699745894910e-02 3.874867544284e-04 2.760664462281e+01
3.500000000000e+00 -2.696170044879e-02 3.869779609752e-04 2.755760860653e+01
3.750000000000e+00 -2.692571568220e-02 3.864737638884e-04 2.750631554342e+01
4.000000000000e+00 -2.688954169614e-02 3.859750866884e-04 2.745306166554e+01
4.250000000000e+00 -2.685316911834e-02 3.854822269673e-04 2.739813980810e+01
4.500000000000e+00 -2.681654160501e-02 3.849949339728e-04 2.734182889839e+01
4.750000000000e+00 -2.677955639844e-02 3.845123794481e-04 2.728438551616e+01
5.000000000000e+00 -2.674207093058e-02 3.840333590193e-04 2.722603996013e+01
5.250000000000e+00 -2.670391716306e-02 3.835562946064e-04 2.716699584039e+01
5.500000000000e+00 -2.666492067520e-02 3.830793292928e-04 2.710743271627e+01
5.750000000000e+00 -2.662491644482e-02 3.826003740429e-04 2.704751028722e+01
6.000000000000e+00 -2.658375482715e-02 3.821171445176e-04 2.698737291392e+01
6.250000000000e+00 -2.654130081500e-02 3.816272086613e-04 2.692715339257e+01
6.500000000000e+00 -2.649743272033e-02 3.811280531347e-04 2.686697468544e+01
6.750000000000e+00 -2.645204617450e-02 3.806171715639e-04 2.680695056052e+01
7.000000000000e+00 -2.640506675113e-02 3.800921439603e-04 2.674718504226e+01
7.250000000000e+00 -2.635646655547e-02 3.795507572450e-04 2.668777149870e+01
7.500000000000e+00 -2.630627676399e-02 3.789910768305e-04 2.662879231482e+01
7.750000000000e+00 -2.625458960074e-02 3.784113994149e-04 2.657031928895e+01
8.000000000000e+00 -2.620154520527e-02 3.778101573724e-04 2.651241533134e+01
8.250000000000e+00 -2.614730996402e-02 3.771859765005e-04 2.645513705256e+01
8.500000000000e+00 -2.609205708006e-02 3.765377271941e-04 2.639853758521e+01
8.750000000000e+00 -2.603595744302e-02 3.758645684111e-04 2.634266928508e+01
9.000000000000e+00 -2.597918489290e-02 3.751660885883e-04 2.628758572476e+01
9.250000000000e+00 -2.592193038260e-02 3.744424548665e-04 2.623334270851e+01
9.500000000000e+00 -2.586441388495e-02 3.736944871030e-04 2.617999858628e+01
9.750000000000e+00 -2.580688864030e-02 3.729235534165e-04 2.612761423149e+01
1.000000000000e+01 -2.574963337859e-02 3.721315607002e-04 2.607625226299e+01
1.025000000000e+01 -2.569293540562e-02 3.713207733530e-04 2.602597641560e+01
1.050000000000e+01 -2.563707170580e-02 3.704937142196e-04 2.597685060031e+01
1.075000000000e+01 -2.558229546062e-02 3.696530758866e-04 2.592893800369e+01
1.100000000000e+01 -2.552882986404e-02 3.688016401826e-04 2.588229992309e+01
1.125000000000e+01 -2.547686745983e-02 3.679421386863e-04 2.583699250810e+01
1.150000000000e+01 -2.542657678520e-02 3.670774889720e-04 2.579306868247e+01
1.175000000000e+01 -2.537810607083e-02 3.662107341908e-04 2.575057466469e+01
1.200000000000e+01 -2.533158466436e-02 3.653446564920e-04 2.570954968445e+01
1.225000000000e+01 -2.528711885077e-02 3.644819833597e-04 2.567002541976e+01
1.250000000000e+01 -2.524478616315e-02 3.636254152641e-04 2.563202609571e+01
1.275000000000e+01 -2.520462718035e-02 3.627775329189e-04 2.559556882741e+01
1.300000000000e+01 -2.516663634706e-02 3.619406442799e-04 2.556066359117e+01
1.325000000000e+01 -2.513075752667e-02 3.611169384759e-04 2.552731306374e+01
1.350000000000e+01 -2.509688283621e-02 3.603083818071e-04 2.549551301688e+01
1.375000000000e+01 -2.506485388768e-02 3.595166916603e-04 2.546525062462e+01
1.400000000000e+01 -2.503446906607e-02 3.587433168044e-04 2.543650481196e+01
1.425000000000e+01 -2.500549001795e-02 3.579893855556e-04 2.540924438332e+01
1.450000000000e+01 -2.497764694910e-02 3.572556529838e-04 2.538342593077e+01
1.475000000000e+01 -2.495064435030e-02 3.565424718485e-04 2.535899291990e+01
1.500000000000e+01 -2.492416508885e-02 3.558497851307e-04 2.533587486470e+01
1.525000000000e+01 -2.489787466150e-02 3.551770843820e-04 2.531398672618e+01
1.550000000000e+01 -2.487142698583e-02 3.545234695916e-04 2.529322906656e+01
1.575000000000e+01 -2.484447264893e-02 3.538877012348e-04 2.527348870653e+01
1.600000000000e+01 -2.481666969081e-02 3.532683050204e-04 2.525463984895e+01
1.625000000000e+01 -2.478769660165e-02 3.526637124932e-04 2.523654624749e+01
1.650000000000e+01 -2.475726554173e-02 3.520723368122e-04 2.521906342299e+01
1.675000000000e+01 -2.472513436210e-02 3.514927066296e-04 2.520204145446e+01
1.700000000000e+01 -2.469111637433e-02 3.509235684642e-04 2.518532790970e+01
1.725000000000e+01 -2.465508667054e-02 3.503639693362e-04 2.516877095138e+01
1.750000000000e+01 -2.461698511118e-02 3.498133104800e-04 2.515222211000e+01
1.775000000000e+01 -2.457681632704e-02 3.492713703780e-04 2.513553892638e+01
1.800000000000e+01 -2.453464745906e-02 3.487383058232e-04 2.511858710001e+01
1.825000000000e+01 -2.449060476088e-02 3.482146308051e-04 2.510124227376e+01
1.850000000000e+01 -2.444486924523e-02 3.477011709312e-04 2.508339126502e+01
1.875000000000e+01 -2.439767253567e-02 3.471990411075e-04 2.506493306758e+01
1.900000000000e+01 -2.434929122200e-02 3.467095801079e-04 2.504577933328e+01
1.925000000000e+01 -2.430004209492e-02 3.462342860351e-04 2.502585444077e+01
1.950000000000e+01 -2.425027594922e-02 3.457747531342e-04 2.500509553735e+01
1.975000000000e+01 -2.420037192367e-02 3.453326340718e-04 2.498345202823e+01
2.000000000000e+01 -2.415072956009e-02 3.449095784742e-04 2.496088497044e+01
2.025000000000e+01 -2.410176239188e-02 3.445071890788e-04 2.493736605612e+01
2.050000000000e+01 -2.405388927886e-02 3.441269723901e-04 2.491287664759e+01
2.075000000000e+01 -2.400752803606e-02 3.437702886456e-04 2.488740617425e+01
2.100000000000e+01 -2.396308834168e-02 3.434383112704e-04 2.486095078022e+01
2.125000000000e+01 -2.392096543450e-02 3.431319950214e-04 2.483351131569e+01
2.150000000000e+01 -2.388153453478e-02 3.428520378766e-04 2.480509165400e+01
2.175000000000e+01 -2.384514410468e-02 3.425988490887e-04 2.477569665409e+01
2.200000000000e+01 -2.381211052634e-02 3.423725229290e-04 2.474533010159e+01
2.225000000000e+01 -2.378271144595e-02 3.421728182585e-04 2.471399308837e+01
2.250000000000e+01 -2.375717931037e-02 3.419991018421e-04 2.468168213112e+01
2.275000000000e+01 -2.373569634938e-02 3.418504261229e-04 2.464838803897e+01
2.300000000000e+01 -2.371838883708e-02 3.417254584360e-04 2.461409469844e+01
2.325000000000e+01 -2.370532259512e-02 3.416225262643e-04 2.457877876829e+01
2.350000000000e+01 -2.369650186913e-02 3.415395581867e-04 2.454240938709e+01
2.375000000000e+01 -2.369186618741e-02 3.414741149243e-04 2.450494882385e+01
2.400000000000e+01 -2.369129067355e-02 3.414234117617e-04 2.446635317833e+01
2.425000000000e+01 -2.369458828523e-02 3.413845780868e-04 2.442657395802e+01
2.450000000000e+01 -2.370151093042e-02 3.413546057131e-04 2.438555955353e+01
2.475000000000e+01 -2.371175235333e-02 3.413302832080e-04 2.434325748030e+01
2.500000000000e+01 -2.372495355209e-02 3.413083176488e-04 2.429961630526e+01
2.525000000000e+01 -2.374070703305e-02 3.412854552023e-04 2.425458814871e+01
2.550000000000e+01 -2.375856160905e-02 3.412582472717e-04 2.420813066259e+01
2.575000000000e+01 -2.377802988050e-02 3.412234160217e-04 2.416020939918e+01
2.600000000000e+01 -2.379859593367e-02 3.411777292988e-04 2.411079966431e+01
2.625000000000e+01 -2.381972120467e-02 3.411181041574e-04 2.405988814064e+01
2.650000000000e+01 -2.384085238802e-02 3.410416232907e-04 2.400747453513e+01
2.675000000000e+01 -2.386143096294e-02 3.409456701822e-04 2.395357257920e+01
2.700000000000e+01 -2.388090114369e-02 3.408278871317e-04 2.389821085379e+01
2.725000000000e+01 -2.389871712385e-02 3.406861761231e-04 2.384143323586e+01
2.750000000000e+01 -2.391435111763e-02 3.405187487733e-04 2.378329897383e+01
2.775000000000e+01 -2.392730179096e-02 3.403241528778e-04 2.372388240690e+01
2.800000000000e+01 -2.393710124155e-02 3.401012897442e-04 2.366327229648e+01
2.825000000000e+01 -2.394332023018e-02 3.398494463677e-04 2.360157081588e+01
2.850000000000e+01 -2.394557371007e-02 3.395682988613e-04 2.353889220171e+01
2.875000000000e+01 -2.394352654346e-02 3.392578061977e-04 2.347536105955e+01
2.900000000000e+01 -2.393689829774e-02 3.389183252335e-04 2.341111056188e+01
2.925000000000e+01 -2.392546563123e-02 3.385505790531e-04 2.334628025203e+01
2.950000000000e+01 -2.390906375492e-02 3.381556235374e-04 2.328101365493e+01
2.975000000000e+01 -2.388758938166e-02 3.377348185661e-04 2.321545622901e+01
3.000000000000e+01 -2.386100233290e-02 3.372897719453e-04 2.314975292808e+01
3.025000000000e+01 -2.382932627068e-02 3.368224465942e-04 2.308404609666e+01
3.050000000000e+01 -2.379264801555e-02 3.363350403016e-04 2.301847352430e+01
3.075000000000e+01 -2.375111761563e-02 3.358299697077e-04 2.295316691971e+01
3.100000000000e+01 -2.370494763099e-02 3.353098720478e-04 2.288825043170e+01
3.125000000000e+01 -2.365441355120e-02 3.347775315555e-04 2.282383998881e+01
3.150000000000e+01 -2.359985183383e-02 3.342359301021e-04 2.276004257752e+01
3.175000000000e+01 -2.354165798973e-02 3.336882659075e-04 2.269695637106e+01
3.200000000000e+01 -2.348028315002e-02 3.331379298512e-04 2.263467091303e+01
3.225000000000e+01 -2.341623063265e-02 3.325884960815e-04 2.257326768199e+01
3.250000000000e+01 -2.335005179168e-02 3.320437136788e-04 2.251282108003e+01
3.275000000000e+01 -2.328233983337e-02 3.315074747984e-04 2.245339927926e+01
3.300000000000e+01 -2.321372251516e-02 3.309837848320e-04 2.239506550653e+01
3.325000000000e+01 -2.314485323242e-02 3.304767230781e-04 2.233787907047e+01
3.350000000000e+01 -2.307640128894e-02 3.299903886503e-04 2.228189654760e+01
3.375000000000e+01 -2.300904165752e-02 3.295288389163e-04 2.222717270723e+01
3.400000000000e+01 -2.294344387328e-02 3.290960162648e-04 2.217376141405e+01
3.425000000000e+01 -2.288026056275e-02 3.286956642182e-04 2.212171629265e+01
3.450000000000e+01 -2.282011548488e-02 3.283312062458e-04 2.207109121786e+01
3.475000000000e+01 -2.276359173668e-02 3.280057371285e-04 2.202194061405e+01
3.500000000000e+01 -2.271122105370e-02 3.277220189862e-04 2.197431955555e+01
3.525000000000e+01 -2.266347462979e-02 3.274822900020e-04 2.192828369475e+01
3.550000000000e+01 -2.262075545227e-02 3.272882016523e-04 2.188388902282e+01
3.575000000000e+01 -2.258339183546e-02 3.271407029786e-04 2.184119148615e+01
3.600000000000e+01 -2.255163268354e-02 3.270403108914e-04 2.180024646304e+01
3.625000000000e+01 -2.252564484535e-02 3.269869017887e-04 2.176110813933e+01
3.650000000000e+01 -2.250551253218e-02 3.269796207122e-04 2.172382879468e+01
3.675000000000e+01 -2.249123898862e-02 3.270170722185e-04 2.168845800893e+01
3.700000000000e+01 -2.248274935399e-02 3.270972808336e-04 2.165504183220e+01
3.725000000000e+01 -2.247989619896e-02 3.272177090678e-04 2.162362192219e+01
3.750000000000e+01 -2.248246659546e-02 3.273754650724e-04 2.159423467265e+01
3.775000000000e+01 -2.249018964831e-02 3.275671146789e-04 2.156691036787e+01
3.800000000000e+01 -2.250274510194e-02 3.277888725641e-04 2.154167238250e+01
3.825000000000e+01 -2.251977281715e-02 3.280367857480e-04 2.151853645945e+01
3.850000000000e+01 -2.254088265950e-02 3.283067767888e-04 2.149751010098e+01
3.875000000000e+01 -2.256566446547e-02 3.285947182786e-04 2.147859208708e+01
3.900000000000e+01 -2.259369775876e-02 3.288965175961e-04 2.146177215670e+01
3.925000000000e+01 -2.262456100674e-02 3.292082009392e-04 2.144703086701e+01
3.950000000000e+01 -2.265784009196e-02 3.295259911567e-04 2.143433963959e+01
3.975000000000e+01 -2.269313592919e-02 3.298463775504e-04 2.142366100530e+01
4.000000000000e+01 -2.273007099292e-02 3.301661815957e-04 2.141494903614e+01
4.025000000000e+01 -2.276829478360e-02 3.304826098204e-04 2.140814999269e+01
4.050000000000e+01 -2.280748821674e-02 3.307932578158e-04 2.140320299649e+01
4.075000000000e+01 -2.284736674822e-02 3.310961729171e-04 2.140004108749e+01
4.100000000000e+01 -2.288768232747e-02 3.313898729222e-04 2.139859213647e+01
4.125000000000e+01 -2.292822400024e-02 3.316733256071e-04 2.139877995493e+01
4.150000000000e+01 -2.296881734764e-02 3.319459779727e-04 2.140052539748e+01
4.175000000000e+01 -2.300932321443e-02 3.322077282915e-04 2.140374751169e+01
4.200000000000e+01 -2.304963544136e-02 3.324588710671e-04 2.140836447544e+01
4.225000000000e+01 -2.308967781544e-02 3.327001485297e-04 2.141429481338e+01
4.250000000000e+01 -2.312940026047e-02 3.329326293534e-04 2.142145819760e+01
4.275000000000e+01 -2.316877511688e-02 3.331576916716e-04 2.142977630630e+01
4.300000000000e+01 -2.320779312374e-02 3.333769033470e-04 2.143917358256e+01
4.325000000000e+01 -2.324645986312e-02 3.335921175445e-04 2.144957766865e+01
4.350000000000e+01 -2.328479222392e-02 3.338052108547e-04 2.146092011274e+01
4.375000000000e+01 -2.332281406558e-02 3.340183068779e-04 2.147313656478e+01
4.400000000000e+01 -2.336055294667e-02 3.342335200383e-04 2.148616704986e+01
4.425000000000e+01 -2.339803723120e-02 3.344529214013e-04 2.149995608339e+01
4.450000000000e+01 -2.343529331737e-02 3.346785670064e-04 2.151445269165e+01
4.475000000000e+01 -2.347234339251e-02 3.349124324563e-04 2.152961032977e+01
4.500000000000e+01 -2.350920361115e-02 3.351563709328e-04 2.154538675909e+01
4.525000000000e+01 -2.354588219300e-02 3.354120695809e-04 2.156174361206e+01
4.550000000000e+01 -2.358237864093e-02 3.356810221806e-04 2.157864635425e+01
4.575000000000e+01 -2.361868237368e-02 3.359645106491e-04 2.159606373569e+01
4.600000000000e+01 -2.365477202539e-02 3.362635631854e-04 2.161396743255e+01
4.625000000000e+01 -2.369061473236e-02 3.365789343260e-04 2.163233162765e+01
4.650000000000e+01 -2.372616555040e-02 3.369110865268e-04 2.165113257602e+01
4.675000000000e+01 -2.376136696643e-02 3.372601699297e-04 2.167034820504e+01
4.700000000000e+01 -2.379614853583e-02 3.376260071073e-04 2.168995774172e+01
4.725000000000e+01 -2.383042664786e-02 3.380080728909e-04 2.170994137854e+01
4.750000000000e+01 -2.386410437221e-02 3.384054947653e-04 2.173028002986e+01
4.775000000000e+01 -2.389707111637e-02 3.388170459657e-04 2.175095515307e+01
4.800000000000e+01 -2.392920267828e-02 3.392411278000e-04 2.177194865800e+01
4.825000000000e+01 -2.396036147654e-02 3.396757430082e-04 2.179324291964e+01
4.850000000000e+01 -2.399039741128e-02 3.401185430882e-04 2.181482092588e+01
4.875000000000e+01 -2.401914854766e-02 3.405668272791e-04 2.183666623559e+01
4.900000000000e+01 -2.404644272616e-02 3.410175530228e-04 2.185876360320e+01
4.925000000000e+01 -2.407209904957e-02 3.414673546228e-04 2.188109907432e+01
4.950000000000e+01 -2.409593010814e-02 3.419125699816e-04 2.190366042938e+01
4.975000000000e+01 -2.411774469344e-02 3.423492558940e-04 2.192643766648e+01
5.000000000000e+01 -2.413735060265e-02 3.427732274328e-04 2.194942314333e+01
5.025000000000e+01 -2.415455863857e-02 3.431801742313e-04 2.197261241494e+01
5.050000000000e+01 -2.416918612663e-02 3.435657962215e-04 2.199600438915e+01
5.075000000000e+01 -2.418106033293e-02 3.439255658988e-04 2.201960142732e+01
5.100000000000e+01 -2.419002386863e-02 3.442549067271e-04 2.204341002859e+01
5.125000000000e+01 -2.419593886020e-02 3.445493993393e-04 2.206744075218e+01
5.150000000000e+01 -2.419869149816e-02 3.448048522937e-04 2.209170801947e+01
5.175000000000e+01 -2.419819739882e-02 3.450173313769e-04 2.211623049573e+01
5.200000000000e+01 -2.419440548473e-02 3.451831771995e-04 2.214103056021e+01
5.225000000000e+01 -2.418730149378e-02 3.452991259959e-04 2.216613410642e+01
5.250000000000e+01 -2.417691097726e-02 3.453623972037e-04 2.219156974915e+01
5.275000000000e+01 -2.416330257680e-02 3.453708162146e-04 2.221736866578e+01
5.300000000000e+01 -2.414658920898e-02 3.453228741985e-04 2.224356362000e+01
5.325000000000e+01 -2.412692828690e-02 3.452177835104e-04 2.227018787592e+01
5.350000000000e+01 -2.410452167230e-02 3.450555070402e-04 2.229727474395e+01
5.375000000000e+01 -2.407961378341e-02 3.448367845700e-04 2.232485633997e+01
5.400000000000e+01 -2.405248803964e-02 3.445632742072e-04 2.235296234013e+01
5.425000000000e+01 -2.402346299850e-02 3.442376114909e-04 2.238161941694e+01
5.450000000000e+01 -2.399288642727e-02 3.438631902450e-04 2.241085003585e+01
5.475000000000e+01 -2.396112934598e-02 3.434442118000e-04 2.244067129312e+01
5.500000000000e+01 -2.392857953717e-02 3.429856738689e-04 2.247109457542e+01
5.525000000000e+01 -2.389563307400e-02 3.424932584415e-04 2.250212465937e+01
5.550000000000e+01 -2.386268533824e-02 3.419732756911e-04 2.253375895316e+01
5.575000000000e+01 -2.383012273738e-02 3.414325580164e-04 2.256598763826e+01
5.600000000000e+01 -2.379831376633e-02 3.408782681498e-04 2.259879330287e+01
5.625000000000e+01 -2.376760025280e-02 3.403178924682e-04 2.263215080055e+01
5.650000000000e+01 -2.373828959641e-02 3.397590272426e-04 2.266602800964e+01
5.675000000000e+01 -2.371064787498e-02 3.392092004304e-04 2.270038603455e+01
5.700000000000e+01 -2.368489397186e-02 3.386756797968e-04 2.273518007058e+01
5.725000000000e+01 -2.366119481513e-02 3.381654170627e-04 2.277035999923e+01
5.750000000000e+01 -2.363966240174e-02 3.376849392191e-04 2.280587185987e+01
5.775000000000e+01 -2.362035249804e-02 3.372401982616e-04 2.284165871139e+01
5.800000000000e+01 -2.360326506934e-02 3.368364609551e-04 2.287766192542e+01
5.825000000000e+01 -2.358834635658e-02 3.364782234925e-04 2.291382242246e+01
5.850000000000e+01 -2.357549279317e-02 3.361691496598e-04 2.295008190421e+01
5.875000000000e+01 -2.356455653294e-02 3.359120295335e-04 2.298638399347e+01
5.900000000000e+01 -2.355535207527e-02 3.357087641963e-04 2.302267527409e+01
5.925000000000e+01 -2.354766411536e-02 3.355603732002e-04 2.305890611014e+01
5.950000000000e+01 -2.354125638930e-02 3.354670226405e-04 2.309503160195e+01
5.975000000000e+01 -2.353588053873e-02 3.354280758988e-04 2.313101168692e+01
6.000000000000e+01 -2.353128569486e-02 3.354421568780e-04 2.316681169966e+01
6.025000000000e+01 -2.352722759221e-02 3.355072258380e-04 2.320240235814e+01
6.050000000000e+01 -2.352347715580e-02 3.356206646424e-04 2.323775963481e+01
6.075000000000e+01 -2.351982848711e-02 3.357793779782e-04 2.327286450901e+01
6.100000000000e+01 -2.351610549992e-02 3.359798862748e-04 2.330770225572e+01
6.125000000000e+01 -2.351216787681e-02 3.362184244671e-04 2.334226220076e+01
6.150000000000e+01 -2.350791526106e-02 3.364910309977e-04 2.337653686408e+01
6.175000000000e+01 -2.350329002234e-02 3.367936320611e-04 2.341052106776e+01
6.200000000000e+01 -2.349827904779e-02 3.371221186799e-04 2.344421156687e+01
6.225000000000e+01 -2.349291363781e-02 3.374724140796e-04 2.347760590903e+01
6.250000000000e+01 -2.348726845680e-02 3.378405437463e-04 2.351070216859e+01
6.275000000000e+01 -2.348145876800e-02 3.382226640474e-04 2.354349796997e+01
6.300000000000e+01 -2.347563732096e-02 3.386151051062e-04 2.357599034159e+01
6.325000000000e+01 -2.346998997850e-02 3.390143992253e-04 2.360817521707e+01
6.350000000000e+01 -2.346473074727e-02 3.394173027217e-04 2.364004710803e+01
6.375000000000e+01 -2.346009653953e-02 3.398208118763e-04 2.367159932937e+01
6.400000000000e+01 -2.345634138831e-02 3.402221720111e-04 2.370282378807e+01
6.425000000000e+01 -2.345373080705e-02 3.406188872951e-04 2.373371150398e+01
6.450000000000e+01 -2.345253603845e-02 3.410087255411e-04 2.376425289641e+01
6.475000000000e+01 -2.345302850505e-02 3.413897230905e-04 2.379443824466e+01
6.500000000000e+01 -2.345547443375e-02 3.417601963309e-04 2.382425854425e+01
6.525000000000e+01 -2.346012972661e-02 3.421187431740e-04 2.385370616350e+01
6.550000000000e+01 -2.346723539666e-02 3.424641913816e-04 2.388277559317e+01
6.575000000000e+01 -2.347701326083e-02 3.427957258459e-04 2.391146448427e+01
6.600000000000e+01 -2.348966184441e-02 3.431128177126e-04 2.393977428956e+01
6.625000000000e+01 -2.350535262215e-02 3.434152065012e-04 2.396771123881e+01
6.650000000000e+01 -2.352422679749e-02 3.437029240700e-04 2.399528697833e+01
6.675000000000e+01 -2.354639250213e-02 3.439762890838e-04 2.402251912133e+01
6.700000000000e+01 -2.357192264836e-02 3.442359228747e-04 2.404943183641e+01
6.725000000000e+01 -2.360085317984e-02 3.444827047851e-04 2.407605608311e+01
6.750000000000e+01 -2.363318208890e-02 3.447177346208e-04 2.410242969993e+01
6.775000000000e+01 -2.366886906451e-02 3.449423825404e-04 2.412859746335e+01
6.800000000000e+01 -2.370783568123e-02 3.451582507433e-04 2.415461075486e+01
6.825000000000e+01 -2.374996626881e-02 3.453671510037e-04 2.418052726570e+01
6.850000000000e+01 -2.379510945992e-02 3.455710770440e-04 2.420641042718e+01
6.875000000000e+01 -2.384308026327e-02 3.457721622574e-04 2.423232875825e+01
6.900000000000e+01 -2.389366294563e-02 3.459726581141e-04 2.425835516098e+01
6.925000000000e+01 -2.394661411178e-02 3.461750145733e-04 2.428456609700e+01
6.950000000000e+01 -2.400166606141e-02 3.463816695899e-04 2.431104073784e+01
6.975000000000e+01 -2.405853060334e-02 3.465950351761e-04 2.433786012206e+01
7.000000000000e+01 -2.411690331992e-02 3.468176135173e-04 2.436510627326e+01
7.025000000000e+01 -2.417646781292e-02 3.470518130912e-04 2.439286139856e+01
7.050000000000e+01 -2.423689991936e-02 3.472999049269e-04 2.442120702859e+01
7.075000000000e+01 -2.429787245463e-02 3.475642131980e-04 2.445022331970e+01
7.100000000000e+01 -2.435905993936e-02 3.478468552671e-04 2.447998826099e+01
7.125000000000e+01 -2.442014277281e-02 3.481497406255e-04 2.451057702942e+01
7.150000000000e+01 -2.448081122313e-02 3.484746087438e-04 2.454206140516e+01
7.175000000000e+01 -2.454076973775e-02 3.488229754129e-04 2.457450911616e+01
7.200000000000e+01 -2.459974021121e-02 3.491959594774e-04 2.460798335315e+01
7.225000000000e+01 -2.465746573568e-02 3.495944720404e-04 2.464254227351e+01
7.250000000000e+01 -2.471371399461e-02 3.500191649792e-04 2.467823856183e+01
7.275000000000e+01 -2.476828024993e-02 3.504704090082e-04 2.471511901898e+01
7.300000000000e+01 -2.482099000929e-02 3.509482919502e-04 2.475322422968e+01
7.325000000000e+01 -2.487170116322e-02 3.514526294941e-04 2.479258815266e+01
7.350000000000e+01 -2.492030530346e-02 3.519829828615e-04 2.483323796707e+01
7.375000000000e+01 -2.496672958575e-02 3.525386773718e-04 2.487519374421e+01
7.400000000000e+01 -2.501093770306e-02 3.531188257469e-04 2.491846830096e+01
7.425000000000e+01 -2.505293038825e-02 3.537223570681e-04 2.496306694212e+01
7.450000000000e+01 -2.509274505531e-02 3.543480485968e-04 2.500898750236e+01
7.475000000000e+01 -2.513045526117e-02 3.549945560729e-04 2.505622018744e+01
7.500000000000e+01 -2.516616969736e-02 3.556604527583e-04 2.510474769265e+01
7.525000000000e+01 -2.520003029847e-02 3.563442741487e-04 2.515454514601e+01
7.550000000000e+01 -2.523220953704e-02 3.570445342858e-04 2.520558034961e+01
7.575000000000e+01 -2.526290802368e-02 3.577597495984e-04 2.525781392938e+01
7.600000000000e+01 -2.529235175852e-02 3.584884142366e-04 2.531119971521e+01
7.625000000000e+01 -2.532078802206e-02 3.592292068072e-04 2.536568488648e+01
7.650000000000e+01 -2.534848111334e-02 3.599808947943e-04 2.542121053433e+01
7.675000000000e+01 -2.537570785911e-02 3.607423617044e-04 2.547771187222e+01
7.700000000000e+01 -2.540275363007e-02 3.615124593141e-04 2.553511882186e+01
7.725000000000e+01 -2.542990718009e-02 3.622901757214e-04 2.559335622481e+01
7.750000000000e+01 -2.545745582282e-02 3.630746220653e-04 2.565234440658e+01
7.775000000000e+01 -2.548567981931e-02 3.638649937758e-04 2.571199929940e+01
7.800000000000e+01 -2.551484799730e-02 3.646605541216e-04 2.577223289838e+01
7.825000000000e+01 -2.554521199568e-02 3.654606012920e-04 2.583295325352e+01
7.850000000000e+01 -2.557700193206e-02 3.662644583297e-04 2.589406476942e+01
7.875000000000e+01 -2.561042135259e-02 3.670714345713e-04 2.595546802965e+01
7.900000000000e+01 -2.564564334902e-02 3.678807934880e-04 2.601705993973e+01
7.925000000000e+01 -2.568280554931e-02 3.686917161886e-04 2.607873345312e+01
7.950000000000e+01 -2.572200616998e-02 3.695032692529e-04 2.614037749586e+01
7.975000000000e+01 -2.576330018907e-02 3.703143768819e-04 2.620187686622e+01
8.000000000000e+01 -2.580669507575e-02 3.711237858255e-04 2.626311194508e+01
8.025000000000e+01 -2.585214824599e-02 3.719300376307e-04 2.632395876125e+01
8.050000000000e+01 -2.589956378345e-02 3.727314523659e-04 2.638428884004e+01
8.075000000000e+01 -2.594879088185e-02 3.735261152786e-04 2.644396935201e+01
8.100000000000e+01 -2.599962302944e-02 3.743118706405e-04 2.650286338847e+01
8.125000000000e+01 -2.605179750652e-02 3.750863150700e-04 2.656083023949e+01
8.150000000000e+01 -2.610499706597e-02 3.758468102259e-04 2.661772606155e+01
8.175000000000e+01 -2.615885192068e-02 3.765904781669e-04 2.667340453420e+01
8.200000000000e+01 -2.621294385196e-02 3.773142484832e-04 2.672771782968e+01
8.225000000000e+01 -2.626681158978e-02 3.780148907806e-04 2.678051774662e+01
8.250000000000e+01 -2.631995690164e-02 3.786889710309e-04 2.683165694504e+01
8.275000000000e+01 -2.637185300305e-02 3.793330906767e-04 2.688099045328e+01
8.300000000000e+01 -2.642195365030e-02 3.799438385925e-04 2.692837721486e+01
8.325000000000e+01 -2.646970438067e-02 3.805177481341e-04 2.697368180830e+01
8.350000000000e+01 -2.651455508064e-02 3.810514151942e-04 2.701677624298e+01
8.375000000000e+01 -2.655597221892e-02 3.815416596840e-04 2.705754176763e+01
8.400000000000e+01 -2.659345233447e-02 3.819854887033e-04 2.709587073040e+01
8.425000000000e+01 -2.662653504061e-02 3.823801148378e-04 2.713166836402e+01
8.450000000000e+01 -2.665481652286e-02 3.827231792094e-04 2.716485450754e+01
8.475000000000e+01 -2.667796201667e-02 3.830127827656e-04 2.719536520260e+01
8.500000000000e+01 -2.669571721611e-02 3.832475436626e-04 2.722315407969e+01
8.525000000000e+01 -2.670791839669e-02 3.834266614249e-04 2.724819353681e+01
8.550000000000e+01 -2.671450071000e-02 3.835499789675e-04 2.727047565890e+01
8.575000000000e+01 -2.671550415813e-02 3.836180283328e-04 2.729001277717e+01
8.600000000000e+01 -2.671107731503e-02 3.836320661642e-04 2.730683772134e+01
8.625000000000e+01 -2.670147858835e-02 3.835940980947e-04 2.732100370968e+01
8.650000000000e+01 -2.668707388333e-02 3.835068782689e-04 2.733258379741e+01
8.675000000000e+01 -2.666833192225e-02 3.833738907059e-04 2.734167000130e+01
8.700000000000e+01 -2.664581660361e-02 3.831993242034e-04 2.734837201600e+01
8.725000000000e+01 -2.662017668040e-02 3.829879842978e-04 2.735281558944e+01
8.750000000000e+01 -2.659213310178e-02 3.827451985260e-04 2.735514057991e+01
8.775000000000e+01 -2.656246418337e-02 3.824767784909e-04 2.735549874994e+01
8.800000000000e+01 -2.653199047569e-02 3.821889837463e-04 2.735405134962e+01
8.825000000000e+01 -2.650155677665e-02 3.818882483910e-04 2.735096657376e+01
8.850000000000e+01 -2.647201207242e-02 3.815811149720e-04 2.734641685609e+01
8.875000000000e+01 -2.644419188964e-02 3.812741481877e-04 2.734057633319e+01
8.900000000000e+01 -2.641889978707e-02 3.809736272388e-04 2.733361820274e+01
8.925000000000e+01 -2.639688980580e-02 3.806855659579e-04 2.732571229673e+01
8.950000000000e+01 -2.637885029083e-02 3.804155765545e-04 2.731702282220e+01
8.975000000000e+01 -2.636538939409e-02 3.801687363255e-04 2.730770633553e+01
9.000000000000e+01 -2.635702242483e-02 3.799494863183e-04 2.729790995961e+01
9.025000000000e+01 -2.635416207687e-02 3.797615579995e-04 2.728777004938e+01
9.050000000000e+01 -2.635711002449e-02 3.796079087919e-04 2.727741085232e+01
9.075000000000e+01 -2.636605219167e-02 3.794906356958e-04 2.726694374975e+01
9.100000000000e+01 -2.638105628531e-02 3.794110208336e-04 2.725646681168e+01
9.125000000000e+01 -2.640207121947e-02 3.793695066024e-04 2.724606430641e+01
9.150000000000e+01 -2.642892967378e-02 3.793657087203e-04 2.723580675339e+01
9.175000000000e+01 -2.646135247576e-02 3.793984532303e-04 2.722575122485e+01
9.200000000000e+01 -2.649895440489e-02 3.794658220112e-04 2.721594138164e+01
9.225000000000e+01 -2.654125212301e-02 3.795652185079e-04 2.720640827633e+01
9.250000000000e+01 -2.658767290826e-02 3.796934344936e-04 2.719717053847e+01
9.275000000000e+01 -2.663756457343e-02 3.798467272685e-04 2.718823533601e+01
9.300000000000e+01 -2.669020612910e-02 3.800208959370e-04 2.717959860391e+01
9.325000000000e+01 -2.674481867562e-02 3.802113622912e-04 2.717124603269e+01
9.350000000000e+01 -2.680057716153e-02 3.804132434425e-04 2.716315324227e+01
9.375000000000e+01 -2.685662154034e-02 3.806214307095e-04 2.715528672008e+01
9.400000000000e+01 -2.691206903349e-02 3.808306661003e-04 2.714760389409e+01
9.425000000000e+01 -2.696602503535e-02 3.810356027479e-04 2.714005400710e+01
9.450000000000e+01 -2.701759557717e-02 3.812308715927e-04 2.713257811499e+01
9.475000000000e+01 -2.706589770660e-02 3.814111404699e-04 2.712510993048e+01
9.500000000000e+01 -2.711007177599e-02 3.815711746671e-04 2.711757580785e+01
9.525000000000e+01 -2.714929104859e-02 3.817058892782e-04 2.710989564236e+01
9.550000000000e+01 -2.718277339019e-02 3.818104050581e-04 2.710198299189e+01
9.575000000000e+01 -2.720979090027e-02 3.818801021170e-04 2.709374584355e+01
9.600000000000e+01 -2.722967899159e-02 3.819106690989e-04 2.708508747181e+01
9.625000000000e+01 -2.724184689021e-02 3.818981600167e-04 2.707590686830e+01
9.650000000000e+01 -2.724578457352e-02 3.818390432613e-04 2.706610013577e+01
9.675000000000e+01 -2.724107166381e-02 3.817302402339e-04 2.705556117733e+01
9.700000000000e+01 -2.722738417660e-02 3.815692056037e-04 2.704418307444e+01
9.725000000000e+01 -2.720450051073e-02 3.813539630025e-04 2.703185958703e+01
9.750000000000e+01 -2.717230699485e-02 3.810831414814e-04 2.701848617379e+01
9.775000000000e+01 -2.713079884824e-02 3.807559963966e-04 2.700396192393e+01
9.800000000000e+01 -2.708008371537e-02 3.803724708677e-04 2.698819066165e+01
9.825000000000e+01 -2.702038024787e-02 3.799331218456e-04 2.697108259281e+01
9.850000000000e+01 -2.695201541911e-02 3.794392250778e-04 2.695255587410e+01
9.875000000000e+01 -2.687542159216e-02 3.788928129726e-04 2.693253750605e+01
9.900000000000e+01 -2.679112841186e-02 3.782965184055e-04 2.691096489634e+01
9.925000000000e+01 -2.669975421875e-02 3.776535896914e-04 2.688778638486e+01
9.950000000000e+01 -2.660199395675e-02 3.769676436108e-04 2.686296208594e+01
9.975000000000e+01 -2.649860610045e-02 3.762427848623e-04 2.683646448362e+01
1.000000000000e+02 -2.639039836597e-02 3.754834781135e-04 2.680827819573e+01
1.002500000000e+02 -2.627821212007e-02 3.746944186129e-04 2.677840033190e+01
1.005000000000e+02 -2.616290616623e-02 3.738804091855e-04 2.674683975511e+01
1.007500000000e+02 -2.604534065517e-02 3.730462408305e-04 2.671361675213e+01
1.010000000000e+02 -2.592636143647e-02 3.721965742406e-04 2.667876225201e+01
1.012500000000e+02 -2.580678529418e-02 3.713358241390e-04 2.664231689229e+01
1.015000000000e+02 -2.568738779321e-02 3.704680607340e-04 2.660433029187e+01
1.017500000000e+02 -2.556889160405e-02 3.695969154860e-04 2.656485969750e+01
1.020000000000e+02 -2.545195887490e-02 3.687255172850e-04 2.652396920932e+01
1.022500000000e+02 -2.533718546552e-02 3.678564452727e-04 2.648172873345e+01
1.025000000000e+02 -2.522509822451e-02 3.669917021467e-04 2.643821307657e+01
1.027500000000e+02 -2.511615498369e-02 3.661327227536e-04 2.639350110628e+01
1.030000000000e+02 -2.501074679188e-02 3.652803828692e-04 2.634767502509e+01
1.032500000000e+02 -2.490920314223e-02 3.644350597665e-04 2.630081973915e+01
1.035000000000e+02 -2.481179945454e-02 3.635967296236e-04 2.625302233655e+01
1.037500000000e+02 -2.471876542487e-02 3.627649828209e-04 2.620437164740e+01
1.040000000000e+02 -2.463029451972e-02 3.619391592890e-04 2.615495789901e+01
1.042500000000e+02 -2.454655432199e-02 3.611184460682e-04 2.610487242238e+01
1.045000000000e+02 -2.446769632802e-02 3.603019812936e-04 2.605420740259e+01
1.047500000000e+02 -2.439386565215e-02 3.594889497352e-04 2.600305565104e+01
1.050000000000e+02 -2.432520872005e-02 3.586786898809e-04 2.595151038391e+01
1.052500000000e+02 -2.426187876433e-02 3.578707889788e-04 2.589966496897e+01
1.055000000000e+02 -2.420404014102e-02 3.570651454529e-04 2.584761260129e+01
1.057500000000e+02 -2.415187074275e-02 3.562620421331e-04 2.579544614322e+01
1.060000000000e+02 -2.410556019863e-02 3.554621618312e-04 2.574325745050e+01
1.062500000000e+02 -2.406530683842e-02 3.546666077652e-04 2.569113704303e+01
1.065000000000e+02 -2.403131264881e-02 3.538768970238e-04 2.563917368490e+01
1.067500000000e+02 -2.400377368879e-02 3.530949684808e-04 2.558745348815e+01
1.070000000000e+02 -2.398287134395e-02 3.523231329224e-04 2.553605957065e+01
1.072500000000e+02 -2.396875985807e-02 3.515640141896e-04 2.548507105574e+01
1.075000000000e+02 -2.396155525862e-02 3.508204668430e-04 2.543456264397e+01
1.077500000000e+02 -2.396132221058e-02 3.500954819327e-04 2.538460363891e+01
1.080000000000e+02 -2.396806256183e-02 3.493921082401e-04 2.533525755055e+01
1.082500000000e+02 -2.398170401124e-02 3.487133686536e-04 2.528658125237e+01
1.085000000000e+02 -2.400209155504e-02 3.480621331107e-04 2.523862472802e+01
1.087500000000e+02 -2.402897884266e-02 3.474410155850e-04 2.519143048814e+01
1.090000000000e+02 -2.406202269102e-02 3.468523012926e-04 2.514503355231e+01
1.092500000000e+02 -2.410078091788e-02 3.462979076549e-04 2.509946119672e+01
1.095000000000e+02 -2.414471188148e-02 3.457792618805e-04 2.505473323430e+01
1.097500000000e+02 -2.419317807577e-02 3.452972801376e-04 2.501086211685e+01
1.100000000000e+02 -2.424545078205e-02 3.448523100033e-04 2.496785349948e+01
1.102500000000e+02 -2.430071888954e-02 3.444441164417e-04 2.492570664327e+01
1.105000000000e+02 -2.435809900530e-02 3.440719087466e-04 2.488441519387e+01
1.107500000000e+02 -2.441664971324e-02 3.437343572773e-04 2.484396776122e+01
1.110000000000e+02 -2.447538459861e-02 3.434296197202e-04 2.480434878426e+01
1.112500000000e+02 -2.453329004150e-02 3.431553987972e-04 2.476553913556e+01
1.115000000000e+02 -2.458933982077e-02 3.429089925402e-04 2.472751691520e+01
1.117500000000e+02 -2.464251384145e-02 3.426873706498e-04 2.469025794402e+01
1.120000000000e+02 -2.469181409429e-02 3.424872424732e-04 2.465373628205e+01
1.122500000000e+02 -2.473627976268e-02 3.423051252645e-04 2.461792461532e+01
1.125000000000e+02 -2.477500486130e-02 3.421374270801e-04 2.458279435122e+01
1.127500000000e+02 -2.480714940718e-02 3.419805043738e-04 2.454831577382e+01
1.130000000000e+02 -2.483195452207e-02 3.418307354358e-04 2.451445783041e+01
1.132500000000e+02 -2.484875022112e-02 3.416845708015e-04 2.448118801642e+01
1.135000000000e+02 -2.485696675971e-02 3.415385817417e-04 2.444847194875e+01
1.137500000000e+02 -2.485614029667e-02 3.413894990416e-04 2.441627300928e+01
1.140000000000e+02 -2.484591663976e-02 3.412342512923e-04 2.438455197661e+01
1.142500000000e+02 -2.482605719650e-02 3.410700077514e-04 2.435326650821e+01
1.145000000000e+02 -2.479643741929e-02 3.408941578848e-04 2.432237093778e+01
1.147500000000e+02 -2.475704940839e-02 3.407043529093e-04 2.429181592182e+01
1.150000000000e+02 -2.470799917696e-02 3.404984874438e-04 2.426154840922e+01
1.152500000000e+02 -2.464950307630e-02 3.402747955089e-04 2.423151179764e+01
1.155000000000e+02 -2.458188620103e-02 3.400318555925e-04 2.420164612500e+01
1.157500000000e+02 -2.450557665372e-02 3.397685356335e-04 2.417188866828e+01
1.160000000000e+02 -2.442110079647e-02 3.394840405955e-04 2.414217466832e+01
1.162500000000e+02 -2.432907778388e-02 3.391779460216e-04 2.411243826966e+01
1.165000000000e+02 -2.423021268543e-02 3.388502237738e-04 2.408261374892e+01
1.167500000000e+02 -2.412529136190e-02 3.385013052570e-04 2.405263669745e+01
1.170000000000e+02 -2.401517267001e-02 3.381320648438e-04 2.402244552300e+01
1.172500000000e+02 -2.390078146946e-02 3.377436825308e-04 2.399198292615e+01
1.175000000000e+02 -2.378310060542e-02 3.373380362817e-04 2.396119739692e+01
1.177500000000e+02 -2.366316241149e-02 3.369176122166e-04 2.393004468908e+01
1.180000000000e+02 -2.354204005840e-02 3.364853783393e-04 2.389848917474e+01
1.182500000000e+02 -2.342083829512e-02 3.360448452120e-04 2.386650507106e+01
1.185000000000e+02 -2.330068331974e-02 3.356001535701e-04 2.383407744699e+01
1.187500000000e+02 -2.318271225647e-02 3.351559518720e-04 2.380120300451e+01
1.190000000000e+02 -2.306806193312e-02 3.347171806392e-04 2.376789057773e+01
1.192500000000e+02 -2.295785671669e-02 3.342892626562e-04 2.373416131979e+01
1.195000000000e+02 -2.285319641575e-02 3.338780133981e-04 2.370004864783e+01
1.197500000000e+02 -2.275514240195e-02 3.334895041826e-04 2.366559772590e+01
1.200000000000e+02 -2.266470486460e-02 3.331299449120e-04 2.363086477954e+01
1.202500000000e+02 -2.258282968698e-02 3.328055574033e-04 2.359591604906e+01
1.205000000000e+02 -2.251038539749e-02 3.325224412774e-04 2.356082648623e+01
1.207500000000e+02 -2.244815100369e-02 3.322864198248e-04 2.352567822907e+01
1.210000000000e+02 -2.239680416062e-02 3.321028775448e-04 2.349055888124e+01
1.212500000000e+02 -2.235691254069e-02 3.319767395514e-04 2.345555972081e+01
1.215000000000e+02 -2.232892215891e-02 3.319122316685e-04 2.342077371847e+01
1.217500000000e+02 -2.231315353973e-02 3.319127908301e-04 2.338629370763e+01
1.220000000000e+02 -2.230979380285e-02 3.319809856127e-04 2.335221044851e+01
1.222500000000e+02 -2.231889662273e-02 3.321184701677e-04 2.331861095221e+01
1.225000000000e+02 -2.234037822319e-02 3.323258042824e-04 2.328557683527e+01
1.227500000000e+02 -2.237402203894e-02 3.326025411642e-04 2.325318301105e+01
1.230000000000e+02 -2.241947892688e-02 3.329472258090e-04 2.322149652357e+01
1.232500000000e+02 -2.247627583738e-02 3.333574242252e-04 2.319057574415e+01
1.235000000000e+02 -2.254382003552e-02 3.338297653004e-04 2.316046979113e+01
1.237500000000e+02 -2.262141119126e-02 3.343600323885e-04 2.313121828543e+01
1.240000000000e+02 -2.270824889720e-02 3.349432568751e-04 2.310285136349e+01
1.242500000000e+02 -2.280344698166e-02 3.355738570945e-04 2.307538994540e+01
1.245000000000e+02 -2.290604335022e-02 3.362456848976e-04 2.304884626202e+01
1.247500000000e+02 -2.301501549775e-02 3.369522101688e-04 2.302322451094e+01
1.250000000000e+02 -2.312929183309e-02 3.376866584789e-04 2.299852174255e+01
1.252500000000e+02 -2.324776739598e-02 3.384421443470e-04 2.297472872433e+01
1.255000000000e+02 -2.336931571313e-02 3.392117871538e-04 2.295183099715e+01
1.257500000000e+02 -2.349280359550e-02 3.399888249465e-04 2.292980974849e+01
1.260000000000e+02 -2.361710325877e-02 3.407667198455e-04 2.290864284633e+01
1.262500000000e+02 -2.374110562341e-02 3.415392519508e-04 2.288830554246e+01
1.265000000000e+02 -2.386373189458e-02 3.423005953067e-04 2.286877131394e+01
1.267500000000e+02 -2.398394498529e-02 3.430453771348e-04 2.285001226100e+01
1.270000000000e+02 -2.410076049994e-02 3.437687127678e-04 2.283199962816e+01
1.272500000000e+02 -2.421325680022e-02 3.444662092074e-04 2.281470395814e+01
1.275000000000e+02 -2.432058321807e-02 3.451340576675e-04 2.279809502959e+01
1.277500000000e+02 -2.442196845329e-02 3.457690152132e-04 2.278214192755e+01
1.280000000000e+02 -2.451672598000e-02 3.463683303580e-04 2.276681255460e+01
1.282500000000e+02 -2.460426092971e-02 3.469299301880e-04 2.275207349673e+01
1.285000000000e+02 -2.468407123722e-02 3.474521994816e-04 2.273788933758e+01
1.287500000000e+02 -2.475575085765e-02 3.479339240973e-04 2.272422242224e+01
1.290000000000e+02 -2.481898950361e-02 3.483742937719e-04 2.271103231012e+01
1.292500000000e+02 -2.487357009391e-02 3.487728874459e-04 2.269827527261e+01
1.295000000000e+02 -2.491936800631e-02 3.491296935175e-04 2.268590424877e+01
1.297500000000e+02 -2.495634440795e-02 3.494448693805e-04 2.267386838848e+01
1.300000000000e+02 -2.498454365037e-02 3.497187615306e-04 2.266211330780e+01
1.302500000000e+02 -2.500408598616e-02 3.499519143458e-04 2.265058111400e+01
1.305000000000e+02 -2.501516145666e-02 3.501450620902e-04 2.263921085125e+01
1.307500000000e+02 -2.501802123818e-02 3.502990982921e-04 2.262793888981e+01
1.310000000000e+02 -2.501297206803e-02 3.504150137672e-04 2.261669990392e+01
1.312500000000e+02 -2.500036732248e-02 3.504938981721e-04 2.260542760358e+01
1.315000000000e+02 -2.498060002034e-02 3.505369304442e-04 2.259405579326e+01
1.317500000000e+02 -2.495409578035e-02 3.505453271904e-04 2.258251950647e+01
1.320000000000e+02 -2.492130649085e-02 3.505203460159e-04 2.257075620637e+01
1.322500000000e+02 -2.488270314957e-02 3.504632937699e-04 2.255870682171e+01
1.325000000000e+02 -2.483877212159e-02 3.503754312364e-04 2.254631715139e+01
1.327500000000e+02 -2.479000919553e-02 3.502580340784e-04 2.253353879560e+01
1.330000000000e+02 -2.473691533519e-02 3.501124550672e-04 2.252033016675e+01
1.332500000000e+02 -2.467999314413e-02 3.499400375389e-04 2.250665731941e+01
1.335000000000e+02 -2.461974421094e-02 3.497420899886e-04 2.249249461573e+01
1.337500000000e+02 -2.455666659579e-02 3.495199233282e-04 2.247782516185e+01
1.340000000000e+02 -2.449125285837e-02 3.492747945293e-04 2.246264106223e+01
1.342500000000e+02 -2.442398880168e-02 3.490078380230e-04 2.244694346936e+01
1.345000000000e+02 -2.435535168113e-02 3.487202855926e-04 2.243074221842e+01
1.347500000000e+02 -2.428581091135e-02 3.484133976711e-04 2.241405566654e+01
1.350000000000e+02 -2.421582719349e-02 3.480883367062e-04 2.239690992958e+01
1.352500000000e+02 -2.414585270884e-02 3.477461029426e-04 2.237933815656e+01
1.355000000000e+02 -2.407633148042e-02 3.473877357397e-04 2.236137962666e+01
1.357500000000e+02 -2.400769999570e-02 3.470143827956e-04 2.234307876630e+01
1.360000000000e+02 -2.394038789505e-02 3.466271738276e-04 2.232448412031e+01
1.362500000000e+02 -2.387481885469e-02 3.462272736490e-04 2.230564715405e+01
1.365000000000e+02 -2.381141102529e-02 3.458159524031e-04 2.228662141486e+01
1.367500000000e+02 -2.375057732809e-02 3.453944670231e-04 2.226746145295e+01
1.370000000000e+02 -2.369272597914e-02 3.449642102930e-04 2.224822185436e+01
1.372500000000e+02 -2.363825875606e-02 3.445267362826e-04 2.222895671319e+01
1.375000000000e+02 -2.358757058515e-02 3.440837564254e-04 2.220971881594e+01
1.377500000000e+02 -2.354104586224e-02 3.436371451001e-04 2.219055944138e+01
1.380000000000e+02 -2.349905686993e-02 3.431889524554e-04 2.217152795799e+01
1.382500000000e+02 -2.346195904966e-02 3.427414029190e-04 2.215267185459e+01
1.385000000000e+02 -2.343008463363e-02 3.422968781025e-04 2.213403691253e+01
1.387500000000e+02 -2.340373852687e-02 3.418579063296e-04 2.211566735235e+01
1.390000000000e+02 -2.338318885067e-02 3.414271117675e-04 2.209760638830e+01
1.392500000000e+02 -2.336866213171e-02 3.410072226596e-04 2.207989658667e+01
1.395000000000e+02 -2.336033242340e-02 3.406010142715e-04 2.206258056568e+01
1.397500000000e+02 -2.335831605535e-02 3.402112302534e-04 2.204570146688e+01
1.400000000000e+02 -2.336266072454e-02 3.398405192084e-04 2.202930365525e+01
1.402500000000e+02 -2.337334099177e-02 3.394913860307e-04 2.201343315092e+01
1.405000000000e+02 -2.339024886581e-02 3.391661116926e-04 2.199813819295e+01
1.407500000000e+02 -2.341319114299e-02 3.388666958314e-04 2.198346951578e+01
1.410000000000e+02 -2.344188283424e-02 3.385947808184e-04 2.196948067799e+01
1.412500000000e+02 -2.347594743930e-02 3.383515959670e-04 2.195622808461e+01
1.415000000000e+02 -2.351491426177e-02 3.381378864183e-04 2.194377103589e+01
1.417500000000e+02 -2.355822229270e-02 3.379539301458e-04 2.193217147657e+01
1.420000000000e+02 -2.360522234120e-02 3.377994539718e-04 2.192149376283e+01
1.422500000000e+02 -2.365518477656e-02 3.376737464988e-04 2.191180417940e+01
1.425000000000e+02 -2.370730633520e-02 3.375754571820e-04 2.190317049440e+01
1.427500000000e+02 -2.376072255630e-02 3.375026565750e-04 2.189566131442e+01
1.430000000000e+02 -2.381451958884e-02 3.374529665984e-04 2.188934552405e+01
1.432500000000e+02 -2.386774938016e-02 3.374235777741e-04 2.188429162272e+01
1.435000000000e+02 -2.391944615327e-02 3.374112871898e-04 2.188056708286e+01
1.437500000000e+02 -2.396864334671e-02 3.374125574942e-04 2.187823780735e+01
1.440000000000e+02 -2.401439264215e-02 3.374237432941e-04 2.187736753498e+01
1.442500000000e+02 -2.405578279956e-02 3.374411063979e-04 2.187801740059e+01
1.445000000000e+02 -2.409195839854e-02 3.374608589645e-04 2.188024552269e+01
1.447500000000e+02 -2.412213710391e-02 3.374792345145e-04 2.188410664039e+01
1.450000000000e+02 -2.414562648400e-02 3.374926640282e-04 2.188965190324e+01
1.452500000000e+02 -2.416183938797e-02 3.374978924126e-04 2.189692866579e+01
1.455000000000e+02 -2.417030609842e-02 3.374920706702e-04 2.190598034008e+01
1.457500000000e+02 -2.417068459972e-02 3.374727965938e-04 2.191684637062e+01
1.460000000000e+02 -2.416276725966e-02 3.374381250611e-04 2.192956218569e+01
1.462500000000e+02 -2.414648425316e-02 3.373866215898e-04 2.194415916491e+01
1.465000000000e+02 -2.412190394609e-02 3.373176361088e-04 2.196066471963e+01
1.467500000000e+02 -2.408922930894e-02 3.372310135382e-04 2.197910226468e+01
1.470000000000e+02 -2.404879175476e-02 3.371271765115e-04 2.199949125606e+01
1.472500000000e+02 -2.400104199930e-02 3.370071554746e-04 2.202184718333e+01
1.475000000000e+02 -2.394653742090e-02 3.368722854809e-04 2.204618150133e+01
1.477500000000e+02 -2.388592899780e-02 3.367242490042e-04 2.207250161975e+01
1.480000000000e+02 -2.381994442363e-02 3.365650985125e-04 2.210081075314e+01
1.482500000000e+02 -2.374937079937e-02 3.363971525407e-04 2.213110777518e+01
1.485000000000e+02 -2.367503810233e-02 3.362228747903e-04 2.216338701308e+01
1.487500000000e+02 -2.359780260564e-02 3.360447751178e-04 2.219763803654e+01
1.490000000000e+02 -2.351853000133e-02 3.358653212979e-04 2.223384530436e+01
1.492500000000e+02 -2.343808212695e-02 3.356868661585e-04 2.227198797952e+01
1.495000000000e+02 -2.335730345981e-02 3.355115840085e-04 2.231203954808e+01
1.497500000000e+02 -2.327701091441e-02 3.353414249081e-04 2.235396754417e+01
1.500000000000e+02 -2.319798588049e-02 3.351780884266e-04 2.239773325475e+01
1.502500000000e+02 -2.312096873359e-02 3.350230180714e-04 2.244329148744e+01
1.505000000000e+02 -2.304665600206e-02 3.348774471966e-04 2.249059037494e+01
1.507500000000e+02 -2.297569988613e-02 3.347423807109e-04 2.253957126990e+01
1.510000000000e+02 -2.290870849971e-02 3.346185955274e-04 2.259016865779e+01
1.512500000000e+02 -2.284625008559e-02 3.345068106500e-04 2.264231029154e+01
1.515000000000e+02 -2.278885579790e-02 3.344077286131e-04 2.269591729773e+01
1.517500000000e+02 -2.273702446892e-02 3.343221258548e-04 2.275090446136e+01
1.520000000000e+02 -2.269122606655e-02 3.342508548263e-04 2.280718056025e+01
1.522500000000e+02 -2.265190675325e-02 3.341949307400e-04 2.286464889684e+01
1.525000000000e+02 -2.261949022835e-02 3.341556430857e-04 2.292320779974e+01
1.527500000000e+02 -2.259438020270e-02 3.341346025999e-04 2.298275132301e+01
1.530000000000e+02 -2.257695896527e-02 3.341337056255e-04 2.304316990675e+01
1.532500000000e+02 -2.256758590555e-02 3.341551354922e-04 2.310435117527e+01
1.535000000000e+02 -2.256659263209e-02 3.342013340024e-04 2.316618069222e+01
1.537500000000e+02 -2.257427709189e-02 3.342749155992e-04 2.322854278879e+01
1.540000000000e+02 -2.259089548940e-02 3.343786376232e-04 2.329132134013e+01
1.542500000000e+02 -2.261665266535e-02 3.345153813374e-04 2.335440055502e+01
1.545000000000e+02 -2.265169176186e-02 3.346879747232e-04 2.341766570596e+01
1.547500000000e+02 -2.269608287657e-02 3.348989922031e-04 2.348100383370e+01
1.550000000000e+02 -2.274981161710e-02 3.351505819647e-04 2.354430437601e+01
1.552500000000e+02 -2.281276943824e-02 3.354444772017e-04 2.360745974368e+01
1.555000000000e+02 -2.288474310539e-02 3.357819086222e-04 2.367036581413e+01
1.557500000000e+02 -2.296540769694e-02 3.361633693360e-04 2.373292237090e+01
1.560000000000e+02 -2.305431929529e-02 3.365885191846e-04 2.379503342878e+01
1.562500000000e+02 -2.315091277392e-02 3.370561844297e-04 2.385660753292e+01
1.565000000000e+02 -2.325449960983e-02 3.375643425014e-04 2.391755791634e+01
1.567500000000e+02 -2.336427157045e-02 3.381100823217e-04 2.397780266333e+01
1.570000000000e+02 -2.347930487462e-02 3.386893270671e-04 2.403726471587e+01
1.572500000000e+02 -2.359856930460e-02 3.392971240350e-04 2.409587187848e+01
1.575000000000e+02 -2.372094057776e-02 3.399278048315e-04 2.415355678390e+01
1.577500000000e+02 -2.384521413794e-02 3.405749835986e-04 2.421025671771e+01
1.580000000000e+02 -2.397012351004e-02 3.412315864383e-04 2.426591356555e+01
1.582500000000e+02 -2.409435830478e-02 3.418900517658e-04 2.432047356757e+01
1.585000000000e+02 -2.421658612521e-02 3.425425502344e-04 2.437388726728e+01
1.587500000000e+02 -2.433547424573e-02 3.431811329939e-04 2.442610926501e+01
1.590000000000e+02 -2.444971322254e-02 3.437979349529e-04 2.447709822749e+01
1.592500000000e+02 -2.455803941094e-02 3.443853605882e-04 2.452681671257e+01
1.595000000000e+02 -2.465925736325e-02 3.449362761394e-04 2.457523118633e+01
1.597500000000e+02 -2.475226184469e-02 3.454442010819e-04 2.462231213036e+01
1.600000000000e+02 -2.483605782051e-02 3.459034810922e-04 2.466803400601e+01
1.602500000000e+02 -2.490977821843e-02 3.463094378013e-04 2.471237547380e+01
1.605000000000e+02 -2.497269886219e-02 3.466585086026e-04 2.475531953384e+01
1.607500000000e+02 -2.502425013700e-02 3.469483120911e-04 2.479685382027e+01
1.610000000000e+02 -2.506402529744e-02 3.471778134004e-04 2.483697070618e+01
1.612500000000e+02 -2.509178537471e-02 3.473472599666e-04 2.487566759062e+01
1.615000000000e+02 -2.510746023112e-02 3.474581805000e-04 2.491294717571e+01
1.617500000000e+02 -2.511114629866e-02 3.475133524456e-04 2.494881751763e+01
1.620000000000e+02 -2.510310028108e-02 3.475166891649e-04 2.498329223972e+01
1.622500000000e+02 -2.508372991271e-02 3.474731906864e-04 2.501639059518e+01
1.625000000000e+02 -2.505358163088e-02 3.473888006565e-04 2.504813744324e+01
1.627500000000e+02 -2.501332602197e-02 3.472701622911e-04 2.507856328588e+01
1.630000000000e+02 -2.496374161925e-02 3.471244891992e-04 2.510770400463e+01
1.632500000000e+02 -2.490569732788e-02 3.469593889987e-04 2.513560076346e+01
1.635000000000e+02 -2.484013419078e-02 3.467826596157e-04 2.516229973113e+01
1.637500000000e+02 -2.476804743033e-02 3.466020222580e-04 2.518785179012e+01
1.640000000000e+02 -2.469046929013e-02 3.464250531679e-04 2.521231220460e+01
1.642500000000e+02 -2.460845294709e-02 3.462590133263e-04 2.523574024791e+01
1.645000000000e+02 -2.452305794056e-02 3.461106947860e-04 2.525819891950e+01
1.647500000000e+02 -2.443533795085e-02 3.459863094641e-04 2.527975445800e+01
1.650000000000e+02 -2.434633040207e-02 3.458914043534e-04 2.530047606634e+01
1.652500000000e+02 -2.425704846505e-02 3.458308054169e-04 2.532043555925e+01
1.655000000000e+02 -2.416847511533e-02 3.458085878181e-04 2.533970703814e+01
1.657500000000e+02 -2.408155925065e-02 3.458280722429e-04 2.535836660396e+01
1.660000000000e+02 -2.399721345299e-02 3.458918428176e-04 2.537649204646e+01
1.662500000000e+02 -2.391631301696e-02 3.460017828956e-04 2.539416271798e+01
1.665000000000e+02 -2.383969609342e-02 3.461591069161e-04 2.541145910685e+01
1.667500000000e+02 -2.376816462478e-02 3.463645004441e-04 2.542846268901e+01
1.670000000000e+02 -2.370248529075e-02 3.466181431761e-04 2.544525580618e+01
1.672500000000e+02 -2.364339027999e-02 3.469197780584e-04 2.546192119948e+01
1.675000000000e+02 -2.359157726386e-02 3.472687985156e-04 2.547854184003e+01
1.677500000000e+02 -2.354770852409e-02 3.476643263260e-04 2.549520076843e+01
1.680000000000e+02 -2.351240895301e-02 3.481052701737e-04 2.551198046010e+01
1.682500000000e+02 -2.348626227080e-02 3.485903840703e-04 2.552896282189e+01
1.685000000000e+02 -2.346980625231e-02 3.491183136270e-04 2.554622839967e+01
1.687500000000e+02 -2.346352631373e-02 3.496876694661e-04 2.556385629012e+01
1.690000000000e+02 -2.346784808380e-02 3.502970132215e-04 2.558192352119e+01
1.692500000000e+02 -2.348312909786e-02 3.509448761490e-04 2.560050437767e+01
1.695000000000e+02 -2.350965038223e-02 3.516297659436e-04 2.561967029833e+01
1.697500000000e+02 -2.354760766285e-02 3.523501850442e-04 2.563948888922e+01
1.700000000000e+02 -2.359710308061e-02 3.531045661203e-04 2.566002392266e+01
1.702500000000e+02 -2.365813745727e-02 3.538912779674e-04 2.568133436254e+01
1.705000000000e+02 -2.373060427982e-02 3.547086296571e-04 2.570347445455e+01
1.707500000000e+02 -2.381428483134e-02 3.555548345842e-04 2.572649282186e+01
1.710000000000e+02 -2.390884530835e-02 3.564279736687e-04 2.575043270171e+01
1.712500000000e+02 -2.401383514726e-02 3.573259721333e-04 2.577533114687e+01
1.715000000000e+02 -2.412868901047e-02 3.582465634820e-04 2.580121943127e+01
1.717500000000e+02 -2.425272927975e-02 3.591872882256e-04 2.582812238667e+01
1.720000000000e+02 -2.438517222919e-02 3.601454824632e-04 2.585605896478e+01
1.722500000000e+02 -2.452513472688e-02 3.611182650859e-04 2.588504170298e+01
1.725000000000e+02 -2.467164443972e-02 3.621025289915e-04 2.591507742350e+01
1.727500000000e+02 -2.482364982564e-02 3.630949329088e-04 2.594616679146e+01
1.730000000000e+02 -2.498003311453e-02 3.640919240112e-04 2.597830509853e+01
1.732500000000e+02 -2.513962262069e-02 3.650897431502e-04 2.601148194990e+01
1.735000000000e+02 -2.530120709351e-02 3.660844593798e-04 2.604568170339e+01
1.737500000000e+02 -2.546355029830e-02 3.670720036424e-04 2.608088392037e+01
1.740000000000e+02 -2.562540533824e-02 3.680481595968e-04 2.611706304440e+01
1.742500000000e+02 -2.578553072328e-02 3.690086411278e-04 2.615418919508e+01
1.745000000000e+02 -2.594270500554e-02 3.699491456891e-04 2.619222781321e+01
1.747500000000e+02 -2.609574176679e-02 3.708654081360e-04 2.623114004517e+01
1.750000000000e+02 -2.624350403273e-02 3.717532454748e-04 2.627088308651e+01
1.752500000000e+02 -2.638491771906e-02 3.726085581875e-04 2.631140984624e+01
1.755000000000e+02 -2.651898418668e-02 3.734276552713e-04 2.635266926131e+01
1.757500000000e+02 -2.664479152650e-02 3.742071367048e-04 2.639460659089e+01
1.760000000000e+02 -2.676152488555e-02 3.749440144835e-04 2.643716304211e+01
1.762500000000e+02 -2.686847585629e-02 3.756355657478e-04 2.648027612078e+01
1.765000000000e+02 -2.696505015997e-02 3.762796009845e-04 2.652387954175e+01
1.767500000000e+02 -2.705077296670e-02 3.768745370753e-04 2.656790356351e+01
1.770000000000e+02 -2.712529290808e-02 3.774193754459e-04 2.661227462636e+01
1.772500000000e+02 -2.718838436107e-02 3.779137286607e-04 2.665691570177e+01
1.775000000000e+02 -2.723994808853e-02 3.783578579780e-04 2.670174628412e+01
1.777500000000e+02 -2.728000977524e-02 3.787526669820e-04 2.674668241873e+01
1.780000000000e+02 -2.730871744670e-02 3.790996893162e-04 2.679163703341e+01
1.782500000000e+02 -2.732633748343e-02 3.794010582038e-04 2.683651967190e+01
1.785000000000e+02 -2.733324924406e-02 3.796594678059e-04 2.688123686209e+01
1.787500000000e+02 -2.732993863093e-02 3.798781215317e-04 2.692569217703e+01
1.790000000000e+02 -2.731699076700e-02 3.800606694714e-04 2.696978638119e+01
1.792500000000e+02 -2.729508180595e-02 3.802111384312e-04 2.701341753378e+01
1.795000000000e+02 -2.726497031965e-02 3.803338574584e-04 2.705648135346e+01
1.797500000000e+02 -2.722748769238e-02 3.804333567889e-04 2.709887110395e+01
1.800000000000e+02 -2.718352866519e-02 3.805143504707e-04 2.714047799331e+01
1.802500000000e+02 -2.713404109440e-02 3.805816109832e-04 2.718119133120e+01
1.805000000000e+02 -2.708001503179e-02 3.806398868303e-04 2.722089875424e+01
1.807500000000e+02 -2.702247136692e-02 3.806938338384e-04 2.725948643228e+01
1.810000000000e+02 -2.696245026110e-02 3.807479548686e-04 2.729683946975e+01
1.812500000000e+02 -2.690099830646e-02 3.808065174525e-04 2.733284197640e+01
1.815000000000e+02 -2.683915578327e-02 3.808734797162e-04 2.736737753388e+01
1.817500000000e+02 -2.677794350568e-02 3.809524521388e-04 2.740032948357e+01
1.820000000000e+02 -2.671834969704e-02 3.810466419608e-04 2.743158143294e+01
1.822500000000e+02 -2.666131583698e-02 3.811587921454e-04 2.746101751972e+01
1.825000000000e+02 -2.660772430497e-02 3.812911504774e-04 2.748852311946e+01
1.827500000000e+02 -2.655838494216e-02 3.814454228821e-04 2.751398522551e+01
1.830000000000e+02 -2.651402412257e-02 3.816227501524e-04 2.753729326185e+01
1.832500000000e+02 -2.647527363347e-02 3.818236894706e-04 2.755833962388e+01
1.835000000000e+02 -2.644266237735e-02 3.820482220480e-04 2.757702060536e+01
1.837500000000e+02 -2.641660835400e-02 3.822957289611e-04 2.759323709983e+01
1.840000000000e+02 -2.639741486783e-02 3.825650208813e-04 2.760689563044e+01
1.842500000000e+02 -2.638526716570e-02 3.828543470893e-04 2.761790918225e+01
1.845000000000e+02 -2.638023268691e-02 3.831614397218e-04 2.762619829256e+01
1.847500000000e+02 -2.638226266443e-02 3.834835530324e-04 2.763169201541e+01
1.850000000000e+02 -2.639119605642e-02 3.838175084166e-04 2.763432890437e+01
1.852500000000e+02 -2.640676625352e-02 3.841597608284e-04 2.763405807388e+01
1.855000000000e+02 -2.642860787916e-02 3.845064458906e-04 2.763084005868e+01
1.857500000000e+02 -2.645626646228e-02 3.848534539256e-04 2.762464775291e+01
1.860000000000e+02 -2.648920764476e-02 3.851964808654e-04 2.761546710212e+01
1.862500000000e+02 -2.652682869879e-02 3.855310971227e-04 2.760329780779e+01
1.865000000000e+02 -2.656846879475e-02 3.858527947376e-04 2.758815374490e+01
1.867500000000e+02 -2.661342097075e-02 3.861570482744e-04 2.757006334387e+01
1.870000000000e+02 -2.666094243252e-02 3.864393674016e-04 2.754906964681e+01
1.872500000000e+02 -2.671026592886e-02 3.866952997763e-04 2.752523030173e+01
1.875000000000e+02 -2.676060908967e-02 3.869204446996e-04 2.749861720809e+01
1.877500000000e+02 -2.681118474922e-02 3.871106757608e-04 2.746931609670e+01
1.880000000000e+02 -2.686120931071e-02 3.872620029473e-04 2.743742576564e+01
1.882500000000e+02 -2.690991156212e-02 3.873706261054e-04 2.740305720516e+01
1.885000000000e+02 -2.695654147474e-02 3.874329872773e-04 2.736633256616e+01
1.887500000000e+02 -2.700037676432e-02 3.874458295783e-04 2.732738383099e+01
1.890000000000e+02 -2.704073018895e-02 3.874061881037e-04 2.728635155103e+01
1.892500000000e+02 -2.707695544469e-02 3.873113495816e-04 2.724338327414e+01
1.895000000000e+02 -2.710845287340e-02 3.871590097569e-04 2.719863203167e+01
1.897500000000e+02 -2.713467445167e-02 3.869472813261e-04 2.715225482484e+01
1.900000000000e+02 -2.715512796619e-02 3.866746859995e-04 2.710441092742e+01
1.902500000000e+02 -2.716938165535e-02 3.863401959565e-04 2.705526039901e+01
1.905000000000e+02 -2.717706734082e-02 3.859432524585e-04 2.700496268585e+01
1.907500000000e+02 -2.717788269238e-02 3.854837890615e-04 2.695367512669e+01
1.910000000000e+02 -2.717159322846e-02 3.849622376061e-04 2.690155178043e+01
1.912500000000e+02 -2.715803345029e-02 3.843795303807e-04 2.684874244990e+01
1.915000000000e+02 -2.713710727804e-02 3.837371019450e-04 2.679539161994e+01
1.917500000000e+02 -2.710878776747e-02 3.830368739754e-04 2.674163783531e+01
1.920000000000e+02 -2.707311573752e-02 3.822812409878e-04 2.668761326923e+01
1.922500000000e+02 -2.703019826445e-02 3.814730559720e-04 2.663344322929e+01
1.925000000000e+02 -2.698020602911e-02 3.806155977748e-04 2.657924611414e+01
1.927500000000e+02 -2.692337016421e-02 3.797124773838e-04 2.652513340917e+01
1.930000000000e+02 -2.685997864368e-02 3.787677279412e-04 2.647120979077e+01
1.932500000000e+02 -2.679037227105e-02 3.777857719326e-04 2.641757354062e+01
1.935000000000e+02 -2.671494006348e-02 3.767712781848e-04 2.636431668096e+01
1.937500000000e+02 -2.663411277829e-02 3.757290880192e-04 2.631152552624e+01
1.940000000000e+02 -2.654835761811e-02 3.746642052508e-04 2.625928106110e+01
1.942500000000e+02 -2.645817250833e-02 3.735817883360e-04 2.620765934284e+01
1.945000000000e+02 -2.636407932452e-02 3.724870836152e-04 2.615673201751e+01
1.947500000000e+02 -2.626661867340e-02 3.713852983907e-04 2.610656646307e+01
1.950000000000e+02 -2.616634242607e-02 3.702814882804e-04 2.605722617571e+01
1.952500000000e+02 -2.606380774858e-02 3.691806137510e-04 2.600877094105e+01
1.955000000000e+02 -2.595957110263e-02 3.680874435162e-04 2.596125689831e+01
1.957500000000e+02 -2.585418281754e-02 3.670064845296e-04 2.591473652572e+01
1.960000000000e+02 -2.574818117277e-02 3.659419151035e-04 2.586925866816e+01
1.962500000000e+02 -2.564208834536e-02 3.648974686492e-04 2.582486816949e+01
1.965000000000e+02 -2.553640562472e-02 3.638766068304e-04 2.578160573860e+01
1.967500000000e+02 -2.543161000582e-02 3.628823407775e-04 2.573950758693e+01
1.970000000000e+02 -2.532815075065e-02 3.619171768510e-04 2.569860517889e+01
1.972500000000e+02 -2.522644785443e-02 3.609831536582e-04 2.565892463520e+01
1.975000000000e+02 -2.512688994674e-02 3.600818256389e-04 2.562048642534e+01
1.977500000000e+02 -2.502983282331e-02 3.592143403171e-04 2.558330501160e+01
1.980000000000e+02 -2.493560023315e-02 3.583813257731e-04 2.554738823205e+01
1.982500000000e+02 -2.484448343396e-02 3.575829819257e-04 2.551273712870e+01
1.985000000000e+02 -2.475674372802e-02 3.568192153951e-04 2.547934535102e+01
1.987500000000e+02 -2.467261345486e-02 3.560896639546e-04 2.544719906577e+01
1.990000000000e+02 -2.459229942770e-02 3.553937274691e-04 2.541627644801e+01
1.992500000000e+02 -2.451598499866e-02 3.547306375402e-04 2.538654765849e+01
1.995000000000e+02 -2.444383342944e-02 3.540995379560e-04 2.535797461524e+01
1.997500000000e+02 -2.437599123051e-02 3.534995625657e-04 2.533051083556e+01
2.000000000000e+02 -2.431259038445e-02 3.529298920867e-04 2.530410159468e+01
2.002500000000e+02 -2.425375148416e-02 3.523898043637e-04 2.527868383130e+01
2.005000000000e+02 -2.419958543023e-02 3.518787274535e-04 2.525418647091e+01
2.007500000000e+02 -2.415019531692e-02 3.513962763730e-04 2.523053052869e+01
2.010000000000e+02 -2.410567700833e-02 3.509422807599e-04 2.520762959032e+01
2.012500000000e+02 -2.406611951786e-02 3.505168239498e-04 2.518539013881e+01
2.015000000000e+02 -2.403160422571e-02 3.501202164175e-04 2.516371220318e+01
2.017500000000e+02 -2.400220317197e-02 3.497529281104e-04 2.514248990486e+01
2.020000000000e+02 -2.397797674708e-02 3.494156686619e-04 2.512161227219e+01
2.022500000000e+02 -2.395896963245e-02 3.491094037636e-04 2.510096401514e+01
2.025000000000e+02 -2.394520755024e-02 3.488351516053e-04 2.508042648462e+01
2.027500000000e+02 -2.393669203163e-02 3.485940314247e-04 2.505987864903e+01
2.030000000000e+02 -2.393339639915e-02 3.483871258132e-04 2.503919816599e+01
2.032500000000e+02 -2.393526021879e-02 3.482153301656e-04 2.501826251312e+01
2.035000000000e+02 -2.394218456989e-02 3.480794643191e-04 2.499695012523e+01
2.037500000000e+02 -2.395402627477e-02 3.479801505779e-04 2.497514161625e+01
2.040000000000e+02 -2.397059439198e-02 3.479177354700e-04 2.495272090062e+01
2.042500000000e+02 -2.399164525506e-02 3.478922243400e-04 2.492957641403e+01
2.045000000000e+02 -2.401687988237e-02 3.479032260868e-04 2.490560221187e+01
2.047500000000e+02 -2.404594259472e-02 3.479499065349e-04 2.488069896818e+01
2.050000000000e+02 -2.407841927262e-02 3.480309469591e-04 2.485477502994e+01
2.052500000000e+02 -2.411383844701e-02 3.481444962517e-04 2.482774723506e+01
2.055000000000e+02 -2.415167360571e-02 3.482881843652e-04 2.479954157409e+01
2.057500000000e+02 -2.419134596298e-02 3.484591382961e-04 2.477009389951e+01
2.060000000000e+02 -2.423223012496e-02 3.486539332973e-04 2.473935030033e+01
2.062500000000e+02 -2.427366088936e-02 3.488686134933e-04 2.470726729406e+01
2.065000000000e+02 -2.431494031207e-02 3.490987320036e-04 2.467381207386e+01
2.067500000000e+02 -2.435534769622e-02 3.493393942120e-04 2.463896237966e+01
2.070000000000e+02 -2.439415036585e-02 3.495853084107e-04 2.460270618852e+01
2.072500000000e+02 -2.443061545829e-02 3.498308620799e-04 2.456504151478e+01
2.075000000000e+02 -2.446402293208e-02 3.500701794390e-04 2.452597582647e+01
2.077500000000e+02 -2.449367908778e-02 3.502971972181e-04 2.448552534009e+01
2.080000000000e+02 -2.451893054705e-02 3.505057575496e-04 2.444371449232e+01
2.082500000000e+02 -2.453917844013e-02 3.506897279987e-04 2.440057504815e+01
2.085000000000e+02 -2.455389217816e-02 3.508431021138e-04 2.435614531235e+01
2.087500000000e+02 -2.456262304264e-02 3.509601003832e-04 2.431046932507e+01
2.090000000000e+02 -2.456501584931e-02 3.510352713776e-04 2.426359590305e+01
2.092500000000e+02 -2.456082136213e-02 3.510636027228e-04 2.421557803104e+01
2.095000000000e+02 -2.454990504710e-02 3.510406191895e-04 2.416647197134e+01
2.097500000000e+02 -2.453225507573e-02 3.509624789849e-04 2.411633660469e+01
2.100000000000e+02 -2.450798779115e-02 3.508260624985e-04 2.406523283820e+01
2.102500000000e+02 -2.447734910115e-02 3.506290441119e-04 2.401322292909e+01
2.105000000000e+02 -2.444071591971e-02 3.503699646348e-04 2.396037022351e+01
2.107500000000e+02 -2.439859174904e-02 3.500482894715e-04 2.390673864607e+01
2.110000000000e+02 -2.435160026862e-02 3.496644448959e-04 2.385239242845e+01
2.112500000000e+02 -2.430047615387e-02 3.492197975063e-04 2.379739591071e+01
2.115000000000e+02 -2.424605098506e-02 3.487166773612e-04 2.374181322443e+01
2.117500000000e+02 -2.418923979171e-02 3.481583941288e-04 2.368570836361e+01
2.120000000000e+02 -2.413102163946e-02 3.475491816697e-04 2.362914494015e+01
2.122500000000e+02 -2.407242017030e-02 3.468941456494e-04 2.357218616985e+01
2.125000000000e+02 -2.401448051601e-02 3.461991830389e-04 2.351489465018e+01
2.127500000000e+02 -2.395824789263e-02 3.454709016484e-04 2.345733250949e+01
2.130000000000e+02 -2.390474174616e-02 3.447164995963e-04 2.339956104684e+01
2.132500000000e+02 -2.385493311288e-02 3.439436507033e-04 2.334164087766e+01
2.135000000000e+02 -2.380971934254e-02 3.431603571754e-04 2.328363155558e+01
2.137500000000e+02 -2.376990241314e-02 3.423748060690e-04 2.322559169304e+01
2.140000000000e+02 -2.373616634254e-02 3.415952011941e-04 2.316757858089e+01
2.142500000000e+02 -2.370905907067e-02 3.408296213728e-04 2.310964831227e+01
2.145000000000e+02 -2.368897557419e-02 3.400858476688e-04 2.305185545223e+01
2.147500000000e+02 -2.367614448356e-02 3.393712078852e-04 2.299425321406e+01
2.150000000000e+02 -2.367061821781e-02 3.386924076572e-04 2.293689325798e+01
2.152500000000e+02 -2.367226679603e-02 3.380553718144e-04 2.287982584321e+01
2.155000000000e+02 -2.368077556192e-02 3.374651552128e-04 2.282310004427e+01
2.157500000000e+02 -2.369564819488e-02 3.369259548468e-04 2.276676378826e+01
2.160000000000e+02 -2.371621216831e-02 3.364408884403e-04 2.271086436953e+01
2.162500000000e+02 -2.374163009865e-02 3.360119288621e-04 2.265544862491e+01
2.165000000000e+02 -2.377091338198e-02 3.356399086546e-04 2.260056359389e+01
2.167500000000e+02 -2.380294135194e-02 3.353244530244e-04 2.254625682267e+01
2.170000000000e+02 -2.383648162447e-02 3.350640794875e-04 2.249257711071e+01
2.172500000000e+02 -2.387021518327e-02 3.348562562615e-04 2.243957486311e+01
2.175000000000e+02 -2.390276210663e-02 3.346974628716e-04 2.238730282808e+01
2.177500000000e+02 -2.393271126417e-02 3.345831865082e-04 2.233581638792e+01
2.180000000000e+02 -2.395864861289e-02 3.345081920925e-04 2.228517417612e+01
2.182500000000e+02 -2.397918815920e-02 3.344667011712e-04 2.223543818300e+01
2.185000000000e+02 -2.399300145203e-02 3.344523537078e-04 2.218667414123e+01
2.187500000000e+02 -2.399884759100e-02 3.344584278236e-04 2.213895134696e+01
2.190000000000e+02 -2.399560111221e-02 3.344780260636e-04 2.209234269302e+01
2.192500000000e+02 -2.398227868822e-02 3.345043305318e-04 2.204692426700e+01
2.195000000000e+02 -2.395806327228e-02 3.345305768024e-04 2.200277476192e+01
2.197500000000e+02 -2.392232520545e-02 3.345502194613e-04 2.195997493379e+01
2.200000000000e+02 -2.387464039397e-02 3.345572402849e-04 2.191860666157e+01
2.202500000000e+02 -2.381480460725e-02 3.345462291566e-04 2.187875185175e+01
2.205000000000e+02 -2.374284417520e-02 3.345124800438e-04 2.184049145133e+01
2.207500000000e+02 -2.365902239749e-02 3.344520834717e-04 2.180390413294e+01
2.210000000000e+02 -2.356384130910e-02 3.343619978411e-04 2.176906492228e+01
2.212500000000e+02 -2.345804049664e-02 3.342401024776e-04 2.173604406914e+01
2.215000000000e+02 -2.334259011788e-02 3.340852251178e-04 2.170490555472e+01
2.217500000000e+02 -2.321868157188e-02 3.338971516474e-04 2.167570605265e+01
2.220000000000e+02 -2.308771278726e-02 3.336766128113e-04 2.164849371779e+01
2.222500000000e+02 -2.295127055443e-02 3.334252567690e-04 2.162330726875e+01
2.225000000000e+02 -2.281110830566e-02 3.331456023345e-04 2.160017509043e+01
2.227500000000e+02 -2.266912223818e-02 3.328409859715e-04 2.157911480459e+01
2.230000000000e+02 -2.252732325783e-02 3.325154923217e-04 2.156013279271e+01
2.232500000000e+02 -2.238780745383e-02 3.321738812042e-04 2.154322411001e+01
2.235000000000e+02 -2.225272428133e-02 3.318215043150e-04 2.152837244524e+01
2.237500000000e+02 -2.212424462324e-02 3.314642231720e-04 2.151555061119e+01
2.240000000000e+02 -2.200452713876e-02 3.311083196768e-04 2.150472093252e+01
2.242500000000e+02 -2.189568485376e-02 3.307604040599e-04 2.149583600611e+01
2.245000000000e+02 -2.179975166388e-02 3.304273218114e-04 2.148883940604e+01
2.247500000000e+02 -2.171865018194e-02 3.301160607938e-04 2.148366686960e+01
2.250000000000e+02 -2.165415990571e-02 3.298336533117e-04 2.148024721980e+01
2.252500000000e+02 -2.160788700128e-02 3.295870618241e-04 2.147850352494e+01
2.255000000000e+02 -2.158123618244e-02 3.293830919038e-04 2.147835428734e+01
2.257500000000e+02 -2.157538435685e-02 3.292283395974e-04 2.147971441824e+01
2.260000000000e+02 -2.159125776950e-02 3.291290247391e-04 2.148249659874e+01
2.262500000000e+02 -2.162951103475e-02 3.290908837773e-04 2.148661217450e+01
2.265000000000e+02 -2.169051047649e-02 3.291190955684e-04 2.149197217525e+01
2.267500000000e+02 -2.177432066835e-02 3.292181022560e-04 2.149848826718e+01
2.270000000000e+02 -2.188069560665e-02 3.293915068027e-04 2.150607336226e+01
2.272500000000e+02 -2.200907379203e-02 3.296421554529e-04 2.151464261092e+01
2.275000000000e+02 -2.215857794224e-02 3.299718871649e-04 2.152411387889e+01
2.277500000000e+02 -2.232802016788e-02 3.303814476940e-04 2.153440810906e+01
2.280000000000e+02 -2.251591067456e-02 3.308704879640e-04 2.154545013148e+01
2.282500000000e+02 -2.272047268931e-02 3.314373588804e-04 2.155716861826e+01
2.285000000000e+02 -2.293966093026e-02 3.320791079468e-04 2.156949683358e+01
2.287500000000e+02 -2.317118547547e-02 3.327916145531e-04 2.158237248445e+01
2.290000000000e+02 -2.341253889248e-02 3.335695400425e-04 2.159573841875e+01
2.292500000000e+02 -2.366102803412e-02 3.344062789538e-04 2.160954241769e+01
2.295000000000e+02 -2.391380821197e-02 3.352939505678e-04 2.162373788767e+01
2.297500000000e+02 -2.416792097751e-02 3.362235382312e-04 2.163828364041e+01
2.300000000000e+02 -2.442033326602e-02 3.371850278649e-04 2.165314459408e+01
2.302500000000e+02 -2.466797867673e-02 3.381674907167e-04 2.166829155402e+01
2.305000000000e+02 -2.490779936568e-02 3.391592408750e-04 2.168370191741e+01
2.307500000000e+02 -2.513678795578e-02 3.401479743465e-04 2.169935943192e+01
2.310000000000e+02 -2.535202965027e-02 3.411209576305e-04 2.171525487612e+01
2.312500000000e+02 -2.555074242894e-02 3.420652384067e-04 2.173138580442e+01
2.315000000000e+02 -2.573031587663e-02 3.429678575218e-04 2.174775683003e+01
2.317500000000e+02 -2.588834865882e-02 3.438160617364e-04 2.176437985135e+01
2.320000000000e+02 -2.602268113065e-02 3.445975109322e-04 2.178127356564e+01
2.322500000000e+02 -2.613142746714e-02 3.453005018932e-04 2.179846379634e+01
2.325000000000e+02 -2.621300085788e-02 3.459141611304e-04 2.181598271653e+01
2.327500000000e+02 -2.626613828917e-02 3.464286478406e-04 2.183386886914e+01
2.330000000000e+02 -2.628991828927e-02 3.468353524165e-04 2.185216642100e+01
2.332500000000e+02 -2.628377431038e-02 3.471270446768e-04 2.187092429734e+01
2.335000000000e+02 -2.624750604299e-02 3.472980185868e-04 2.189019576500e+01
2.337500000000e+02 -2.618128165886e-02 3.473441654545e-04 2.191003699605e+01
2.340000000000e+02 -2.608563953465e-02 3.472631177684e-04 2.193050641179e+01
2.342500000000e+02 -2.596148200075e-02 3.470543582981e-04 2.195166333736e+01
2.345000000000e+02 -2.581006382481e-02 3.467190330693e-04 2.197356658271e+01
2.347500000000e+02 -2.563297898714e-02 3.462602994394e-04 2.199627356880e+01
2.350000000000e+02 -2.543213815505e-02 3.456830087657e-04 2.201983857963e+01
2.352500000000e+02 -2.520974673273e-02 3.449936275036e-04 2.204431189825e+01
2.355000000000e+02 -2.496827555583e-02 3.442002451122e-04 2.206973843298e+01
2.357500000000e+02 -2.471042697584e-02 3.433125043191e-04 2.209615642580e+01
2.360000000000e+02 -2.443910214610e-02 3.423412471554e-04 2.212359683923e+01
2.362500000000e+02 -2.415736207461e-02 3.412985381318e-04 2.215208234588e+01
2.365000000000e+02 -2.386838636053e-02 3.401973089169e-04 2.218162652533e+01
2.367500000000e+02 -2.357543268978e-02 3.390512194293e-04 2.221223377967e+01
2.370000000000e+02 -2.328179305478e-02 3.378745468299e-04 2.224389892458e+01
2.372500000000e+02 -2.299075048442e-02 3.366818959058e-04 2.227660701214e+01
2.375000000000e+02 -2.270553830793e-02 3.354880663287e-04 2.231033388575e+01
2.377500000000e+02 -2.242929800214e-02 3.343076864995e-04 2.234504635941e+01
2.380000000000e+02 -2.216504053902e-02 3.331550517541e-04 2.238070292374e+01
2.382500000000e+02 -2.191560869542e-02 3.320440314457e-04 2.241725424517e+01
2.385000000000e+02 -2.168364409236e-02 3.309878892195e-04 2.245464444200e+01
2.387500000000e+02 -2.147155594245e-02 3.299990971144e-04 2.249281179485e+01
2.390000000000e+02 -2.128149414656e-02 3.290891770143e-04 2.253168993473e+01
2.392500000000e+02 -2.111532649706e-02 3.282686229579e-04 2.257120862666e+01
2.395000000000e+02 -2.097462025869e-02 3.275467976081e-04 2.261129524311e+01
2.397500000000e+02 -2.086062747231e-02 3.269318364423e-04 2.265187548876e+01
2.400000000000e+02 -2.077427468076e-02 3.264305715860e-04 2.269287442166e+01
2.402500000000e+02 -2.071615725653e-02 3.260484731783e-04 2.273421734754e+01
2.405000000000e+02 -2.068653749995e-02 3.257896012453e-04 2.277583026269e+01
2.407500000000e+02 -2.068534702110e-02 3.256565691304e-04 2.281764085864e+01
2.410000000000e+02 -2.071219275615e-02 3.256505053613e-04 2.285957870408e+01
2.412500000000e+02 -2.076636683913e-02 3.257710975967e-04 2.290157561508e+01
2.415000000000e+02 -2.084685962403e-02 3.260165203017e-04 2.294356593076e+01
2.417500000000e+02 -2.095237680407e-02 3.263835159338e-04 2.298548626763e+01
2.420000000000e+02 -2.108135765068e-02 3.268673847033e-04 2.302727596418e+01
2.422500000000e+02 -2.123199770229e-02 3.274620705063e-04 2.306887674223e+01
2.425000000000e+02 -2.140227377365e-02 3.281601463751e-04 2.311023232762e+01
2.427500000000e+02 -2.158996963068e-02 3.289529118961e-04 2.315128874541e+01
2.430000000000e+02 -2.179270507747e-02 3.298305496963e-04 2.319199391611e+01
2.432500000000e+02 -2.200796695026e-02 3.307822199348e-04 2.323229729556e+01
2.435000000000e+02 -2.223313944528e-02 3.317961831420e-04 2.327215033796e+01
2.437500000000e+02 -2.246553817387e-02 3.328599529954e-04 2.331150586268e+01
2.440000000000e+02 -2.270244233824e-02 3.339604578866e-04 2.335031877814e+01
2.442500000000e+02 -2.294112954043e-02 3.350842192924e-04 2.338854563134e+01
2.445000000000e+02 -2.317890827484e-02 3.362175502423e-04 2.342614553534e+01
2.447500000000e+02 -2.341315197371e-02 3.373467380780e-04 2.346307992548e+01
2.450000000000e+02 -2.364132993880e-02 3.384582445616e-04 2.349931366677e+01
2.452500000000e+02 -2.386103912047e-02 3.395389043183e-04 2.353481498823e+01
2.455000000000e+02 -2.407003207178e-02 3.405761211514e-04 2.356955670510e+01
2.457500000000e+02 -2.426624411692e-02 3.415580516088e-04 2.360351623825e+01
2.460000000000e+02 -2.444781672519e-02 3.424737834667e-04 2.363667685441e+01
2.462500000000e+02 -2.461311857784e-02 3.433134900073e-04 2.366902773625e+01
2.465000000000e+02 -2.476076272278e-02 3.440685427030e-04 2.370056473919e+01
2.467500000000e+02 -2.488962019784e-02 3.447316928856e-04 2.373129105009e+01
2.470000000000e+02 -2.499882989438e-02 3.452971802599e-04 2.376121698254e+01
2.472500000000e+02 -2.508780457045e-02 3.457607393072e-04 2.379036073394e+01
2.475000000000e+02 -2.515623275272e-02 3.461196581209e-04 2.381874780073e+01
2.477500000000e+02 -2.520407749523e-02 3.463728203825e-04 2.384641130727e+01
2.480000000000e+02 -2.523157115454e-02 3.465206911186e-04 2.387339142955e+01
2.482500000000e+02 -2.523920553682e-02 3.465653181090e-04 2.389973466281e+01
2.485000000000e+02 -2.522772074276e-02 3.465102668635e-04 2.392549358943e+01
2.487500000000e+02 -2.519808849752e-02 3.463605329898e-04 2.395072549117e+01
2.490000000000e+02 -2.515149433124e-02 3.461224767669e-04 2.397549189774e+01
2.492500000000e+02 -2.508931507353e-02 3.458036881409e-04 2.399985700574e+01
2.495000000000e+02 -2.501309633166e-02 3.454127875142e-04 2.402388697781e+01
2.497500000000e+02 -2.492452709043e-02 3.449595600913e-04 2.404764859082e+01
2.500000000000e+02 -2.482541208989e-02 3.444546165758e-04 2.407120796224e+01
2.502500000000e+02 -2.471764534482e-02 3.439091589257e-04 2.409462978192e+01
2.505000000000e+02 -2.460318095340e-02 3.433348520503e-04 2.411797616998e+01
2.507500000000e+02 -2.448400421266e-02 3.427436960628e-04 2.414130569799e+01
2.510000000000e+02 -2.436210438397e-02 3.421478732324e-04 2.416467297863e+01
2.512500000000e+02 -2.423944689156e-02 3.415595653004e-04 2.418812800055e+01
2.515000000000e+02 -2.411794602971e-02 3.409905827204e-04 2.421171574242e+01
2.517500000000e+02 -2.399944128415e-02 3.404524193363e-04 2.423547627993e+01
2.520000000000e+02 -2.388567373972e-02 3.399560598611e-04 2.425944477499e+01
2.522500000000e+02 -2.377826438364e-02 3.395118014374e-04 2.428365172121e+01
2.525000000000e+02 -2.367869667368e-02 3.391291362851e-04 2.430812358756e+01
2.527500000000e+02 -2.358829974832e-02 3.388166233228e-04 2.433288338974e+01
2.530000000000e+02 -2.350823501125e-02 3.385817777981e-04 2.435795140630e+01
2.532500000000e+02 -2.343948653211e-02 3.384310654172e-04 2.438334618783e+01
2.535000000000e+02 -2.338285355071e-02 3.383698065699e-04 2.440908540409e+01
2.537500000000e+02 -2.333894651933e-02 3.384021164853e-04 2.443518682246e+01
2.540000000000e+02 -2.330818640151e-02 3.385309064715e-04 2.446166925001e+01
2.542500000000e+02 -2.329080664508e-02 3.387578916055e-04 2.448855338565e+01
2.545000000000e+02 -2.328685863398e-02 3.390836145132e-04 2.451586265412e+01
2.547500000000e+02 -2.329621931710e-02 3.395074404459e-04 2.454362384266e+01
2.550000000000e+02 -2.331860152045e-02 3.400276653953e-04 2.457186763068e+01
2.552500000000e+02 -2.335356629984e-02 3.406416743085e-04 2.460062895180e+01
2.555000000000e+02 -2.340053742295e-02 3.413458776421e-04 2.462994718126e+01
2.557500000000e+02 -2.345881710743e-02 3.421358173633e-04 2.465986613583e+01
2.560000000000e+02 -2.352760323422e-02 3.430062790715e-04 2.469043390524e+01
2.562500000000e+02 -2.360600727197e-02 3.439513830749e-04 2.472170249454e+01
2.565000000000e+02 -2.369307270294e-02 3.449647440464e-04 2.475372736246e+01
2.567500000000e+02 -2.378779325618e-02 3.460395329856e-04 2.478656671510e+01
2.570000000000e+02 -2.388913118818e-02 3.471685899343e-04 2.482028077239e+01
2.572500000000e+02 -2.399603523255e-02 3.483445177533e-04 2.485493086754e+01
2.575000000000e+02 -2.410745789667e-02 3.495598078410e-04 2.489057856804e+01
2.577500000000e+02 -2.422237091416e-02 3.508069420220e-04 2.492728455601e+01
2.580000000000e+02 -2.433977970564e-02 3.520784855560e-04 2.496510762517e+01
2.582500000000e+02 -2.445873703418e-02 3.533671749220e-04 2.500410370163e+01
2.585000000000e+02 -2.457835311070e-02 3.546660305293e-04 2.504432460741e+01
2.587500000000e+02 -2.469780578588e-02 3.559684182977e-04 2.508581723934e+01
2.590000000000e+02 -2.481634668316e-02 3.572679547472e-04 2.512862232700e+01
2.592500000000e+02 -2.493330738597e-02 3.585587336564e-04 2.517277373858e+01
2.595000000000e+02 -2.504810128009e-02 3.598353250636e-04 2.521829730088e+01
2.597500000000e+02 -2.516022606551e-02 3.610928014099e-04 2.526521027135e+01
2.600000000000e+02 -2.526926104362e-02 3.623267328251e-04 2.531352024240e+01
2.602500000000e+02 -2.537486501587e-02 3.635331780703e-04 2.536322482281e+01
2.605000000000e+02 -2.547677094494e-02 3.647086565819e-04 2.541431063897e+01
2.607500000000e+02 -2.557478092683e-02 3.658500832796e-04 2.546675324725e+01
2.610000000000e+02 -2.566875692301e-02 3.669549610122e-04 2.552051626339e+01
2.612500000000e+02 -2.575861247402e-02 3.680212326607e-04 2.557555152599e+01
2.615000000000e+02 -2.584430295347e-02 3.690470383142e-04 2.563179837170e+01
2.617500000000e+02 -2.592581635167e-02 3.700308310093e-04 2.568918409007e+01
2.620000000000e+02 -2.600316213169e-02 3.709713729694e-04 2.574762336633e+01
2.622500000000e+02 -2.607636146537e-02 3.718676831196e-04 2.580701903470e+01
2.625000000000e+02 -2.614543764430e-02 3.727189812076e-04 2.586726174860e+01
2.627500000000e+02 -2.621040722661e-02 3.735246679458e-04 2.592823102925e+01
2.630000000000e+02 -2.627127324643e-02 3.742842823528e-04 2.598979518606e+01
2.632500000000e+02 -2.632801915389e-02 3.749974796529e-04 2.605181267332e+01
2.635000000000e+02 -2.638060551144e-02 3.756640541392e-04 2.611413228031e+01
2.637500000000e+02 -2.642896719731e-02 3.762839331050e-04 2.617659476791e+01
2.640000000000e+02 -2.647301452199e-02 3.768571802979e-04 2.623903341248e+01
2.642500000000e+02 -2.651263501355e-02 3.773840140150e-04 2.630127548897e+01
2.645000000000e+02 -2.654769698243e-02 3.778648298782e-04 2.636314385850e+01
2.647500000000e+02 -2.657805559318e-02 3.783002236077e-04 2.642445786796e+01
2.650000000000e+02 -2.660355893696e-02 3.786910215441e-04 2.648503549864e+01
2.652500000000e+02 -2.662405633154e-02 3.790383059387e-04 2.654469443597e+01
2.655000000000e+02 -2.663940657190e-02 3.793434422496e-04 2.660325396176e+01
2.657500000000e+02 -2.664948668005e-02 3.796081032178e-04 2.666053681819e+01
2.660000000000e+02 -2.665420153396e-02 3.798342833839e-04 2.671637048392e+01
2.662500000000e+02 -2.665349296910e-02 3.800242840662e-04 2.677058905530e+01
2.665000000000e+02 -2.664734871324e-02 3.801806788251e-04 2.682303504124e+01
2.667500000000e+02 -2.663581041910e-02 3.803065696218e-04 2.687356055245e+01
2.670000000000e+02 -2.661898103322e-02 3.804053179482e-04 2.692202895841e+01
2.672500000000e+02 -2.659703212934e-02 3.804805694410e-04 2.696831637264e+01
2.675000000000e+02 -2.657020904771e-02 3.805362788066e-04 2.701231252942e+01
2.677500000000e+02 -2.653883537466e-02 3.805765565100e-04 2.705392196971e+01
2.680000000000e+02 -2.650331660747e-02 3.806056286835e-04 2.709306500030e+01
2.682500000000e+02 -2.646413973062e-02 3.806278969481e-04 2.712967801694e+01
2.685000000000e+02 -2.642187271852e-02 3.806478306042e-04 2.716371407794e+01
2.687500000000e+02 -2.637716129691e-02 3.806698780428e-04 2.719514295093e+01
2.690000000000e+02 -2.633072512536e-02 3.806983946753e-04 2.722395115978e+01
2.692500000000e+02 -2.628335008949e-02 3.807375521486e-04 2.725014140144e+01
2.695000000000e+02 -2.623588080143e-02 3.807912470721e-04 2.727373212476e+01
2.697500000000e+02 -2.618921000581e-02 3.808630782241e-04 2.729475664947e+01
2.700000000000e+02 -2.614426769845e-02 3.809562295899e-04 2.731326230761e+01
2.702500000000e+02 -2.610200650536e-02 3.810733886713e-04 2.732930907427e+01
2.705000000000e+02 -2.606338832694e-02 3.812166995252e-04 2.734296839784e+01
2.707500000000e+02 -2.602936843648e-02 3.813877124710e-04 2.735432172513e+01
2.710000000000e+02 -2.600088059505e-02 3.815873556651e-04 2.736345915477e+01
2.712500000000e+02 -2.597881949010e-02 3.818158939793e-04 2.737047773243e+01
2.715000000000e+02 -2.596402532533e-02 3.820729281973e-04 2.737548007450e+01
2.717500000000e+02 -2.595726781865e-02 3.823573970669e-04 2.737857282032e+01
2.720000000000e+02 -2.595923214211e-02 3.826676397685e-04 2.737986536176e+01
2.722500000000e+02 -2.597050403490e-02 3.830013983544e-04 2.737946830078e+01
2.725000000000e+02 -2.599155827466e-02 3.833558611768e-04 2.737749232016e+01
2.727500000000e+02 -2.602274939954e-02 3.837277483093e-04 2.737404718424e+01
2.730000000000e+02 -2.606430153399e-02 3.841133806211e-04 2.736924052523e+01
2.732500000000e+02 -2.611630305409e-02 3.845087779654e-04 2.736317707511e+01
2.735000000000e+02 -2.617870267797e-02 3.849097151415e-04 2.735595805743e+01
2.737500000000e+02 -2.625130548958e-02 3.853118255017e-04 2.734768026792e+01
2.740000000000e+02 -2.633377479482e-02 3.857106945102e-04 2.733843589746e+01
2.742500000000e+02 -2.642563117624e-02 3.861019494949e-04 2.732831176108e+01
2.745000000000e+02 -2.652625679623e-02 3.864813291352e-04 2.731738933196e+01
2.747500000000e+02 -2.663489898018e-02 3.868447475002e-04 2.730574409534e+01
2.750000000000e+02 -2.675067660960e-02 3.871883443947e-04 2.729344575258e+01
2.752500000000e+02 -2.687258700712e-02 3.875085187397e-04 2.728055764942e+01
2.755000000000e+02 -2.699951387813e-02 3.878019851519e-04 2.726713709263e+01
2.757500000000e+02 -2.713023578442e-02 3.880657798859e-04 2.725323482739e+01
2.760000000000e+02 -2.726343542580e-02 3.882972658572e-04 2.723889543379e+01
2.762500000000e+02 -2.739771032648e-02 3.884941227164e-04 2.722415682565e+01
2.765000000000e+02 -2.753158314502e-02 3.886543294882e-04 2.720905072672e+01
2.767500000000e+02 -2.766351469090e-02 3.887761034416e-04 2.719360218532e+01
2.770000000000e+02 -2.779191533258e-02 3.888579532653e-04 2.717783012343e+01
2.772500000000e+02 -2.791516044435e-02 3.888986151613e-04 2.716174689770e+01
2.775000000000e+02 -2.803160299674e-02 3.888969550266e-04 2.714535892401e+01
2.777500000000e+02 -2.813959154635e-02 3.888519625411e-04 2.712866630334e+01
2.780000000000e+02 -2.823748499569e-02 3.887627249024e-04 2.711166353996e+01
2.782500000000e+02 -2.832367377833e-02 3.886284048923e-04 2.709433925079e+01
2.785000000000e+02 -2.839659646470e-02 3.884482086687e-04 2.707667698565e+01
2.787500000000e+02 -2.845476365380e-02 3.882213820221e-04 2.705865502871e+01
2.790000000000e+02 -2.849677578052e-02 3.879471976990e-04 2.704024731854e+01
2.792500000000e+02 -2.852134770444e-02 3.876249695110e-04 2.702142340753e+01
2.795000000000e+02 -2.852732919375e-02 3.872540905210e-04 2.700214913200e+01
2.797500000000e+02 -2.851372466180e-02 3.868340171016e-04 2.698238730870e+01
2.800000000000e+02 -2.847971744048e-02 3.863643192820e-04 2.696209780043e+01
2.802500000000e+02 -2.842468436071e-02 3.858446732432e-04 2.694123859278e+01
2.805000000000e+02 -2.834821709399e-02 3.852749182202e-04 2.691976588817e+01
2.807500000000e+02 -2.825013640086e-02 3.846550808109e-04 2.689763486724e+01
2.810000000000e+02 -2.813050318087e-02 3.839854096167e-04 2.687480043298e+01
2.812500000000e+02 -2.798963111937e-02 3.832663887639e-04 2.685121736836e+01
2.815000000000e+02 -2.782809066757e-02 3.824987520306e-04 2.682684105235e+01
2.817500000000e+02 -2.764670978346e-02 3.816834919338e-04 2.680162813386e+01
2.820000000000e+02 -2.744657395782e-02 3.808218723772e-04 2.677553662974e+01
2.822500000000e+02 -2.722901781200e-02 3.799154267101e-04 2.674852653760e+01
2.825000000000e+02 -2.699561287995e-02 3.789659524716e-04 2.672056040880e+01
2.827500000000e+02 -2.674815406627e-02 3.779755095483e-04 2.669160333945e+01
2.830000000000e+02 -2.648863885427e-02 3.769464096787e-04 2.666162347442e+01
2.832500000000e+02 -2.621924342156e-02 3.758812048945e-04 2.663059245233e+01
2.835000000000e+02 -2.594229758023e-02 3.747826821585e-04 2.659848531062e+01
2.837500000000e+02 -2.566025465733e-02 3.736538512608e-04 2.656528092252e+01
2.840000000000e+02 -2.537566057995e-02 3.724979104804e-04 2.653096207652e+01
2.842500000000e+02 -2.509112137012e-02 3.713182728198e-04 2.649551586674e+01
2.845000000000e+02 -2.480927027885e-02 3.701186687675e-04 2.645893349832e+01
2.847500000000e+02 -2.453273432709e-02 3.689029415608e-04 2.642121064126e+01
2.850000000000e+02 -2.426410110533e-02 3.676752107376e-04 2.638234743566e+01
2.852500000000e+02 -2.400588787226e-02 3.664396875036e-04 2.634234883700e+01
2.855000000000e+02 -2.376050912400e-02 3.652007223701e-04 2.630122435132e+01
2.857500000000e+02 -2.353024945528e-02 3.639628965267e-04 2.625898835515e+01
2.860000000000e+02 -2.331723708518e-02 3.627310135123e-04 2.621566010901e+01
2.862500000000e+02 -2.312341959989e-02 3.615100572074e-04 2.617126373940e+01
2.865000000000e+02 -2.295054511520e-02 3.603051189312e-04 2.612582853287e+01
2.867500000000e+02 -2.280014091859e-02 3.591214328438e-04 2.607938854773e+01
2.870000000000e+02 -2.267349945254e-02 3.579642994177e-04 2.603198284049e+01
2.872500000000e+02 -2.257166445493e-02 3.568390576907e-04 2.598365527088e+01
2.875000000000e+02 -2.249542395947e-02 3.557510597904e-04 2.593445466173e+01
2.877500000000e+02 -2.244529899384e-02 3.547056113212e-04 2.588443421925e+01
2.880000000000e+02 -2.242154171396e-02 3.537079624251e-04 2.583365153172e+01
2.882500000000e+02 -2.242413651051e-02 3.527632251958e-04 2.578216850059e+01
2.885000000000e+02 -2.245279530545e-02 3.518761379333e-04 2.573005051327e+01
2.887500000000e+02 -2.250696839669e-02 3.510512315760e-04 2.567736661361e+01
2.890000000000e+02 -2.258584464311e-02 3.502927008542e-04 2.562418847643e+01
2.892500000000e+02 -2.268836725891e-02 3.496043377534e-04 2.557059045510e+01
2.895000000000e+02 -2.281323883678e-02 3.489894265123e-04 2.551664852322e+01
2.897500000000e+02 -2.295893757995e-02 3.484506818952e-04 2.546243987927e+01
2.900000000000e+02 -2.312373470443e-02 3.479901857492e-04 2.540804247443e+01
2.902500000000e+02 -2.330570577817e-02 3.476092871821e-04 2.535353389113e+01
2.905000000000e+02 -2.350275554140e-02 3.473085639450e-04 2.529899113826e+01
2.907500000000e+02 -2.371263220579e-02 3.470877229416e-04 2.524448947742e+01
2.910000000000e+02 -2.393295322415e-02 3.469455693457e-04 2.519010217991e+01
2.912500000000e+02 -2.416122243541e-02 3.468799305214e-04 2.513589943324e+01
2.915000000000e+02 -2.439485646829e-02 3.468876293519e-04 2.508194805231e+01
2.917500000000e+02 -2.463120624532e-02 3.469644434824e-04 2.502831073160e+01
2.920000000000e+02 -2.486758108473e-02 3.471051202128e-04 2.497504540411e+01
2.922500000000e+02 -2.510127461816e-02 3.473033823324e-04 2.492220503739e+01
2.925000000000e+02 -2.532958848324e-02 3.475519039895e-04 2.486983697850e+01
2.927500000000e+02 -2.554985804966e-02 3.478423772679e-04 2.481798277323e+01
2.930000000000e+02 -2.575947649137e-02 3.481655796716e-04 2.476667797137e+01
2.932500000000e+02 -2.595592147741e-02 3.485114562379e-04 2.471595184894e+01
2.935000000000e+02 -2.613677811889e-02 3.488692302774e-04 2.466582750071e+01
2.937500000000e+02 -2.629976635346e-02 3.492275324174e-04 2.461632175551e+01
2.940000000000e+02 -2.644276162014e-02 3.495745390761e-04 2.456744539320e+01
2.942500000000e+02 -2.656382173073e-02 3.498981464962e-04 2.451920328037e+01
2.945000000000e+02 -2.666120806297e-02 3.501861482188e-04 2.447159469813e+01
2.947500000000e+02 -2.673340421581e-02 3.504264175417e-04 2.442461366179e+01
2.950000000000e+02 -2.677914143372e-02 3.506071304953e-04 2.437824937179e+01
2.952500000000e+02 -2.679741023729e-02 3.507169482117e-04 2.433248663011e+01
2.955000000000e+02 -2.678748256056e-02 3.507452504188e-04 2.428730641834e+01
2.957500000000e+02 -2.674892307786e-02 3.506823304546e-04 2.424268644138e+01
2.960000000000e+02 -2.668159679020e-02 3.505195798521e-04 2.419860163069e+01
2.962500000000e+02 -2.658568319663e-02 3.502497006770e-04 2.415502486297e+01
2.965000000000e+02 -2.646167751238e-02 3.498668593256e-04 2.411192751970e+01
2.967500000000e+02 -2.631038819781e-02 3.493668013748e-04 2.406927998756e+01
2.970000000000e+02 -2.613294019655e-02 3.487470201769e-04 2.402705241659e+01
2.972500000000e+02 -2.593076410788e-02 3.480068908488e-04 2.398521521163e+01
2.975000000000e+02 -2.570558176944e-02 3.471476363489e-04 2.394373943802e+01
2.977500000000e+02 -2.545939618844e-02 3.461724320998e-04 2.390259754077e+01
2.980000000000e+02 -2.519446844470e-02 3.450863708266e-04 2.386176368957e+01
2.982500000000e+02 -2.491329144464e-02 3.438964251820e-04 2.382121403523e+01
2.985000000000e+02 -2.461856701608e-02 3.426113108421e-04 2.378092732565e+01
2.987500000000e+02 -2.431317123778e-02 3.412414506103e-04 2.374088502350e+01
2.990000000000e+02 -2.400012170946e-02 3.397987473282e-04 2.370107164640e+01
2.992500000000e+02 -2.368253907251e-02 3.382965525286e-04 2.366147475636e+01
2.995000000000e+02 -2.336361142575e-02 3.367495377424e-04 2.362208540827e+01
2.997500000000e+02 -2.304655275690e-02 3.351732641292e-04 2.358289804876e+01
3.000000000000e+02 -2.273456363534e-02 3.335840189132e-04 2.354391069054e+01
3.002500000000e+02 -2.243079084369e-02 3.319986033041e-04 2.350512471557e+01
3.005000000000e+02 -2.213828917397e-02 3.304341614021e-04 2.346654520257e+01
3.007500000000e+02 -2.185998323251e-02 3.289076408042e-04 2.342818068219e+01
3.010000000000e+02 -2.159863232068e-02 3.274357729101e-04 2.339004314365e+01
3.012500000000e+02 -2.135679688854e-02 3.260348444152e-04 2.335214801423e+01
3.015000000000e+02 -2.113681062726e-02 3.247204098472e-04 2.331451385745e+01
3.017500000000e+02 -2.094075230451e-02 3.235070761338e-04 2.327716258976e+01
3.020000000000e+02 -2.077042525688e-02 3.224083142517e-04 2.324011913563e+01
3.022500000000e+02 -2.062733878961e-02 3.214362645488e-04 2.320341139594e+01
3.025000000000e+02 -2.051269768423e-02 3.206016115035e-04 2.316706983849e+01
3.027500000000e+02 -2.042738994671e-02 3.199134359397e-04 2.313112765734e+01
3.030000000000e+02 -2.037198406382e-02 3.193791294575e-04 2.309562036788e+01
3.032500000000e+02 -2.034673221355e-02 3.190043061182e-04 2.306058537109e+01
3.035000000000e+02 -2.035156807909e-02 3.187927198403e-04 2.302606208276e+01
3.037500000000e+02 -2.038612200982e-02 3.187463017202e-04 2.299209111324e+01
3.040000000000e+02 -2.044972484391e-02 3.188651377285e-04 2.295871440842e+01
3.042500000000e+02 -2.054142982400e-02 3.191475172741e-04 2.292597433871e+01
3.045000000000e+02 -2.066002254388e-02 3.195899430987e-04 2.289391372743e+01
3.047500000000e+02 -2.080404277758e-02 3.201872323299e-04 2.286257520589e+01
3.050000000000e+02 -2.097180785125e-02 3.209326123744e-04 2.283200052998e+01
3.052500000000e+02 -2.116142776929e-02 3.218178003244e-04 2.280223057501e+01
3.055000000000e+02 -2.137083553668e-02 3.228331498123e-04 2.277330429702e+01
3.057500000000e+02 -2.159780313634e-02 3.239677450393e-04 2.274525880169e+01
3.060000000000e+02 -2.183997220168e-02 3.252095700881e-04 2.271812831835e+01
3.062500000000e+02 -2.209487135941e-02 3.265456294935e-04 2.269194433339e+01
3.065000000000e+02 -2.235994633694e-02 3.279621322013e-04 2.266673459472e+01
3.067500000000e+02 -2.263257833346e-02 3.294446267444e-04 2.264252334766e+01
3.070000000000e+02 -2.291011275989e-02 3.309781822278e-04 2.261933042578e+01
3.072500000000e+02 -2.318987868759e-02 3.325475357918e-04 2.259717161239e+01
3.075000000000e+02 -2.346921601165e-02 3.341372665827e-04 2.257605782984e+01
3.077500000000e+02 -2.374549614747e-02 3.357319234500e-04 2.255599565527e+01
3.080000000000e+02 -2.401614730897e-02 3.373162050684e-04 2.253698663214e+01
3.082500000000e+02 -2.427867622946e-02 3.388752163570e-04 2.251902793020e+01
3.085000000000e+02 -2.453069127867e-02 3.403945050508e-04 2.250211177415e+01
3.087500000000e+02 -2.476992476350e-02 3.418601986645e-04 2.248622624792e+01
3.090000000000e+02 -2.499425318128e-02 3.432591241418e-04 2.247135483160e+01
3.092500000000e+02 -2.520171883719e-02 3.445791183281e-04 2.245747722773e+01
3.095000000000e+02 -2.539054840685e-02 3.458090007291e-04 2.244456940334e+01
3.097500000000e+02 -2.555916805623e-02 3.469386640287e-04 2.243260366850e+01
3.100000000000e+02 -2.570622195036e-02 3.479592385756e-04 2.242154952075e+01
3.102500000000e+02 -2.583058383576e-02 3.488631332565e-04 2.241137377064e+01
3.105000000000e+02 -2.593136494112e-02 3.496439433699e-04 2.240204066376e+01
3.107500000000e+02 -2.600792697768e-02 3.502968729296e-04 2.239351285933e+01
3.110000000000e+02 -2.605988003269e-02 3.508185601487e-04 2.238575112974e+01
3.112500000000e+02 -2.608708939591e-02 3.512070595085e-04 2.237871531588e+01
3.115000000000e+02 -2.608967059417e-02 3.514618633142e-04 2.237236443152e+01
3.117500000000e+02 -2.606798118154e-02 3.515838778087e-04 2.236665674114e+01
3.120000000000e+02 -2.602261800740e-02 3.515754049832e-04 2.236155055686e+01
3.122500000000e+02 -2.595440235616e-02 3.514400842987e-04 2.235700418160e+01
3.125000000000e+02 -2.586436799319e-02 3.511828516374e-04 2.235297631293e+01
3.127500000000e+02 -2.575374163970e-02 3.508097897702e-04 2.234942590345e+01
3.130000000000e+02 -2.562393105967e-02 3.503281396058e-04 2.234631283204e+01
3.132500000000e+02 -2.547650324434e-02 3.497461615272e-04 2.234359777479e+01
3.135000000000e+02 -2.531316242116e-02 3.490729687534e-04 2.234124204948e+01
3.137500000000e+02 -2.513573508769e-02 3.483184668514e-04 2.233920817537e+01
3.140000000000e+02 -2.494614637566e-02 3.474932041629e-04 2.233745956234e+01
3.142500000000e+02 -2.474640189167e-02 3.466082408616e-04 2.233596068708e+01
3.145000000000e+02 -2.453856581469e-02 3.456750404610e-04 2.233467673923e+01
3.147500000000e+02 -2.432474651477e-02 3.447053764615e-04 2.233357409172e+01
3.150000000000e+02 -2.410707610975e-02 3.437111299954e-04 2.233261992262e+01
3.152500000000e+02 -2.388769490743e-02 3.427042216390e-04 2.233178226103e+01
3.155000000000e+02 -2.366873578948e-02 3.416965119338e-04 2.233103002175e+01
3.157500000000e+02 -2.345230880195e-02 3.406996717927e-04 2.233033262990e+01
3.160000000000e+02 -2.324048894242e-02 3.397250579997e-04 2.232966050305e+01
3.162500000000e+02 -2.303530222157e-02 3.387835958866e-04 2.232898470371e+01
3.165000000000e+02 -2.283871333692e-02 3.378856684655e-04 2.232827709926e+01
3.167500000000e+02 -2.265261384298e-02 3.370410041154e-04 2.232751003342e+01
3.170000000000e+02 -2.247881007691e-02 3.362586837290e-04 2.232665688396e+01
3.172500000000e+02 -2.231901145067e-02 3.355470394943e-04 2.232569175595e+01
3.175000000000e+02 -2.217481869966e-02 3.349134952056e-04 2.232458972683e+01
3.177500000000e+02 -2.204771319387e-02 3.343646239817e-04 2.232332653291e+01
3.180000000000e+02 -2.193904261652e-02 3.339059679940e-04 2.232187931926e+01
3.182500000000e+02 -2.185001147994e-02 3.335420212699e-04 2.232022596750e+01
3.185000000000e+02 -2.178166556501e-02 3.332762252654e-04 2.231834587033e+01
3.187500000000e+02 -2.173488040528e-02 3.331109277343e-04 2.231621974108e+01
3.190000000000e+02 -2.171035068759e-02 3.330473648831e-04 2.231382943113e+01
3.192500000000e+02 -2.170857326051e-02 3.330856728155e-04 2.231115873046e+01
3.195000000000e+02 -2.172984057629e-02 3.332248865380e-04 2.230819269627e+01
3.197500000000e+02 -2.177422469962e-02 3.334627821805e-04 2.230491846432e+01
3.200000000000e+02 -2.184156964052e-02 3.337959445627e-04 2.230132509810e+01
3.202500000000e+02 -2.193148572447e-02 3.342199317187e-04 2.229740340033e+01
3.205000000000e+02 -2.204333778722e-02 3.347292592938e-04 2.229314679221e+01
3.207500000000e+02 -2.217624790460e-02 3.353174406361e-04 2.228855065117e+01
3.210000000000e+02 -2.232908814088e-02 3.359770213393e-04 2.228361331184e+01
3.212500000000e+02 -2.250048908740e-02 3.366996661846e-04 2.227833541147e+01
3.215000000000e+02 -2.268883894028e-02 3.374762184030e-04 2.227272094679e+01
3.217500000000e+02 -2.289229840255e-02 3.382968088454e-04 2.226677662183e+01
3.220000000000e+02 -2.310880772789e-02 3.391509681468e-04 2.226051291516e+01
3.222500000000e+02 -2.333610844512e-02 3.400277213776e-04 2.225394345298e+01
3.225000000000e+02 -2.357175839729e-02 3.409157196441e-04 2.224708607125e+01
3.227500000000e+02 -2.381315990472e-02 3.418032997398e-04 2.223996218408e+01
3.230000000000e+02 -2.405758230886e-02 3.426786764813e-04 2.223259782388e+01
3.232500000000e+02 -2.430219565769e-02 3.435300715958e-04 2.222502298985e+01
3.235000000000e+02 -2.454410044396e-02 3.443458383824e-04 2.221727263440e+01
3.237500000000e+02 -2.478036499779e-02 3.451145520776e-04 2.220938597122e+01
3.240000000000e+02 -2.500806036483e-02 3.458253103458e-04 2.220140738999e+01
3.242500000000e+02 -2.522429877038e-02 3.464678212602e-04 2.219338569964e+01
3.245000000000e+02 -2.542627121248e-02 3.470323462542e-04 2.218537484646e+01
3.247500000000e+02 -2.561128593107e-02 3.475099322570e-04 2.217743356949e+01
3.250000000000e+02 -2.577680404524e-02 3.478925816231e-04 2.216962503762e+01
3.252500000000e+02 -2.592047628746e-02 3.481733544624e-04 2.216201727867e+01
3.255000000000e+02 -2.604017575830e-02 3.483464335088e-04 2.215468267410e+01
3.257500000000e+02 -2.613402669750e-02 3.484071737681e-04 2.214769744703e+01
3.260000000000e+02 -2.620043560996e-02 3.483522525966e-04 2.214114195323e+01
3.262500000000e+02 -2.623811062151e-02 3.481796975568e-04 2.213509960208e+01
3.265000000000e+02 -2.624608577100e-02 3.478888745004e-04 2.212965699291e+01
3.267500000000e+02 -2.622373461386e-02 3.474805572475e-04 2.212490307678e+01
3.270000000000e+02 -2.617078388416e-02 3.469569614020e-04 2.212092873875e+01
3.272500000000e+02 -2.608731771726e-02 3.463216816572e-04 2.211782588665e+01
3.275000000000e+02 -2.597378602054e-02 3.455796966088e-04 2.211568722526e+01
3.277500000000e+02 -2.583100062580e-02 3.447371740246e-04 2.211460531526e+01
3.280000000000e+02 -2.566012673964e-02 3.438015570160e-04 2.211467164653e+01
3.282500000000e+02 -2.546267885516e-02 3.427814045803e-04 2.211597628018e+01
3.285000000000e+02 -2.524050361282e-02 3.416864892065e-04 2.211860687221e+01
3.287500000000e+02 -2.499575884239e-02 3.405276779108e-04 2.212264774190e+01
3.290000000000e+02 -2.473089681077e-02 3.393166164273e-04 2.212817948195e+01
3.292500000000e+02 -2.444863561428e-02 3.380656457194e-04 2.213527800442e+01
3.295000000000e+02 -2.415193191060e-02 3.367878412506e-04 2.214401397692e+01
3.297500000000e+02 -2.384394625490e-02 3.354965611210e-04 2.215445200542e+01
3.300000000000e+02 -2.352801270584e-02 3.342054282419e-04 2.216665039031e+01
3.302500000000e+02 -2.320759815265e-02 3.329283093961e-04 2.218066044201e+01
3.305000000000e+02 -2.288626409644e-02 3.316790926083e-04 2.219652619574e+01
3.307500000000e+02 -2.256762423563e-02 3.304714934896e-04 2.221428392599e+01
3.310000000000e+02 -2.225530472373e-02 3.293189151334e-04 2.223396221624e+01
3.312500000000e+02 -2.195289913796e-02 3.282343239120e-04 2.225558166469e+01
3.315000000000e+02 -2.166392565990e-02 3.272300597755e-04 2.227915491729e+01
3.317500000000e+02 -2.139178369142e-02 3.263176177437e-04 2.230468677514e+01
3.320000000000e+02 -2.113971215536e-02 3.255076421635e-04 2.233217420465e+01
3.322500000000e+02 -2.091074850808e-02 3.248097908673e-04 2.236160680470e+01
3.325000000000e+02 -2.070769007201e-02 3.242326119519e-04 2.239296699136e+01
3.327500000000e+02 -2.053305929233e-02 3.237834563730e-04 2.242623026411e+01
3.330000000000e+02 -2.038906951578e-02 3.234683922923e-04 2.246136583233e+01
3.332500000000e+02 -2.027759678517e-02 3.232921529053e-04 2.249833695790e+01
3.335000000000e+02 -2.020015717567e-02 3.232581015238e-04 2.253710133560e+01
3.337500000000e+02 -2.015788301459e-02 3.233681878537e-04 2.257761181970e+01
3.340000000000e+02 -2.015151249161e-02 3.236229598431e-04 2.261981666120e+01
3.342500000000e+02 -2.018137496101e-02 3.240215594014e-04 2.266366026103e+01
3.345000000000e+02 -2.024739168755e-02 3.245617659517e-04 2.270908341167e+01
3.347500000000e+02 -2.034907206917e-02 3.252399535721e-04 2.275602398630e+01
3.350000000000e+02 -2.048552181050e-02 3.260512027734e-04 2.280441730272e+01
3.352500000000e+02 -2.065545668266e-02 3.269894204352e-04 2.285419648452e+01
3.355000000000e+02 -2.085721435953e-02 3.280473409462e-04 2.290529307463e+01
3.357500000000e+02 -2.108878145530e-02 3.292166175857e-04 2.295763722779e+01
3.360000000000e+02 -2.134781462494e-02 3.304878863996e-04 2.301115830459e+01
3.362500000000e+02 -2.163167645290e-02 3.318508985401e-04 2.306578505055e+01
3.365000000000e+02 -2.193746471939e-02 3.332947120374e-04 2.312144615535e+01
3.367500000000e+02 -2.226205418591e-02 3.348076825910e-04 2.317807041657e+01
3.370000000000e+02 -2.260213289827e-02 3.363776312550e-04 2.323558726986e+01
3.372500000000e+02 -2.295424706267e-02 3.379918858319e-04 2.329392694154e+01
3.375000000000e+02 -2.331484178941e-02 3.396374492186e-04 2.335302094013e+01
3.377500000000e+02 -2.368030691540e-02 3.413011604478e-04 2.341280219803e+01
3.380000000000e+02 -2.404701916230e-02 3.429698006168e-04 2.347320550649e+01
3.382500000000e+02 -2.441138609719e-02 3.446302082167e-04 2.353416762612e+01
3.385000000000e+02 -2.476988808431e-02 3.462694114848e-04 2.359562764820e+01
3.387500000000e+02 -2.511911800699e-02 3.478747414049e-04 2.365752704349e+01
3.390000000000e+02 -2.545582010262e-02 3.494339429348e-04 2.371980990582e+01
3.392500000000e+02 -2.577692520967e-02 3.509353086897e-04 2.378242297615e+01
3.395000000000e+02 -2.607958148959e-02 3.523678514413e-04 2.384531561853e+01
3.397500000000e+02 -2.636118660381e-02 3.537213361425e-04 2.390843986244e+01
3.400000000000e+02 -2.661940913660e-02 3.549863823490e-04 2.397175016839e+01
3.402500000000e+02 -2.685221317336e-02 3.561545810850e-04 2.403520332484e+01
3.405000000000e+02 -2.705787394943e-02 3.572186176913e-04 2.409875814850e+01
3.407500000000e+02 -2.723498881307e-02 3.581723446346e-04 2.416237511435e+01
3.410000000000e+02 -2.738249083801e-02 3.590107913419e-04 2.422601605842e+01
3.412500000000e+02 -2.749964816219e-02 3.597302334803e-04 2.428964364836e+01
3.415000000000e+02 -2.758606922291e-02 3.603282817849e-04 2.435322100057e+01
3.417500000000e+02 -2.764169705806e-02 3.608039506263e-04 2.441671115421e+01
3.420000000000e+02 -2.766680012288e-02 3.611575884787e-04 2.448007653376e+01
3.422500000000e+02 -2.766196522667e-02 3.613909634907e-04 2.454327854586e+01
3.425000000000e+02 -2.762808021770e-02 3.615071539318e-04 2.460627706104e+01
3.427500000000e+02 -2.756631736047e-02 3.615106557694e-04 2.466903002511e+01
3.430000000000e+02 -2.747811167426e-02 3.614072745532e-04 2.473149303833e+01
3.432500000000e+02 -2.736514127831e-02 3.612039731468e-04 2.479361914821e+01
3.435000000000e+02 -2.722930033735e-02 3.609088391776e-04 2.485535859782e+01
3.437500000000e+02 -2.707267169896e-02 3.605309922663e-04 2.491665865689e+01
3.440000000000e+02 -2.689750080068e-02 3.600803864572e-04 2.497746369632e+01
3.442500000000e+02 -2.670616585004e-02 3.595677701813e-04 2.503771521935e+01
3.445000000000e+02 -2.650114784164e-02 3.590045299683e-04 2.509735200128e+01
3.447500000000e+02 -2.628500149502e-02 3.584025717848e-04 2.515631047885e+01
3.450000000000e+02 -2.606032603822e-02 3.577741493612e-04 2.521452507463e+01
3.452500000000e+02 -2.582973666952e-02 3.571315252922e-04 2.527192869367e+01
3.455000000000e+02 -2.559583650323e-02 3.564869547060e-04 2.532845331776e+01
3.457500000000e+02 -2.536119096578e-02 3.558526147410e-04 2.538403057247e+01
3.460000000000e+02 -2.512830177050e-02 3.552403649998e-04 2.543859254146e+01
3.462500000000e+02 -2.489958441831e-02 3.546616091487e-04 2.549207246283e+01
3.465000000000e+02 -2.467734895049e-02 3.541271151507e-04 2.554440546135e+01
3.467500000000e+02 -2.446377983547e-02 3.536468743065e-04 2.559552944604e+01
3.470000000000e+02 -2.426092090174e-02 3.532300534346e-04 2.564538582737e+01
3.472500000000e+02 -2.407066038632e-02 3.528848724804e-04 2.569392031810e+01
3.475000000000e+02 -2.389472067477e-02 3.526185279155e-04 2.574108360023e+01
3.477500000000e+02 -2.373464639101e-02 3.524371132818e-04 2.578683207669e+01
3.480000000000e+02 -2.359179849486e-02 3.523455780811e-04 2.583112841663e+01
3.482500000000e+02 -2.346735056616e-02 3.523477025898e-04 2.587394204446e+01
3.485000000000e+02 -2.336228289953e-02 3.524460694484e-04 2.591524961478e+01
3.487500000000e+02 -2.327738436043e-02 3.526420817347e-04 2.595503525318e+01
3.490000000000e+02 -2.321325025263e-02 3.529359669311e-04 2.599329081119e+01
3.492500000000e+02 -2.317028541472e-02 3.533268178796e-04 2.603001592432e+01
3.495000000000e+02 -2.314870810337e-02 3.538126452753e-04 2.606521799212e+01
3.497500000000e+02 -2.314855243666e-02 3.543904103621e-04 2.609891207567e+01
3.500000000000e+02 -2.316967515961e-02 3.550561198855e-04 2.613112066328e+01
3.502500000000e+02 -2.321176036368e-02 3.558048947526e-04 2.616187337799e+01
3.505000000000e+02 -2.327432675286e-02 3.566310612608e-04 2.619120658869e+01
3.507500000000e+02 -2.335673506849e-02 3.575282452303e-04 2.621916298206e+01
3.510000000000e+02 -2.345819601166e-02 3.584894705461e-04 2.624579107055e+01
3.512500000000e+02 -2.357777949507e-02 3.595072628020e-04 2.627114464090e+01
3.515000000000e+02 -2.371442415513e-02 3.605737589068e-04 2.629528224294e+01
3.517500000000e+02 -2.386694911101e-02 3.616808172208e-04 2.631826657046e+01
3.520000000000e+02 -2.403406408138e-02 3.628201254122e-04 2.634016394930e+01
3.522500000000e+02 -2.421438316333e-02 3.639833133914e-04 2.636104370141e+01
3.525000000000e+02 -2.440643578755e-02 3.651620563287e-04 2.638097766971e+01
3.527500000000e+02 -2.460868132083e-02 3.663481629991e-04 2.640003960309e+01
3.530000000000e+02 -2.481952205907e-02 3.675337129729e-04 2.641830466552e+01
3.532500000000e+02 -2.503731618452e-02 3.687111308725e-04 2.643584898304e+01
3.535000000000e+02 -2.526039428153e-02 3.698732466365e-04 2.645274905580e+01
3.537500000000e+02 -2.548707134576e-02 3.710133670799e-04 2.646908140654e+01
3.540000000000e+02 -2.571566435801e-02 3.721253491904e-04 2.648492199074e+01
3.542500000000e+02 -2.594450415870e-02 3.732036277138e-04 2.650034587203e+01
3.545000000000e+02 -2.617195249397e-02 3.742432832558e-04 2.651542661719e+01
3.547500000000e+02 -2.639641361451e-02 3.752400586391e-04 2.653023598383e+01
3.550000000000e+02 -2.661634938240e-02 3.761903300717e-04 2.654484332084e+01
3.552500000000e+02 -2.683029022723e-02 3.770910746454e-04 2.655931514117e+01
3.555000000000e+02 -2.703684505777e-02 3.779400909813e-04 2.657371471703e+01
3.557500000000e+02 -2.723471165784e-02 3.787357511306e-04 2.658810145561e+01
3.560000000000e+02 -2.742268477337e-02 3.794770465711e-04 2.660253048587e+01
3.562500000000e+02 -2.759966204292e-02 3.801634617958e-04 2.661705225821e+01
3.565000000000e+02 -2.776464967514e-02 3.807948775307e-04 2.663171190306e+01
3.567500000000e+02 -2.791676564199e-02 3.813716935699e-04 2.664654902377e+01
3.570000000000e+02 -2.805524180378e-02 3.818946913950e-04 2.666159710160e+01
3.572500000000e+02 -2.817942477663e-02 3.823649640197e-04 2.667688327408e+01
3.575000000000e+02 -2.828877459138e-02 3.827838636519e-04 2.669242800290e+01
3.577500000000e+02 -2.838286351573e-02 3.831529496762e-04 2.670824501474e+01
3.580000000000e+02 -2.846137176545e-02 3.834738824849e-04 2.672434098867e+01
3.582500000000e+02 -2.852408422149e-02 3.837483799856e-04 2.674071564607e+01
3.585000000000e+02 -2.857088720608e-02 3.839782000194e-04 2.675736195538e+01
3.587500000000e+02 -2.860176190066e-02 3.841650460495e-04 2.677426610292e+01
3.590000000000e+02 -2.861678111868e-02 3.843105473009e-04 2.679140793581e+01
3.592500000000e+02 -2.861610362877e-02 3.844162320012e-04 2.680876128419e+01
3.595000000000e+02 -2.859997154514e-02 3.844835067526e-04 2.682629460316e+01
3.597500000000e+02 -2.856870394322e-02 3.845136133677e-04 2.684397129372e+01
3.600000000000e+02 -2.852269526014e-02 3.845076590357e-04 2.686175048682e+01
3.602500000000e+02 -2.846241164368e-02 3.844666121693e-04 2.687958763483e+01
3.605000000000e+02 -2.838839034672e-02 3.843913057398e-04 2.689743539048e+01
3.607500000000e+02 -2.830123586559e-02 3.842824456739e-04 2.691524403960e+01
3.610000000000e+02 -2.820161990232e-02 3.841406479342e-04 2.693296238191e+01
3.612500000000e+02 -2.809027989610e-02 3.839664710187e-04 2.695053828718e+01
3.615000000000e+02 -2.796801874216e-02 3.837604652837e-04 2.696791950551e+01
3.617500000000e+02 -2.783570266444e-02 3.835232037103e-04 2.698505390530e+01
3.620000000000e+02 -2.769426066627e-02 3.832553080281e-04 2.700189006799e+01
3.622500000000e+02 -2.754468296564e-02 3.829575178760e-04 2.701837779093e+01
3.625000000000e+02 -2.738801811777e-02 3.826307332086e-04 2.703446803542e+01
3.627500000000e+02 -2.722537047380e-02 3.822760546960e-04 2.705011320017e+01
3.630000000000e+02 -2.705789553525e-02 3.818948212622e-04 2.706526730108e+01
3.632500000000e+02 -2.688679531216e-02 3.814886406193e-04 2.707988556497e+01
3.635000000000e+02 -2.671331199512e-02 3.810594192522e-04 2.709392440140e+01
3.637500000000e+02 -2.653871977577e-02 3.806093808728e-04 2.710734125817e+01
3.640000000000e+02 -2.636431802633e-02 3.801410803292e-04 2.712009390928e+01
3.642500000000e+02 -2.619141987362e-02 3.796574039924e-04 2.713214045061e+01
3.645000000000e+02 -2.602134379836e-02 3.791615666291e-04 2.714343849033e+01
3.647500000000e+02 -2.585540184511e-02 3.786570952877e-04 2.715394484383e+01
3.650000000000e+02 -2.569488668337e-02 3.781477982501e-04 2.716361523925e+01
3.652500000000e+02 -2.554106212235e-02 3.776377392057e-04 2.717240356374e+01
3.655000000000e+02 -2.539514756095e-02 3.771311831032e-04 2.718026191834e+01
3.657500000000e+02 -2.525830852080e-02 3.766325543779e-04 2.718713996809e+01
3.660000000000e+02 -2.513164070944e-02 3.761463646327e-04 2.719298517617e+01
3.662500000000e+02 -2.501616047564e-02 3.756771573764e-04 2.719774237204e+01
3.665000000000e+02 -2.491278883993e-02 3.752294195054e-04 2.720135421382e+01
3.667500000000e+02 -2.482234224734e-02 3.748075134737e-04 2.720376101668e+01
3.670000000000e+02 -2.474551749763e-02 3.744155808091e-04 2.720490145138e+01
3.672500000000e+02 -2.468288272145e-02 3.740574640388e-04 2.720471267110e+01
3.675000000000e+02 -2.463486572026e-02 3.737366140397e-04 2.720313100920e+01
3.677500000000e+02 -2.460174349969e-02 3.734560005353e-04 2.720009276075e+01
3.680000000000e+02 -2.458363570559e-02 3.732180305750e-04 2.719553460601e+01
3.682500000000e+02 -2.458049612938e-02 3.730244630982e-04 2.718939470168e+01
3.685000000000e+02 -2.459210815180e-02 3.728763360776e-04 2.718161337037e+01
3.687500000000e+02 -2.461808148674e-02 3.727738972094e-04 2.717213383911e+01
3.690000000000e+02 -2.465785050394e-02 3.727165458279e-04 2.716090314501e+01
3.692500000000e+02 -2.471067603865e-02 3.727027920412e-04 2.714787304925e+01
3.695000000000e+02 -2.477564844804e-02 3.727302285102e-04 2.713300045558e+01
3.697500000000e+02 -2.485169504985e-02 3.727955189751e-04 2.711624843148e+01
3.700000000000e+02 -2.493758827621e-02 3.728943931340e-04 2.709758646456e+01
3.702500000000e+02 -2.503195814968e-02 3.730216964391e-04 2.707699108233e+01
3.705000000000e+02 -2.513330862157e-02 3.731714266118e-04 2.705444639422e+01
3.707500000000e+02 -2.524003248378e-02 3.733367865131e-04 2.702994402686e+01
3.710000000000e+02 -2.535043472469e-02 3.735102975022e-04 2.700348372726e+01
3.712500000000e+02 -2.546275142257e-02 3.736838852365e-04 2.697507309374e+01
3.715000000000e+02 -2.557517509267e-02 3.738489520158e-04 2.694472774277e+01
3.717500000000e+02 -2.568588232499e-02 3.739966962174e-04 2.691247142619e+01
3.720000000000e+02 -2.579305701102e-02 3.741181480956e-04 2.687833556075e+01
3.722500000000e+02 -2.589491860146e-02 3.742043729508e-04 2.684235921281e+01
3.725000000000e+02 -2.598975100583e-02 3.742465112445e-04 2.680458907121e+01
3.727500000000e+02 -2.607592449030e-02 3.742360091125e-04 2.676507881449e+01
3.730000000000e+02 -2.615192293865e-02 3.741648569228e-04 2.672388901219e+01
3.732500000000e+02 -2.621636974699e-02 3.740257309499e-04 2.668108703017e+01
3.735000000000e+02 -2.626804522322e-02 3.738121063562e-04 2.663674631360e+01
3.737500000000e+02 -2.630590818611e-02 3.735183905487e-04 2.659094632735e+01
3.740000000000e+02 -2.632911111395e-02 3.731401261533e-04 2.654377207911e+01
3.742500000000e+02 -2.633701510928e-02 3.726740385694e-04 2.649531404278e+01
3.745000000000e+02 -2.632919615105e-02 3.721180895277e-04 2.644566737761e+01
3.747500000000e+02 -2.630545300165e-02 3.714715489983e-04 2.639493175237e+01
3.750000000000e+02 -2.626581145069e-02 3.707350425826e-04 2.634321113856e+01
3.752500000000e+02 -2.621052018817e-02 3.699105448782e-04 2.629061297191e+01
3.755000000000e+02 -2.614004877558e-02 3.690013757135e-04 2.623724796949e+01
3.757500000000e+02 -2.605507887114e-02 3.680121510818e-04 2.618322951547e+01
3.760000000000e+02 -2.595649465933e-02 3.669487086478e-04 2.612867341181e+01
3.762500000000e+02 -2.584536677621e-02 3.658180072728e-04 2.607369695936e+01
3.765000000000e+02 -2.572293661520e-02 3.646280209306e-04 2.601841867477e+01
3.767500000000e+02 -2.559059703995e-02 3.633876037373e-04 2.596295760131e+01
3.770000000000e+02 -2.544987154726e-02 3.621063365854e-04 2.590743299447e+01
3.772500000000e+02 -2.530239026344e-02 3.607943766914e-04 2.585196338936e+01
3.775000000000e+02 -2.514986571448e-02 3.594622898866e-04 2.579666624385e+01
3.777500000000e+02 -2.499406640341e-02 3.581208608227e-04 2.574165756487e+01
3.780000000000e+02 -2.483679065816e-02 3.567808951998e-04 2.568705101124e+01
3.782500000000e+02 -2.467983909785e-02 3.554530740049e-04 2.563295784195e+01
3.785000000000e+02 -2.452498818795e-02 3.541477876346e-04 2.557948607943e+01
3.787500000000e+02 -2.437396424397e-02 3.528749825069e-04 2.552674023371e+01
3.790000000000e+02 -2.422841772967e-02 3.516439890923e-04 2.547482103766e+01
3.792500000000e+02 -2.408990012803e-02 3.504633832058e-04 2.542382474661e+01
3.795000000000e+02 -2.395984112692e-02 3.493408875973e-04 2.537384290299e+01
3.797500000000e+02 -2.383952789756e-02 3.482832780019e-04 2.532496208651e+01
3.800000000000e+02 -2.373009010312e-02 3.472963160298e-04 2.527726320677e+01
3.802500000000e+02 -2.363248188161e-02 3.463846795200e-04 2.523082146386e+01
3.805000000000e+02 -2.354747346960e-02 3.455519481529e-04 2.518570558576e+01
3.807500000000e+02 -2.347563873757e-02 3.448005737507e-04 2.514197774050e+01
3.810000000000e+02 -2.341735305677e-02 3.441319057006e-04 2.509969274856e+01
3.812500000000e+02 -2.337278737398e-02 3.435461968346e-04 2.505889795738e+01
3.815000000000e+02 -2.334191233891e-02 3.430426647640e-04 2.501963243123e+01
3.817500000000e+02 -2.332449849337e-02 3.426195367085e-04 2.498192679683e+01
3.820000000000e+02 -2.332012669811e-02 3.422740957826e-04 2.494580245247e+01
3.822500000000e+02 -2.332819394139e-02 3.420027730155e-04 2.491127142323e+01
3.825000000000e+02 -2.334792839485e-02 3.418012439916e-04 2.487833566462e+01
3.827500000000e+02 -2.337840231076e-02 3.416645067698e-04 2.484698681125e+01
3.830000000000e+02 -2.341854706437e-02 3.415869651940e-04 2.481720597322e+01
3.832500000000e+02 -2.346717346185e-02 3.415625410273e-04 2.478896324544e+01
3.835000000000e+02 -2.352298816097e-02 3.415847688786e-04 2.476221788898e+01
3.837500000000e+02 -2.358461617432e-02 3.416468992444e-04 2.473691801003e+01
3.840000000000e+02 -2.365061953541e-02 3.417419903941e-04 2.471300097850e+01
3.842500000000e+02 -2.371952001461e-02 3.418630080895e-04 2.469039338330e+01
3.845000000000e+02 -2.378981906001e-02 3.420029140326e-04 2.466901172112e+01
3.847500000000e+02 -2.386001967190e-02 3.421547511489e-04 2.464876268177e+01
3.850000000000e+02 -2.392864638222e-02 3.423117520936e-04 2.462954394929e+01
3.852500000000e+02 -2.399426538197e-02 3.424674083544e-04 2.461124512763e+01
3.855000000000e+02 -2.405550357069e-02 3.426155644641e-04 2.459374844934e+01
3.857500000000e+02 -2.411106734829e-02 3.427504985738e-04 2.457693011551e+01
3.860000000000e+02 -2.415975907734e-02 3.428669930130e-04 2.456066122178e+01
3.862500000000e+02 -2.420049327642e-02 3.429604012913e-04 2.454480910997e+01
3.865000000000e+02 -2.423231274953e-02 3.430266843244e-04 2.452923872926e+01
3.867500000000e+02 -2.425439988749e-02 3.430624947125e-04 2.451381377640e+01
3.870000000000e+02 -2.426609129792e-02 3.430652667118e-04 2.449839822930e+01
3.872500000000e+02 -2.426688642795e-02 3.430331847256e-04 2.448285748649e+01
3.875000000000e+02 -2.425645799913e-02 3.429652354606e-04 2.446705973883e+01
3.877500000000e+02 -2.423465858617e-02 3.428612258179e-04 2.445087713506e+01
3.880000000000e+02 -2.420152836525e-02 3.427218025962e-04 2.443418696840e+01
3.882500000000e+02 -2.415729581524e-02 3.425484321757e-04 2.441687261376e+01
3.885000000000e+02 -2.410238045578e-02 3.423433799939e-04 2.439882449302e+01
3.887500000000e+02 -2.403739359967e-02 3.421096717842e-04 2.437994088984e+01
3.890000000000e+02 -2.396313218361e-02 3.418510355884e-04 2.436012855288e+01
3.892500000000e+02 -2.388057440703e-02 3.415720593749e-04 2.433930325664e+01
3.895000000000e+02 -2.379087230497e-02 3.412779377806e-04 2.431739020638e+01
3.897500000000e+02 -2.369533768784e-02 3.409743455595e-04 2.429432426351e+01
3.900000000000e+02 -2.359543028628e-02 3.406675344258e-04 2.427005010605e+01
3.902500000000e+02 -2.349274054936e-02 3.403638122742e-04 2.424452223247e+01
3.905000000000e+02 -2.338897147847e-02 3.400698290583e-04 2.421770488221e+01
3.907500000000e+02 -2.328591409496e-02 3.397924836226e-04 2.418957182841e+01
3.910000000000e+02 -2.318542497485e-02 3.395386289002e-04 2.416010612327e+01
3.912500000000e+02 -2.308939845686e-02 3.393150404065e-04 2.412929974973e+01
3.915000000000e+02 -2.299973842832e-02 3.391283216201e-04 2.409715324162e+01
3.917500000000e+02 -2.291832780150e-02 3.389847641498e-04 2.406367524126e+01
3.920000000000e+02 -2.284699797049e-02 3.388902386876e-04 2.402888205316e+01
3.922500000000e+02 -2.278749723777e-02 3.388500910038e-04 2.399279717847e+01
3.925000000000e+02 -2.274145932486e-02 3.388690464202e-04 2.395545085880e+01
3.927500000000e+02 -2.271037205158e-02 3.389511212881e-04 2.391687960920e+01
3.930000000000e+02 -2.269554757497e-02 3.390995424048e-04 2.387712579428e+01
3.932500000000e+02 -2.269809388684e-02 3.393166813853e-04 2.383623722021e+01
3.935000000000e+02 -2.271888987762e-02 3.396040104929e-04 2.379426673171e+01
3.937500000000e+02 -2.275856074457e-02 3.399620395859e-04 2.375127187442e+01
3.940000000000e+02 -2.281746025766e-02 3.403902925357e-04 2.370731453811e+01
3.942500000000e+02 -2.289565444083e-02 3.408872882737e-04 2.366246065775e+01
3.945000000000e+02 -2.299291003628e-02 3.414505218725e-04 2.361677992112e+01
3.947500000000e+02 -2.310869026952e-02 3.420764880876e-04 2.357034547367e+01
3.950000000000e+02 -2.324215280049e-02 3.427606940229e-04 2.352323364442e+01
3.952500000000e+02 -2.339215304956e-02 3.434976829972e-04 2.347552366890e+01
3.955000000000e+02 -2.355725584286e-02 3.442810895900e-04 2.342729739251e+01
3.957500000000e+02 -2.373574728564e-02 3.451036782196e-04 2.337863896070e+01
3.960000000000e+02 -2.392565693962e-02 3.459573873282e-04 2.332963449850e+01
3.962500000000e+02 -2.412477927752e-02 3.468334534530e-04 2.328037174363e+01
3.965000000000e+02 -2.433070435324e-02 3.477225331295e-04 2.323093967433e+01
3.967500000000e+02 -2.454084697950e-02 3.486146919359e-04 2.318142808592e+01
3.970000000000e+02 -2.475248394854e-02 3.494995653673e-04 2.313192716051e+01
3.972500000000e+02 -2.496279024274e-02 3.503664632856e-04 2.308252700638e+01
3.975000000000e+02 -2.516887764264e-02 3.512044183778e-04 2.303331715776e+01
3.977500000000e+02 -2.536783745117e-02 3.520023908919e-04 2.298438611768e+01
3.980000000000e+02 -2.555677937289e-02 3.527494192802e-04 2.293582082353e+01
3.982500000000e+02 -2.573287454085e-02 3.534347610908e-04 2.288770621560e+01
3.985000000000e+02 -2.589339457763e-02 3.540479701870e-04 2.284012470972e+01
3.987500000000e+02 -2.603575289945e-02 3.545790836725e-04 2.279315582825e+01
3.990000000000e+02 -2.615754118087e-02 3.550187844363e-04 2.274687572541e+01
3.992500000000e+02 -2.625656742398e-02 3.553585479633e-04 2.270135691277e+01
3.995000000000e+02 -2.633088846262e-02 3.555907725009e-04 2.265666786795e+01
3.997500000000e+02 -2.637884226411e-02 3.557089329143e-04 2.261287286933e+01
4.000000000000e+02 -2.639907603259e-02 3.557077211792e-04 2.257003177529e+01
4.002500000000e+02 -2.639057079942e-02 3.555831639059e-04 2.252819984906e+01
4.005000000000e+02 -2.635266346058e-02 3.553327321847e-04 2.248742777227e+01
4.007500000000e+02 -2.628506320906e-02 3.549554042013e-04 2.244776158631e+01
4.010000000000e+02 -2.618786429712e-02 3.544518335651e-04 2.240924266951e+01
4.012500000000e+02 -2.606155431720e-02 3.538243267707e-04 2.237190792309e+01
4.015000000000e+02 -2.590701669530e-02 3.530768183731e-04 2.233578973735e+01
4.017500000000e+02 -2.572552918008e-02 3.522148056625e-04 2.230091624201e+01
4.020000000000e+02 -2.551875523162e-02 3.512456201728e-04 2.226731140102e+01
4.022500000000e+02 -2.528872957856e-02 3.501781205820e-04 2.223499510712e+01
4.025000000000e+02 -2.503783846568e-02 3.490225813188e-04 2.220398345875e+01
4.027500000000e+02 -2.476879394945e-02 3.477906173638e-04 2.217428886605e+01
4.030000000000e+02 -2.448460302610e-02 3.464951211223e-04 2.214592013990e+01
4.032500000000e+02 -2.418853039219e-02 3.451497636203e-04 2.211888277024e+01
4.035000000000e+02 -2.388405696561e-02 3.437690636599e-04 2.209317899212e+01
4.037500000000e+02 -2.357483348925e-02 3.423681846740e-04 2.206880796663e+01
4.040000000000e+02 -2.326463095283e-02 3.409626648586e-04 2.204576583860e+01
4.042500000000e+02 -2.295728656604e-02 3.395681640742e-04 2.202404601167e+01
4.045000000000e+02 -2.265664882739e-02 3.382002428525e-04 2.200363923620e+01
4.047500000000e+02 -2.236652157735e-02 3.368741246840e-04 2.198453368800e+01
4.050000000000e+02 -2.209060549896e-02 3.356044668767e-04 2.196671528967e+01
4.052500000000e+02 -2.183244304787e-02 3.344051543372e-04 2.195016779418e+01
4.055000000000e+02 -2.159536335611e-02 3.332891022889e-04 2.193487304154e+01
4.057500000000e+02 -2.138243182381e-02 3.322681149828e-04 2.192081106899e+01
4.060000000000e+02 -2.119640094791e-02 3.313527080670e-04 2.190796050288e+01
4.062500000000e+02 -2.103966820480e-02 3.305519667140e-04 2.189629870549e+01
4.065000000000e+02 -2.091423848589e-02 3.298734432494e-04 2.188580208764e+01
4.067500000000e+02 -2.082169400055e-02 3.293230814854e-04 2.187644626637e+01
4.070000000000e+02 -2.076316860947e-02 3.289051583145e-04 2.186820650798e+01
4.072500000000e+02 -2.073933197790e-02 3.286222619357e-04 2.186105791161e+01
4.075000000000e+02 -2.075038088023e-02 3.284752823561e-04 2.185497559213e+01
4.077500000000e+02 -2.079603642173e-02 3.284634318802e-04 2.184993510139e+01
4.080000000000e+02 -2.087555106469e-02 3.285842705019e-04 2.184591258580e+01
4.082500000000e+02 -2.098772314358e-02 3.288337874458e-04 2.184288490063e+01
4.085000000000e+02 -2.113091624139e-02 3.292064781895e-04 2.184082998683e+01
4.087500000000e+02 -2.130308775409e-02 3.296954382920e-04 2.183972693130e+01
4.090000000000e+02 -2.150182296579e-02 3.302924715471e-04 2.183955600926e+01
4.092500000000e+02 -2.172437317292e-02 3.309882095588e-04 2.184029895218e+01
4.095000000000e+02 -2.196770001005e-02 3.317722447813e-04 2.184193891144e+01
4.097500000000e+02 -2.222852282136e-02 3.326332728358e-04 2.184446039641e+01
4.100000000000e+02 -2.250336821052e-02 3.335592377381e-04 2.184784943205e+01
4.102500000000e+02 -2.278862224840e-02 3.345374801258e-04 2.185209342979e+01
4.105000000000e+02 -2.308058279717e-02 3.355549076322e-04 2.185718102958e+01
4.107500000000e+02 -2.337551226149e-02 3.365981680884e-04 2.186310219077e+01
4.110000000000e+02 -2.366968890735e-02 3.376538058308e-04 2.186984786847e+01
4.112500000000e+02 -2.395945735300e-02 3.387084048800e-04 2.187741007523e+01
4.115000000000e+02 -2.424127550444e-02 3.397487632569e-04 2.188578155202e+01
4.117500000000e+02 -2.451176035278e-02 3.407620041179e-04 2.189495580486e+01
4.120000000000e+02 -2.476772817662e-02 3.417358006897e-04 2.190492678342e+01
4.122500000000e+02 -2.500623393396e-02 3.426585935726e-04 2.191568891855e+01
4.125000000000e+02 -2.522460306270e-02 3.435195802189e-04 2.192723683458e+01
4.127500000000e+02 -2.542046243951e-02 3.443088667631e-04 2.193956538446e+01
4.130000000000e+02 -2.559176482406e-02 3.450176373728e-04 2.195266950097e+01
4.132500000000e+02 -2.573680859726e-02 3.456382598244e-04 2.196654410381e+01
4.135000000000e+02 -2.585425407965e-02 3.461643979370e-04 2.198118409393e+01
4.137500000000e+02 -2.594313521449e-02 3.465909908186e-04 2.199658436966e+01
4.140000000000e+02 -2.600286564245e-02 3.469143347619e-04 2.201273979801e+01
4.142500000000e+02 -2.603323959700e-02 3.471321822077e-04 2.202964519466e+01
4.145000000000e+02 -2.603443111732e-02 3.472437378989e-04 2.204729547271e+01
4.147500000000e+02 -2.600698463971e-02 3.472496396062e-04 2.206568557570e+01
4.150000000000e+02 -2.595180511070e-02 3.471519343670e-04 2.208481065287e+01
4.152500000000e+02 -2.587014109679e-02 3.469540330321e-04 2.210466607659e+01
4.155000000000e+02 -2.576356410875e-02 3.466606402737e-04 2.212524746905e+01
4.157500000000e+02 -2.563394567750e-02 3.462776772876e-04 2.214655086746e+01
4.160000000000e+02 -2.548342886868e-02 3.458121766984e-04 2.216857273414e+01
4.162500000000e+02 -2.531439665050e-02 3.452721658153e-04 2.219130995914e+01
4.165000000000e+02 -2.512943842651e-02 3.446665411284e-04 2.221476002231e+01
4.167500000000e+02 -2.493131222276e-02 3.440049257731e-04 2.223892087332e+01
4.170000000000e+02 -2.472290582405e-02 3.432975229886e-04 2.226379107306e+01
4.172500000000e+02 -2.450719543531e-02 3.425548789820e-04 2.228936973807e+01
4.175000000000e+02 -2.428720375407e-02 3.417878364356e-04 2.231565645399e+01
4.177500000000e+02 -2.406595659416e-02 3.410075572577e-04 2.234265136572e+01
4.180000000000e+02 -2.384644018444e-02 3.402250514014e-04 2.237035505277e+01
4.182500000000e+02 -2.363155894040e-02 3.394511405648e-04 2.239876851730e+01
4.185000000000e+02 -2.342409629383e-02 3.386965241498e-04 2.242789301681e+01
4.187500000000e+02 -2.322667392305e-02 3.379712196579e-04 2.245773014368e+01
4.190000000000e+02 -2.304171750533e-02 3.372846378793e-04 2.248828164521e+01
4.192500000000e+02 -2.287142366824e-02 3.366456278723e-04 2.251954939250e+01
4.195000000000e+02 -2.271773297212e-02 3.360623483363e-04 2.255153518739e+01
4.197500000000e+02 -2.258230269676e-02 3.355421121280e-04 2.258424083141e+01
4.200000000000e+02 -2.246648881482e-02 3.350912774712e-04 2.261766793240e+01
4.202500000000e+02 -2.237133046948e-02 3.347152117044e-04 2.265181785646e+01
4.205000000000e+02 -2.229754291587e-02 3.344183188441e-04 2.268669152228e+01
4.207500000000e+02 -2.224550988175e-02 3.342039925070e-04 2.272228946138e+01
4.210000000000e+02 -2.221528730822e-02 3.340745825398e-04 2.275861159625e+01
4.212500000000e+02 -2.220660871428e-02 3.340313776938e-04 2.279565717918e+01
4.215000000000e+02 -2.221889908285e-02 3.340746398219e-04 2.283342455697e+01
4.217500000000e+02 -2.225128701782e-02 3.342035752395e-04 2.287191119173e+01
4.220000000000e+02 -2.230262799633e-02 3.344162715266e-04 2.291111340422e+01
4.222500000000e+02 -2.237152789263e-02 3.347098430186e-04 2.295102625518e+01
4.225000000000e+02 -2.245637216188e-02 3.350804426975e-04 2.299164327703e+01
4.227500000000e+02 -2.255535365344e-02 3.355232789173e-04 2.303295641380e+01
4.230000000000e+02 -2.266650654648e-02 3.360326709758e-04 2.307495573792e+01
4.232500000000e+02 -2.278774097732e-02 3.366021145142e-04 2.311762917294e+01
4.235000000000e+02 -2.291687650915e-02 3.372243367482e-04 2.316096238106e+01
4.237500000000e+02 -2.305167865548e-02 3.378913782741e-04 2.320493845667e+01
4.240000000000e+02 -2.318989336394e-02 3.385946604700e-04 2.324953764602e+01
4.242500000000e+02 -2.332928148644e-02 3.393251383607e-04 2.329473720745e+01
4.245000000000e+02 -2.346765234596e-02 3.400733725913e-04 2.334051113192e+01
4.247500000000e+02 -2.360289380413e-02 3.408296096133e-04 2.338682990418e+01
4.250000000000e+02 -2.373300378842e-02 3.415839645064e-04 2.343366041119e+01
4.252500000000e+02 -2.385611480150e-02 3.423265541850e-04 2.348096569557e+01
4.255000000000e+02 -2.397052121256e-02 3.430475201791e-04 2.352870493937e+01
4.257500000000e+02 -2.407469676510e-02 3.437373413934e-04 2.357683332238e+01
4.260000000000e+02 -2.416731795531e-02 3.443869898244e-04 2.362530208108e+01
4.262500000000e+02 -2.424727365889e-02 3.449879053024e-04 2.367405849479e+01
4.265000000000e+02 -2.431368247763e-02 3.455323252079e-04 2.372304604208e+01
4.267500000000e+02 -2.436589472822e-02 3.460130974502e-04 2.377220451730e+01
4.270000000000e+02 -2.440350226926e-02 3.464239675464e-04 2.382147028844e+01
4.272500000000e+02 -2.442633786406e-02 3.467598698109e-04 2.387077655390e+01
4.275000000000e+02 -2.443447112614e-02 3.470168573308e-04 2.392005367562e+01
4.277500000000e+02 -2.442820800961e-02 3.471921852953e-04 2.396922956075e+01
4.280000000000e+02 -2.440807681617e-02 3.472843557580e-04 2.401823008065e+01
4.282500000000e+02 -2.437482144013e-02 3.472932232199e-04 2.406697951138e+01
4.285000000000e+02 -2.432938183327e-02 3.472198927249e-04 2.411540103795e+01
4.287500000000e+02 -2.427288068482e-02 3.470666936548e-04 2.416341721347e+01
4.290000000000e+02 -2.420659886358e-02 3.468372283502e-04 2.421095051784e+01
4.292500000000e+02 -2.413195646468e-02 3.465362979236e-04 2.425792380815e+01
4.295000000000e+02 -2.405048613729e-02 3.461697774956e-04 2.430426090552e+01
4.297500000000e+02 -2.396380853933e-02 3.457445221584e-04 2.434988702292e+01
4.300000000000e+02 -2.387360380317e-02 3.452682313582e-04 2.439472927904e+01
4.302500000000e+02 -2.378158348414e-02 3.447492725018e-04 2.443871724043e+01
4.305000000000e+02 -2.368946117389e-02 3.441966270171e-04 2.448178327741e+01
4.307500000000e+02 -2.359892361563e-02 3.436196682707e-04 2.452386304974e+01
4.310000000000e+02 -2.351160394648e-02 3.430279817773e-04 2.456489602754e+01
4.312500000000e+02 -2.342905196340e-02 3.424312088870e-04 2.460482573591e+01
4.315000000000e+02 -2.335271223897e-02 3.418389054351e-04 2.464360037792e+01
4.317500000000e+02 -2.328389581588e-02 3.412603595383e-04 2.468117301972e+01
4.320000000000e+02 -2.322376393212e-02 3.407044723868e-04 2.471750224863e+01
4.322500000000e+02 -2.317330508309e-02 3.401796252657e-04 2.475255235521e+01
4.325000000000e+02 -2.313332163039e-02 3.396935558602e-04 2.478629384895e+01
4.327500000000e+02 -2.310442147888e-02 3.392532534578e-04 2.481870400782e+01
4.330000000000e+02 -2.308700540228e-02 3.388648923305e-04 2.484976706893e+01
4.332500000000e+02 -2.308126673849e-02 3.385337906905e-04 2.487947482092e+01
4.335000000000e+02 -2.308719042207e-02 3.382643465303e-04 2.490782694340e+01
4.337500000000e+02 -2.310456143710e-02 3.380600383303e-04 2.493483159196e+01
4.340000000000e+02 -2.313296783742e-02 3.379234064565e-04 2.496050552495e+01
4.342500000000e+02 -2.317181634026e-02 3.378560868392e-04 2.498487456744e+01
4.345000000000e+02 -2.322035089196e-02 3.378588133079e-04 2.500797405165e+01
4.347500000000e+02 -2.327766682253e-02 3.379315218257e-04 2.502984874852e+01
4.350000000000e+02 -2.334273601248e-02 3.380734790344e-04 2.505055319248e+01
4.352500000000e+02 -2.341442922297e-02 3.382832604313e-04 2.507015160995e+01
4.355000000000e+02 -2.349154355548e-02 3.385588003600e-04 2.508871801370e+01
4.357500000000e+02 -2.357282627449e-02 3.388974756388e-04 2.510633571788e+01
4.360000000000e+02 -2.365700353195e-02 3.392962713602e-04 2.512309711754e+01
4.362500000000e+02 -2.374280804383e-02 3.397518766528e-04 2.513910334113e+01
4.365000000000e+02 -2.382900347068e-02 3.402607102279e-04 2.515446334193e+01
4.367500000000e+02 -2.391441084649e-02 3.408190069927e-04 2.516929327364e+01
4.370000000000e+02 -2.399793224443e-02 3.414229217013e-04 2.518371573582e+01
4.372500000000e+02 -2.407857164521e-02 3.420685876447e-04 2.519785850038e+01
4.375000000000e+02 -2.415545478073e-02 3.427521825427e-04 2.521185356192e+01
4.377500000000e+02 -2.422784323586e-02 3.434699772923e-04 2.522583607534e+01
4.380000000000e+02 -2.429514927859e-02 3.442183921091e-04 2.523994288865e+01
4.382500000000e+02 -2.435694431414e-02 3.449940359421e-04 2.525431140278e+01
4.385000000000e+02 -2.441296290354e-02 3.457937311873e-04 2.526907843307e+01
4.387500000000e+02 -2.446310802147e-02 3.466145493270e-04 2.528437870481e+01
4.390000000000e+02 -2.450744859894e-02 3.474538695410e-04 2.530034375372e+01
4.392500000000e+02 -2.454621131891e-02 3.483093523815e-04 2.531710087327e+01
4.395000000000e+02 -2.457977820274e-02 3.491789728523e-04 2.533477172212e+01
4.397500000000e+02 -2.460866981237e-02 3.500609845977e-04 2.535347161114e+01
4.400000000000e+02 -2.463353706156e-02 3.509539823705e-04 2.537330826971e+01
4.402500000000e+02 -2.465514250839e-02 3.518568785846e-04 2.539438109931e+01
4.405000000000e+02 -2.467433945535e-02 3.527688775777e-04 2.541678051790e+01
4.407500000000e+02 -2.469205843581e-02 3.536894832480e-04 2.544058698422e+01
4.410000000000e+02 -2.470927891443e-02 3.546184395304e-04 2.546587072551e+01
4.412500000000e+02 -2.472701523250e-02 3.555557357491e-04 2.549269087405e+01
4.415000000000e+02 -2.474628723319e-02 3.565015569586e-04 2.552109536761e+01
4.417500000000e+02 -2.476810499724e-02 3.574562448384e-04 2.555112021812e+01
4.420000000000e+02 -2.479344100814e-02 3.584202112752e-04 2.558278957474e+01
4.422500000000e+02 -2.482321500790e-02 3.593939019596e-04 2.561611515207e+01
4.425000000000e+02 -2.485827219665e-02 3.603777445713e-04 2.565109617893e+01
4.427500000000e+02 -2.489936411454e-02 3.613720741939e-04 2.568771945287e+01
4.430000000000e+02 -2.494713541485e-02 3.623770807062e-04 2.572595889282e+01
4.432500000000e+02 -2.500210638260e-02 3.633927232693e-04 2.576577599155e+01
4.435000000000e+02 -2.506466356433e-02 3.644186891213e-04 2.580711941200e+01
4.437500000000e+02 -2.513504796678e-02 3.654543283595e-04 2.584992560924e+01
4.440000000000e+02 -2.521334905599e-02 3.664985421424e-04 2.589411851983e+01
4.442500000000e+02 -2.529950047423e-02 3.675498477998e-04 2.593961039230e+01
4.445000000000e+02 -2.539327626771e-02 3.686064324892e-04 2.598630157710e+01
4.447500000000e+02 -2.549429435509e-02 3.696659938338e-04 2.603408157271e+01
4.450000000000e+02 -2.560201770869e-02 3.707257895525e-04 2.608282903656e+01
4.452500000000e+02 -2.571576173078e-02 3.717824430442e-04 2.613241264359e+01
4.455000000000e+02 -2.583470564393e-02 3.728322036707e-04 2.618269207884e+01
4.457500000000e+02 -2.595789933519e-02 3.738709379213e-04 2.623351836930e+01
4.460000000000e+02 -2.608427843095e-02 3.748941563232e-04 2.628473505375e+01
4.462500000000e+02 -2.621268313983e-02 3.758970769605e-04 2.633617948101e+01
4.465000000000e+02 -2.634186885334e-02 3.768746602683e-04 2.638768330613e+01
4.467500000000e+02 -2.647053315743e-02 3.778217223001e-04 2.643907439043e+01
4.470000000000e+02 -2.659732781486e-02 3.787329765346e-04 2.649017738308e+01
4.472500000000e+02 -2.672088762907e-02 3.796031490367e-04 2.654081574590e+01
4.475000000000e+02 -2.683984403248e-02 3.804270376274e-04 2.659081255236e+01
4.477500000000e+02 -2.695285009103e-02 3.811996124705e-04 2.663999226637e+01
4.480000000000e+02 -2.705859906648e-02 3.819160907284e-04 2.668818202586e+01
4.482500000000e+02 -2.715584881929e-02 3.825720397424e-04 2.673521344164e+01
4.485000000000e+02 -2.724343409699e-02 3.831634300898e-04 2.678092356556e+01
4.487500000000e+02 -2.732029025554e-02 3.836867077148e-04 2.682515663259e+01
4.490000000000e+02 -2.738546872213e-02 3.841388958662e-04 2.686776529353e+01
4.492500000000e+02 -2.743815581100e-02 3.845176629383e-04 2.690861219122e+01
4.495000000000e+02 -2.747768266705e-02 3.848213284781e-04 2.694757074454e+01
4.497500000000e+02 -2.750354025720e-02 3.850489250474e-04 2.698452647878e+01
4.500000000000e+02 -2.751539203328e-02 3.852002559103e-04 2.701937814540e+01
4.502500000000e+02 -2.751307835898e-02 3.852759080199e-04 2.705203818637e+01
4.505000000000e+02 -2.749662582527e-02 3.852772193042e-04 2.708243357380e+01
4.507500000000e+02 -2.746625042715e-02 3.852063520151e-04 2.711050642714e+01
4.510000000000e+02 -2.742235736106e-02 3.850662597080e-04 2.713621399205e+01
4.512500000000e+02 -2.736553988807e-02 3.848606707792e-04 2.715952894110e+01
4.515000000000e+02 -2.729657408243e-02 3.845940658669e-04 2.718043918119e+01
4.517500000000e+02 -2.721641084428e-02 3.842716443737e-04 2.719894771287e+01
4.520000000000e+02 -2.712616550186e-02 3.838992620113e-04 2.721507190815e+01
4.522500000000e+02 -2.702710463200e-02 3.834833753220e-04 2.722884296766e+01
4.525000000000e+02 -2.692062794731e-02 3.830309646838e-04 2.724030519630e+01
4.527500000000e+02 -2.680825251703e-02 3.825494539596e-04 2.724951476714e+01
4.530000000000e+02 -2.669158822212e-02 3.820466184715e-04 2.725653889203e+01
4.532500000000e+02 -2.657231824160e-02 3.815304871652e-04 2.726145435951e+01
4.535000000000e+02 -2.645217330895e-02 3.810092388393e-04 2.726434633626e+01
4.537500000000e+02 -2.633290440786e-02 3.804910912888e-04 2.726530708830e+01
4.540000000000e+02 -2.621626023069e-02 3.799841915003e-04 2.726443440213e+01
4.542500000000e+02 -2.610395897034e-02 3.794965000624e-04 2.726183026785e+01
4.545000000000e+02 -2.599766038422e-02 3.790356837329e-04 2.725759958042e+01
4.547500000000e+02 -2.589894460700e-02 3.786089844456e-04 2.725184858953e+01
4.550000000000e+02 -2.580928274010e-02 3.782231165610e-04 2.724468384688e+01
4.552500000000e+02 -2.573001955126e-02 3.778841763152e-04 2.723621077794e+01
4.555000000000e+02 -2.566234781034e-02 3.775975324753e-04 2.722653280965e+01
4.557500000000e+02 -2.560729337730e-02 3.773677568412e-04 2.721575015461e+01
4.560000000000e+02 -2.556569568504e-02 3.771985302238e-04 2.720395917492e+01
4.562500000000e+02 -2.553819760122e-02 3.770925835401e-04 2.719125141690e+01
4.565000000000e+02 -2.552523242858e-02 3.770516404991e-04 2.717771323362e+01
4.567500000000e+02 -2.552701901336e-02 3.770763690268e-04 2.716342511673e+01
4.570000000000e+02 -2.554355695433e-02 3.771663712774e-04 2.714846143866e+01
4.572500000000e+02 -2.557462432976e-02 3.773201659369e-04 2.713289030340e+01
4.575000000000e+02 -2.561978150664e-02 3.775351922793e-04 2.711677325390e+01
4.577500000000e+02 -2.567837507385e-02 3.778078296370e-04 2.710016547034e+01
4.580000000000e+02 -2.574954639121e-02 3.781334318443e-04 2.708311564013e+01
4.582500000000e+02 -2.583224229530e-02 3.785063790870e-04 2.706566631034e+01
4.585000000000e+02 -2.592522901722e-02 3.789201450234e-04 2.704785390440e+01
4.587500000000e+02 -2.602710825607e-02 3.793673758894e-04 2.702970916193e+01
4.590000000000e+02 -2.613633511378e-02 3.798399846517e-04 2.701125724108e+01
4.592500000000e+02 -2.625123960656e-02 3.803292607088e-04 2.699251819880e+01
4.595000000000e+02 -2.637004725588e-02 3.808259848666e-04 2.697350712057e+01
4.597500000000e+02 -2.649090452062e-02 3.813205599081e-04 2.695423458452e+01
4.600000000000e+02 -2.661190182799e-02 3.818031447888e-04 2.693470680930e+01
4.602500000000e+02 -2.673109959100e-02 3.822637970262e-04 2.691492597257e+01
4.605000000000e+02 -2.684655526500e-02 3.826925887328e-04 2.689489049763e+01
4.607500000000e+02 -2.695634742428e-02 3.830797882371e-04 2.687459515661e+01
4.610000000000e+02 -2.705860289646e-02 3.834160617013e-04 2.685403130729e+01
4.612500000000e+02 -2.715152304333e-02 3.836925197193e-04 2.683318707921e+01
4.615000000000e+02 -2.723340610107e-02 3.839008449358e-04 2.681204741528e+01
4.617500000000e+02 -2.730267325473e-02 3.840334603063e-04 2.679059427835e+01
4.620000000000e+02 -2.735788767871e-02 3.840836438002e-04 2.676880667775e+01
4.622500000000e+02 -2.739777739384e-02 3.840455861513e-04 2.674666083833e+01
4.625000000000e+02 -2.742125132217e-02 3.839145008151e-04 2.672413025271e+01
4.627500000000e+02 -2.742741557615e-02 3.836866693147e-04 2.670118583946e+01
4.630000000000e+02 -2.741558766519e-02 3.833595074933e-04 2.667779609212e+01
4.632500000000e+02 -2.738530488410e-02 3.829315624010e-04 2.665392723364e+01
4.635000000000e+02 -2.733633158415e-02 3.824025472784e-04 2.662954345491e+01
4.637500000000e+02 -2.726866523881e-02 3.817733403217e-04 2.660460717261e+01
4.640000000000e+02 -2.718253624023e-02 3.810459659318e-04 2.657907932971e+01
4.642500000000e+02 -2.707840638078e-02 3.802235854188e-04 2.655291976874e+01
4.645000000000e+02 -2.695696422747e-02 3.793104152997e-04 2.652608762380e+01
4.647500000000e+02 -2.681911576786e-02 3.783115813872e-04 2.649854179678e+01
4.650000000000e+02 -2.666597375771e-02 3.772331649527e-04 2.647024145754e+01
4.652500000000e+02 -2.649884223668e-02 3.760821117602e-04 2.644114655849e+01
4.655000000000e+02 -2.631920035134e-02 3.748660908794e-04 2.641121844404e+01
4.657500000000e+02 -2.612868262601e-02 3.735934105495e-04 2.638042042049e+01
4.660000000000e+02 -2.592905783135e-02 3.722730630691e-04 2.634871837387e+01
4.662500000000e+02 -2.572220577711e-02 3.709144607554e-04 2.631608131870e+01
4.665000000000e+02 -2.551009456271e-02 3.695273334231e-04 2.628248207379e+01
4.667500000000e+02 -2.529475416593e-02 3.681216441743e-04 2.624789770871e+01
4.670000000000e+02 -2.507825323724e-02 3.667074898638e-04 2.621231015656e+01
4.672500000000e+02 -2.486267357432e-02 3.652950661663e-04 2.617570664152e+01
4.675000000000e+02 -2.465008494168e-02 3.638943941765e-04 2.613808001964e+01
4.677500000000e+02 -2.444252321781e-02 3.625152485251e-04 2.609942920524e+01
4.680000000000e+02 -2.424196706468e-02 3.611671775356e-04 2.605975934006e+01
4.682500000000e+02 -2.405031815446e-02 3.598593620926e-04 2.601908198217e+01
4.685000000000e+02 -2.386938035321e-02 3.586005105311e-04 2.597741508260e+01
4.687500000000e+02 -2.370084488188e-02 3.573987791205e-04 2.593478306658e+01
4.690000000000e+02 -2.354627185504e-02 3.562616907210e-04 2.589121653802e+01
4.692500000000e+02 -2.340707941861e-02 3.551960720757e-04 2.584675216397e+01
4.695000000000e+02 -2.328453052131e-02 3.542079874293e-04 2.580143226939e+01
4.697500000000e+02 -2.317972254235e-02 3.533026817986e-04 2.575530435399e+01
4.700000000000e+02 -2.309358107234e-02 3.524845283368e-04 2.570842070013e+01
4.702500000000e+02 -2.302685118525e-02 3.517570478880e-04 2.566083763816e+01
4.705000000000e+02 -2.298009462297e-02 3.511228346067e-04 2.561261503689e+01
4.707500000000e+02 -2.295368423332e-02 3.505835407048e-04 2.556381546142e+01
4.710000000000e+02 -2.294780268998e-02 3.501398338115e-04 2.551450355199e+01
4.712500000000e+02 -2.296244115453e-02 3.497914639266e-04 2.546474521108e+01
4.715000000000e+02 -2.299739887614e-02 3.495373482058e-04 2.541460678414e+01
4.717500000000e+02 -2.305228418712e-02 3.493754138508e-04 2.536415439602e+01
4.720000000000e+02 -2.312651636735e-02 3.493027029386e-04 2.531345307697e+01
4.722500000000e+02 -2.321932873622e-02 3.493154050001e-04 2.526256613598e+01
4.725000000000e+02 -2.332977181552e-02 3.494088951514e-04 2.521155441741e+01
4.727500000000e+02 -2.345671935127e-02 3.495777826638e-04 2.516047563266e+01
4.730000000000e+02 -2.359887286239e-02 3.498159556385e-04 2.510938384336e+01
4.732500000000e+02 -2.375477010430e-02 3.501166394062e-04 2.505832885342e+01
4.735000000000e+02 -2.392279323760e-02 3.504724743263e-04 2.500735578120e+01
4.737500000000e+02 -2.410117787456e-02 3.508756020376e-04 2.495650469426e+01
4.740000000000e+02 -2.428802742453e-02 3.513176037321e-04 2.490581022697e+01
4.742500000000e+02 -2.448132302806e-02 3.517896245720e-04 2.485530140553e+01
4.745000000000e+02 -2.467894216722e-02 3.522825291387e-04 2.480500143266e+01
4.747500000000e+02 -2.487867314663e-02 3.527869423762e-04 2.475492764489e+01
4.750000000000e+02 -2.507823563513e-02 3.532933255207e-04 2.470509149054e+01
4.752500000000e+02 -2.527530286611e-02 3.537920314429e-04 2.465549859250e+01
4.755000000000e+02 -2.546752221277e-02 3.542734573632e-04 2.460614893235e+01
4.757500000000e+02 -2.565254030644e-02 3.547280880169e-04 2.455703706382e+01
4.760000000000e+02 -2.582802877935e-02 3.551465697895e-04 2.450815240219e+01
4.762500000000e+02 -2.599170921242e-02 3.555199022828e-04 2.445947963886e+01
4.765000000000e+02 -2.614138167322e-02 3.558394605128e-04 2.441099913089e+01
4.767500000000e+02 -2.627495016001e-02 3.560970503669e-04 2.436268747530e+01
4.770000000000e+02 -2.639045040987e-02 3.562850206129e-04 2.431451799889e+01
4.772500000000e+02 -2.648607530672e-02 3.563963575266e-04 2.426646143950e+01
4.775000000000e+02 -2.656019981373e-02 3.564247648046e-04 2.421848659414e+01
4.777500000000e+02 -2.661140361939e-02 3.563647883130e-04 2.417056097518e+01
4.780000000000e+02 -2.663849261315e-02 3.562118303778e-04 2.412265161199e+01
4.782500000000e+02 -2.664051774958e-02 3.559621327359e-04 2.407472576583e+01
4.785000000000e+02 -2.661678890136e-02 3.556129669132e-04 2.402675166214e+01
4.787500000000e+02 -2.656688973674e-02 3.551626624340e-04 2.397869929971e+01
4.790000000000e+02 -2.649068509490e-02 3.546106712946e-04 2.393054115265e+01
4.792500000000e+02 -2.638832790848e-02 3.539574641942e-04 2.388225289123e+01
4.795000000000e+02 -2.626025943548e-02 3.532046586362e-04 2.383381399155e+01
4.797500000000e+02 -2.610721115466e-02 3.523550237514e-04 2.378520841496e+01
4.800000000000e+02 -2.593019908880e-02 3.514124248590e-04 2.373642508660e+01
4.802500000000e+02 -2.573051334761e-02 3.503818102702e-04 2.368745829941e+01
4.805000000000e+02 -2.550971177884e-02 3.492692148548e-04 2.363830812403e+01
4.807500000000e+02 -2.526960408849e-02 3.480817096772e-04 2.358898060863e+01
4.810000000000e+02 -2.501223324375e-02 3.468273194883e-04 2.353948785487e+01
4.812500000000e+02 -2.473986113803e-02 3.455149832999e-04 2.348984809514e+01
4.815000000000e+02 -2.445494468304e-02 3.441544697409e-04 2.344008552755e+01
4.817500000000e+02 -2.416011410577e-02 3.427562707213e-04 2.339023011465e+01
4.820000000000e+02 -2.385814645332e-02 3.413316104427e-04 2.334031718250e+01
4.822500000000e+02 -2.355194312687e-02 3.398922562560e-04 2.329038707885e+01
4.825000000000e+02 -2.324450091185e-02 3.384503653172e-04 2.324048460629e+01
4.827500000000e+02 -2.293888251825e-02 3.370183026230e-04 2.319065839757e+01
4.830000000000e+02 -2.263818959125e-02 3.356086504410e-04 2.314096035650e+01
4.832500000000e+02 -2.234553133613e-02 3.342340395240e-04 2.309144494879e+01
4.835000000000e+02 -2.206399366060e-02 3.329069893811e-04 2.304216846911e+01
4.837500000000e+02 -2.179660896384e-02 3.316398106139e-04 2.299318845682e+01
4.840000000000e+02 -2.154632350160e-02 3.304443952854e-04 2.294456299199e+01
4.842500000000e+02 -2.131596686287e-02 3.293320655098e-04 2.289635003740e+01
4.845000000000e+02 -2.110821911497e-02 3.283135758881e-04 2.284860699268e+01
4.847500000000e+02 -2.092558089177e-02 3.273988859858e-04 2.280139006969e+01
4.850000000000e+02 -2.077034088911e-02 3.265970579761e-04 2.275475400305e+01
4.852500000000e+02 -2.064454590237e-02 3.259160604393e-04 2.270875167066e+01
4.855000000000e+02 -2.054997438781e-02 3.253627273590e-04 2.266343377795e+01
4.857500000000e+02 -2.048810472357e-02 3.249426334553e-04 2.261884885683e+01
4.860000000000e+02 -2.046009446211e-02 3.246600412188e-04 2.257504299943e+01
4.862500000000e+02 -2.046675314609e-02 3.245178011729e-04 2.253206002494e+01
4.865000000000e+02 -2.050852303395e-02 3.245173030404e-04 2.248994148594e+01
4.867500000000e+02 -2.058546515693e-02 3.246584552852e-04 2.244872668509e+01
4.870000000000e+02 -2.069723993888e-02 3.249396292805e-04 2.240845307120e+01
4.872500000000e+02 -2.084310478621e-02 3.253576508862e-04 2.236915618145e+01
4.875000000000e+02 -2.102190372784e-02 3.259078006300e-04 2.233087010755e+01
4.877500000000e+02 -2.123207047505e-02 3.265838486869e-04 2.229362764428e+01
4.880000000000e+02 -2.147163606372e-02 3.273781034727e-04 2.225746043368e+01
4.882500000000e+02 -2.173823825765e-02 3.282814675214e-04 2.222239927160e+01
4.885000000000e+02 -2.202913726610e-02 3.292835164184e-04 2.218847445620e+01
4.887500000000e+02 -2.234124332319e-02 3.303726046295e-04 2.215571564331e+01
4.890000000000e+02 -2.267114042581e-02 3.315359699441e-04 2.212415237550e+01
4.892500000000e+02 -2.301512511136e-02 3.327598709395e-04 2.209381379005e+01
4.895000000000e+02 -2.336924288182e-02 3.340297303449e-04 2.206472909092e+01
4.897500000000e+02 -2.372933553669e-02 3.353302900520e-04 2.203692715556e+01
4.900000000000e+02 -2.409108837690e-02 3.366456639158e-04 2.201043688169e+01
4.902500000000e+02 -2.445008439166e-02 3.379596937063e-04 2.198528691675e+01
4.905000000000e+02 -2.480185998196e-02 3.392563526204e-04 2.196150567056e+01
4.907500000000e+02 -2.514196239387e-02 3.405195755980e-04 2.193912094326e+01
4.910000000000e+02 -2.546601079013e-02 3.417335470947e-04 2.191816017661e+01
4.912500000000e+02 -2.576975451922e-02 3.428829609764e-04 2.189864978875e+01
4.915000000000e+02 -2.604913496893e-02 3.439531190116e-04 2.188061538538e+01
4.917500000000e+02 -2.630034335129e-02 3.449302489867e-04 2.186408136021e+01
4.920000000000e+02 -2.651987391375e-02 3.458017803611e-04 2.184907045776e+01
4.922500000000e+02 -2.670458067008e-02 3.465563662625e-04 2.183560398264e+01
4.925000000000e+02 -2.685171916646e-02 3.471839904143e-04 2.182370102847e+01
4.927500000000e+02 -2.695899445317e-02 3.476763019486e-04 2.181337869517e+01
4.930000000000e+02 -2.702459511432e-02 3.480267150631e-04 2.180465164179e+01
4.932500000000e+02 -2.704721948623e-02 3.482305239895e-04 2.179753163784e+01
4.935000000000e+02 -2.702610410606e-02 3.482849765920e-04 2.179202773782e+01
4.937500000000e+02 -2.696103539704e-02 3.481893027699e-04 2.178814584318e+01
4.940000000000e+02 -2.685235306194e-02 3.479447395819e-04 2.178588826456e+01
4.942500000000e+02 -2.670095590569e-02 3.475545585644e-04 2.178525393527e+01
4.945000000000e+02 -2.650828814855e-02 3.470240158465e-04 2.178623791258e+01
4.947500000000e+02 -2.627632566377e-02 3.463602981942e-04 2.178883133585e+01
4.950000000000e+02 -2.600754801408e-02 3.455724179294e-04 2.179302093998e+01
4.952500000000e+02 -2.570491391856e-02 3.446711113413e-04 2.179878932845e+01
4.955000000000e+02 -2.537182188312e-02 3.436686757315e-04 2.180611460772e+01
4.957500000000e+02 -2.501206489174e-02 3.425787557253e-04 2.181497000781e+01
4.960000000000e+02 -2.462978905615e-02 3.414162759086e-04 2.182532424118e+01
4.962500000000e+02 -2.422943926704e-02 3.401972317777e-04 2.183714118477e+01
4.965000000000e+02 -2.381570312686e-02 3.389383486957e-04 2.185037957393e+01
4.967500000000e+02 -2.339345796700e-02 3.376569021213e-04 2.186499346637e+01
4.970000000000e+02 -2.296770934424e-02 3.363704935028e-04 2.188093192836e+01
4.972500000000e+02 -2.254353192366e-02 3.350968355382e-04 2.189813925081e+01
4.975000000000e+02 -2.212600925406e-02 3.338534490803e-04 2.191655470826e+01
4.977500000000e+02 -2.172017493878e-02 3.326574334829e-04 2.193611319909e+01
4.980000000000e+02 -2.133095325073e-02 3.315253349420e-04 2.195674518953e+01
4.982500000000e+02 -2.096310317397e-02 3.304729451177e-04 2.197837666276e+01
4.985000000000e+02 -2.062116274574e-02 3.295150084765e-04 2.200092994491e+01
4.987500000000e+02 -2.030939694821e-02 3.286650422417e-04 2.202432375830e+01
4.990000000000e+02 -2.003175103296e-02 3.279351770184e-04 2.204847332376e+01
4.992500000000e+02 -1.979180185865e-02 3.273360383793e-04 2.207329131060e+01
4.995000000000e+02 -1.959271728438e-02 3.268766715566e-04 2.209868802934e+01
4.997500000000e+02 -1.943722173846e-02 3.265643697627e-04 2.212457163070e+01
5.000000000000e+02 -1.932755734962e-02 3.264045446857e-04 2.215084926944e+01
5.002500000000e+02 -1.926546302775e-02 3.264007027812e-04 2.217742690654e+01
5.005000000000e+02 -1.925214334540e-02 3.265543735616e-04 2.220421061581e+01
5.007500000000e+02 -1.928825988369e-02 3.268651820813e-04 2.223110638855e+01
5.010000000000e+02 -1.937390933598e-02 3.273308073294e-04 2.225802149650e+01
5.012500000000e+02 -1.950862762667e-02 3.279469271274e-04 2.228486427890e+01
5.015000000000e+02 -1.969138056343e-02 3.287073286627e-04 2.231154540320e+01
5.017500000000e+02 -1.992057504744e-02 3.296039432672e-04 2.233797804792e+01
5.020000000000e+02 -2.019406932361e-02 3.306269732133e-04 2.236407863294e+01
5.022500000000e+02 -2.050919582420e-02 3.317651087499e-04 2.238976695852e+01
5.025000000000e+02 -2.086277888357e-02 3.330055611478e-04 2.241496739964e+01
5.027500000000e+02 -2.125117441367e-02 3.343341957354e-04 2.243960859807e+01
5.030000000000e+02 -2.167029909055e-02 3.357357433673e-04 2.246362470713e+01
5.032500000000e+02 -2.211568211017e-02 3.371939789813e-04 2.248695499153e+01
5.035000000000e+02 -2.258250589715e-02 3.386918917829e-04 2.250954503890e+01
5.037500000000e+02 -2.306566684223e-02 3.402119249824e-04 2.253134628134e+01
5.040000000000e+02 -2.355982759420e-02 3.417361933738e-04 2.255231712849e+01
5.042500000000e+02 -2.405948394019e-02 3.432467116221e-04 2.257242240980e+01
5.045000000000e+02 -2.455902555624e-02 3.447256538295e-04 2.259163444047e+01
5.047500000000e+02 -2.505280609745e-02 3.461555314654e-04 2.260993238220e+01
5.050000000000e+02 -2.553521005039e-02 3.475194315077e-04 2.262730309555e+01
5.052500000000e+02 -2.600072219252e-02 3.488012379145e-04 2.264374094161e+01
5.055000000000e+02 -2.644399441848e-02 3.499858688727e-04 2.265924752029e+01
5.057500000000e+02 -2.685991372693e-02 3.510593858951e-04 2.267383225619e+01
5.060000000000e+02 -2.724366544558e-02 3.520091689664e-04 2.268751204420e+01
5.062500000000e+02 -2.759079066563e-02 3.528239764921e-04 2.270031082514e+01
5.065000000000e+02 -2.789724715386e-02 3.534941968477e-04 2.271226007776e+01
5.067500000000e+02 -2.815945297768e-02 3.540119215456e-04 2.272339779876e+01
5.070000000000e+02 -2.837433842906e-02 3.543710308216e-04 2.273376895955e+01
5.072500000000e+02 -2.853937476062e-02 3.545672010892e-04 2.274342434413e+01
5.075000000000e+02 -2.865261301939e-02 3.545979587699e-04 2.275242079054e+01
5.077500000000e+02 -2.871270375666e-02 3.544627945284e-04 2.276082038880e+01
5.080000000000e+02 -2.871890763548e-02 3.541628806511e-04 2.276868965096e+01
5.082500000000e+02 -2.867111071334e-02 3.537011316595e-04 2.277609944105e+01
5.085000000000e+02 -2.856982062890e-02 3.530821897969e-04 2.278312405483e+01
5.087500000000e+02 -2.841615370855e-02 3.523124954529e-04 2.278984026830e+01
5.090000000000e+02 -2.821182783117e-02 3.514000781028e-04 2.279632713308e+01
5.092500000000e+02 -2.795913429310e-02 3.503543743366e-04 2.280266491571e+01
5.095000000000e+02 -2.766090870967e-02 3.491859298891e-04 2.280893444762e+01
5.097500000000e+02 -2.732048845015e-02 3.479066237218e-04 2.281521645949e+01
5.100000000000e+02 -2.694165932660e-02 3.465293328421e-04 2.282159059752e+01
5.102500000000e+02 -2.652861682686e-02 3.450678518440e-04 2.282813518023e+01
5.105000000000e+02 -2.608591395845e-02 3.435367449672e-04 2.283492633953e+01
5.107500000000e+02 -2.561840573825e-02 3.419511006257e-04 2.284203723306e+01
5.110000000000e+02 -2.513119916269e-02 3.403264538521e-04 2.284953792648e+01
5.112500000000e+02 -2.462959165060e-02 3.386786111020e-04 2.285749472925e+01
5.115000000000e+02 -2.411900858963e-02 3.370234792008e-04 2.286596961012e+01
5.117500000000e+02 -2.360494513804e-02 3.353769228010e-04 2.287502032448e+01
5.120000000000e+02 -2.309290014276e-02 3.337546030457e-04 2.288469968387e+01
5.122500000000e+02 -2.258831629636e-02 3.321718438138e-04 2.289505582984e+01
5.125000000000e+02 -2.209651673718e-02 3.306434881638e-04 2.290613189660e+01
5.127500000000e+02 -2.162264559215e-02 3.291837745426e-04 2.291796614281e+01
5.130000000000e+02 -2.117161086108e-02 3.278062204224e-04 2.293059177513e+01
5.132500000000e+02 -2.074802886908e-02 3.265235005657e-04 2.294403744364e+01
5.135000000000e+02 -2.035617278038e-02 3.253473526260e-04 2.295832725640e+01
5.137500000000e+02 -1.999992768726e-02 3.242884868378e-04 2.297348088297e+01
5.140000000000e+02 -1.968274487586e-02 3.233564706730e-04 2.298951417583e+01
5.142500000000e+02 -1.940760543613e-02 3.225597323703e-04 2.300643935624e+01
5.145000000000e+02 -1.917699125936e-02 3.219054572406e-04 2.302426523010e+01
5.147500000000e+02 -1.899285304372e-02 3.213994988362e-04 2.304299794555e+01
5.150000000000e+02 -1.885659728869e-02 3.210463632638e-04 2.306264100058e+01
5.152500000000e+02 -1.876906520211e-02 3.208491542913e-04 2.308319606074e+01
5.155000000000e+02 -1.873053444085e-02 3.208095691778e-04 2.310466296728e+01
5.157500000000e+02 -1.874071127752e-02 3.209278578421e-04 2.312704049656e+01
5.160000000000e+02 -1.879874097019e-02 3.212028261420e-04 2.315032659690e+01
5.162500000000e+02 -1.890322545227e-02 3.216318523267e-04 2.317451860339e+01
5.165000000000e+02 -1.905223667778e-02 3.222108836928e-04 2.319961387679e+01
5.167500000000e+02 -1.924334841114e-02 3.229344810363e-04 2.322560995521e+01
5.170000000000e+02 -1.947367207990e-02 3.237958698603e-04 2.325250470920e+01
5.172500000000e+02 -1.973989040502e-02 3.247869941978e-04 2.328029688643e+01
5.175000000000e+02 -2.003831068615e-02 3.258986170472e-04 2.330898596813e+01
5.177500000000e+02 -2.036490788310e-02 3.271203321484e-04 2.333857268469e+01
5.180000000000e+02 -2.071538652377e-02 3.284407087253e-04 2.336905880922e+01
5.182500000000e+02 -2.108523417898e-02 3.298474448375e-04 2.340044757686e+01
5.185000000000e+02 -2.146978718195e-02 3.313275011267e-04 2.343274342786e+01
5.187500000000e+02 -2.186428997854e-02 3.328671324908e-04 2.346595233965e+01
5.190000000000e+02 -2.226396301841e-02 3.344521755552e-04 2.350008150981e+01
5.192500000000e+02 -2.266406409428e-02 3.360683440338e-04 2.353513960304e+01
5.195000000000e+02 -2.305995265405e-02 3.377011133299e-04 2.357113638382e+01
5.197500000000e+02 -2.344714907877e-02 3.393359842987e-04 2.360808288071e+01
5.200000000000e+02 -2.382139230492e-02 3.409586295446e-04 2.364599096335e+01
5.202500000000e+02 -2.417869294802e-02 3.425550660312e-04 2.368487338952e+01
5.205000000000e+02 -2.451538174892e-02 3.441118707328e-04 2.372474349226e+01
5.207500000000e+02 -2.482815087216e-02 3.456163556717e-04 2.376561484605e+01
5.210000000000e+02 -2.511409174565e-02 3.470567002556e-04 2.380750115446e+01
5.212500000000e+02 -2.537072427272e-02 3.484218973297e-04 2.385041585478e+01
5.215000000000e+02 -2.559601738155e-02 3.497020716809e-04 2.389437170827e+01
5.217500000000e+02 -2.578840799199e-02 3.508886017647e-04 2.393938059377e+01
5.220000000000e+02 -2.594680505027e-02 3.519741614883e-04 2.398545294565e+01
5.222500000000e+02 -2.607059473660e-02 3.529528102368e-04 2.403259748934e+01
5.225000000000e+02 -2.615963321926e-02 3.538200410943e-04 2.408082074610e+01
5.227500000000e+02 -2.621423158427e-02 3.545728134086e-04 2.413012656360e+01
5.230000000000e+02 -2.623514356555e-02 3.552096418583e-04 2.418051578406e+01
5.232500000000e+02 -2.622353529990e-02 3.557305316136e-04 2.423198570419e+01
5.235000000000e+02 -2.618096171118e-02 3.561370236870e-04 2.428452973940e+01
5.237500000000e+02 -2.610933134828e-02 3.564321035906e-04 2.433813698477e+01
5.240000000000e+02 -2.601086641414e-02 3.566201744887e-04 2.439279183725e+01
5.242500000000e+02 -2.588806695845e-02 3.567070410514e-04 2.444847368790e+01
5.245000000000e+02 -2.574366548170e-02 3.566998064124e-04 2.450515661042e+01
5.247500000000e+02 -2.558058360800e-02 3.566067809179e-04 2.456280911704e+01
5.250000000000e+02 -2.540188397249e-02 3.564373625536e-04 2.462139400047e+01
5.252500000000e+02 -2.521072872605e-02 3.562019311807e-04 2.468086817541e+01
5.255000000000e+02 -2.501033172400e-02 3.559117164597e-04 2.474118261875e+01
5.257500000000e+02 -2.480391281932e-02 3.555786452490e-04 2.480228244943e+01
5.260000000000e+02 -2.459465744206e-02 3.552151960428e-04 2.486410690183e+01
5.262500000000e+02 -2.438567366140e-02 3.548342468228e-04 2.492658950130e+01
5.265000000000e+02 -2.417995277168e-02 3.544488792290e-04 2.498965838432e+01
5.267500000000e+02 -2.398033527995e-02 3.540722343954e-04 2.505323638934e+01
5.270000000000e+02 -2.378947662403e-02 3.537173356499e-04 2.511724145419e+01
5.272500000000e+02 -2.360981714608e-02 3.533969241496e-04 2.518158715038e+01
5.275000000000e+02 -2.344355648705e-02 3.531232834781e-04 2.524618284672e+01
5.277500000000e+02 -2.329263062931e-02 3.529080777978e-04 2.531093428830e+01
5.280000000000e+02 -2.315869323829e-02 3.527622102236e-04 2.537574427056e+01
5.282500000000e+02 -2.304310096042e-02 3.526956775685e-04 2.544051283464e+01
5.285000000000e+02 -2.294690236354e-02 3.527174359397e-04 2.550513802111e+01
5.287500000000e+02 -2.287083148548e-02 3.528352789166e-04 2.556951629530e+01
5.290000000000e+02 -2.281530583692e-02 3.530557346167e-04 2.563354335201e+01
5.292500000000e+02 -2.278042651982e-02 3.533839643782e-04 2.569711422742e+01
5.295000000000e+02 -2.276598523836e-02 3.538237002942e-04 2.576012433394e+01
5.297500000000e+02 -2.277147200111e-02 3.543771725312e-04 2.582246948776e+01
5.300000000000e+02 -2.279609226856e-02 3.550450809278e-04 2.588404692575e+01
5.302500000000e+02 -2.283878063654e-02 3.558265248895e-04 2.594475529922e+01
5.305000000000e+02 -2.289822603976e-02 3.567190184469e-04 2.600449563368e+01
5.307500000000e+02 -2.297289246112e-02 3.577185836788e-04 2.606317136507e+01
5.310000000000e+02 -2.306104831032e-02 3.588197840564e-04 2.612068895338e+01
5.312500000000e+02 -2.316079842849e-02 3.600156958740e-04 2.617695845559e+01
5.315000000000e+02 -2.327011373588e-02 3.612979910974e-04 2.623189358065e+01
5.317500000000e+02 -2.338686739956e-02 3.626569856517e-04 2.628541223503e+01
5.320000000000e+02 -2.350887168126e-02 3.640818533536e-04 2.633743702533e+01
5.322500000000e+02 -2.363391130677e-02 3.655607135875e-04 2.638789528753e+01
5.325000000000e+02 -2.375978123252e-02 3.670807802163e-04 2.643671957439e+01
5.327500000000e+02 -2.388432396097e-02 3.686284989958e-04 2.648384810545e+01
5.330000000000e+02 -2.400546170235e-02 3.701897272528e-04 2.652922472633e+01
5.332500000000e+02 -2.412123285223e-02 3.717498890291e-04 2.657279954587e+01
5.335000000000e+02 -2.422982232809e-02 3.732943501575e-04 2.661452905574e+01
5.337500000000e+02 -2.432958926708e-02 3.748084405843e-04 2.665437625943e+01
5.340000000000e+02 -2.441909515151e-02 3.762776900329e-04 2.669231125042e+01
5.342500000000e+02 -2.449712361413e-02 3.776881062910e-04 2.672831105110e+01
5.345000000000e+02 -2.456270140146e-02 3.790263299480e-04 2.676236020364e+01
5.347500000000e+02 -2.461510976308e-02 3.802796394730e-04 2.679445059763e+01
5.350000000000e+02 -2.465389541100e-02 3.814363865830e-04 2.682458174344e+01
5.352500000000e+02 -2.467887535680e-02 3.824861652361e-04 2.685276101550e+01
5.355000000000e+02 -2.469013517938e-02 3.834199244620e-04 2.687900337964e+01
5.357500000000e+02 -2.468802464719e-02 3.842301128783e-04 2.690333152252e+01
5.360000000000e+02 -2.467314959689e-02 3.849108120733e-04 2.692577591494e+01
5.362500000000e+02 -2.464635603779e-02 3.854578260911e-04 2.694637433727e+01
5.365000000000e+02 -2.460871362714e-02 3.858687688719e-04 2.696517177939e+01
5.367500000000e+02 -2.456149388409e-02 3.861431175697e-04 2.698222030803e+01
5.370000000000e+02 -2.450614444723e-02 3.862822281614e-04 2.699757824585e+01
5.372500000000e+02 -2.444426157365e-02 3.862893380799e-04 2.701131016068e+01
5.375000000000e+02 -2.437755969655e-02 3.861695260585e-04 2.702348580937e+01
5.377500000000e+02 -2.430783920172e-02 3.859296538930e-04 2.703417998801e+01
5.380000000000e+02 -2.423695265424e-02 3.855782657985e-04 2.704347138575e+01
5.382500000000e+02 -2.416677094700e-02 3.851254753661e-04 2.705144198699e+01
5.385000000000e+02 -2.409914831716e-02 3.845828223710e-04 2.705817646652e+01
5.387500000000e+02 -2.403588934599e-02 3.839631014683e-04 2.706376092781e+01
5.390000000000e+02 -2.397871586045e-02 3.832801289388e-04 2.706828221676e+01
5.392500000000e+02 -2.392923467829e-02 3.825485588296e-04 2.707182725771e+01
5.395000000000e+02 -2.388890989739e-02 3.817836563644e-04 2.707448175230e+01
5.397500000000e+02 -2.385903534670e-02 3.810010432563e-04 2.707632959560e+01
5.400000000000e+02 -2.384071160317e-02 3.802164422113e-04 2.707745191647e+01
5.402500000000e+02 -2.383482495557e-02 3.794454128895e-04 2.707792660253e+01
5.405000000000e+02 -2.384203209485e-02 3.787030823852e-04 2.707782713291e+01
5.407500000000e+02 -2.386274764451e-02 3.780039202967e-04 2.707722216468e+01
5.410000000000e+02 -2.389713411940e-02 3.773614682130e-04 2.707617517943e+01
5.412500000000e+02 -2.394510021526e-02 3.767881008249e-04 2.707474355143e+01
5.415000000000e+02 -2.400630044593e-02 3.762948069096e-04 2.707297837393e+01
5.417500000000e+02 -2.408013768551e-02 3.758909877990e-04 2.707092436310e+01
5.420000000000e+02 -2.416577421990e-02 3.755842947159e-04 2.706861918939e+01
5.422500000000e+02 -2.426214340060e-02 3.753804829720e-04 2.706609356844e+01
5.425000000000e+02 -2.436796400496e-02 3.752832954488e-04 2.706337141824e+01
5.427500000000e+02 -2.448176207946e-02 3.752943959686e-04 2.706046944927e+01
5.430000000000e+02 -2.460189233524e-02 3.754133245493e-04 2.705739756773e+01
5.432500000000e+02 -2.472656322525e-02 3.756374834784e-04 2.705415889817e+01
5.435000000000e+02 -2.485386420709e-02 3.759621841172e-04 2.705075030941e+01
5.437500000000e+02 -2.498179593716e-02 3.763807161211e-04 2.704716228694e+01
5.440000000000e+02 -2.510830086465e-02 3.768844579848e-04 2.704337951030e+01
5.442500000000e+02 -2.523129385759e-02 3.774630155765e-04 2.703938143185e+01
5.445000000000e+02 -2.534869641239e-02 3.781044062227e-04 2.703514226442e+01
5.447500000000e+02 -2.545846714010e-02 3.787952617424e-04 2.703063196500e+01
5.450000000000e+02 -2.555863507931e-02 3.795210266627e-04 2.702581621726e+01
5.452500000000e+02 -2.564732999367e-02 3.802662398632e-04 2.702065745614e+01
5.455000000000e+02 -2.572281266940e-02 3.810147918693e-04 2.701511494556e+01
5.457500000000e+02 -2.578350275923e-02 3.817501859162e-04 2.700914550703e+01
5.460000000000e+02 -2.582800524530e-02 3.824559282321e-04 2.700270421363e+01
5.462500000000e+02 -2.585513400417e-02 3.831157199801e-04 2.699574455321e+01
5.465000000000e+02 -2.586393245114e-02 3.837137558911e-04 2.698821911080e+01
5.467500000000e+02 -2.585369150979e-02 3.842350151698e-04 2.698008021063e+01
5.470000000000e+02 -2.582396352076e-02 3.846655246915e-04 2.697128002944e+01
5.472500000000e+02 -2.577457235602e-02 3.849926522084e-04 2.696177119344e+01
5.475000000000e+02 -2.570562207354e-02 3.852052469243e-04 2.695150729909e+01
5.477500000000e+02 -2.561749648391e-02 3.852938275467e-04 2.694044289846e+01
5.480000000000e+02 -2.551086075335e-02 3.852508399651e-04 2.692853419559e+01
5.482500000000e+02 -2.538665266724e-02 3.850707494254e-04 2.691573889044e+01
5.485000000000e+02 -2.524607502828e-02 3.847501512203e-04 2.690201677995e+01
5.487500000000e+02 -2.509057906519e-02 3.842878060226e-04 2.688732950755e+01
5.490000000000e+02 -2.492184890442e-02 3.836846802714e-04 2.687164106146e+01
5.492500000000e+02 -2.474177590993e-02 3.829439069010e-04 2.685491744261e+01
5.495000000000e+02 -2.455243602907e-02 3.820707476376e-04 2.683712707462e+01
5.497500000000e+02 -2.435605768078e-02 3.810724773183e-04 2.681824039117e+01
5.500000000000e+02 -2.415499345605e-02 3.799582711752e-04 2.679823017824e+01
5.502500000000e+02 -2.395168195162e-02 3.787390182087e-04 2.677707115829e+01
5.505000000000e+02 -2.374861462877e-02 3.774271390441e-04 2.675474008489e+01
5.507500000000e+02 -2.354829731231e-02 3.760363553701e-04 2.673121554174e+01
5.510000000000e+02 -2.335321432147e-02 3.745814592401e-04 2.670647802734e+01
5.512500000000e+02 -2.316578874442e-02 3.730780344912e-04 2.668050954849e+01
5.515000000000e+02 -2.298834740171e-02 3.715421814660e-04 2.665329366571e+01
5.517500000000e+02 -2.282308699067e-02 3.699902430926e-04 2.662481556560e+01
5.520000000000e+02 -2.267203964946e-02 3.684385944361e-04 2.659506163806e+01
5.522500000000e+02 -2.253704627371e-02 3.669032756989e-04 2.656401985952e+01
5.525000000000e+02 -2.241972812056e-02 3.653997177898e-04 2.653167936873e+01
5.527500000000e+02 -2.232146789119e-02 3.639426660346e-04 2.649803093070e+01
5.530000000000e+02 -2.224339103431e-02 3.625458090626e-04 2.646306662816e+01
5.532500000000e+02 -2.218635470455e-02 3.612216350213e-04 2.642678013476e+01
5.535000000000e+02 -2.215093971197e-02 3.599810689748e-04 2.638916703960e+01
5.537500000000e+02 -2.213744879758e-02 3.588335128919e-04 2.635022469331e+01
5.540000000000e+02 -2.214591087896e-02 3.577867310890e-04 2.630995266178e+01
5.542500000000e+02 -2.217608937177e-02 3.568467410969e-04 2.626835286271e+01
5.545000000000e+02 -2.222749457677e-02 3.560177598194e-04 2.622543009437e+01
5.547500000000e+02 -2.229940314568e-02 3.553021977694e-04 2.618119197505e+01
5.550000000000e+02 -2.239087762536e-02 3.547006707746e-04 2.613564950656e+01
5.552500000000e+02 -2.250079275741e-02 3.542120560738e-04 2.608881727690e+01
5.555000000000e+02 -2.262785945730e-02 3.538335568941e-04 2.604071405566e+01
5.557500000000e+02 -2.277065733810e-02 3.535608228495e-04 2.599136272069e+01
5.560000000000e+02 -2.292766380989e-02 3.533880711380e-04 2.594079076465e+01
5.562500000000e+02 -2.309728172652e-02 3.533082231786e-04 2.588903078937e+01
5.565000000000e+02 -2.327787455312e-02 3.533130935253e-04 2.583612034923e+01
5.567500000000e+02 -2.346779437626e-02 3.533935594931e-04 2.578210237538e+01
5.570000000000e+02 -2.366540612422e-02 3.535397314036e-04 2.572702556770e+01
5.572500000000e+02 -2.386911799387e-02 3.537411689173e-04 2.567094408907e+01
5.575000000000e+02 -2.407740226128e-02 3.539870661620e-04 2.561391785604e+01
5.577500000000e+02 -2.428881187723e-02 3.542664295094e-04 2.555601274965e+01
5.580000000000e+02 -2.450200162612e-02 3.545682845411e-04 2.549730015246e+01
5.582500000000e+02 -2.471573661068e-02 3.548818348822e-04 2.543785710429e+01
5.585000000000e+02 -2.492890258715e-02 3.551966399963e-04 2.537776599129e+01
5.587500000000e+02 -2.514050860405e-02 3.555027515545e-04 2.531711453818e+01
5.590000000000e+02 -2.534969130903e-02 3.557908660033e-04 2.525599512735e+01
5.592500000000e+02 -2.555571137717e-02 3.560524316614e-04 2.519450461536e+01
5.595000000000e+02 -2.575794862165e-02 3.562797442086e-04 2.513274404339e+01
5.597500000000e+02 -2.595589531152e-02 3.564660278111e-04 2.507081778106e+01
5.600000000000e+02 -2.614914660776e-02 3.566054986024e-04 2.500883336682e+01
5.602500000000e+02 -2.633738909133e-02 3.566934066235e-04 2.494690058593e+01
5.605000000000e+02 -2.652038832209e-02 3.567260487827e-04 2.488513098889e+01
5.607500000000e+02 -2.669797783594e-02 3.567007490897e-04 2.482363728279e+01
5.610000000000e+02 -2.687004254622e-02 3.566158737765e-04 2.476253243770e+01
5.612500000000e+02 -2.703650658562e-02 3.564707821031e-04 2.470192905927e+01
5.615000000000e+02 -2.719732411684e-02 3.562658083791e-04 2.464193867474e+01
5.617500000000e+02 -2.735246316835e-02 3.560021279531e-04 2.458267085702e+01
5.620000000000e+02 -2.750189731624e-02 3.556817337801e-04 2.452423253067e+01
5.622500000000e+02 -2.764560125418e-02 3.553073770984e-04 2.446672721688e+01
5.625000000000e+02 -2.778353792948e-02 3.548824441696e-04 2.441025423771e+01
5.627500000000e+02 -2.791565788803e-02 3.544108742426e-04 2.435490803058e+01
5.630000000000e+02 -2.804189987480e-02 3.538970765349e-04 2.430077743530e+01
5.632500000000e+02 -2.816218366356e-02 3.533458243202e-04 2.424794504992e+01
5.635000000000e+02 -2.827642025407e-02 3.527621304185e-04 2.419648660910e+01
5.637500000000e+02 -2.838451282517e-02 3.521511361852e-04 2.414647043051e+01
5.640000000000e+02 -2.848636037715e-02 3.515180569569e-04 2.409795695482e+01
5.642500000000e+02 -2.858187270765e-02 3.508680770232e-04 2.405099826297e+01
5.645000000000e+02 -2.867097307309e-02 3.502062860655e-04 2.400563779837e+01
5.647500000000e+02 -2.875361459105e-02 3.495376176931e-04 2.396191000832e+01
5.650000000000e+02 -2.882978732722e-02 3.488667212614e-04 2.391984022869e+01
5.652500000000e+02 -2.889953225173e-02 3.481979290961e-04 2.387944452431e+01
5.655000000000e+02 -2.896295186366e-02 3.475352087270e-04 2.384072968840e+01
5.657500000000e+02 -2.902022174812e-02 3.468821302736e-04 2.380369322431e+01
5.660000000000e+02 -2.907159878110e-02 3.462418360987e-04 2.376832357399e+01
5.662500000000e+02 -2.911743043127e-02 3.456170352240e-04 2.373460028290e+01
5.665000000000e+02 -2.915816070664e-02 3.450100022962e-04 2.370249421631e+01
5.667500000000e+02 -2.919433489998e-02 3.444225973962e-04 2.367196804808e+01
5.670000000000e+02 -2.922660081797e-02 3.438562880273e-04 2.364297650973e+01
5.672500000000e+02 -2.925570984242e-02 3.433121976650e-04 2.361546700752e+01
5.675000000000e+02 -2.928251403196e-02 3.427911554093e-04 2.358938008570e+01
5.677500000000e+02 -2.930795936272e-02 3.422937465503e-04 2.356464991516e+01
5.680000000000e+02 -2.933308219030e-02 3.418204014127e-04 2.354120507664e+01
5.682500000000e+02 -2.935899495086e-02 3.413714418894e-04 2.351896898359e+01
5.685000000000e+02 -2.938687928973e-02 3.409471832622e-04 2.349786073821e+01
5.687500000000e+02 -2.941797120478e-02 3.405480007730e-04 2.347779573844e+01
5.690000000000e+02 -2.945354366148e-02 3.401743903669e-04 2.345868625014e+01
5.692500000000e+02 -2.949489548848e-02 3.398270631099e-04 2.344044231126e+01
5.695000000000e+02 -2.954333210494e-02 3.395069916316e-04 2.342297228184e+01
5.697500000000e+02 -2.960014962925e-02 3.392153639613e-04 2.340618360812e+01
5.700000000000e+02 -2.966661395466e-02 3.389538462485e-04 2.338998330212e+01
5.702500000000e+02 -2.974395013198e-02 3.387245866626e-04 2.337427884761e+01
5.705000000000e+02 -2.983332181844e-02 3.385300238920e-04 2.335897864758e+01
5.707500000000e+02 -2.993581849217e-02 3.383730591733e-04 2.334399270786e+01
5.710000000000e+02 -3.005243921966e-02 3.382567922707e-04 2.332923293778e+01
5.712500000000e+02 -3.018408613247e-02 3.381847736616e-04 2.331461402291e+01
5.715000000000e+02 -3.033155181892e-02 3.381608070151e-04 2.330005372942e+01
5.717500000000e+02 -3.049550887909e-02 3.381889275095e-04 2.328547309920e+01
5.720000000000e+02 -3.067651019425e-02 3.382733507074e-04 2.327079724830e+01
5.722500000000e+02 -3.087498233921e-02 3.384183634944e-04 2.325595551728e+01
5.725000000000e+02 -3.109122433584e-02 3.386282316713e-04 2.324088148962e+01
5.727500000000e+02 -3.132541206182e-02 3.389071231758e-04 2.322551373414e+01
5.730000000000e+02 -3.157759978933e-02 3.392590033232e-04 2.320979577727e+01
5.732500000000e+02 -3.184772519354e-02 3.396875341143e-04 2.319367598389e+01
5.735000000000e+02 -3.213561744755e-02 3.401959805106e-04 2.317710822949e+01
5.737500000000e+02 -3.244100397518e-02 3.407871704005e-04 2.316005174220e+01
5.740000000000e+02 -3.276351968953e-02 3.414634178491e-04 2.314247086384e+01
5.742500000000e+02 -3.310271589991e-02 3.422263774043e-04 2.312433567405e+01
5.745000000000e+02 -3.345806933674e-02 3.430770768264e-04 2.310562174174e+01
5.747500000000e+02 -3.382899267008e-02 3.440158711907e-04 2.308630979520e+01
5.750000000000e+02 -3.421483963195e-02 3.450423450033e-04 2.306638644697e+01
5.752500000000e+02 -3.461491633959e-02 3.461553286874e-04 2.304584332927e+01
5.755000000000e+02 -3.502848345947e-02 3.473527979543e-04 2.302467780293e+01
5.757500000000e+02 -3.545476196810e-02 3.486319531290e-04 2.300289259725e+01
5.760000000000e+02 -3.589293952048e-02 3.499892326409e-04 2.298049541993e+01
5.762500000000e+02 -3.634216674503e-02 3.514202884852e-04 2.295749957653e+01
5.765000000000e+02 -3.680155900480e-02 3.529200091798e-04 2.293392355686e+01
5.767500000000e+02 -3.727019856935e-02 3.544825565203e-04 2.290979061860e+01
5.770000000000e+02 -3.774712583381e-02 3.561013832781e-04 2.288512938549e+01
5.772500000000e+02 -3.823133776430e-02 3.577692739093e-04 2.285997340157e+01
5.775000000000e+02 -3.872178741441e-02 3.594783709763e-04 2.283436065959e+01
5.777500000000e+02 -3.921737121734e-02 3.612201817541e-04 2.280833427256e+01
5.780000000000e+02 -3.971693255857e-02 3.629856815442e-04 2.278194138807e+01
5.782500000000e+02 -4.021924991927e-02 3.647654019924e-04 2.275523391856e+01
5.785000000000e+02 -4.072303941259e-02 3.665494558942e-04 2.272826739625e+01
5.787500000000e+02 -4.122694683745e-02 3.683275934571e-04 2.270110164743e+01
5.790000000000e+02 -4.172955187865e-02 3.700892899791e-04 2.267379958717e+01
5.792500000000e+02 -4.222936351742e-02 3.718237960863e-04 2.264642779505e+01
5.795000000000e+02 -4.272482772279e-02 3.735202189614e-04 2.261905526578e+01
5.797500000000e+02 -4.321432861010e-02 3.751677815229e-04 2.259175378219e+01
5.800000000000e+02 -4.369619761613e-02 3.767557892199e-04 2.256459713372e+01
5.802500000000e+02 -4.416872358193e-02 3.782737000881e-04 2.253766034633e+01
5.805000000000e+02 -4.463016431347e-02 3.797112815318e-04 2.251101980932e+01
5.807500000000e+02 -4.507876194695e-02 3.810586791163e-04 2.248475230691e+01
5.810000000000e+02 -4.551276061131e-02 3.823066210533e-04 2.245893467825e+01
5.812500000000e+02 -4.593042399980e-02 3.834463876468e-04 2.243364284452e+01
5.815000000000e+02 -4.633006036949e-02 3.844700550485e-04 2.240895191005e+01
5.817500000000e+02 -4.671004150527e-02 3.853705979366e-04 2.238493478787e+01
5.820000000000e+02 -4.706883213132e-02 3.861419683141e-04 2.236166228137e+01
5.822500000000e+02 -4.740501414847e-02 3.867792074986e-04 2.233920221535e+01
5.825000000000e+02 -4.771731003445e-02 3.872784557535e-04 2.231761858762e+01
5.827500000000e+02 -4.800461665735e-02 3.876370804523e-04 2.229697167168e+01
5.830000000000e+02 -4.826602326197e-02 3.878538314719e-04 2.227731677865e+01
5.832500000000e+02 -4.850084574164e-02 3.879288248545e-04 2.225870440339e+01
5.835000000000e+02 -4.870864797376e-02 3.878635436984e-04 2.224117952128e+01
5.837500000000e+02 -4.888926053685e-02 3.876608763064e-04 2.222478095796e+01
5.840000000000e+02 -4.904281020493e-02 3.873251135528e-04 2.220954157221e+01
5.842500000000e+02 -4.916973366147e-02 3.868619075104e-04 2.219548773059e+01
5.845000000000e+02 -4.927078817535e-02 3.862782165377e-04 2.218263886475e+01
5.847500000000e+02 -4.934707166840e-02 3.855823294181e-04 2.217100782786e+01
5.850000000000e+02 -4.940002382869e-02 3.847837510696e-04 2.216060051204e+01
5.852500000000e+02 -4.943143020605e-02 3.838931058365e-04 2.215141593376e+01
5.855000000000e+02 -4.944342047684e-02 3.829219908643e-04 2.214344640213e+01
5.857500000000e+02 -4.943845593948e-02 3.818828552850e-04 2.213667735495e+01
5.860000000000e+02 -4.941932329336e-02 3.807890186311e-04 2.213108806178e+01
5.862500000000e+02 -4.938911117766e-02 3.796544111847e-04 2.212665167565e+01
5.865000000000e+02 -4.935118238211e-02 3.784933568752e-04 2.212333535273e+01
5.867500000000e+02 -4.930914815396e-02 3.773204700816e-04 2.212110114262e+01
5.870000000000e+02 -4.926682752006e-02 3.761504658694e-04 2.211990621341e+01
5.872500000000e+02 -4.922820376830e-02 3.749980055547e-04 2.211970311791e+01
5.875000000000e+02 -4.919737934392e-02 3.738776293060e-04 2.212044082245e+01
5.877500000000e+02 -4.917852088825e-02 3.728035275311e-04 2.212206504361e+01
5.880000000000e+02 -4.917580281290e-02 3.717894334620e-04 2.212451858960e+01
5.882500000000e+02 -4.919334733895e-02 3.708483977599e-04 2.212774246663e+01
5.885000000000e+02 -4.923516110322e-02 3.699927037351e-04 2.213167625289e+01
5.887500000000e+02 -4.930507226306e-02 3.692337761852e-04 2.213625843060e+01
5.890000000000e+02 -4.940666368382e-02 3.685821428391e-04 2.214142752295e+01
5.892500000000e+02 -4.954320888025e-02 3.680472151975e-04 2.214712241611e+01
5.895000000000e+02 -4.971761299081e-02 3.676370472293e-04 2.215328265068e+01
5.897500000000e+02 -4.993234770722e-02 3.673585024549e-04 2.215984959575e+01
5.900000000000e+02 -5.018940331558e-02 3.672172750057e-04 2.216676621957e+01
5.902500000000e+02 -5.049023325403e-02 3.672176925763e-04 2.217397822151e+01
5.905000000000e+02 -5.083571421184e-02 3.673626723060e-04 2.218143418768e+01
5.907500000000e+02 -5.122611548575e-02 3.676537106227e-04 2.218908570094e+01
5.910000000000e+02 -5.166106665553e-02 3.680908455141e-04 2.219688828013e+01
5.912500000000e+02 -5.213954483650e-02 3.686726484450e-04 2.220480141794e+01
5.915000000000e+02 -5.265987402435e-02 3.693962219257e-04 2.221278856284e+01
5.917500000000e+02 -5.321972258843e-02 3.702572088094e-04 2.222081794971e+01
5.920000000000e+02 -5.381612387488e-02 3.712498105731e-04 2.222886250786e+01
5.922500000000e+02 -5.444550745463e-02 3.723667491817e-04 2.223689973276e+01
5.925000000000e+02 -5.510373015419e-02 3.735993072976e-04 2.224491239376e+01
5.927500000000e+02 -5.578612827937e-02 3.749374089852e-04 2.225288833121e+01
5.930000000000e+02 -5.648757800258e-02 3.763697099300e-04 2.226082022307e+01
5.932500000000e+02 -5.720255579451e-02 3.778836347505e-04 2.226870627593e+01
5.935000000000e+02 -5.792521854702e-02 3.794654085669e-04 2.227654952854e+01
5.937500000000e+02 -5.864948108305e-02 3.811002094231e-04 2.228435810249e+01
5.940000000000e+02 -5.936910205723e-02 3.827723256637e-04 2.229214538846e+01
5.942500000000e+02 -6.007777623809e-02 3.844652116072e-04 2.229992928222e+01
5.945000000000e+02 -6.076922576951e-02 3.861617085491e-04 2.230773268568e+01
5.947500000000e+02 -6.143729639920e-02 3.878442352904e-04 2.231558304665e+01
5.950000000000e+02 -6.207605047185e-02 3.894949681014e-04 2.232351189307e+01
5.952500000000e+02 -6.267986267116e-02 3.910960633043e-04 2.233155512838e+01
5.955000000000e+02 -6.324351100232e-02 3.926298799015e-04 2.233975248854e+01
5.957500000000e+02 -6.376226067203e-02 3.940792095505e-04 2.234814702380e+01
5.960000000000e+02 -6.423195117146e-02 3.954275380678e-04 2.235678527860e+01
5.962500000000e+02 -6.464906981322e-02 3.966592862021e-04 2.236571670015e+01
5.965000000000e+02 -6.501081478545e-02 3.977600443516e-04 2.237499306985e+01
5.967500000000e+02 -6.531516127182e-02 3.987168354356e-04 2.238466859762e+01
5.970000000000e+02 -6.556090646932e-02 3.995183370223e-04 2.239479930629e+01
5.972500000000e+02 -6.574770094320e-02 4.001550442693e-04 2.240544244784e+01
5.975000000000e+02 -6.587608479314e-02 4.006194249113e-04 2.241665660208e+01
5.977500000000e+02 -6.594748490737e-02 4.009064251772e-04 2.242850074334e+01
5.980000000000e+02 -6.596422632196e-02 4.010133803248e-04 2.244103439381e+01
5.982500000000e+02 -6.592950010803e-02 4.009400226162e-04 2.245431673410e+01
5.985000000000e+02 -6.584734418396e-02 4.006886540194e-04 2.246840668506e+01
5.987500000000e+02 -6.572259042933e-02 4.002642749278e-04 2.248336237000e+01
5.990000000000e+02 -6.556079765451e-02 3.996744255789e-04 2.249924062525e+01
5.992500000000e+02 -6.536818690570e-02 3.989290866362e-04 2.251609703276e+01
5.995000000000e+02 -6.515154419808e-02 3.980407520557e-04 2.253398540817e+01
5.997500000000e+02 -6.491812253416e-02 3.970243201589e-04 2.255295763656e+01
6.000000000000e+02 -6.467552408523e-02 3.958968842853e-04 2.257306323384e+01
6.002500000000e+02 -6.443158643294e-02 3.946775514211e-04 2.259434943103e+01
6.005000000000e+02 -6.419424633470e-02 3.933871725959e-04 2.261686077292e+01
6.007500000000e+02 -6.397140605506e-02 3.920481485845e-04 2.264063904424e+01
6.010000000000e+02 -6.377079087627e-02 3.906841146905e-04 2.266572293097e+01
6.012500000000e+02 -6.359981292143e-02 3.893196597242e-04 2.269214817551e+01
6.015000000000e+02 -6.346542887649e-02 3.879799641360e-04 2.271994732197e+01
6.017500000000e+02 -6.337400522727e-02 3.866904543678e-04 2.274914950231e+01
6.020000000000e+02 -6.333119242299e-02 3.854764359242e-04 2.277978063176e+01
6.022500000000e+02 -6.334180598969e-02 3.843628297218e-04 2.281186322806e+01
6.025000000000e+02 -6.340972416940e-02 3.833737934423e-04 2.284541624763e+01
6.027500000000e+02 -6.353779644127e-02 3.825323617635e-04 2.288045532257e+01
6.030000000000e+02 -6.372777119950e-02 3.818600900385e-04 2.291699262729e+01
6.032500000000e+02 -6.398024540711e-02 3.813767207011e-04 2.295503676370e+01
6.035000000000e+02 -6.429462690936e-02 3.810998605408e-04 2.299459305652e+01
6.037500000000e+02 -6.466913148875e-02 3.810446801313e-04 2.303566325817e+01
6.040000000000e+02 -6.510079028311e-02 3.812235911623e-04 2.307824585652e+01
6.042500000000e+02 -6.558549106527e-02 3.816460954784e-04 2.312233597146e+01
6.045000000000e+02 -6.611804388694e-02 3.823185586281e-04 2.316792529346e+01
6.047500000000e+02 -6.669225811112e-02 3.832439425393e-04 2.321500235633e+01
6.050000000000e+02 -6.730105885327e-02 3.844217380327e-04 2.326355227781e+01
6.052500000000e+02 -6.793660378394e-02 3.858477741091e-04 2.331355702354e+01
6.055000000000e+02 -6.859042879779e-02 3.875141461415e-04 2.336499530076e+01
6.057500000000e+02 -6.925360569020e-02 3.894093468255e-04 2.341784246882e+01
6.060000000000e+02 -6.991689789045e-02 3.915182010535e-04 2.347207070946e+01
6.062500000000e+02 -7.057093228581e-02 3.938219420623e-04 2.352764889457e+01
6.065000000000e+02 -7.120637025096e-02 3.962983278364e-04 2.358454245815e+01
6.067500000000e+02 -7.181406753105e-02 3.989217995047e-04 2.364271350170e+01
6.070000000000e+02 -7.238523695021e-02 4.016637283249e-04 2.370212059705e+01
6.072500000000e+02 -7.291159592304e-02 4.044927110031e-04 2.376271874940e+01
6.075000000000e+02 -7.338550442289e-02 4.073749308064e-04 2.382445917398e+01
6.077500000000e+02 -7.380008381942e-02 4.102745312081e-04 2.388728935372e+01
6.080000000000e+02 -7.414932396546e-02 4.131540816304e-04 2.395115272684e+01
6.082500000000e+02 -7.442816918841e-02 4.159750343052e-04 2.401598861262e+01
6.085000000000e+02 -7.463258929677e-02 4.186982439034e-04 2.408173213800e+01
6.087500000000e+02 -7.475962880349e-02 4.212845370064e-04 2.414831391725e+01
6.090000000000e+02 -7.480744488857e-02 4.236952717634e-04 2.421566009681e+01
6.092500000000e+02 -7.477532007987e-02 4.258932016419e-04 2.428369204008e+01
6.095000000000e+02 -7.466367246809e-02 4.278428807762e-04 2.435232638619e+01
6.097500000000e+02 -7.447403711159e-02 4.295112880865e-04 2.442147478011e+01
6.100000000000e+02 -7.420905316908e-02 4.308686100256e-04 2.449104396764e+01
6.102500000000e+02 -7.387243015975e-02 4.318887067750e-04 2.456093570130e+01
6.105000000000e+02 -7.346890339617e-02 4.325496073162e-04 2.463104669459e+01
6.107500000000e+02 -7.300420038593e-02 4.328342831072e-04 2.470126883269e+01
6.110000000000e+02 -7.248498473816e-02 4.327309621217e-04 2.477148921319e+01
6.112500000000e+02 -7.191880710680e-02 4.322336034814e-04 2.484159039462e+01
6.115000000000e+02 -7.131403921589e-02 4.313422108661e-04 2.491145057471e+01
6.117500000000e+02 -7.067982930161e-02 4.300631077577e-04 2.498094410509e+01
6.120000000000e+02 -7.002601853524e-02 4.284089818777e-04 2.504994173376e+01
6.122500000000e+02 -6.936308651256e-02 4.263990954050e-04 2.511831128993e+01
6.125000000000e+02 -6.870206686222e-02 4.240591274228e-04 2.518591822132e+01
6.127500000000e+02 -6.805445344714e-02 4.214209212033e-04 2.525262620076e+01
6.130000000000e+02 -6.743211854225e-02 4.185222506075e-04 2.531829808872e+01
6.132500000000e+02 -6.684718414373e-02 4.154063576700e-04 2.538279658504e+01
6.135000000000e+02 -6.631191250373e-02 4.121215554118e-04 2.544598537764e+01
6.137500000000e+02 -6.583854836323e-02 4.087204802210e-04 2.550772994981e+01
6.140000000000e+02 -6.543917300808e-02 4.052593641885e-04 2.556789883928e+01
6.142500000000e+02 -6.512552299082e-02 4.017972376699e-04 2.562636469227e+01
6.145000000000e+02 -6.490879741889e-02 3.983950805281e-04 2.568300536402e+01
6.147500000000e+02 -6.479946132364e-02 3.951149150089e-04 2.573770527216e+01
6.150000000000e+02 -6.480702556329e-02 3.920188126441e-04 2.579035653414e+01
6.152500000000e+02 -6.493982095582e-02 3.891678890606e-04 2.584086010632e+01
6.155000000000e+02 -6.520476793574e-02 3.866213063650e-04 2.588912710519e+01
6.157500000000e+02 -6.560714248661e-02 3.844352508181e-04 2.593507984394e+01
6.160000000000e+02 -6.615035086705e-02 3.826619546780e-04 2.597865294191e+01
6.162500000000e+02 -6.683572681923e-02 3.813487846523e-04 2.601979422094e+01
6.165000000000e+02 -6.766234548091e-02 3.805374235068e-04 2.605846569818e+01
6.167500000000e+02 -6.862689088532e-02 3.802630580545e-04 2.609464417223e+01
6.170000000000e+02 -6.972354898033e-02 3.805537206757e-04 2.612832192145e+01
6.172500000000e+02 -7.094396287812e-02 3.814298219268e-04 2.615950706164e+01
6.175000000000e+02 -7.227724520209e-02 3.829037260416e-04 2.618822374370e+01
6.177500000000e+02 -7.371002452562e-02 3.849793862420e-04 2.621451227807e+01
6.180000000000e+02 -7.522656432438e-02 3.876521562224e-04 2.623842893816e+01
6.182500000000e+02 -7.680893810130e-02 3.909087380236e-04 2.626004559246e+01
6.185000000000e+02 -7.843722800077e-02 3.947271265583e-04 2.627944922645e+01
6.187500000000e+02 -8.008980847529e-02 3.990768262413e-04 2.629674115621e+01
6.190000000000e+02 -8.174363327293e-02 4.039190044381e-04 2.631203617473e+01
6.192500000000e+02 -8.337458471396e-02 4.092068609485e-04 2.632546146323e+01
6.195000000000e+02 -8.495784903993e-02 4.148861015159e-04 2.633715539340e+01
6.197500000000e+02 -8.646829635961e-02 4.208953810386e-04 2.634726619677e+01
6.200000000000e+02 -8.788090201667e-02 4.271670238559e-04 2.635595054656e+01
6.202500000000e+02 -8.917115223510e-02 4.336276459311e-04 2.636337202168e+01
6.205000000000e+02 -9.031546719341e-02 4.401989923905e-04 2.636969953818e+01
6.207500000000e+02 -9.129160890037e-02 4.467988404320e-04 2.637510579042e+01
6.210000000000e+02 -9.207907644069e-02 4.533418908317e-04 2.637976555424e+01
6.212500000000e+02 -9.265948162096e-02 4.597408364869e-04 2.638385412417e+01
6.215000000000e+02 -9.301689977776e-02 4.659074285124e-04 2.638754567294e+01
6.217500000000e+02 -9.313817632520e-02 4.717536477570e-04 2.639101181626e+01
6.220000000000e+02 -9.301321657652e-02 4.771928724036e-04 2.639441996006e+01
6.222500000000e+02 -9.263521801683e-02 4.821411352726e-04 2.639793193289e+01
6.225000000000e+02 -9.200084801632e-02 4.865183563095e-04 2.640170277263e+01
6.227500000000e+02 -9.111040981219e-02 4.902496283532e-04 2.640587920370e+01
6.230000000000e+02 -8.996790402172e-02 4.932664656002e-04 2.641059875668e+01
6.232500000000e+02 -8.858107490810e-02 4.955079365628e-04 2.641598862188e+01
6.235000000000e+02 -8.696140921269e-02 4.969218642228e-04 2.642216454031e+01
6.237500000000e+02 -8.512402447448e-02 4.974661454280e-04 2.642923036051e+01
6.240000000000e+02 -8.308757963568e-02 4.971095352642e-04 2.643727691840e+01
6.242500000000e+02 -8.087404716465e-02 4.958325533538e-04 2.644638192507e+01
6.245000000000e+02 -7.850851470602e-02 4.936281061376e-04 2.645660906057e+01
6.247500000000e+02 -7.601885047548e-02 4.905020236895e-04 2.646800816425e+01
6.250000000000e+02 -7.343539600880e-02 4.864736735596e-04 2.648061461087e+01
6.252500000000e+02 -7.079055804515e-02 4.815760674106e-04 2.649444945877e+01
6.255000000000e+02 -6.811836267503e-02 4.758557219600e-04 2.650951974482e+01
6.257500000000e+02 -6.545400929815e-02 4.693725260172e-04 2.652581826199e+01
6.260000000000e+02 -6.283334644520e-02 4.621991849488e-04 2.654332416763e+01
6.262500000000e+02 -6.029234782925e-02 4.544205560377e-04 2.656200326822e+01
6.265000000000e+02 -5.786655234373e-02 4.461326486817e-04 2.658180884796e+01
6.267500000000e+02 -5.559051806338e-02 4.374416092320e-04 2.660268178372e+01
6.270000000000e+02 -5.349724562131e-02 4.284622471126e-04 2.662455185303e+01
6.272500000000e+02 -5.161763119158e-02 4.193166307165e-04 2.664733792664e+01
6.275000000000e+02 -4.997992433460e-02 4.101323009222e-04 2.667094941452e+01
6.277500000000e+02 -4.860921959894e-02 4.010405255519e-04 2.669528665602e+01
6.280000000000e+02 -4.752698312599e-02 3.921743016815e-04 2.672024208458e+01
6.282500000000e+02 -4.675063900066e-02 3.836663461455e-04 2.674570141186e+01
6.285000000000e+02 -4.629319367285e-02 3.756470359626e-04 2.677154412063e+01
6.287500000000e+02 -4.616296008659e-02 3.682423316766e-04 2.679764502145e+01
6.290000000000e+02 -4.636331880800e-02 3.615717028840e-04 2.682387468933e+01
6.292500000000e+02 -4.689261008000e-02 3.557461162127e-04 2.685010098485e+01
6.295000000000e+02 -4.774406556324e-02 3.508660707612e-04 2.687618953840e+01
6.297500000000e+02 -4.890587049938e-02 3.470198277139e-04 2.690200495126e+01
6.300000000000e+02 -5.036129575620e-02 3.442817418655e-04 2.692741155071e+01
6.302500000000e+02 -5.208895005703e-02 3.427108968487e-04 2.695227449834e+01
6.305000000000e+02 -5.406307227010e-02 3.423497581998e-04 2.697646023362e+01
6.307500000000e+02 -5.625394783168e-02 3.432232375860e-04 2.699983743875e+01
6.310000000000e+02 -5.862839477340e-02 3.453380720326e-04 2.702227792547e+01
6.312500000000e+02 -6.115027796926e-02 3.486821864600e-04 2.704365698801e+01
6.315000000000e+02 -6.378111557817e-02 3.532246801564e-04 2.706385427082e+01
6.317500000000e+02 -6.648070228178e-02 3.589159439784e-04 2.708275426938e+01
6.320000000000e+02 -6.920777381324e-02 3.656882384247e-04 2.710024707788e+01
6.322500000000e+02 -7.192066185532e-02 3.734562754002e-04 2.711622858922e+01
6.325000000000e+02 -7.457797446197e-02 3.821185166562e-04 2.713060135142e+01
6.327500000000e+02 -7.713924293053e-02 3.915583422058e-04 2.714327470191e+01
6.330000000000e+02 -7.956555605882e-02 4.016457754505e-04 2.715416532908e+01
6.332500000000e+02 -8.182014537690e-02 4.122394297003e-04 2.716319776087e+01
6.335000000000e+02 -8.386893943869e-02 4.231884576842e-04 2.717030444019e+01
6.337500000000e+02 -8.568103709205e-02 4.343350081131e-04 2.717542633690e+01
6.340000000000e+02 -8.722914875920e-02 4.455165346247e-04 2.717851294829e+01
6.342500000000e+02 -8.848994732830e-02 4.565684166363e-04 2.717952263795e+01
6.345000000000e+02 -8.944433533459e-02 4.673265901983e-04 2.717842291357e+01
6.347500000000e+02 -9.007768313293e-02 4.776301270644e-04 2.717519030695e+01
6.350000000000e+02 -9.037992258515e-02 4.873238828671e-04 2.716981072429e+01
6.352500000000e+02 -9.034563683110e-02 4.962609967470e-04 2.716227921925e+01
6.355000000000e+02 -8.997402886567e-02 5.043053111615e-04 2.715260005000e+01
6.357500000000e+02 -8.926881396552e-02 5.113335493088e-04 2.714078668387e+01
6.360000000000e+02 -8.823810390535e-02 5.172373679306e-04 2.712686141192e+01
6.362500000000e+02 -8.689417042172e-02 5.219250756223e-04 2.711085526386e+01
6.365000000000e+02 -8.525319182252e-02 5.253231129777e-04 2.709280764034e+01
6.367500000000e+02 -8.333491591474e-02 5.273771233764e-04 2.707276610697e+01
6.370000000000e+02 -8.116234765304e-02 5.280528565601e-04 2.705078576071e+01
6.372500000000e+02 -7.876134571503e-02 5.273365555876e-04 2.702692887010e+01
6.375000000000e+02 -7.616019664522e-02 5.252349796117e-04 2.700126448680e+01
6.377500000000e+02 -7.338922880659e-02 5.217753103066e-04 2.697386759782e+01
6.380000000000e+02 -7.048033151827e-02 5.170043672209e-04 2.694481881660e+01
6.382500000000e+02 -6.746652859361e-02 5.109877064603e-04 2.691420363358e+01
6.385000000000e+02 -6.438154528067e-02 5.038084804710e-04 2.688211161690e+01
6.387500000000e+02 -6.125933401965e-02 4.955657049199e-04 2.684863606158e+01
6.390000000000e+02 -5.813367540145e-02 4.863727033914e-04 2.681387292889e+01
6.392500000000e+02 -5.503772789241e-02 4.763549078845e-04 2.677792053805e+01
6.395000000000e+02 -5.200364833420e-02 4.656479215145e-04 2.674087848157e+01
6.397500000000e+02 -4.906218573298e-02 4.543950474900e-04 2.670284734905e+01
6.400000000000e+02 -4.624233352220e-02 4.427450651543e-04 2.666392769373e+01
6.402500000000e+02 -4.357098172331e-02 4.308498217631e-04 2.662421953190e+01
6.405000000000e+02 -4.107260791838e-02 4.188618676901e-04 2.658382188188e+01
6.407500000000e+02 -3.876899449352e-02 4.069320872906e-04 2.654283182853e+01
6.410000000000e+02 -3.667897747548e-02 3.952074417448e-04 2.650134416863e+01
6.412500000000e+02 -3.481822717444e-02 3.838288291721e-04 2.645945075559e+01
6.415000000000e+02 -3.319907833346e-02 3.729290267864e-04 2.641724023405e+01
6.417500000000e+02 -3.183037661853e-02 3.626309973165e-04 2.637479721656e+01
6.420000000000e+02 -3.071738290862e-02 3.530462118018e-04 2.633220203502e+01
6.422500000000e+02 -2.986173322237e-02 3.442732941150e-04 2.628953054441e+01
6.425000000000e+02 -2.926140121715e-02 3.363967209564e-04 2.624685335797e+01
6.427500000000e+02 -2.891076755297e-02 3.294860042038e-04 2.620423605392e+01
6.430000000000e+02 -2.880066954388e-02 3.235949522169e-04 2.616173843745e+01
6.432500000000e+02 -2.891857192446e-02 3.187613002445e-04 2.611941485475e+01
6.435000000000e+02 -2.924870840471e-02 3.150064229398e-04 2.607731355701e+01
6.437500000000e+02 -2.977234777478e-02 3.123355036631e-04 2.603547712251e+01
6.440000000000e+02 -3.046803322533e-02 3.107377339284e-04 2.599394199740e+01
6.442500000000e+02 -3.131191223020e-02 3.101868777029e-04 2.595273871745e+01
6.445000000000e+02 -3.227809951701e-02 3.106420602037e-04 2.591189218837e+01
6.447500000000e+02 -3.333904334823e-02 3.120486238577e-04 2.587142146653e+01
6.450000000000e+02 -3.446595718906e-02 3.143393061467e-04 2.583134015474e+01
6.452500000000e+02 -3.562926680831e-02 3.174355797794e-04 2.579165685406e+01
6.455000000000e+02 -3.679905560239e-02 3.212489871275e-04 2.575237512119e+01
6.457500000000e+02 -3.794554661508e-02 3.256827687764e-04 2.571349408803e+01
6.460000000000e+02 -3.903957305745e-02 3.306334768508e-04 2.567500877007e+01
6.462500000000e+02 -4.005304826855e-02 3.359927462585e-04 2.563691076611e+01
6.465000000000e+02 -4.095942099021e-02 3.416489778677e-04 2.559918841392e+01
6.467500000000e+02 -4.173411179637e-02 3.474891682392e-04 2.556182756732e+01
6.470000000000e+02 -4.235492034755e-02 3.534006379187e-04 2.552481203853e+01
6.472500000000e+02 -4.280238166640e-02 3.592727950921e-04 2.548812439767e+01
6.475000000000e+02 -4.306010363095e-02 3.649987213061e-04 2.545174622240e+01
6.477500000000e+02 -4.311503222671e-02 3.704767626640e-04 2.541565883867e+01
6.480000000000e+02 -4.295765000673e-02 3.756119954290e-04 2.537984404027e+01
6.482500000000e+02 -4.258215385400e-02 3.803174973090e-04 2.534428425569e+01
6.485000000000e+02 -4.198650193296e-02 3.845154975221e-04 2.530896345699e+01
6.487500000000e+02 -4.117246764454e-02 3.881383498797e-04 2.527386721226e+01
6.490000000000e+02 -4.014553973101e-02 3.911293164919e-04 2.523898347688e+01
6.492500000000e+02 -3.891483758630e-02 3.934431749238e-04 2.520430258821e+01
6.495000000000e+02 -3.749290047853e-02 3.950466047262e-04 2.516981768377e+01
6.497500000000e+02 -3.589541473328e-02 3.959183649860e-04 2.513552502298e+01
6.500000000000e+02 -3.414093264634e-02 3.960493062590e-04 2.510142382792e+01
6.502500000000e+02 -3.225048716885e-02 3.954421585547e-04 2.506751646181e+01
6.505000000000e+02 -3.024716051638e-02 3.941111013885e-04 2.503380849724e+01
6.507500000000e+02 -2.815566745324e-02 3.920812454524e-04 2.500030834497e+01
6.510000000000e+02 -2.600185202453e-02 3.893878620259e-04 2.496702721937e+01
6.512500000000e+02 -2.381219889439e-02 3.860755195903e-04 2.493397878536e+01
6.515000000000e+02 -2.161331097245e-02 3.821970383719e-04 2.490117897010e+01
6.517500000000e+02 -1.943142798726e-02 3.778124374869e-04 2.486864534830e+01
6.520000000000e+02 -1.729191828189e-02 3.729876767033e-04 2.483639681460e+01
6.522500000000e+02 -1.521880294237e-02 3.677933914986e-04 2.480445319566e+01
6.525000000000e+02 -1.323433122594e-02 3.623036500131e-04 2.477283450896e+01
6.527500000000e+02 -1.135856516091e-02 3.565945629075e-04 2.474156068750e+01
6.530000000000e+02 -9.609038987366e-03 3.507430479523e-04 2.471065078812e+01
6.532500000000e+02 -8.000454228115e-03 3.448254647945e-04 2.468012269228e+01
6.535000000000e+02 -6.544445598431e-03 3.389164623459e-04 2.464999233455e+01
6.537500000000e+02 -5.249409591717e-03 3.330877674366e-04 2.462027341981e+01
6.540000000000e+02 -4.120392518923e-03 3.274071589994e-04 2.459097670415e+01
6.542500000000e+02 -3.159063540556e-03 3.219374667614e-04 2.456210976273e+01
6.545000000000e+02 -2.363731522977e-03 3.167357563392e-04 2.453367635308e+01
6.547500000000e+02 -1.729457227590e-03 3.118525851953e-04 2.450567625590e+01
6.550000000000e+02 -1.248201245864e-03 3.073314529602e-04 2.447810477017e+01
6.552500000000e+02 -9.090460871552e-04 3.032083440551e-04 2.445095252366e+01
6.555000000000e+02 -6.984797472842e-04 2.995114491013e-04 2.442420533262e+01
6.557500000000e+02 -6.006996575038e-04 2.962610283316e-04 2.439784390540e+01
6.560000000000e+02 -5.979798322958e-04 2.934694018380e-04 2.437184384670e+01
6.562500000000e+02 -6.710572083283e-04 2.911410882164e-04 2.434617558199e+01
6.565000000000e+02 -7.995542217668e-04 2.892730787127e-04 2.432080448050e+01
6.567500000000e+02 -9.623861388536e-04 2.878552512035e-04 2.429569081892e+01
6.570000000000e+02 -1.138199944682e-03 2.868708423931e-04 2.427079000317e+01
6.572500000000e+02 -1.305804220535e-03 2.862970496250e-04 2.424605285070e+01
6.575000000000e+02 -1.444564484495e-03 2.861056684903e-04 2.422142572387e+01
6.577500000000e+02 -1.534805760642e-03 2.862638744332e-04 2.419685102282e+01
6.580000000000e+02 -1.558160259694e-03 2.867349600218e-04 2.417226744095e+01
6.582500000000e+02 -1.497896279763e-03 2.874790534386e-04 2.414761046927e+01
6.585000000000e+02 -1.339198226642e-03 2.884541816288e-04 2.412281292864e+01
6.587500000000e+02 -1.069400049507e-03 2.896170180289e-04 2.409780539894e+01
6.590000000000e+02 -6.781687345250e-04 2.909237580373e-04 2.407251691421e+01
6.592500000000e+02 -1.576411825540e-04 2.923304544482e-04 2.404687548050e+01
6.595000000000e+02 4.974949759000e-04 2.937940951875e-04 2.402080876369e+01
6.597500000000e+02 1.289982718972e-03 2.952734096195e-04 2.399424477997e+01
6.600000000000e+02 2.220006895639e-03 2.967292379732e-04 2.396711253112e+01
6.602500000000e+02 3.285274486809e-03 2.981250990584e-04 2.393934273917e+01
6.605000000000e+02 4.481124944812e-03 2.994276538734e-04 2.391086853560e+01
6.607500000000e+02 5.800702010605e-03 3.006071640495e-04 2.388162615663e+01
6.610000000000e+02 7.235124616571e-03 3.016377410041e-04 2.385155562446e+01
6.612500000000e+02 8.773721490058e-03 3.024975605184e-04 2.382060141102e+01
6.615000000000e+02 1.040427356239e-02 3.031689795883e-04 2.378871305690e+01
6.617500000000e+02 1.211327141223e-02 3.036385752669e-04 2.375584578681e+01
6.620000000000e+02 1.388620787452e-02 3.038970795333e-04 2.372196097845e+01
6.622500000000e+02 1.570782808286e-02 3.039393518392e-04 2.368702673090e+01
6.625000000000e+02 1.756242862537e-02 3.037642146104e-04 2.365101823804e+01
6.627500000000e+02 1.943411803575e-02 3.033741303242e-04 2.361391816414e+01
6.630000000000e+02 2.130710368693e-02 3.027749385213e-04 2.357571681633e+01
6.632500000000e+02 2.316590121474e-02 3.019755282581e-04 2.353641252136e+01
6.635000000000e+02 2.499560664804e-02 3.009874218766e-04 2.349601149701e+01
6.637500000000e+02 2.678206709502e-02 2.998244575076e-04 2.345452813986e+01
6.640000000000e+02 2.851210410236e-02 2.985022990751e-04 2.341198467574e+01
6.642500000000e+02 3.017364557758e-02 2.970380325055e-04 2.336841127716e+01
6.645000000000e+02 3.175587562375e-02 2.954497019141e-04 2.332384572675e+01
6.647500000000e+02 3.324936037461e-02 2.937558231942e-04 2.327833299139e+01
6.650000000000e+02 3.464611049348e-02 2.919750060969e-04 2.323192510447e+01
6.652500000000e+02 3.593966086350e-02 2.901254880324e-04 2.318468062675e+01
6.655000000000e+02 3.712511927981e-02 2.882246632377e-04 2.313666400261e+01
6.657500000000e+02 3.819917263580e-02 2.862888877493e-04 2.308794533602e+01
6.660000000000e+02 3.916010349316e-02 2.843330497541e-04 2.303859964000e+01
6.662500000000e+02 4.000777549318e-02 2.823702510661e-04 2.298870630557e+01
6.665000000000e+02 4.074360643895e-02 2.804114432179e-04 2.293834851128e+01
6.667500000000e+02 4.137053217581e-02 2.784653559625e-04 2.288761268011e+01
6.670000000000e+02 4.189295534274e-02 2.765383446142e-04 2.283658768572e+01
6.672500000000e+02 4.231668807642e-02 2.746342980239e-04 2.278536459037e+01
6.675000000000e+02 4.264888366183e-02 2.727546129881e-04 2.273403594257e+01
6.677500000000e+02 4.289795992711e-02 2.708982404645e-04 2.268269510763e+01
6.680000000000e+02 4.307352126476e-02 2.690618670456e-04 2.263143614186e+01
6.682500000000e+02 4.318625917428e-02 2.672400037123e-04 2.258035300061e+01
6.685000000000e+02 4.324785922357e-02 2.654251680961e-04 2.252953929981e+01
6.687500000000e+02 4.327089654216e-02 2.636081846509e-04 2.247908810997e+01
6.690000000000e+02 4.326870954201e-02 2.617785388151e-04 2.242909132750e+01
6.692500000000e+02 4.325528631552e-02 2.599249418935e-04 2.237963979684e+01
6.695000000000e+02 4.324511490381e-02 2.580355136673e-04 2.233082274870e+01
6.697500000000e+02 4.325305112573e-02 2.560981820576e-04 2.228272798930e+01
6.700000000000e+02 4.329414532994e-02 2.541011905781e-04 2.223544145109e+01
6.702500000000e+02 4.338349097680e-02 2.520334762475e-04 2.218904739225e+01
6.705000000000e+02 4.353603848203e-02 2.498850920428e-04 2.214362818794e+01
6.707500000000e+02 4.376641686737e-02 2.476475773984e-04 2.209926434516e+01
6.710000000000e+02 4.408874379048e-02 2.453142769749e-04 2.205603452732e+01
6.712500000000e+02 4.451643362296e-02 2.428807134220e-04 2.201401543729e+01
6.715000000000e+02 4.506200856496e-02 2.403446287690e-04 2.197328201480e+01
6.717500000000e+02 4.573690886417e-02 2.377060098804e-04 2.193390732474e+01
6.720000000000e+02 4.655130855499e-02 2.349673397000e-04 2.189596261301e+01
6.722500000000e+02 4.751394650104e-02 2.321336821961e-04 2.185951720403e+01
6.725000000000e+02 4.863195535327e-02 2.292123597387e-04 2.182463864460e+01
6.727500000000e+02 4.991072395901e-02 2.262129222712e-04 2.179139246187e+01
6.730000000000e+02 5.135375206349e-02 2.231467638950e-04 2.175984227372e+01
6.732500000000e+02 5.296255463211e-02 2.200269735083e-04 2.173004951264e+01
6.735000000000e+02 5.473655415807e-02 2.168679045165e-04 2.170207345159e+01
6.737500000000e+02 5.667303490915e-02 2.136848404501e-04 2.167597088490e+01
6.740000000000e+02 5.876708558762e-02 2.104935413466e-04 2.165179606568e+01
6.742500000000e+02 6.101159357779e-02 2.073099753659e-04 2.162960041910e+01
6.745000000000e+02 6.339727281631e-02 2.041499560633e-04 2.160943223809e+01
6.747500000000e+02 6.591268717336e-02 2.010287157393e-04 2.159133651297e+01
6.750000000000e+02 6.854433302306e-02 1.979606699039e-04 2.157535458310e+01
6.752500000000e+02 7.127674957879e-02 1.949591874015e-04 2.156152376923e+01
6.755000000000e+02 7.409262427208e-02 1.920363365201e-04 2.154987716152e+01
6.757500000000e+02 7.697295882147e-02 1.892028158615e-04 2.154044322974e+01
6.760000000000e+02 7.989723770396e-02 1.864678666385e-04 2.153324553963e+01
6.762500000000e+02 8.284363768038e-02 1.838392874928e-04 2.152830237866e+01
6.765000000000e+02 8.578922970524e-02 1.813235305510e-04 2.152562657776e+01
6.767500000000e+02 8.871022712651e-02 1.789258461762e-04 2.152522517856e+01
6.770000000000e+02 9.158223491012e-02 1.766504704235e-04 2.152709925104e+01
6.772500000000e+02 9.438052736848e-02 1.745008437278e-04 2.153124361598e+01
6.775000000000e+02 9.708031817824e-02 1.724798949816e-04 2.153764682853e+01
6.777500000000e+02 9.965706300620e-02 1.705903042308e-04 2.154629102708e+01
6.780000000000e+02 1.020867684879e-01 1.688347810647e-04 2.155715180922e+01
6.782500000000e+02 1.043463005724e-01 1.672164352359e-04 2.157019840971e+01
6.785000000000e+02 1.064137154570e-01 1.657388696403e-04 2.158539356694e+01
6.787500000000e+02 1.082685840886e-01 1.644064755759e-04 2.160269383981e+01
6.790000000000e+02 1.098923263189e-01 1.632244537879e-04 2.162204956434e+01
6.792500000000e+02 1.112685390490e-01 1.621989492419e-04 2.164340525971e+01
6.795000000000e+02 1.123833202170e-01 1.613370057431e-04 2.166669982186e+01
6.797500000000e+02 1.132255759598e-01 1.606464671148e-04 2.169186672367e+01
6.800000000000e+02 1.137873163557e-01 1.601359037615e-04 2.171883455999e+01
6.802500000000e+02 1.140639188578e-01 1.598143102408e-04 2.174752734290e+01
6.805000000000e+02 1.140543589770e-01 1.596907235560e-04 2.177786481057e+01
6.807500000000e+02 1.137614070643e-01 1.597739400424e-04 2.180976307932e+01
6.810000000000e+02 1.131917701938e-01 1.600719942645e-04 2.184313497974e+01
6.812500000000e+02 1.123561820224e-01 1.605916262052e-04 2.187789057667e+01
6.815000000000e+02 1.112694294506e-01 1.613378431391e-04 2.191393771179e+01
6.817500000000e+02 1.099503097820e-01 1.623134827994e-04 2.195118236483e+01
6.820000000000e+02 1.084215209950e-01 1.635185736749e-04 2.198952940893e+01
6.822500000000e+02 1.067094660901e-01 1.649498563351e-04 2.202888302558e+01
6.825000000000e+02 1.048439870358e-01 1.666003364855e-04 2.206914710927e+01
6.827500000000e+02 1.028580155400e-01 1.684589034874e-04 2.211022607937e+01
6.830000000000e+02 1.007871557630e-01 1.705100124531e-04 2.215202508136e+01
6.832500000000e+02 9.866918489187e-02 1.727336350430e-04 2.219445082867e+01
6.835000000000e+02 9.654350416206e-02 1.751050289809e-04 2.223741182065e+01
6.837500000000e+02 9.445052943527e-02 1.775946980359e-04 2.228081896300e+01
6.840000000000e+02 9.243102362668e-02 1.801688428166e-04 2.232458616090e+01
6.842500000000e+02 9.052543602714e-02 1.827896726493e-04 2.236863049873e+01
6.845000000000e+02 8.877317582623e-02 1.854157742268e-04 2.241287294890e+01
6.847500000000e+02 8.721191561205e-02 1.880026884828e-04 2.245723865079e+01
6.850000000000e+02 8.587692093430e-02 1.905036592183e-04 2.250165718097e+01
6.852500000000e+02 8.480035299385e-02 1.928704007450e-04 2.254606310706e+01
6.855000000000e+02 8.401067261134e-02 1.950540410118e-04 2.259039613142e+01
6.857500000000e+02 8.353206547116e-02 1.970060216231e-04 2.263460140584e+01
6.860000000000e+02 8.338398310364e-02 1.986791392553e-04 2.267862961499e+01
6.862500000000e+02 8.358069375631e-02 2.000284372176e-04 2.272243729733e+01
6.865000000000e+02 8.413099832939e-02 2.010123474484e-04 2.276598681422e+01
6.867500000000e+02 8.503801289193e-02 2.015934897420e-04 2.280924640761e+01
6.870000000000e+02 8.629905900176e-02 2.017395772986e-04 2.285219018996e+01
6.872500000000e+02 8.790569829083e-02 2.014243675853e-04 2.289479796611e+01
6.875000000000e+02 8.984380355106e-02 2.006282231593e-04 2.293705521757e+01
6.877500000000e+02 9.209383470999e-02 1.993387843471e-04 2.297895273067e+01
6.880000000000e+02 9.463112797698e-02 1.975514185222e-04 2.302048645773e+01
6.882500000000e+02 9.742636000527e-02 1.952696438828e-04 2.306165705711e+01
6.885000000000e+02 1.004460343268e-01 1.925051454662e-04 2.310246961686e+01
6.887500000000e+02 1.036531013262e-01 1.892779228364e-04 2.314293313505e+01
6.890000000000e+02 1.070075964830e-01 1.856160667026e-04 2.318306011224e+01
6.892500000000e+02 1.104673638188e-01 1.815555243383e-04 2.322286602420e+01
6.895000000000e+02 1.139887913524e-01 1.771396891853e-04 2.326236879278e+01
6.897500000000e+02 1.175275861330e-01 1.724185625567e-04 2.330158827093e+01
6.900000000000e+02 1.210395305373e-01 1.674482741996e-04 2.334054569133e+01
6.902500000000e+02 1.244812569396e-01 1.622902344057e-04 2.337926313842e+01
6.905000000000e+02 1.278109720393e-01 1.570100199765e-04 2.341776302843e+01
6.907500000000e+02 1.309891593534e-01 1.516762008277e-04 2.345606761304e+01
6.910000000000e+02 1.339791963826e-01 1.463593795390e-04 2.349419854060e+01
6.912500000000e+02 1.367479688700e-01 1.411308709945e-04 2.353217639918e+01
6.915000000000e+02 1.392663504335e-01 1.360614789041e-04 2.357002035964e+01
6.917500000000e+02 1.415096330415e-01 1.312203275861e-04 2.360774784249e+01
6.920000000000e+02 1.434578698665e-01 1.266734239813e-04 2.364537422075e+01
6.922500000000e+02 1.450960863622e-01 1.224823374681e-04 2.368291265682e+01
6.925000000000e+02 1.464144776498e-01 1.187032178461e-04 2.372037383968e+01
6.927500000000e+02 1.474084379053e-01 1.153857539252e-04 2.375776590515e+01
6.930000000000e+02 1.480784942952e-01 1.125718852087e-04 2.379509442008e+01
6.932500000000e+02 1.484302300465e-01 1.102950587023e-04 2.383236222908e+01
6.935000000000e+02 1.484740043313e-01 1.085795454211e-04 2.386956961483e+01
6.937500000000e+02 1.482247036666e-01 1.074398862918e-04 2.390671419961e+01
6.940000000000e+02 1.477013176733e-01 1.068805119661e-04 2.394379117545e+01
6.942500000000e+02 1.469265392658e-01 1.068956921271e-04 2.398079325429e+01
6.945000000000e+02 1.459262321760e-01 1.074692799678e-04 2.401771095576e+01
6.947500000000e+02 1.447289164587e-01 1.085751770191e-04 2.405453260262e+01
6.950000000000e+02 1.433651825639e-01 1.101778435897e-04 2.409124453184e+01
6.952500000000e+02 1.418670984082e-01 1.122329233020e-04 2.412783133170e+01
6.955000000000e+02 1.402676149725e-01 1.146881487874e-04 2.416427586759e+01
6.957500000000e+02 1.385999715409e-01 1.174843865539e-04 2.420055954688e+01
6.960000000000e+02 1.368971139524e-01 1.205568951274e-04 2.423666244958e+01
6.962500000000e+02 1.351911668342e-01 1.238366313757e-04 2.427256361033e+01
6.965000000000e+02 1.335129057868e-01 1.272518166189e-04 2.430824105516e+01
6.967500000000e+02 1.318913121966e-01 1.307294875188e-04 2.434367209755e+01
6.970000000000e+02 1.303531649695e-01 1.341971185728e-04 2.437883349103e+01
6.972500000000e+02 1.289227327157e-01 1.375842194684e-04 2.441370175406e+01
6.975000000000e+02 1.276214496416e-01 1.408239966934e-04 2.444825320525e+01
6.977500000000e+02 1.264677788499e-01 1.438548111258e-04 2.448246443143e+01
6.980000000000e+02 1.254770078075e-01 1.466216737339e-04 2.451631231689e+01
6.982500000000e+02 1.246612552370e-01 1.490774443762e-04 2.454977455399e+01
6.985000000000e+02 1.240293876107e-01 1.511840009965e-04 2.458282969480e+01
6.987500000000e+02 1.235871394370e-01 1.529130539869e-04 2.461545767137e+01
6.990000000000e+02 1.233371855899e-01 1.542468105238e-04 2.464764002519e+01
6.992500000000e+02 1.232792560813e-01 1.551783816993e-04 2.467936013580e+01
6.995000000000e+02 1.234103854127e-01 1.557118161557e-04 2.471060379042e+01
6.997500000000e+02 1.237250506169e-01 1.558619760558e-04 2.474135928463e+01
7.000000000000e+02 1.242154274134e-01 1.556540284195e-04 2.477161785213e+01
7.002500000000e+02 1.248716457663e-01 1.551226743241e-04 2.480137410411e+01
7.005000000000e+02 1.256819765463e-01 1.543111599781e-04 2.483062611130e+01
7.007500000000e+02 1.266330923069e-01 1.532699866141e-04 2.485937583370e+01
7.010000000000e+02 1.277102737391e-01 1.520554296794e-04 2.488762928604e+01
7.012500000000e+02 1.288976209782e-01 1.507279013244e-04 2.491539692403e+01
7.015000000000e+02 1.301782113984e-01 1.493501583595e-04 2.494269355442e+01
7.017500000000e+02 1.315342776635e-01 1.479854395516e-04 2.496953861493e+01
7.020000000000e+02 1.329473427934e-01 1.466955773457e-04 2.499595614589e+01
7.022500000000e+02 1.343983456786e-01 1.455391637785e-04 2.502197497414e+01
7.025000000000e+02 1.358677581862e-01 1.445697357143e-04 2.504762836520e+01
7.027500000000e+02 1.373357017862e-01 1.438341553951e-04 2.507295402617e+01
7.030000000000e+02 1.387820457866e-01 1.433712145856e-04 2.509799406045e+01
7.032500000000e+02 1.401865609053e-01 1.432103595681e-04 2.512279435185e+01
7.035000000000e+02 1.415290271059e-01 1.433708681899e-04 2.514740463801e+01
7.037500000000e+02 1.427894439370e-01 1.438611663225e-04 2.517187771356e+01
7.040000000000e+02 1.439481779528e-01 1.446786715003e-04 2.519626939507e+01
7.042500000000e+02 1.449862490550e-01 1.458097964536e-04 2.522063760646e+01
7.045000000000e+02 1.458855312924e-01 1.472305129435e-04 2.524504225894e+01
7.047500000000e+02 1.466291064144e-01 1.489070661035e-04 2.526954430067e+01
7.050000000000e+02 1.472015636472e-01 1.507971315461e-04 2.529420526767e+01
7.052500000000e+02 1.475893134090e-01 1.528512621048e-04 2.531908681407e+01
7.055000000000e+02 1.477810010454e-01 1.550144683324e-04 2.534424975515e+01
7.057500000000e+02 1.477678217395e-01 1.572280917504e-04 2.536975362964e+01
7.060000000000e+02 1.475438725849e-01 1.594317554517e-04 2.539565601328e+01
7.062500000000e+02 1.471064696825e-01 1.615653876198e-04 2.542201183891e+01
7.065000000000e+02 1.464563747476e-01 1.635711913652e-04 2.544887300728e+01
7.067500000000e+02 1.455980507258e-01 1.653955779294e-04 2.547628748891e+01
7.070000000000e+02 1.445397504007e-01 1.669909529716e-04 2.550429900846e+01
7.072500000000e+02 1.432935667356e-01 1.683172787051e-04 2.553294643866e+01
7.075000000000e+02 1.418753373271e-01 1.693433945796e-04 2.556226356154e+01
7.077500000000e+02 1.403045280668e-01 1.700480185587e-04 2.559227831160e+01
7.080000000000e+02 1.386038972646e-01 1.704204499885e-04 2.562301284884e+01
7.082500000000e+02 1.367991535395e-01 1.704609072746e-04 2.565448291534e+01
7.085000000000e+02 1.349184502872e-01 1.701805159601e-04 2.568669776918e+01
7.087500000000e+02 1.329917969203e-01 1.696009697168e-04 2.571966017353e+01
7.090000000000e+02 1.310504348489e-01 1.687538678584e-04 2.575336593647e+01
7.092500000000e+02 1.291261033384e-01 1.676797591588e-04 2.578780427940e+01
7.095000000000e+02 1.272503136313e-01 1.664269574407e-04 2.582295743141e+01
7.097500000000e+02 1.254535816763e-01 1.650501401810e-04 2.585880111410e+01
7.100000000000e+02 1.237646920669e-01 1.636088161353e-04 2.589530428802e+01
7.102500000000e+02 1.222099881821e-01 1.621656871492e-04 2.593242947303e+01
7.105000000000e+02 1.208127341404e-01 1.607849884687e-04 2.597013310577e+01
7.107500000000e+02 1.195925459808e-01 1.595308150624e-04 2.600836547039e+01
7.110000000000e+02 1.185649355127e-01 1.584655226390e-04 2.604707117739e+01
7.112500000000e+02 1.177409647442e-01 1.576482137901e-04 2.608618941460e+01
7.115000000000e+02 1.171270221643e-01 1.571333365384e-04 2.612565421828e+01
7.117500000000e+02 1.167247501084e-01 1.569694658644e-04 2.616539503763e+01
7.120000000000e+02 1.165310658593e-01 1.571982990854e-04 2.620533676911e+01
7.122500000000e+02 1.165383442191e-01 1.578536846938e-04 2.624540029416e+01
7.125000000000e+02 1.167347128832e-01 1.589609639290e-04 2.628550303052e+01
7.127500000000e+02 1.171044211953e-01 1.605363980073e-04 2.632555894279e+01
7.130000000000e+02 1.176283446673e-01 1.625870310631e-04 2.636547938476e+01
7.132500000000e+02 1.182845036227e-01 1.651103370811e-04 2.640517306953e+01
7.135000000000e+02 1.190486807169e-01 1.680941180127e-04 2.644454687864e+01
7.137500000000e+02 1.198950230995e-01 1.715168428412e-04 2.648350612477e+01
7.140000000000e+02 1.207966627372e-01 1.753478858213e-04 2.652195483152e+01
7.142500000000e+02 1.217263378307e-01 1.795479750125e-04 2.655979658401e+01
7.145000000000e+02 1.226569556143e-01 1.840696905216e-04 2.659693455409e+01
7.147500000000e+02 1.235621343665e-01 1.888581942102e-04 2.663327245353e+01
7.150000000000e+02 1.244166738182e-01 1.938519899052e-04 2.666871466215e+01
7.152500000000e+02 1.251969725156e-01 1.989838718611e-04 2.670316693977e+01
7.155000000000e+02 1.258813771839e-01 2.041819551262e-04 2.673653717326e+01
7.157500000000e+02 1.264504658232e-01 2.093708098336e-04 2.676873563536e+01
7.160000000000e+02 1.268872724466e-01 2.144727082549e-04 2.679967583116e+01
7.162500000000e+02 1.271774566117e-01 2.194089486378e-04 2.682927503475e+01
7.165000000000e+02 1.273094071517e-01 2.241012656504e-04 2.685745516601e+01
7.167500000000e+02 1.272743326249e-01 2.284732868330e-04 2.688414312923e+01
7.170000000000e+02 1.270662932168e-01 2.324520174151e-04 2.690927164330e+01
7.172500000000e+02 1.266821876441e-01 2.359693285976e-04 2.693278006828e+01
7.175000000000e+02 1.261217610469e-01 2.389634175861e-04 2.695461470580e+01
7.177500000000e+02 1.253875471949e-01 2.413802001898e-04 2.697472955944e+01
7.180000000000e+02 1.244847761596e-01 2.431745991556e-04 2.699308705878e+01
7.182500000000e+02 1.234213260493e-01 2.443117148247e-04 2.700965814280e+01
7.185000000000e+02 1.222075447613e-01 2.447678060922e-04 2.702442312157e+01
7.187500000000e+02 1.208561543076e-01 2.445310908869e-04 2.703737153240e+01
7.190000000000e+02 1.193819994270e-01 2.436023046381e-04 2.704850280714e+01
7.192500000000e+02 1.178018805101e-01 2.419950153105e-04 2.705782591231e+01
7.195000000000e+02 1.161342154113e-01 2.397356247516e-04 2.706535977419e+01
7.197500000000e+02 1.143987845549e-01 2.368632096992e-04 2.707113267689e+01
7.200000000000e+02 1.126163027887e-01 2.334291072510e-04 2.707518242805e+01
7.202500000000e+02 1.108080666965e-01 2.294959631187e-04 2.707755555499e+01
7.205000000000e+02 1.089954870572e-01 2.251367368536e-04 2.707830693802e+01
7.207500000000e+02 1.071995988839e-01 2.204334615755e-04 2.707749932833e+01
7.210000000000e+02 1.054406157232e-01 2.154757380765e-04 2.707520225470e+01
7.212500000000e+02 1.037374147050e-01 2.103590975022e-04 2.707149140206e+01
7.215000000000e+02 1.021070767289e-01 2.051831953568e-04 2.706644757090e+01
7.217500000000e+02 1.005644294328e-01 2.000499495849e-04 2.706015590828e+01
7.220000000000e+02 9.912168388114e-02 1.950615781440e-04 2.705270455294e+01
7.222500000000e+02 9.778809899007e-02 1.903186764355e-04 2.704418374832e+01
7.225000000000e+02 9.656973401860e-02 1.859183800993e-04 2.703468493588e+01
7.227500000000e+02 9.546931796950e-02 1.819525135032e-04 2.702429939693e+01
7.230000000000e+02 9.448619581303e-02 1.785059732066e-04 2.701311738604e+01
7.232500000000e+02 9.361638631450e-02 1.756553124388e-04 2.700122731976e+01
7.235000000000e+02 9.285275746826e-02 1.734673070758e-04 2.698871448917e+01
7.237500000000e+02 9.218528295506e-02 1.719980254460e-04 2.697566062837e+01
7.240000000000e+02 9.160140422193e-02 1.712920030853e-04 2.696214273247e+01
7.242500000000e+02 9.108645510234e-02 1.713817057695e-04 2.694823276700e+01
7.245000000000e+02 9.062415405710e-02 1.722872106800e-04 2.693399667771e+01
7.247500000000e+02 9.019712434421e-02 1.740161484338e-04 2.691949426186e+01
7.250000000000e+02 8.978743806522e-02 1.765638775025e-04 2.690477841768e+01
7.252500000000e+02 8.937714532197e-02 1.799139378620e-04 2.688989495904e+01
7.255000000000e+02 8.894878155862e-02 1.840386107843e-04 2.687488249437e+01
7.257500000000e+02 8.848582307402e-02 1.888996305053e-04 2.685977201160e+01
7.260000000000e+02 8.797308370666e-02 1.944491209755e-04 2.684458696839e+01
7.262500000000e+02 8.739702931528e-02 2.006305911275e-04 2.682934321280e+01
7.265000000000e+02 8.674600919464e-02 2.073799881874e-04 2.681404917971e+01
7.267500000000e+02 8.601040801946e-02 2.146268096266e-04 2.679870582042e+01
7.270000000000e+02 8.518269714361e-02 2.222952388673e-04 2.678330692879e+01
7.272500000000e+02 8.425741746174e-02 2.303052752508e-04 2.676783933142e+01
7.275000000000e+02 8.323107690264e-02 2.385738483671e-04 2.675228327466e+01
7.277500000000e+02 8.210200557691e-02 2.470159337284e-04 2.673661261389e+01
7.280000000000e+02 8.087013872761e-02 2.555455680323e-04 2.672079535997e+01
7.282500000000e+02 7.953680374329e-02 2.640768748499e-04 2.670479396712e+01
7.285000000000e+02 7.810445397812e-02 2.725251041274e-04 2.668856589616e+01
7.287500000000e+02 7.657643114453e-02 2.808074520196e-04 2.667206404746e+01
7.290000000000e+02 7.495674457743e-02 2.888439799393e-04 2.665523727511e+01
7.292500000000e+02 7.324984199024e-02 2.965586387254e-04 2.663803094660e+01
7.295000000000e+02 7.146047259310e-02 3.038799277815e-04 2.662038748394e+01
7.297500000000e+02 6.959352592705e-02 3.107416210143e-04 2.660224691659e+01
7.300000000000e+02 6.765398519406e-02 3.170834125250e-04 2.658354747884e+01
7.302500000000e+02 6.564687927127e-02 3.228518046646e-04 2.656422618506e+01
7.305000000000e+02 6.357727252406e-02 3.280006711684e-04 2.654421935243e+01
7.307500000000e+02 6.145034483290e-02 3.324918125644e-04 2.652346324256e+01
7.310000000000e+02 5.927145142929e-02 3.362954234187e-04 2.650189458711e+01
7.312500000000e+02 5.704619933415e-02 3.393904826583e-04 2.647945105592e+01
7.315000000000e+02 5.478059461157e-02 3.417650414147e-04 2.645607188416e+01
7.317500000000e+02 5.248112631603e-02 3.434163823696e-04 2.643169828281e+01
7.320000000000e+02 5.015487972662e-02 3.443510593555e-04 2.640627393566e+01
7.322500000000e+02 4.780959174420e-02 3.445848037292e-04 2.637974531835e+01
7.325000000000e+02 4.545375035570e-02 3.441422778380e-04 2.635206222713e+01
7.327500000000e+02 4.309660080105e-02 3.430566948915e-04 2.632317805152e+01
7.330000000000e+02 4.074811469470e-02 3.413693194130e-04 2.629304998297e+01
7.332500000000e+02 3.841899498587e-02 3.391287875065e-04 2.626163947302e+01
7.335000000000e+02 3.612054378060e-02 3.363903705211e-04 2.622891224707e+01
7.337500000000e+02 3.386456689049e-02 3.332150916319e-04 2.619483856375e+01
7.340000000000e+02 3.166324141122e-02 3.296687480427e-04 2.615939345033e+01
7.342500000000e+02 2.952889632049e-02 3.258209168279e-04 2.612255658421e+01
7.345000000000e+02 2.747385453295e-02 3.217438424178e-04 2.608431258193e+01
7.347500000000e+02 2.551019820658e-02 3.175113493558e-04 2.604465094799e+01
7.350000000000e+02 2.364953056311e-02 3.131977430482e-04 2.600356598750e+01
7.352500000000e+02 2.190277749593e-02 3.088766841135e-04 2.596105702949e+01
7.355000000000e+02 2.027992580090e-02 3.046201545067e-04 2.591712813911e+01
7.357500000000e+02 1.878982810202e-02 3.004974189603e-04 2.587178830852e+01
7.360000000000e+02 1.743997687557e-02 2.965740877235e-04 2.582505127346e+01
7.362500000000e+02 1.623631347525e-02 2.929112204776e-04 2.577693551776e+01
7.365000000000e+02 1.518304058584e-02 2.895646369019e-04 2.572746407275e+01
7.367500000000e+02 1.428247579578e-02 2.865841770383e-04 2.567666464495e+01
7.370000000000e+02 1.353490488823e-02 2.840130063489e-04 2.562456943466e+01
7.372500000000e+02 1.293846410688e-02 2.818873465321e-04 2.557121495819e+01
7.375000000000e+02 1.248905678037e-02 2.802360696404e-04 2.551664215452e+01
7.377500000000e+02 1.218028086481e-02 2.790805416217e-04 2.546089618982e+01
7.380000000000e+02 1.200338759168e-02 2.784345428001e-04 2.540402626760e+01
7.382500000000e+02 1.194727408415e-02 2.783043960864e-04 2.534608573035e+01
7.385000000000e+02 1.199849253856e-02 2.786891232483e-04 2.528713169609e+01
7.387500000000e+02 1.214130364454e-02 2.795808805353e-04 2.522722515841e+01
7.390000000000e+02 1.235775347699e-02 2.809653548839e-04 2.516643060879e+01
7.392500000000e+02 1.262778960606e-02 2.828224626127e-04 2.510481606322e+01
7.395000000000e+02 1.292941806275e-02 2.851270275987e-04 2.504245279068e+01
7.397500000000e+02 1.323888746981e-02 2.878495553660e-04 2.497941504197e+01
7.400000000000e+02 1.353093185990e-02 2.909572232888e-04 2.491577998998e+01
7.402500000000e+02 1.377902780238e-02 2.944147094104e-04 2.485162730199e+01
7.405000000000e+02 1.395572025905e-02 2.981852694085e-04 2.478703903035e+01
7.407500000000e+02 1.403296480811e-02 3.022316776293e-04 2.472209925319e+01
7.410000000000e+02 1.398250337526e-02 3.065171317253e-04 2.465689373396e+01
7.412500000000e+02 1.377629359254e-02 3.110062604193e-04 2.459150969105e+01
7.415000000000e+02 1.338693714096e-02 3.156658904876e-04 2.452603539320e+01
7.417500000000e+02 1.278814605492e-02 3.204658026961e-04 2.446055983573e+01
7.420000000000e+02 1.195518550831e-02 3.253792969475e-04 2.439517232561e+01
7.422500000000e+02 1.086537484445e-02 3.303836926959e-04 2.432996216545e+01
7.425000000000e+02 9.498531157938e-03 3.354606985598e-04 2.426501821796e+01
7.427500000000e+02 7.837387171501e-03 3.405965036697e-04 2.420042850290e+01
7.430000000000e+02 5.868049193392e-03 3.457817239958e-04 2.413627981851e+01
7.432500000000e+02 3.580316365416e-03 3.510111913753e-04 2.407265730132e+01
7.435000000000e+02 9.680206802842e-04 3.562836655083e-04 2.400964403685e+01
7.437500000000e+02 -1.970685625324e-03 3.616012852179e-04 2.394732062871e+01
7.440000000000e+02 -5.233187327875e-03 3.669689435378e-04 2.388576481481e+01
7.442500000000e+02 -8.812262898549e-03 3.723935323774e-04 2.382505106118e+01
7.445000000000e+02 -1.269601446234e-02 3.778830796225e-04 2.376525016511e+01
7.447500000000e+02 -1.686797469897e-02 3.834458799187e-04 2.370642892575e+01
7.450000000000e+02 -2.130716422515e-02 3.890895134647e-04 2.364864975033e+01
7.452500000000e+02 -2.598832556946e-02 3.948199218755e-04 2.359197035511e+01
7.455000000000e+02 -3.088223540063e-02 4.006405208082e-04 2.353644349703e+01
7.457500000000e+02 -3.595600687320e-02 4.065513073368e-04 2.348211666239e+01
7.460000000000e+02 -4.117354676278e-02 4.125480922277e-04 2.342903185929e+01
7.462500000000e+02 -4.649606928899e-02 4.186218441482e-04 2.337722547619e+01
7.465000000000e+02 -5.188258498050e-02 4.247580968868e-04 2.332672806164e+01
7.467500000000e+02 -5.729051164100e-02 4.309366525034e-04 2.327756425936e+01
7.470000000000e+02 -6.267630753681e-02 4.371313912716e-04 2.322975279262e+01
7.472500000000e+02 -6.799606047283e-02 4.433101725813e-04 2.318330637773e+01
7.475000000000e+02 -7.320615149457e-02 4.494350090174e-04 2.313823180269e+01
7.477500000000e+02 -7.826390135559e-02 4.554623943678e-04 2.309453004013e+01
7.480000000000e+02 -8.312815240205e-02 4.613438102368e-04 2.305219630475e+01
7.482500000000e+02 -8.775989507329e-02 4.670262743694e-04 2.301122030312e+01
7.485000000000e+02 -9.212278992480e-02 4.724532227863e-04 2.297158637587e+01
7.487500000000e+02 -9.618370124998e-02 4.775654625999e-04 2.293327381683e+01
7.490000000000e+02 -9.991313574582e-02 4.823023230749e-04 2.289625709846e+01
7.492500000000e+02 -1.032856533681e-01 4.866026836715e-04 2.286050625369e+01
7.495000000000e+02 -1.062802031194e-01 4.904064029241e-04 2.282598717139e+01
7.497500000000e+02 -1.088803975419e-01 4.936554834501e-04 2.279266202114e+01
7.500000000000e+02 -1.110747299465e-01 4.962954156076e-04 2.276048961289e+01
7.502500000000e+02 -1.128567068244e-01 4.982764078222e-04 2.272942584546e+01
7.505000000000e+02 -1.142249404565e-01 4.995548300550e-04 2.269942412100e+01
7.507500000000e+02 -1.151831551585e-01 5.000943725582e-04 2.267043580895e+01
7.510000000000e+02 -1.157401243968e-01 4.998671126320e-04 2.264241067855e+01
7.512500000000e+02 -1.159095779989e-01 4.988545401969e-04 2.261529738917e+01
7.515000000000e+02 -1.157100183839e-01 4.970484067036e-04 2.258904393963e+01
7.517500000000e+02 -1.151644977229e-01 4.944514927085e-04 2.256359814880e+01
7.520000000000e+02 -1.143003224196e-01 4.910780934983e-04 2.253890807979e+01
7.522500000000e+02 -1.131487528471e-01 4.869545450356e-04 2.251492255363e+01
7.525000000000e+02 -1.117446216715e-01 4.821192120951e-04 2.249159158101e+01
7.527500000000e+02 -1.101259097023e-01 4.766223859847e-04 2.246886673744e+01
7.530000000000e+02 -1.083333354469e-01 4.705262513614e-04 2.244670168363e+01
7.532500000000e+02 -1.064098651898e-01 4.639043461533e-04 2.242505252490e+01
7.535000000000e+02 -1.044002193738e-01 4.568408711815e-04 2.240387812445e+01
7.537500000000e+02 -1.023503743306e-01 4.494300440287e-04 2.238314060783e+01
7.540000000000e+02 -1.003070257326e-01 4.417749000451e-04 2.236280551372e+01
7.542500000000e+02 -9.831706519061e-02 4.339863081390e-04 2.234284228465e+01
7.545000000000e+02 -9.642704181213e-02 4.261814892788e-04 2.232322432232e+01
7.547500000000e+02 -9.468263187475e-02 4.184827286347e-04 2.230392944544e+01
7.550000000000e+02 -9.312811964164e-02 4.110155983781e-04 2.228493983480e+01
7.552500000000e+02 -9.180588070784e-02 4.039074775777e-04 2.226624240465e+01
7.555000000000e+02 -9.075589545848e-02 3.972859175628e-04 2.224782878402e+01
7.557500000000e+02 -9.001527680615e-02 3.912766127925e-04 2.222969545403e+01
7.560000000000e+02 -8.961785401241e-02 3.860016346814e-04 2.221184360276e+01
7.562500000000e+02 -8.959373874368e-02 3.815776535731e-04 2.219427933944e+01
7.565000000000e+02 -8.996898131773e-02 3.781141539140e-04 2.217701346132e+01
7.567500000000e+02 -9.076523718396e-02 3.757117409818e-04 2.216006142103e+01
7.570000000000e+02 -9.199953145463e-02 3.744605452506e-04 2.214344297988e+01
7.572500000000e+02 -9.368398854655e-02 3.744384307889e-04 2.212718227010e+01
7.575000000000e+02 -9.582569229356e-02 3.757097535851e-04 2.211130741579e+01
7.577500000000e+02 -9.842661840134e-02 3.783242662159e-04 2.209585008663e+01
7.580000000000e+02 -1.014835185562e-01 3.823158906834e-04 2.208084552472e+01
7.582500000000e+02 -1.049880186265e-01 3.877019909709e-04 2.206633182676e+01
7.585000000000e+02 -1.089266730417e-01 3.944826945875e-04 2.205234970427e+01
7.587500000000e+02 -1.132810742128e-01 4.026404334587e-04 2.203894223762e+01
7.590000000000e+02 -1.180281423518e-01 4.121399726251e-04 2.202615405701e+01
7.592500000000e+02 -1.231402936157e-01 4.229283589443e-04 2.201403133832e+01
7.595000000000e+02 -1.285858528668e-01 4.349354887441e-04 2.200262089045e+01
7.597500000000e+02 -1.343293290880e-01 4.480745572315e-04 2.199197015525e+01
7.600000000000e+02 -1.403319224368e-01 4.622431713704e-04 2.198212627815e+01
7.602500000000e+02 -1.465519056798e-01 4.773244504512e-04 2.197313607623e+01
7.605000000000e+02 -1.529451558850e-01 4.931883747549e-04 2.196504541766e+01
7.607500000000e+02 -1.594657072901e-01 5.096933961351e-04 2.195789862175e+01
7.610000000000e+02 -1.660662466609e-01 5.266881691213e-04 2.195173842271e+01
7.612500000000e+02 -1.726987183457e-01 5.440135383116e-04 2.194660535492e+01
7.615000000000e+02 -1.793148819031e-01 5.615046013121e-04 2.194253752911e+01
7.617500000000e+02 -1.858669081869e-01 5.789928889414e-04 2.193957006281e+01
7.620000000000e+02 -1.923079020338e-01 5.963085518493e-04 2.193773517914e+01
7.622500000000e+02 -1.985924676743e-01 6.132827428232e-04 2.193706169801e+01
7.625000000000e+02 -2.046772110618e-01 6.297498751047e-04 2.193757494583e+01
7.627500000000e+02 -2.105212238552e-01 6.455496752392e-04 2.193929632111e+01
7.630000000000e+02 -2.160865009691e-01 6.605294508048e-04 2.194224357854e+01
7.632500000000e+02 -2.213383384056e-01 6.745460816612e-04 2.194643020486e+01
7.635000000000e+02 -2.262456612934e-01 6.874680722009e-04 2.195186582338e+01
7.637500000000e+02 -2.307813037729e-01 6.991771265172e-04 2.195855563458e+01
7.640000000000e+02 -2.349222402616e-01 7.095698813411e-04 2.196650087300e+01
7.642500000000e+02 -2.386497461051e-01 7.185590489191e-04 2.197569835434e+01
7.645000000000e+02 -2.419495149597e-01 7.260746414585e-04 2.198614067101e+01
7.647500000000e+02 -2.448117327818e-01 7.320649033494e-04 2.199781640856e+01
7.650000000000e+02 -2.472310667238e-01 7.364966491193e-04 2.201070975537e+01
7.652500000000e+02 -2.492066551186e-01 7.393558218543e-04 2.202480100479e+01
7.655000000000e+02 -2.507420204148e-01 7.406474391818e-04 2.204006645512e+01
7.657500000000e+02 -2.518449382402e-01 7.403952787441e-04 2.205647831063e+01
7.660000000000e+02 -2.525273149057e-01 7.386416008503e-04 2.207400517605e+01
7.662500000000e+02 -2.528049944028e-01 7.354463266244e-04 2.209261199365e+01
7.665000000000e+02 -2.526975392865e-01 7.308859822389e-04 2.211225998149e+01
7.667500000000e+02 -2.522280326835e-01 7.250525711231e-04 2.213290717323e+01
7.670000000000e+02 -2.514228137319e-01 7.180522623862e-04 2.215450831759e+01
7.672500000000e+02 -2.503112242785e-01 7.100038768177e-04 2.217701517594e+01
7.675000000000e+02 -2.489253175223e-01 7.010370730630e-04 2.220037644845e+01
7.677500000000e+02 -2.472995871635e-01 6.912906888107e-04 2.222453834586e+01
7.680000000000e+02 -2.454706462824e-01 6.809107631291e-04 2.224944459628e+01
7.682500000000e+02 -2.434769014885e-01 6.700485322132e-04 2.227503646347e+01
7.685000000000e+02 -2.413582289977e-01 6.588585225725e-04 2.230125341537e+01
7.687500000000e+02 -2.391556090091e-01 6.474964514294e-04 2.232803283269e+01
7.690000000000e+02 -2.369107616068e-01 6.361173067326e-04 2.235531076748e+01
7.692500000000e+02 -2.346657473366e-01 6.248733529831e-04 2.238302166607e+01
7.695000000000e+02 -2.324625473139e-01 6.139123962785e-04 2.241109915543e+01
7.697500000000e+02 -2.303426248770e-01 6.033759909127e-04 2.243947578537e+01
7.700000000000e+02 -2.283464577894e-01 5.933977857169e-04 2.246808377155e+01
7.702500000000e+02 -2.265130663789e-01 5.841020890879e-04 2.249685509967e+01
7.705000000000e+02 -2.248795461521e-01 5.756025775540e-04 2.252572162090e+01
7.707500000000e+02 -2.234805842959e-01 5.680011181855e-04 2.255461578338e+01
7.710000000000e+02 -2.223480161530e-01 5.613868281157e-04 2.258347068019e+01
7.712500000000e+02 -2.215103950467e-01 5.558352970807e-04 2.261222053282e+01
7.715000000000e+02 -2.209926233403e-01 5.514080833014e-04 2.264080076343e+01
7.717500000000e+02 -2.208155862532e-01 5.481522860627e-04 2.266914873946e+01
7.720000000000e+02 -2.209958799537e-01 5.461003523559e-04 2.269720393858e+01
7.722500000000e+02 -2.215456045230e-01 5.452702478688e-04 2.272490809398e+01
7.725000000000e+02 -2.224721757420e-01 5.456655966321e-04 2.275220594982e+01
7.727500000000e+02 -2.237782507474e-01 5.472761689782e-04 2.277904539671e+01
7.730000000000e+02 -2.254617230835e-01 5.500785044509e-04 2.280537769119e+01
7.732500000000e+02 -2.275157626666e-01 5.540367009333e-04 2.283115789855e+01
7.735000000000e+02 -2.299289171417e-01 5.591033553808e-04 2.285634539718e+01
7.737500000000e+02 -2.326853356030e-01 5.652206669562e-04 2.288090371240e+01
7.740000000000e+02 -2.357649638741e-01 5.723215236208e-04 2.290480128697e+01
7.742500000000e+02 -2.391438833523e-01 5.803308322374e-04 2.292801121089e+01
7.745000000000e+02 -2.427946053463e-01 5.891666748316e-04 2.295051191828e+01
7.747500000000e+02 -2.466864893026e-01 5.987416663478e-04 2.297228685718e+01
7.750000000000e+02 -2.507861070752e-01 6.089641400667e-04 2.299332511912e+01
7.752500000000e+02 -2.550577114021e-01 6.197393372518e-04 2.301362102409e+01
7.755000000000e+02 -2.594636494345e-01 6.309706056488e-04 2.303317461514e+01
7.757500000000e+02 -2.639648447930e-01 6.425604026727e-04 2.305199140196e+01
7.760000000000e+02 -2.685212632982e-01 6.544112033635e-04 2.307008245838e+01
7.762500000000e+02 -2.730924176225e-01 6.664262117055e-04 2.308746409659e+01
7.765000000000e+02 -2.776378464163e-01 6.785098574540e-04 2.310415810999e+01
7.767500000000e+02 -2.821176506486e-01 6.905684050036e-04 2.312019136970e+01
7.770000000000e+02 -2.864930235264e-01 7.025100801403e-04 2.313559574222e+01
7.772500000000e+02 -2.907268158644e-01 7.142452336362e-04 2.315040762555e+01
7.775000000000e+02 -2.947840949272e-01 7.256864055287e-04 2.316466801575e+01
7.777500000000e+02 -2.986327357691e-01 7.367482338173e-04 2.317842203853e+01
7.780000000000e+02 -3.022440080838e-01 7.473472664802e-04 2.319171845794e+01
7.782500000000e+02 -3.055931373982e-01 7.574017982896e-04 2.320460970562e+01
7.785000000000e+02 -3.086598484821e-01 7.668318781084e-04 2.321715109168e+01
7.787500000000e+02 -3.114288370768e-01 7.755594038125e-04 2.322940084529e+01
7.790000000000e+02 -3.138901700197e-01 7.835083043260e-04 2.324141931945e+01
7.792500000000e+02 -3.160395653775e-01 7.906050577766e-04 2.325326901699e+01
7.795000000000e+02 -3.178785441503e-01 7.967792609296e-04 2.326501381735e+01
7.797500000000e+02 -3.194144191573e-01 8.019647225629e-04 2.327671899292e+01
7.800000000000e+02 -3.206601103335e-01 8.061006158936e-04 2.328845049666e+01
7.802500000000e+02 -3.216337760274e-01 8.091331200756e-04 2.330027494516e+01
7.805000000000e+02 -3.223582551024e-01 8.110171023280e-04 2.331225918503e+01
7.807500000000e+02 -3.228603303427e-01 8.117179516571e-04 2.332446989951e+01
7.810000000000e+02 -3.231698394548e-01 8.112136367973e-04 2.333697361853e+01
7.812500000000e+02 -3.233186505746e-01 8.094966115228e-04 2.334983633954e+01
7.815000000000e+02 -3.233395536958e-01 8.065756656363e-04 2.336312343856e+01
7.817500000000e+02 -3.232651043880e-01 8.024774538708e-04 2.337689939182e+01
7.820000000000e+02 -3.231264867984e-01 7.972477065999e-04 2.339122786723e+01
7.822500000000e+02 -3.229524323544e-01 7.909520197845e-04 2.340617150890e+01
7.825000000000e+02 -3.227682610053e-01 7.836761250434e-04 2.342179193721e+01
7.827500000000e+02 -3.225950777910e-01 7.755254634517e-04 2.343814959744e+01
7.830000000000e+02 -3.224491873450e-01 7.666241294621e-04 2.345530391940e+01
7.832500000000e+02 -3.223417170085e-01 7.571131408071e-04 2.347331308051e+01
7.835000000000e+02 -3.222785012752e-01 7.471481137014e-04 2.349223415399e+01
7.837500000000e+02 -3.222601891221e-01 7.368963049664e-04 2.351212298544e+01
7.840000000000e+02 -3.222825840894e-01 7.265332026901e-04 2.353303409366e+01
7.842500000000e+02 -3.223371718399e-01 7.162386990006e-04 2.355502072264e+01
7.845000000000e+02 -3.224118037120e-01 7.061930253007e-04 2.357813460122e+01
7.847500000000e+02 -3.224914802999e-01 6.965725331196e-04 2.360242593047e+01
7.850000000000e+02 -3.225591968033e-01 6.875455204948e-04 2.362794317403e+01
7.852500000000e+02 -3.225967965472e-01 6.792682038407e-04 2.365473283244e+01
7.855000000000e+02 -3.225857956778e-01 6.718809223141e-04 2.368283930804e+01
7.857500000000e+02 -3.225081459673e-01 6.655047475034e-04 2.371230461102e+01
7.860000000000e+02 -3.223469261136e-01 6.602385731105e-04 2.374316807523e+01
7.862500000000e+02 -3.220869253627e-01 6.561567065399e-04 2.377546612940e+01
7.865000000000e+02 -3.217151480827e-01 6.533070616158e-04 2.380923195631e+01
7.867500000000e+02 -3.212212299068e-01 6.517099518141e-04 2.384449521455e+01
7.870000000000e+02 -3.205977952327e-01 6.513575283032e-04 2.388128169875e+01
7.872500000000e+02 -3.198407381397e-01 6.522138062797e-04 2.391961307575e+01
7.875000000000e+02 -3.189494844614e-01 6.542153985237e-04 2.395950657624e+01
7.877500000000e+02 -3.179272196813e-01 6.572729402956e-04 2.400097468863e+01
7.880000000000e+02 -3.167810471168e-01 6.612729651371e-04 2.404402493260e+01
7.882500000000e+02 -3.155221319835e-01 6.660805379430e-04 2.408865956676e+01
7.885000000000e+02 -3.141657333070e-01 6.715424036794e-04 2.413487539022e+01
7.887500000000e+02 -3.127311147353e-01 6.774908178427e-04 2.418266352971e+01
7.890000000000e+02 -3.112413331722e-01 6.837478081804e-04 2.423200925699e+01
7.892500000000e+02 -3.097227822051e-01 6.901299819771e-04 2.428289184698e+01
7.895000000000e+02 -3.082045705367e-01 6.964537464018e-04 2.433528445961e+01
7.897500000000e+02 -3.067176096186e-01 7.025404990444e-04 2.438915405421e+01
7.900000000000e+02 -3.052935370739e-01 7.082220310464e-04 2.444446135002e+01
7.902500000000e+02 -3.039633936189e-01 7.133458315832e-04 2.450116081454e+01
7.905000000000e+02 -3.027562107513e-01 7.177799436424e-04 2.455920069124e+01
7.907500000000e+02 -3.016975526025e-01 7.214172790922e-04 2.461852309695e+01
7.910000000000e+02 -3.008080793613e-01 7.241789580059e-04 2.467906411236e+01
7.912500000000e+02 -3.001023246417e-01 7.260165919226e-04 2.474075395378e+01
7.915000000000e+02 -2.995877293955e-01 7.269135574954e-04 2.480351715531e+01
7.917500000000e+02 -2.992640828958e-01 7.268847000425e-04 2.486727285997e+01
7.920000000000e+02 -2.991233953831e-01 7.259747415740e-04 2.493193499887e+01
7.922500000000e+02 -2.991503054710e-01 7.242553062573e-04 2.499741263144e+01
7.925000000000e+02 -2.993229864523e-01 7.218207859656e-04 2.506361021468e+01
7.927500000000e+02 -2.996145342027e-01 7.187832239256e-04 2.513042802489e+01
7.930000000000e+02 -2.999947320472e-01 7.152665328080e-04 2.519776232470e+01
7.932500000000e+02 -3.004320983515e-01 7.114004113087e-04 2.526550574035e+01
7.935000000000e+02 -3.008960438974e-01 7.073143842407e-04 2.533354770107e+01
7.937500000000e+02 -3.013589770840e-01 7.031322450139e-04 2.540177448737e+01
7.940000000000e+02 -3.017981936669e-01 6.989673201833e-04 2.547006982256e+01
7.942500000000e+02 -3.021974169598e-01 6.949187873387e-04 2.553831485640e+01
7.945000000000e+02 -3.025478473075e-01 6.910693329619e-04 2.560638877686e+01
7.947500000000e+02 -3.028486842092e-01 6.874840621046e-04 2.567416876274e+01
7.950000000000e+02 -3.031070577297e-01 6.842108537479e-04 2.574153064864e+01
7.952500000000e+02 -3.033374252684e-01 6.812817688985e-04 2.580834889879e+01
7.955000000000e+02 -3.035604576329e-01 6.787156096464e-04 2.587449732767e+01
7.957500000000e+02 -3.038015521351e-01 6.765210269298e-04 2.593984920346e+01
7.960000000000e+02 -3.040890631754e-01 6.747001337987e-04 2.600427784750e+01
7.962500000000e+02 -3.044523945196e-01 6.732521882449e-04 2.606765727024e+01
7.965000000000e+02 -3.049201007867e-01 6.721768722772e-04 2.612986251204e+01
7.967500000000e+02 -3.055180932429e-01 6.714773569443e-04 2.619077044933e+01
7.970000000000e+02 -3.062680779244e-01 6.711624362240e-04 2.625026042553e+01
7.972500000000e+02 -3.071862825981e-01 6.712478776675e-04 2.630821512146e+01
7.975000000000e+02 -3.082825227476e-01 6.717568817529e-04 2.636452116285e+01
7.977500000000e+02 -3.095596174214e-01 6.727196958864e-04 2.641907002209e+01
7.980000000000e+02 -3.110131551910e-01 6.741723605727e-04 2.647175892907e+01
7.982500000000e+02 -3.126315495676e-01 6.761550801251e-04 2.652249150857e+01
7.985000000000e+02 -3.143963757390e-01 6.787096689798e-04 2.657117866754e+01
7.987500000000e+02 -3.162829184824e-01 6.818768221867e-04 2.661773939628e+01
7.990000000000e+02 -3.182608812781e-01 6.856934680870e-04 2.666210130986e+01
7.992500000000e+02 -3.202952427810e-01 6.901898289016e-04 2.670420143882e+01
7.995000000000e+02 -3.223472072097e-01 6.953866285527e-04 2.674398661322e+01
7.997500000000e+02 -3.243752535209e-01 7.012925411855e-04 2.678141407244e+01
8.000000000000e+02 -3.263362606368e-01 7.079018896060e-04 2.681645170390e+01
8.002500000000e+02 -3.281867124767e-01 7.151926508352e-04 2.684907836612e+01
8.005000000000e+02 -3.298839593525e-01 7.231246391447e-04 2.687928412251e+01
8.007500000000e+02 -3.313875450543e-01 7.316384444399e-04 2.690707020230e+01
8.010000000000e+02 -3.326605409922e-01 7.406546171574e-04 2.693244906240e+01
8.012500000000e+02 -3.336708677700e-01 7.500734179496e-04 2.695544423369e+01
8.015000000000e+02 -3.343925166334e-01 7.597751729573e-04 2.697609018976e+01
8.017500000000e+02 -3.348066589776e-01 7.696213995298e-04 2.699443193227e+01
8.020000000000e+02 -3.349024977724e-01 7.794566944372e-04 2.701052464975e+01
8.022500000000e+02 -3.346778085718e-01 7.891114443497e-04 2.702443330489e+01
8.025000000000e+02 -3.341391674102e-01 7.984055218844e-04 2.703623191061e+01
8.027500000000e+02 -3.333016757613e-01 8.071526859409e-04 2.704600305069e+01
8.030000000000e+02 -3.321883372201e-01 8.151658989313e-04 2.705383696441e+01
8.032500000000e+02 -3.308288974111e-01 8.222630550139e-04 2.705983093044e+01
8.035000000000e+02 -3.292583921443e-01 8.282732617335e-04 2.706408819778e+01
8.037500000000e+02 -3.275152672057e-01 8.330429536280e-04 2.706671728409e+01
8.040000000000e+02 -3.256393940518e-01 8.364419687258e-04 2.706783078954e+01
8.042500000000e+02 -3.236698908108e-01 8.383687180780e-04 2.706754466287e+01
8.045000000000e+02 -3.216431111190e-01 8.387546276546e-04 2.706597696095e+01
8.047500000000e+02 -3.195907336142e-01 8.375670564275e-04 2.706324713805e+01
8.050000000000e+02 -3.175382929694e-01 8.348108966841e-04 2.705947480814e+01
8.052500000000e+02 -3.155040694553e-01 8.305282447795e-04 2.705477911599e+01
8.055000000000e+02 -3.134986021413e-01 8.247966111281e-04 2.704927758758e+01
8.057500000000e+02 -3.115247189734e-01 8.177253959517e-04 2.704308541019e+01
8.060000000000e+02 -3.095781444651e-01 8.094509714353e-04 2.703631478237e+01
8.062500000000e+02 -3.076486595201e-01 8.001307585310e-04 2.702907393334e+01
8.065000000000e+02 -3.057216314286e-01 7.899365171093e-04 2.702146661852e+01
8.067500000000e+02 -3.037798557154e-01 7.790474395911e-04 2.701359140096e+01
8.070000000000e+02 -3.018054956885e-01 7.676434217312e-04 2.700554127193e+01
8.072500000000e+02 -2.997820336876e-01 7.558989210615e-04 2.699740281564e+01
8.075000000000e+02 -2.976959814883e-01 7.439777717069e-04 2.698925590466e+01
8.077500000000e+02 -2.955382945750e-01 7.320291916346e-04 2.698117312377e+01
8.080000000000e+02 -2.933053242508e-01 7.201852094081e-04 2.697321955719e+01
8.082500000000e+02 -2.909993323106e-01 7.085593663027e-04 2.696545200196e+01
8.085000000000e+02 -2.886284170903e-01 6.972468872085e-04 2.695791904477e+01
8.087500000000e+02 -2.862060267613e-01 6.863257159979e-04 2.695066029605e+01
8.090000000000e+02 -2.837499684455e-01 6.758588647722e-04 2.694370657468e+01
8.092500000000e+02 -2.812811527380e-01 6.658970337249e-04 2.693707924588e+01
8.095000000000e+02 -2.788220517449e-01 6.564816499293e-04 2.693079054425e+01
8.097500000000e+02 -2.763951205819e-01 6.476476714726e-04 2.692484305604e+01
8.100000000000e+02 -2.740211967469e-01 6.394263122613e-04 2.691923021705e+01
8.102500000000e+02 -2.717180857240e-01 6.318469688253e-04 2.691393596869e+01
8.105000000000e+02 -2.694993542659e-01 6.249386325146e-04 2.690893544412e+01
8.107500000000e+02 -2.673734597979e-01 6.187303205344e-04 2.690419487834e+01
8.110000000000e+02 -2.653432241567e-01 6.132507951078e-04 2.689967219892e+01
8.112500000000e+02 -2.634056939786e-01 6.085275165939e-04 2.689531769289e+01
8.115000000000e+02 -2.615523648729e-01 6.045849286397e-04 2.689107425907e+01
8.117500000000e+02 -2.597697484266e-01 6.014423937195e-04 2.688687824571e+01
8.120000000000e+02 -2.580402337388e-01 5.991118434893e-04 2.688266033180e+01
8.122500000000e+02 -2.563431657613e-01 5.975953597822e-04 2.687834599360e+01
8.125000000000e+02 -2.546560849464e-01 5.968829802798e-04 2.687385653470e+01
8.127500000000e+02 -2.529560321809e-01 5.969509343775e-04 2.686910983612e+01
8.130000000000e+02 -2.512208409383e-01 5.977604391161e-04 2.686402139702e+01
8.132500000000e+02 -2.494303472653e-01 5.992571121857e-04 2.685850486795e+01
8.135000000000e+02 -2.475674332688e-01 6.013712038612e-04 2.685247325196e+01
8.137500000000e+02 -2.456188826636e-01 6.040185686047e-04 2.684583941087e+01
8.140000000000e+02 -2.435759824882e-01 6.071024365452e-04 2.683851698582e+01
8.142500000000e+02 -2.414348507748e-01 6.105157784257e-04 2.683042124210e+01
8.145000000000e+02 -2.391965394740e-01 6.141441819699e-04 2.682146948435e+01
8.147500000000e+02 -2.368668242596e-01 6.178691431194e-04 2.681158199282e+01
8.150000000000e+02 -2.344558258817e-01 6.215715379354e-04 2.680068233499e+01
8.152500000000e+02 -2.319773940560e-01 6.251351452347e-04 2.678869798803e+01
8.155000000000e+02 -2.294483383776e-01 6.284500273469e-04 2.677556087800e+01
8.157500000000e+02 -2.268875986684e-01 6.314156419462e-04 2.676120756220e+01
8.160000000000e+02 -2.243153260157e-01 6.339434627835e-04 2.674557964641e+01
8.162500000000e+02 -2.217519710211e-01 6.359592943186e-04 2.672862411772e+01
8.165000000000e+02 -2.192174638975e-01 6.374048391364e-04 2.671029336166e+01
8.167500000000e+02 -2.167304577227e-01 6.382385309504e-04 2.669054539020e+01
8.170000000000e+02 -2.143077110833e-01 6.384358743269e-04 2.666934399900e+01
8.172500000000e+02 -2.119636620713e-01 6.379891381955e-04 2.664665864854e+01
8.175000000000e+02 -2.097101438514e-01 6.369064234947e-04 2.662246454545e+01
8.177500000000e+02 -2.075562714707e-01 6.352103053580e-04 2.659674267193e+01
8.180000000000e+02 -2.055085195981e-01 6.329358278524e-04 2.656947954801e+01
8.182500000000e+02 -2.035708830618e-01 6.301283623833e-04 2.654066730132e+01
8.185000000000e+02 -2.017451700946e-01 6.268413388569e-04 2.651030346797e+01
8.187500000000e+02 -2.000313585894e-01 6.231337000741e-04 2.647839077249e+01
8.190000000000e+02 -1.984279310161e-01 6.190674999037e-04 2.644493711030e+01
8.192500000000e+02 -1.969322569386e-01 6.147055039878e-04 2.640995515761e+01
8.195000000000e+02 -1.955408555315e-01 6.101091743619e-04 2.637346232128e+01
8.197500000000e+02 -1.942496609629e-01 6.053367339156e-04 2.633548029175e+01
8.200000000000e+02 -1.930541212350e-01 6.004417936205e-04 2.629603493657e+01
8.202500000000e+02 -1.919492837077e-01 5.954720806429e-04 2.625515580353e+01
8.205000000000e+02 -1.909297083419e-01 5.904687748998e-04 2.621287596237e+01
8.207500000000e+02 -1.899893790641e-01 5.854660678271e-04 2.616923149122e+01
8.210000000000e+02 -1.891214974368e-01 5.804910557580e-04 2.612426120418e+01
8.212500000000e+02 -1.883182674300e-01 5.755637574683e-04 2.607800623831e+01
8.215000000000e+02 -1.875706342225e-01 5.706975464566e-04 2.603050979625e+01
8.217500000000e+02 -1.868680839221e-01 5.658995350651e-04 2.598181666713e+01
8.220000000000e+02 -1.861984223310e-01 5.611711847333e-04 2.593197302608e+01
8.222500000000e+02 -1.855476371275e-01 5.565088126175e-04 2.588102612506e+01
8.225000000000e+02 -1.848997917779e-01 5.519041599488e-04 2.582902417922e+01
8.227500000000e+02 -1.842370494117e-01 5.473448058985e-04 2.577601608536e+01
8.230000000000e+02 -1.835397322707e-01 5.428146545471e-04 2.572205139732e+01
8.232500000000e+02 -1.827864612647e-01 5.382943489509e-04 2.566718036406e+01
8.235000000000e+02 -1.819544363768e-01 5.337615864404e-04 2.561145380586e+01
8.237500000000e+02 -1.810196978808e-01 5.291915403729e-04 2.555492335377e+01
8.240000000000e+02 -1.799575586256e-01 5.245572442394e-04 2.549764139600e+01
8.242500000000e+02 -1.787429767142e-01 5.198300895755e-04 2.543966136328e+01
8.245000000000e+02 -1.773510912279e-01 5.149804003505e-04 2.538103772946e+01
8.247500000000e+02 -1.757576581245e-01 5.099781129211e-04 2.532182627765e+01
8.250000000000e+02 -1.739396397682e-01 5.047936128246e-04 2.526208410350e+01
8.252500000000e+02 -1.718756509729e-01 4.993985916738e-04 2.520186981646e+01
8.255000000000e+02 -1.695465513412e-01 4.937671237908e-04 2.514124349777e+01
8.257500000000e+02 -1.669358522459e-01 4.878766019581e-04 2.508026680760e+01
8.260000000000e+02 -1.640302508922e-01 4.817088853849e-04 2.501900289058e+01
8.262500000000e+02 -1.608200135127e-01 4.752512848916e-04 2.495751635197e+01
8.265000000000e+02 -1.572993022543e-01 4.684974211691e-04 2.489587316492e+01
8.267500000000e+02 -1.534665468175e-01 4.614481090885e-04 2.483414052254e+01
8.270000000000e+02 -1.493246294007e-01 4.541118879116e-04 2.477238671363e+01
8.272500000000e+02 -1.448810634264e-01 4.465054508730e-04 2.471068096578e+01
8.275000000000e+02 -1.401480190313e-01 4.386537255097e-04 2.464909326963e+01
8.277500000000e+02 -1.351423848668e-01 4.305899221309e-04 2.458769423579e+01
8.280000000000e+02 -1.298856314347e-01 4.223551512922e-04 2.452655493587e+01
8.282500000000e+02 -1.244035933746e-01 4.139978337101e-04 2.446574671322e+01
8.285000000000e+02 -1.187262665513e-01 4.055730756644e-04 2.440534107914e+01
8.287500000000e+02 -1.128874221372e-01 3.971416995556e-04 2.434540953613e+01
8.290000000000e+02 -1.069241501210e-01 3.887691436942e-04 2.428602337930e+01
8.292500000000e+02 -1.008764349158e-01 3.805244024712e-04 2.422725359988e+01
8.295000000000e+02 -9.478652764008e-02 3.724786930240e-04 2.416917060091e+01
8.297500000000e+02 -8.869840929990e-02 3.647042800171e-04 2.411184406680e+01
8.300000000000e+02 -8.265712160767e-02 3.572731356046e-04 2.405534269206e+01
8.302500000000e+02 -7.670808631403e-02 3.502555778069e-04 2.399973387188e+01
8.305000000000e+02 -7.089646684594e-02 3.437190825545e-04 2.394508349719e+01
8.307500000000e+02 -6.526646072420e-02 3.377270363460e-04 2.389145560508e+01
8.310000000000e+02 -5.986061529484e-02 3.323375751186e-04 2.383891200941e+01
8.312500000000e+02 -5.471919774697e-02 3.276024543925e-04 2.378751205590e+01
8.315000000000e+02 -4.987955106259e-02 3.235659999591e-04 2.373731224863e+01
8.317500000000e+02 -4.537549528762e-02 3.202642614055e-04 2.368836587916e+01
8.320000000000e+02 -4.123679990985e-02 3.177240178952e-04 2.364072281132e+01
8.322500000000e+02 -3.748867799568e-02 3.159620248958e-04 2.359442915762e+01
8.325000000000e+02 -3.415135337927e-02 3.149844520326e-04 2.354952697603e+01
8.327500000000e+02 -3.123969621008e-02 3.147862324929e-04 2.350605417277e+01
8.330000000000e+02 -2.876292101001e-02 3.153508652170e-04 2.346404418357e+01
8.332500000000e+02 -2.672435927535e-02 3.166500270636e-04 2.342352597490e+01
8.335000000000e+02 -2.512131429158e-02 3.186437441890e-04 2.338452379415e+01
8.337500000000e+02 -2.394498620949e-02 3.212803557883e-04 2.334705725105e+01
8.340000000000e+02 -2.318048805050e-02 3.244970705756e-04 2.331114113631e+01
8.342500000000e+02 -2.280693691367e-02 3.282204681778e-04 2.327678547119e+01
8.345000000000e+02 -2.279762496537e-02 3.323672037251e-04 2.324399557272e+01
8.347500000000e+02 -2.312028385727e-02 3.368452046983e-04 2.321277193074e+01
8.350000000000e+02 -2.373741357341e-02 3.415546381700e-04 2.318311042928e+01
8.352500000000e+02 -2.460670373681e-02 3.463895161263e-04 2.315500220156e+01
8.355000000000e+02 -2.568151745803e-02 3.512390305934e-04 2.312843386981e+01
8.357500000000e+02 -2.691145343425e-02 3.559893109062e-04 2.310338753331e+01
8.360000000000e+02 -2.824296714964e-02 3.605252589744e-04 2.307984078130e+01
8.362500000000e+02 -2.962005358451e-02 3.647322341782e-04 2.305776692836e+01
8.365000000000e+02 -3.098497770602e-02 3.684980091184e-04 2.303713501884e+01
8.367500000000e+02 -3.227905356027e-02 3.717145376075e-04 2.301791001483e+01
8.370000000000e+02 -3.344343298705e-02 3.742797567188e-04 2.300005278821e+01
8.372500000000e+02 -3.441995335224e-02 3.760994379827e-04 2.298352047488e+01
8.375000000000e+02 -3.515196193693e-02 3.770885841538e-04 2.296826656797e+01
8.377500000000e+02 -3.558513020424e-02 3.771728541355e-04 2.295424099550e+01
8.380000000000e+02 -3.566829062634e-02 3.762898098074e-04 2.294139056280e+01
8.382500000000e+02 -3.535420719115e-02 3.743896331207e-04 2.292965908865e+01
8.385000000000e+02 -3.460028061083e-02 3.714356711490e-04 2.291898756411e+01
8.387500000000e+02 -3.336927543122e-02 3.674053885598e-04 2.290931470490e+01
8.390000000000e+02 -3.162985452069e-02 3.622904747090e-04 2.290057694183e+01
8.392500000000e+02 -2.935717662114e-02 3.560968560807e-04 2.289270907958e+01
8.395000000000e+02 -2.653326120831e-02 3.488444362280e-04 2.288564433597e+01
8.397500000000e+02 -2.314735211209e-02 3.405666854080e-04 2.287931482167e+01
8.400000000000e+02 -1.919617738682e-02 3.313100461901e-04 2.287365201551e+01
8.402500000000e+02 -1.468401056290e-02 3.211330959612e-04 2.286858682207e+01
8.405000000000e+02 -9.622769794103e-03 3.101056640045e-04 2.286405028990e+01
8.407500000000e+02 -4.031841363186e-03 2.983076213614e-04 2.285997357541e+01
8.410000000000e+02 2.062037633314e-03 2.858279083230e-04 2.285628861347e+01
8.412500000000e+02 8.625112791001e-03 2.727631501778e-04 2.285292832698e+01
8.415000000000e+02 1.561704563633e-02 2.592161866861e-04 2.284982675583e+01
8.417500000000e+02 2.299132554458e-02 2.452948243542e-04 2.284691971823e+01
8.420000000000e+02 3.069593872881e-02 2.311102720844e-04 2.284414467626e+01
8.422500000000e+02 3.867394930675e-02 2.167757742953e-04 2.284144136609e+01
8.425000000000e+02 4.686425322531e-02 2.024052040641e-04 2.283875185113e+01
8.427500000000e+02 5.520240107374e-02 1.881117564107e-04 2.283602060185e+01
8.430000000000e+02 6.362136473894e-02 1.740065718470e-04 2.283319499617e+01
8.432500000000e+02 7.205245134468e-02 1.601973458647e-04 2.283022534887e+01
8.435000000000e+02 8.042622086925e-02 1.467870789348e-04 2.282706488579e+01
8.437500000000e+02 8.867334747534e-02 1.338732501351e-04 2.282367021459e+01
8.440000000000e+02 9.672558083598e-02 1.215467220219e-04 2.282000130089e+01
8.442500000000e+02 1.045166548507e-01 1.098909147590e-04 2.281602135408e+01
8.445000000000e+02 1.119831643403e-01 9.898098046840e-05 2.281169730479e+01
8.447500000000e+02 1.190654317778e-01 8.888332147667e-05 2.280699966171e+01
8.450000000000e+02 1.257083544140e-01 7.965501100391e-05 2.280190241452e+01
8.452500000000e+02 1.318621402454e-01 7.134349805476e-05 2.279638340198e+01
8.455000000000e+02 1.374830505277e-01 6.398639991700e-05 2.279042411852e+01
8.457500000000e+02 1.425340259726e-01 5.761144106011e-05 2.278400982455e+01
8.460000000000e+02 1.469852683655e-01 5.223645021876e-05 2.277712931014e+01
8.462500000000e+02 1.508147111980e-01 4.786946465010e-05 2.276977523100e+01
8.465000000000e+02 1.540084110601e-01 4.450909705400e-05 2.276194387586e+01
8.467500000000e+02 1.565608471987e-01 4.214487087825e-05 2.275363496874e+01
8.470000000000e+02 1.584751032232e-01 4.075755171236e-05 2.274485194607e+01
8.472500000000e+02 1.597629503005e-01 4.031967509598e-05 2.273560170615e+01
8.475000000000e+02 1.604448083740e-01 4.079614847877e-05 2.272589434592e+01
8.477500000000e+02 1.605496057829e-01 4.214465601330e-05 2.271574347893e+01
8.480000000000e+02 1.601145058228e-01 4.431646319315e-05 2.270516566734e+01
8.482500000000e+02 1.591845211146e-01 4.725681387931e-05 2.269418074018e+01
8.485000000000e+02 1.578120105261e-01 5.090570332915e-05 2.268281125145e+01
8.487500000000e+02 1.560560534051e-01 5.519824673585e-05 2.267108277941e+01
8.490000000000e+02 1.539817158094e-01 6.006541779619e-05 2.265902334014e+01
8.492500000000e+02 1.516592016677e-01 6.543440423283e-05 2.264666368492e+01
8.495000000000e+02 1.491629222249e-01 7.122927908795e-05 2.263403673445e+01
8.497500000000e+02 1.465704519697e-01 7.737129535316e-05 2.262117785233e+01
8.500000000000e+02 1.439614440155e-01 8.377944394002e-05 2.260812422565e+01
8.502500000000e+02 1.414164511615e-01 9.037076439743e-05 2.259491513967e+01
8.505000000000e+02 1.390157313854e-01 9.706075135607e-05 2.258159160605e+01
8.507500000000e+02 1.368380346071e-01 1.037636571669e-04 2.256819605467e+01
8.510000000000e+02 1.349593568135e-01 1.103929573260e-04 2.255477247465e+01
8.512500000000e+02 1.334517424146e-01 1.168616862250e-04 2.254136603982e+01
8.515000000000e+02 1.323821197497e-01 1.230825856483e-04 2.252802294245e+01
8.517500000000e+02 1.318111850788e-01 1.289685327085e-04 2.251479029199e+01
8.520000000000e+02 1.317924046075e-01 1.344329527955e-04 2.250171569279e+01
8.522500000000e+02 1.323710495139e-01 1.393902572512e-04 2.248884735540e+01
8.525000000000e+02 1.335834215883e-01 1.437561677642e-04 2.247623366388e+01
8.527500000000e+02 1.354561696465e-01 1.474482707914e-04 2.246392300752e+01
8.530000000000e+02 1.380057602730e-01 1.503866730318e-04 2.245196360938e+01
8.532500000000e+02 1.412381511865e-01 1.524945525501e-04 2.244040306391e+01
8.535000000000e+02 1.451485389334e-01 1.536989143979e-04 2.242928841016e+01
8.537500000000e+02 1.497213680893e-01 1.539313066159e-04 2.241866569642e+01
8.540000000000e+02 1.549305076050e-01 1.531286090617e-04 2.240857960348e+01
8.542500000000e+02 1.607395290185e-01 1.512340076210e-04 2.239907349567e+01
8.545000000000e+02 1.671022789102e-01 1.481978418376e-04 2.239018877087e+01
8.547500000000e+02 1.739634945728e-01 1.439786978668e-04 2.238196498567e+01
8.550000000000e+02 1.812597022616e-01 1.385442903475e-04 2.237443921511e+01
8.552500000000e+02 1.889201564281e-01 1.318726496627e-04 2.236764616521e+01
8.555000000000e+02 1.968680150957e-01 1.239530686419e-04 2.236161757400e+01
8.557500000000e+02 2.050215498913e-01 1.147872925473e-04 2.235638230339e+01
8.560000000000e+02 2.132955147536e-01 1.043903533326e-04 2.235196599540e+01
8.562500000000e+02 2.216025830924e-01 9.279143489396e-05 2.234839077358e+01
8.565000000000e+02 2.298548133092e-01 8.003467987006e-05 2.234567535506e+01
8.567500000000e+02 2.379651768263e-01 6.617963821348e-05 2.234383480600e+01
8.570000000000e+02 2.458490833621e-01 5.130179897259e-05 2.234288033868e+01
8.572500000000e+02 2.534258659803e-01 3.549275600517e-05 2.234281953185e+01
8.575000000000e+02 2.606202386648e-01 1.885999819376e-05 2.234365622340e+01
8.577500000000e+02 2.673636572120e-01 1.526496364638e-06 2.234539042509e+01
8.580000000000e+02 2.735955837207e-01 -1.637007148193e-05 2.234801870286e+01
8.582500000000e+02 2.792646182560e-01 -3.467844826965e-05 2.235153414865e+01
8.585000000000e+02 2.843294622569e-01 -5.323527638886e-05 2.235592667032e+01
8.587500000000e+02 2.887597141004e-01 -7.186693287646e-05 2.236118308155e+01
8.590000000000e+02 2.925364512411e-01 -9.039175133007e-05 2.236728764596e+01
8.592500000000e+02 2.956526081969e-01 -1.086225660795e-04 2.237422229529e+01
8.595000000000e+02 2.981130935607e-01 -1.263694383895e-04 2.238196687397e+01
8.597500000000e+02 2.999347080921e-01 -1.434428565815e-04 2.239049981233e+01
8.600000000000e+02 3.011457802385e-01 -1.596569210660e-04 2.239979842225e+01
8.602500000000e+02 3.017855816556e-01 -1.748326738153e-04 2.240983924421e+01
8.605000000000e+02 3.019035061227e-01 -1.888016438227e-04 2.242059874728e+01
8.607500000000e+02 3.015580300870e-01 -2.014091926906e-04 2.243205364455e+01
8.610000000000e+02 3.008154724413e-01 -2.125177071723e-04 2.244418143164e+01
8.612500000000e+02 2.997485831623e-01 -2.220094701641e-04 2.245696067319e+01
8.615000000000e+02 2.984349966079e-01 -2.297896552913e-04 2.247037167121e+01
8.617500000000e+02 2.969555688789e-01 -2.357885642890e-04 2.248439673189e+01
8.620000000000e+02 2.953926614024e-01 -2.399633233194e-04 2.249902039226e+01
8.622500000000e+02 2.938283784243e-01 -2.422995109785e-04 2.251422996780e+01
8.625000000000e+02 2.923428308625e-01 -2.428117863902e-04 2.253001567115e+01
8.627500000000e+02 2.910124713812e-01 -2.415437936559e-04 2.254637068536e+01
8.630000000000e+02 2.899084735959e-01 -2.385677663959e-04 2.256329154993e+01
8.632500000000e+02 2.890953151275e-01 -2.339832474862e-04 2.258077795971e+01
8.635000000000e+02 2.886294794602e-01 -2.279153119205e-04 2.259883285718e+01
8.637500000000e+02 2.885583488339e-01 -2.205121455249e-04 2.261746247338e+01
8.640000000000e+02 2.889193877067e-01 -2.119420436442e-04 2.263667593013e+01
8.642500000000e+02 2.897394728985e-01 -2.023900154620e-04 2.265648533885e+01
8.645000000000e+02 2.910345937317e-01 -1.920539662245e-04 2.267690526484e+01
8.647500000000e+02 2.928097069303e-01 -1.811405817829e-04 2.269795272041e+01
8.650000000000e+02 2.950589727699e-01 -1.698610883072e-04 2.271964656663e+01
8.652500000000e+02 2.977661423311e-01 -1.584268453879e-04 2.274200742888e+01
8.655000000000e+02 3.009053036227e-01 -1.470451443345e-04 2.276505707120e+01
8.657500000000e+02 3.044417502275e-01 -1.359149804513e-04 2.278881824678e+01
8.660000000000e+02 3.083331214547e-01 -1.252232240386e-04 2.281331420384e+01
8.662500000000e+02 3.125306662528e-01 -1.151410908444e-04 2.283856839107e+01
8.665000000000e+02 3.169806574498e-01 -1.058211682200e-04 2.286460400967e+01
8.667500000000e+02 3.216258278544e-01 -9.739478047062e-05 2.289144388826e+01
8.670000000000e+02 3.264068852260e-01 -8.997013140235e-05 2.291911009948e+01
8.672500000000e+02 3.312639796814e-01 -8.363098706098e-05 2.294762377384e+01
8.675000000000e+02 3.361381011501e-01 -7.843607677104e-05 2.297700494937e+01
8.677500000000e+02 3.409723744410e-01 -7.441910131545e-05 2.300727234873e+01
8.680000000000e+02 3.457131733089e-01 -7.158930849512e-05 2.303844346341e+01
8.682500000000e+02 3.503110706665e-01 -6.993284137554e-05 2.307053445378e+01
8.685000000000e+02 3.547215663915e-01 -6.941460097161e-05 2.310356010876e+01
8.687500000000e+02 3.589055780624e-01 -6.998043668076e-05 2.313753408395e+01
8.690000000000e+02 3.628297058989e-01 -7.156006451420e-05 2.317246882532e+01
8.692500000000e+02 3.664662674976e-01 -7.406994968959e-05 2.320837588848e+01
8.695000000000e+02 3.697931145569e-01 -7.741650840776e-05 2.324526592172e+01
8.697500000000e+02 3.727932814139e-01 -8.149925338150e-05 2.328314899824e+01
8.700000000000e+02 3.754544658322e-01 -8.621415533431e-05 2.332203462340e+01
8.702500000000e+02 3.777684401437e-01 -9.145668756543e-05 2.336193202587e+01
8.705000000000e+02 3.797303697856e-01 -9.712452659066e-05 2.340285012636e+01
8.707500000000e+02 3.813381867809e-01 -1.031199250410e-04 2.344479775349e+01
8.710000000000e+02 3.825919504840e-01 -1.093513556926e-04 2.348778351527e+01
8.712500000000e+02 3.834933779601e-01 -1.157351679421e-04 2.353181588053e+01
8.715000000000e+02 3.840454390466e-01 -1.221961640363e-04 2.357690293255e+01
8.717500000000e+02 3.842521913707e-01 -1.286678456635e-04 2.362305226299e+01
8.720000000000e+02 3.841187515437e-01 -1.350920778338e-04 2.367027064140e+01
8.722500000000e+02 3.836514510072e-01 -1.414183878856e-04 2.371856361378e+01
8.725000000000e+02 3.828582301033e-01 -1.476026638381e-04 2.376793513611e+01
8.727500000000e+02 3.817491313056e-01 -1.536056746898e-04 2.381838703136e+01
8.730000000000e+02 3.803369178103e-01 -1.593914902716e-04 2.386991839486e+01
8.732500000000e+02 3.786378124883e-01 -1.649260913405e-04 2.392252507448e+01
8.735000000000e+02 3.766721996642e-01 -1.701757639687e-04 2.397619901269e+01
8.737500000000e+02 3.744653196959e-01 -1.751060424172e-04 2.403092766143e+01
8.740000000000e+02 3.720478369853e-01 -1.796807937641e-04 2.408669336438e+01
8.742500000000e+02 3.694562926103e-01 -1.838619992862e-04 2.414347288049e+01
8.745000000000e+02 3.667333076101e-01 -1.876097781629e-04 2.420123688185e+01
8.747500000000e+02 3.639275453658e-01 -1.908829315645e-04 2.425994955111e+01
8.750000000000e+02 3.610933969708e-01 -1.936401460193e-04 2.431956834390e+01
8.752500000000e+02 3.582903357993e-01 -1.958414195668e-04 2.438004378749e+01
8.755000000000e+02 3.555819651147e-01 -1.974498694009e-04 2.444131940855e+01
8.757500000000e+02 3.530347338863e-01 -1.984339031983e-04 2.450333184094e+01
8.760000000000e+02 3.507163643431e-01 -1.987693716917e-04 2.456601099210e+01
8.762500000000e+02 3.486940110477e-01 -1.984417955535e-04 2.462928036174e+01
8.765000000000e+02 3.470322456712e-01 -1.974484385939e-04 2.469305743445e+01
8.767500000000e+02 3.457908573131e-01 -1.958000902516e-04 2.475725424178e+01
8.770000000000e+02 3.450226629385e-01 -1.935224585901e-04 2.482177794224e+01
8.772500000000e+02 3.447713981106e-01 -1.906570774885e-04 2.488653147217e+01
8.775000000000e+02 3.450697094150e-01 -1.872614776334e-04 2.495141431419e+01
8.777500000000e+02 3.459375646204e-01 -1.834088125412e-04 2.501632319604e+01
8.780000000000e+02 3.473809390446e-01 -1.791865166578e-04 2.508115290995e+01
8.782500000000e+02 3.493911289560e-01 -1.746944196115e-04 2.514579702739e+01
8.785000000000e+02 3.519445551470e-01 -1.700419800991e-04 2.521014866244e+01
8.787500000000e+02 3.550031764960e-01 -1.653448137196e-04 2.527410119732e+01
8.790000000000e+02 3.585156015502e-01 -1.607209613828e-04 2.533754890338e+01
8.792500000000e+02 3.624186497020e-01 -1.562864343259e-04 2.540038760639e+01
8.795000000000e+02 3.666395362693e-01 -1.521510684090e-04 2.546251519829e+01
8.797500000000e+02 3.710983249294e-01 -1.484140993975e-04 2.552383218664e+01
8.800000000000e+02 3.757107442450e-01 -1.451604836030e-04 2.558424210684e+01
8.802500000000e+02 3.803910070551e-01 -1.424574536225e-04 2.564365196689e+01
8.805000000000e+02 3.850546712014e-01 -1.403523883062e-04 2.570197257381e+01
8.807500000000e+02 3.896212338345e-01 -1.388712215693e-04 2.575911889580e+01
8.810000000000e+02 3.940164602202e-01 -1.380182748291e-04 2.581501034834e+01
8.812500000000e+02 3.981742679783e-01 -1.377770470827e-04 2.586957108192e+01
8.815000000000e+02 4.020381347900e-01 -1.381121885183e-04 2.592273023542e+01
8.817500000000e+02 4.055619624362e-01 -1.389721920592e-04 2.597442220899e+01
8.820000000000e+02 4.087104222129e-01 -1.402930055339e-04 2.602458688917e+01
8.822500000000e+02 4.114587804366e-01 -1.420019696244e-04 2.607316988131e+01
8.825000000000e+02 4.137922635909e-01 -1.440219355246e-04 2.612012272247e+01
8.827500000000e+02 4.157050230458e-01 -1.462752438003e-04 2.616540307088e+01
8.830000000000e+02 4.171988112104e-01 -1.486872551400e-04 2.620897489347e+01
8.832500000000e+02 4.182814442256e-01 -1.511893020504e-04 2.625080861142e+01
8.835000000000e+02 4.189651498710e-01 -1.537207469374e-04 2.629088122839e+01
8.837500000000e+02 4.192649809995e-01 -1.562303044119e-04 2.632917643839e+01
8.840000000000e+02 4.191973268423e-01 -1.586763752293e-04 2.636568469885e+01
8.842500000000e+02 4.187786574345e-01 -1.610265563518e-04 2.640040328589e+01
8.845000000000e+02 4.180246690878e-01 -1.632566998123e-04 2.643333631649e+01
8.847500000000e+02 4.169497434529e-01 -1.653491625648e-04 2.646449476198e+01
8.850000000000e+02 4.155669711753e-01 -1.672911261048e-04 2.649389640815e+01
8.852500000000e+02 4.138885208986e-01 -1.690723710664e-04 2.652156582388e+01
8.855000000000e+02 4.119265618911e-01 -1.706835543325e-04 2.654753424590e+01
8.857500000000e+02 4.096944128942e-01 -1.721142317076e-04 2.657183948297e+01
8.860000000000e+02 4.072080479080e-01 -1.733516850991e-04 2.659452570729e+01
8.862500000000e+02 4.044875479603e-01 -1.743797134277e-04 2.661564327383e+01
8.865000000000e+02 4.015585669174e-01 -1.751784333532e-04 2.663524840102e+01
8.867500000000e+02 3.984533702529e-01 -1.757241901862e-04 2.665340289449e+01
8.870000000000e+02 3.952115063215e-01 -1.759905240737e-04 2.667017371442e+01
8.872500000000e+02 3.918797696929e-01 -1.759494565252e-04 2.668563255923e+01
8.875000000000e+02 3.885114519456e-01 -1.755733212111e-04 2.669985541230e+01
8.877500000000e+02 3.851649035782e-01 -1.748372694197e-04 2.671292194542e+01
8.880000000000e+02 3.819013486419e-01 -1.737218167544e-04 2.672491495345e+01
8.882500000000e+02 3.787821707169e-01 -1.722154943809e-04 2.673591975226e+01
8.885000000000e+02 3.758658870374e-01 -1.703174182250e-04 2.674602341228e+01
8.887500000000e+02 3.732050131837e-01 -1.680391986563e-04 2.675531402348e+01
8.890000000000e+02 3.708431464255e-01 -1.654060860183e-04 2.676387991947e+01
8.892500000000e+02 3.688125584336e-01 -1.624571913923e-04 2.677180869954e+01
8.895000000000e+02 3.671325043270e-01 -1.592444135362e-04 2.677918629704e+01
8.897500000000e+02 3.658084563312e-01 -1.558302143782e-04 2.678609604167e+01
8.900000000000e+02 3.648323343851e-01 -1.522843226294e-04 2.679261748490e+01
8.902500000000e+02 3.641837314617e-01 -1.486795304330e-04 2.679882542458e+01
8.905000000000e+02 3.638319971565e-01 -1.450870173934e-04 2.680478882370e+01
8.907500000000e+02 3.637389928679e-01 -1.415717441530e-04 2.681056994812e+01
8.910000000000e+02 3.638621928851e-01 -1.381881917870e-04 2.681622337176e+01
8.912500000000e+02 3.641578601746e-01 -1.349771658745e-04 2.682179539195e+01
8.915000000000e+02 3.645839462741e-01 -1.319638778639e-04 2.682732346905e+01
8.917500000000e+02 3.651024626292e-01 -1.291577262597e-04 2.683283606848e+01
8.920000000000e+02 3.656810591258e-01 -1.265535238812e-04 2.683835246556e+01
8.922500000000e+02 3.662937765239e-01 -1.241345695753e-04 2.684388314920e+01
8.925000000000e+02 3.669208528146e-01 -1.218765839073e-04 2.684943005772e+01
8.927500000000e+02 3.675477908076e-01 -1.197527317929e-04 2.685498740202e+01
8.930000000000e+02 3.681637477873e-01 -1.177383791047e-04 2.686054220160e+01
8.932500000000e+02 3.687596249756e-01 -1.158157036433e-04 2.686607529065e+01
8.935000000000e+02 3.693260123744e-01 -1.139769033753e-04 2.687156190163e+01
8.937500000000e+02 3.698514024066e-01 -1.122260947311e-04 2.687697260986e+01
8.940000000000e+02 3.703207984068e-01 -1.105790793469e-04 2.688227369455e+01
8.942500000000e+02 3.707150061962e-01 -1.090616693279e-04 2.688742778106e+01
8.945000000000e+02 3.710106147674e-01 -1.077061405651e-04 2.689239399419e+01
8.947500000000e+02 3.711806919778e-01 -1.065465639823e-04 2.689712795892e+01
8.950000000000e+02 3.711961015039e-01 -1.056137904841e-04 2.690158196618e+01
8.952500000000e+02 3.710272285388e-01 -1.049303879942e-04 2.690570462371e+01
8.955000000000e+02 3.706459184151e-01 -1.045065817012e-04 2.690944080703e+01
8.957500000000e+02 3.700273687580e-01 -1.043375883228e-04 2.691273167149e+01
8.960000000000e+02 3.691517841415e-01 -1.044026570724e-04 2.691551449983e+01
8.962500000000e+02 3.680056015025e-01 -1.046660376430e-04 2.691772302358e+01
8.965000000000e+02 3.665821912407e-01 -1.050796457291e-04 2.691928793324e+01
8.967500000000e+02 3.648820152408e-01 -1.055870305779e-04 2.692013737334e+01
8.970000000000e+02 3.629122362974e-01 -1.061282104456e-04 2.692019792281e+01
8.972500000000e+02 3.606858811371e-01 -1.066446387715e-04 2.691939563819e+01
8.975000000000e+02 3.582206836831e-01 -1.070837220311e-04 2.691765720660e+01
8.977500000000e+02 3.555377202443e-01 -1.074022467835e-04 2.691491131052e+01
8.980000000000e+02 3.526600678634e-01 -1.075684665065e-04 2.691108970417e+01
8.982500000000e+02 3.496115472801e-01 -1.075624597090e-04 2.690612845107e+01
8.985000000000e+02 3.464157035124e-01 -1.073747939654e-04 2.689996902969e+01
8.987500000000e+02 3.430951779424e-01 -1.070039278154e-04 2.689255898085e+01
8.990000000000e+02 3.396713868104e-01 -1.064525526639e-04 2.688385260083e+01
8.992500000000e+02 3.361645375653e-01 -1.057235492481e-04 2.687381140002e+01
8.995000000000e+02 3.325939849064e-01 -1.048163774751e-04 2.686240407066e+01
8.997500000000e+02 3.289786474030e-01 -1.037240324775e-04 2.684960669458e+01
9.000000000000e+02 3.253375787191e-01 -1.024315593162e-04 2.683540235240e+01
9.002500000000e+02 3.216903408363e-01 -1.009157973117e-04 2.681978110454e+01
9.005000000000e+02 3.180573025640e-01 -9.914698330133e-05 2.680273946831e+01
9.007500000000e+02 3.144595596177e-01 -9.709142395678e-05 2.678428037591e+01
9.010000000000e+02 3.109186686329e-01 -9.471545604828e-05 2.676441271606e+01
9.012500000000e+02 3.074559857837e-01 -9.198959825472e-05 2.674315143326e+01
9.015000000000e+02 3.040918770193e-01 -8.889287978392e-05 2.672051724250e+01
9.017500000000e+02 3.008446833099e-01 -8.541622615282e-05 2.669653692929e+01
9.020000000000e+02 2.977297522657e-01 -8.156500690385e-05 2.667124322200e+01
9.022500000000e+02 2.947584784150e-01 -7.735996262704e-05 2.664467521013e+01
9.025000000000e+02 2.919376453146e-01 -7.283661029778e-05 2.661687828610e+01
9.027500000000e+02 2.892690452116e-01 -6.804313055091e-05 2.658790433718e+01
9.030000000000e+02 2.867495037677e-01 -6.303706615089e-05 2.655781184654e+01
9.032500000000e+02 2.843713511837e-01 -5.788119713281e-05 2.652666554944e+01
9.035000000000e+02 2.821232354454e-01 -5.263905040135e-05 2.649453619659e+01
9.037500000000e+02 2.799912253142e-01 -4.737064206468e-05 2.646150012156e+01
9.040000000000e+02 2.779600883486e-01 -4.212885851209e-05 2.642763832139e+01
9.042500000000e+02 2.760145360185e-01 -3.695688720246e-05 2.639303563194e+01
9.045000000000e+02 2.741403129887e-01 -3.188694689526e-05 2.635777979547e+01
9.047500000000e+02 2.723250109462e-01 -2.694027406062e-05 2.632196009500e+01
9.050000000000e+02 2.705584849419e-01 -2.212839523449e-05 2.628566630166e+01
9.052500000000e+02 2.688328740097e-01 -1.745531581537e-05 2.624898746496e+01
9.055000000000e+02 2.671422378306e-01 -1.292038209219e-05 2.621201098302e+01
9.057500000000e+02 2.654819066690e-01 -8.521175876654e-06 2.617482146266e+01
9.060000000000e+02 2.638476508388e-01 -4.256313322429e-06 2.613750012720e+01
9.062500000000e+02 2.622348285771e-01 -1.275514176203e-07 2.610012419179e+01
9.065000000000e+02 2.606376502998e-01 3.858880362946e-06 2.606276665035e+01
9.067500000000e+02 2.590486854776e-01 7.692166182683e-06 2.602549584633e+01
9.070000000000e+02 2.574586908355e-01 1.135747613024e-05 2.598837570918e+01
9.072500000000e+02 2.558567917578e-01 1.483772856753e-05 2.595146554965e+01
9.075000000000e+02 2.542309971989e-01 1.811588660026e-05 2.591482026148e+01
9.077500000000e+02 2.525689599770e-01 2.117731485978e-05 2.587849050874e+01
9.080000000000e+02 2.508588785488e-01 2.401255032520e-05 2.584252253193e+01
9.082500000000e+02 2.490903904876e-01 2.661938571913e-05 2.580695837538e+01
9.085000000000e+02 2.472553302721e-01 2.900449233750e-05 2.577183569906e+01
9.087500000000e+02 2.453482307634e-01 3.118423391110e-05 2.573718752716e+01
9.090000000000e+02 2.433664717871e-01 3.318442033134e-05 2.570304229470e+01
9.092500000000e+02 2.413100714552e-01 3.503943464644e-05 2.566942338121e+01
9.095000000000e+02 2.391810959801e-01 3.679042602298e-05 2.563634916437e+01
9.097500000000e+02 2.369827909898e-01 3.848311890800e-05 2.560383280841e+01
9.100000000000e+02 2.347185282515e-01 4.016534756783e-05 2.557188217913e+01
9.102500000000e+02 2.323906833065e-01 4.188459687279e-05 2.554050000219e+01
9.105000000000e+02 2.299995855275e-01 4.368582654303e-05 2.550968414755e+01
9.107500000000e+02 2.275427066923e-01 4.560990844878e-05 2.547942776883e+01
9.110000000000e+02 2.250141285753e-01 4.769261886442e-05 2.544971979475e+01
9.112500000000e+02 2.224043766166e-01 4.996435558801e-05 2.542054546493e+01
9.115000000000e+02 2.197006889755e-01 5.245052575295e-05 2.539188664396e+01
9.117500000000e+02 2.168876155362e-01 5.517243470472e-05 2.536372236829e+01
9.120000000000e+02 2.139479157854e-01 5.814855275572e-05 2.533602932408e+01
9.122500000000e+02 2.108637244797e-01 6.139587617463e-05 2.530878203230e+01
9.125000000000e+02 2.076177618263e-01 6.493122003448e-05 2.528195318795e+01
9.127500000000e+02 2.041945627594e-01 6.877220648468e-05 2.525551377838e+01
9.130000000000e+02 2.005815887104e-01 7.293781394012e-05 2.522943312522e+01
9.132500000000e+02 1.967701020030e-01 7.744839906257e-05 2.520367895956e+01
9.135000000000e+02 1.927558518075e-01 8.232512467331e-05 2.517821725697e+01
9.137500000000e+02 1.885394046925e-01 8.758891022639e-05 2.515301225410e+01
9.140000000000e+02 1.841261889161e-01 9.325896917984e-05 2.512802647436e+01
9.142500000000e+02 1.795263540185e-01 9.935105498583e-05 2.510322062940e+01
9.145000000000e+02 1.747543148930e-01 1.058756703006e-04 2.507855385258e+01
9.147500000000e+02 1.698282609153e-01 1.128363275202e-04 2.505398373813e+01
9.150000000000e+02 1.647694758931e-01 1.202280883209e-04 2.502946672072e+01
9.152500000000e+02 1.596017412906e-01 1.280364672528e-04 2.500495826930e+01
9.155000000000e+02 1.543506673750e-01 1.362368609346e-04 2.498041337640e+01
9.157500000000e+02 1.490431839473e-01 1.447943982211e-04 2.495578684059e+01
9.160000000000e+02 1.437070224965e-01 1.536642912612e-04 2.493103378001e+01
9.162500000000e+02 1.383703653559e-01 1.627926536229e-04 2.490610991448e+01
9.165000000000e+02 1.330614881061e-01 1.721176127183e-04 2.488097201447e+01
9.167500000000e+02 1.278085221793e-01 1.815707120648e-04 2.485557811080e+01
9.170000000000e+02 1.226391745213e-01 1.910783781095e-04 2.482988782810e+01
9.172500000000e+02 1.175804997747e-01 2.005634694945e-04 2.480386249536e+01
9.175000000000e+02 1.126585918185e-01 2.099466199940e-04 2.477746536643e+01
9.177500000000e+02 1.078982758441e-01 2.191478560192e-04 2.475066165838e+01
9.180000000000e+02 1.033227220512e-01 2.280878345773e-04 2.472341866002e+01
9.182500000000e+02 9.895301956567e-02 2.366887921494e-04 2.469570581673e+01
9.185000000000e+02 9.480773745964e-02 2.448757151881e-04 2.466749474896e+01
9.187500000000e+02 9.090246224896e-02 2.525773897589e-04 2.463875934737e+01
9.190000000000e+02 8.724935928172e-02 2.597271684542e-04 2.460947586943e+01
9.192500000000e+02 8.385679839200e-02 2.662640653311e-04 2.457962299987e+01
9.195000000000e+02 8.072904542087e-02 2.721338989453e-04 2.454918197382e+01
9.197500000000e+02 7.786605999902e-02 2.772902806552e-04 2.451813669024e+01
9.200000000000e+02 7.526342157423e-02 2.816958390215e-04 2.448647378771e+01
9.202500000000e+02 7.291237151822e-02 2.853232974015e-04 2.445418274419e+01
9.205000000000e+02 7.079999211053e-02 2.881565944940e-04 2.442125592875e+01
9.207500000000e+02 6.890948789565e-02 2.901918148583e-04 2.438768863578e+01
9.210000000000e+02 6.722059090593e-02 2.914380929951e-04 2.435347906726e+01
9.212500000000e+02 6.571002063135e-02 2.919181225315e-04 2.431862829696e+01
9.215000000000e+02 6.435201375819e-02 2.916684498473e-04 2.428314019084e+01
9.217500000000e+02 6.311885412299e-02 2.907393488872e-04 2.424702129594e+01
9.220000000000e+02 6.198144727847e-02 2.891944659807e-04 2.421028071830e+01
9.222500000000e+02 6.090981123013e-02 2.871099016069e-04 2.417292996742e+01
9.225000000000e+02 5.987359851456e-02 2.845731231639e-04 2.413498282336e+01
9.227500000000e+02 5.884248824713e-02 2.816813870713e-04 2.409645516762e+01
9.230000000000e+02 5.778660596615e-02 2.785400475779e-04 2.405736487222e+01
9.232500000000e+02 5.667678893802e-02 2.752605277335e-04 2.401773164511e+01
9.235000000000e+02 5.548489815954e-02 2.719582714097e-04 2.397757696130e+01
9.237500000000e+02 5.418398116803e-02 2.687505398569e-04 2.393692394131e+01
9.240000000000e+02 5.274846314671e-02 2.657542869286e-04 2.389579729590e+01
9.242500000000e+02 5.115431819819e-02 2.630840825180e-04 2.385422329769e+01
9.245000000000e+02 4.937913845186e-02 2.608501687469e-04 2.381222968874e+01
9.247500000000e+02 4.740232254514e-02 2.591566081681e-04 2.376984570956e+01
9.250000000000e+02 4.520512744157e-02 2.580997226572e-04 2.372710200047e+01
9.252500000000e+02 4.277086790996e-02 2.577667194323e-04 2.368403064259e+01
9.255000000000e+02 4.008498119163e-02 2.582344987709e-04 2.364066504041e+01
9.257500000000e+02 3.713524801256e-02 2.595686636281e-04 2.359703995810e+01
9.260000000000e+02 3.391187251328e-02 2.618227421019e-04 2.355319137102e+01
9.262500000000e+02 3.040770613454e-02 2.650375892778e-04 2.350915647255e+01
9.265000000000e+02 2.661836734037e-02 2.692409597649e-04 2.346497354012e+01
9.267500000000e+02 2.254240741649e-02 2.744472186839e-04 2.342068185987e+01
9.270000000000e+02 1.818140637532e-02 2.806572142712e-04 2.337632155306e+01
9.272500000000e+02 1.354013754108e-02 2.878582803954e-04 2.333193353046e+01
9.275000000000e+02 8.626609014943e-03 2.960243436312e-04 2.328755929417e+01
9.277500000000e+02 3.452123542173e-03 3.051162310108e-04 2.324324081672e+01
9.280000000000e+02 -1.968750233685e-03 3.150821337982e-04 2.319902031299e+01
9.282500000000e+02 -7.618177309823e-03 3.258580897342e-04 2.315494016252e+01
9.285000000000e+02 -1.347517802492e-02 3.373685666840e-04 2.311104267159e+01
9.287500000000e+02 -1.951575911154e-02 3.495273664467e-04 2.306736991688e+01
9.290000000000e+02 -2.571312857117e-02 3.622385964067e-04 2.302396349185e+01
9.292500000000e+02 -3.203789306399e-02 3.753978415837e-04 2.298086442996e+01
9.295000000000e+02 -3.845839155614e-02 3.888933249364e-04 2.293811287788e+01
9.297500000000e+02 -4.494098018527e-02 4.026073538935e-04 2.289574803627e+01
9.300000000000e+02 -5.145044035436e-02 4.164177887581e-04 2.285380785412e+01
9.302500000000e+02 -5.795036584056e-02 4.301996301606e-04 2.281232889383e+01
9.305000000000e+02 -6.440359017757e-02 4.438267554064e-04 2.277134621314e+01
9.307500000000e+02 -7.077267889574e-02 4.571734895679e-04 2.273089307757e+01
9.310000000000e+02 -7.702038363620e-02 4.701163846744e-04 2.269100096333e+01
9.312500000000e+02 -8.311016771380e-02 4.825358824491e-04 2.265169930389e+01
9.315000000000e+02 -8.900670233855e-02 4.943180123213e-04 2.261301544522e+01
9.317500000000e+02 -9.467636860780e-02 5.053560354804e-04 2.257497462619e+01
9.320000000000e+02 -1.000877794126e-01 5.155518517732e-04 2.253759980804e+01
9.322500000000e+02 -1.052122459704e-01 5.248174513720e-04 2.250091180714e+01
9.325000000000e+02 -1.100242672346e-01 5.330760915283e-04 2.246492917040e+01
9.327500000000e+02 -1.145019502632e-01 5.402635023218e-04 2.242966836839e+01
9.330000000000e+02 -1.186274332063e-01 5.463286585052e-04 2.239514374300e+01
9.332500000000e+02 -1.223872257576e-01 5.512346331057e-04 2.236136776502e+01
9.335000000000e+02 -1.257725463087e-01 5.549591013294e-04 2.232835103692e+01
9.337500000000e+02 -1.287795521631e-01 5.574947363318e-04 2.229610259044e+01
9.340000000000e+02 -1.314095461023e-01 5.588493016432e-04 2.226463003183e+01
9.342500000000e+02 -1.336690951435e-01 5.590455580946e-04 2.223393970632e+01
9.345000000000e+02 -1.355700578201e-01 5.581211423711e-04 2.220403705349e+01
9.347500000000e+02 -1.371295761656e-01 5.561280852383e-04 2.217492671441e+01
9.350000000000e+02 -1.383699249776e-01 5.531322544699e-04 2.214661290245e+01
9.352500000000e+02 -1.393183283023e-01 5.492124700971e-04 2.211909958850e+01
9.355000000000e+02 -1.400066756578e-01 5.444598887870e-04 2.209239078681e+01
9.357500000000e+02 -1.404711716284e-01 5.389767646070e-04 2.206649073255e+01
9.360000000000e+02 -1.407518810389e-01 5.328752072160e-04 2.204140423234e+01
9.362500000000e+02 -1.408922735288e-01 5.262758678564e-04 2.201713675500e+01
9.365000000000e+02 -1.409386251059e-01 5.193065383537e-04 2.199369475148e+01
9.367500000000e+02 -1.409394297238e-01 5.121006447884e-04 2.197108579529e+01
9.370000000000e+02 -1.409447684989e-01 5.047956652551e-04 2.194931869852e+01
9.372500000000e+02 -1.410055752493e-01 4.975315414353e-04 2.192840377022e+01
9.375000000000e+02 -1.411729737493e-01 4.904490847762e-04 2.190835282527e+01
9.377500000000e+02 -1.414975269943e-01 4.836881279498e-04 2.188917933076e+01
9.380000000000e+02 -1.420284840345e-01 4.773858927987e-04 2.187089851038e+01
9.382500000000e+02 -1.428130912349e-01 4.716756144122e-04 2.185352729936e+01
9.385000000000e+02 -1.438958518789e-01 4.666849722363e-04 2.183708441419e+01
9.387500000000e+02 -1.453178493690e-01 4.625345830261e-04 2.182159030163e+01
9.390000000000e+02 -1.471160726253e-01 4.593366504345e-04 2.180706714691e+01
9.392500000000e+02 -1.493228555910e-01 4.571936581576e-04 2.179353871310e+01
9.395000000000e+02 -1.519653151378e-01 4.561972573558e-04 2.178103027568e+01
9.397500000000e+02 -1.550648650019e-01 4.564272219043e-04 2.176956852564e+01
9.400000000000e+02 -1.586368629529e-01 4.579504712574e-04 2.175918132806e+01
9.402500000000e+02 -1.626902886422e-01 4.608203651927e-04 2.174989757778e+01
9.405000000000e+02 -1.672275221189e-01 4.650760068168e-04 2.174174700656e+01
9.407500000000e+02 -1.722442490655e-01 4.707417202589e-04 2.173475992489e+01
9.410000000000e+02 -1.777294491767e-01 4.778266511644e-04 2.172896694159e+01
9.412500000000e+02 -1.836654499448e-01 4.863247397959e-04 2.172439876288e+01
9.415000000000e+02 -1.900281342335e-01 4.962144785313e-04 2.172108582677e+01
9.417500000000e+02 -1.967871796319e-01 5.074590711953e-04 2.171905808229e+01
9.420000000000e+02 -2.039064345665e-01 5.200066699964e-04 2.171834464303e+01
9.422500000000e+02 -2.113443495616e-01 5.337907770173e-04 2.171897349592e+01
9.425000000000e+02 -2.190545218468e-01 5.487308163999e-04 2.172097116711e+01
9.427500000000e+02 -2.269862645307e-01 5.647328510594e-04 2.172436246257e+01
9.430000000000e+02 -2.350852813626e-01 5.816904173057e-04 2.172917015244e+01
9.432500000000e+02 -2.432943852145e-01 5.994854795566e-04 2.173541469245e+01
9.435000000000e+02 -2.515542587130e-01 6.179895345125e-04 2.174311395958e+01
9.437500000000e+02 -2.598042524184e-01 6.370649283539e-04 2.175228303219e+01
9.440000000000e+02 -2.679832228786e-01 6.565662222860e-04 2.176293393511e+01
9.442500000000e+02 -2.760303639583e-01 6.763416714189e-04 2.177507550720e+01
9.445000000000e+02 -2.838860768729e-01 6.962347806594e-04 2.178871319520e+01
9.447500000000e+02 -2.914928132008e-01 7.160859361374e-04 2.180384897196e+01
9.450000000000e+02 -2.987959260728e-01 7.357340775553e-04 2.182048123714e+01
9.452500000000e+02 -3.057444928486e-01 7.550184750626e-04 2.183860475834e+01
9.455000000000e+02 -3.122921027434e-01 7.737804496508e-04 2.185821066676e+01
9.457500000000e+02 -3.183976032916e-01 7.918653941478e-04 2.187928651687e+01
9.460000000000e+02 -3.240257814304e-01 8.091243689982e-04 2.190181629739e+01
9.462500000000e+02 -3.291479860079e-01 8.254158358166e-04 2.192578059908e+01
9.465000000000e+02 -3.337426514302e-01 8.406073109532e-04 2.195115669207e+01
9.467500000000e+02 -3.377957323205e-01 8.545771029717e-04 2.197791875633e+01
9.470000000000e+02 -3.413010214407e-01 8.672157774480e-04 2.200603801735e+01
9.472500000000e+02 -3.442603482388e-01 8.784277110595e-04 2.203548303060e+01
9.475000000000e+02 -3.466836384587e-01 8.881324099771e-04 2.206621989913e+01
9.477500000000e+02 -3.485888287969e-01 8.962656848010e-04 2.209821251883e+01
9.480000000000e+02 -3.500016346881e-01 9.027808308617e-04 2.213142289442e+01
9.482500000000e+02 -3.509551617803e-01 9.076495016010e-04 2.216581139486e+01
9.485000000000e+02 -3.514893698501e-01 9.108625538731e-04 2.220133704579e+01
9.487500000000e+02 -3.516503936839e-01 9.124302435727e-04 2.223795781254e+01
9.490000000000e+02 -3.514897361834e-01 9.123826827385e-04 2.227563087546e+01
9.492500000000e+02 -3.510633312534e-01 9.107699469490e-04 2.231431289837e+01
9.495000000000e+02 -3.504305384199e-01 9.076617902796e-04 2.235396027586e+01
9.497500000000e+02 -3.496530196808e-01 9.031470698185e-04 2.239452937525e+01
9.500000000000e+02 -3.487936036630e-01 8.973330229615e-04 2.243597673772e+01
9.502500000000e+02 -3.479150848621e-01 8.903439841816e-04 2.247825927553e+01
9.505000000000e+02 -3.470790498585e-01 8.823199670258e-04 2.252133442386e+01
9.507500000000e+02 -3.463447049532e-01 8.734149036345e-04 2.256516027746e+01
9.510000000000e+02 -3.457677709479e-01 8.637946631382e-04 2.260969567949e+01
9.512500000000e+02 -3.453994396475e-01 8.536346215770e-04 2.265490029528e+01
9.515000000000e+02 -3.452854345198e-01 8.431171680769e-04 2.270073463321e+01
9.517500000000e+02 -3.454651832645e-01 8.324290339874e-04 2.274716005567e+01
9.520000000000e+02 -3.459711220248e-01 8.217584168267e-04 2.279413873638e+01
9.522500000000e+02 -3.468281474135e-01 8.112918419848e-04 2.284163360993e+01
9.525000000000e+02 -3.480532351705e-01 8.012111009444e-04 2.288960827921e+01
9.527500000000e+02 -3.496552021169e-01 7.916903464033e-04 2.293802690768e+01
9.530000000000e+02 -3.516346647788e-01 7.828930833874e-04 2.298685408137e+01
9.532500000000e+02 -3.539841794952e-01 7.749693160467e-04 2.303605467030e+01
9.535000000000e+02 -3.566885386837e-01 7.680528856439e-04 2.308559365168e+01
9.537500000000e+02 -3.597252460115e-01 7.622590478262e-04 2.313543592469e+01
9.540000000000e+02 -3.630651917878e-01 7.576823849460e-04 2.318554615796e+01
9.542500000000e+02 -3.666734261592e-01 7.543950144736e-04 2.323588856300e+01
9.545000000000e+02 -3.705101224195e-01 7.524452423330e-04 2.328642674608e+01
9.547500000000e+02 -3.745316300073e-01 7.518566905010e-04 2.333712352539e+01
9.550000000000e+02 -3.786916209028e-01 7.526278275824e-04 2.338794076153e+01
9.552500000000e+02 -3.829423160872e-01 7.547321258232e-04 2.343883925824e+01
9.555000000000e+02 -3.872356984575e-01 7.581186091942e-04 2.348977860975e+01
9.557500000000e+02 -3.915247400023e-01 7.627130802027e-04 2.354071714683e+01
9.560000000000e+02 -3.957645538058e-01 7.684198468838e-04 2.359161188608e+01
9.562500000000e+02 -3.999134484618e-01 7.751239636123e-04 2.364241852675e+01
9.565000000000e+02 -4.039338422348e-01 7.826939288377e-04 2.369309147514e+01
9.567500000000e+02 -4.077930115014e-01 7.909850914912e-04 2.374358394562e+01
9.570000000000e+02 -4.114636402745e-01 7.998431679258e-04 2.379384807630e+01
9.572500000000e+02 -4.149241493184e-01 8.091080453632e-04 2.384383507457e+01
9.575000000000e+02 -4.181588342197e-01 8.186181572115e-04 2.389349548417e+01
9.577500000000e+02 -4.211577618909e-01 8.282143139995e-04 2.394277941380e+01
9.580000000000e+02 -4.239164847072e-01 8.377438582299e-04 2.399163683001e+01
9.582500000000e+02 -4.264355696226e-01 8.470645670941e-04 2.404001788577e+01
9.585000000000e+02 -4.287200013247e-01 8.560483196436e-04 2.408787327713e+01
9.587500000000e+02 -4.307784633336e-01 8.645837352597e-04 2.413515460900e+01
9.590000000000e+02 -4.326225816297e-01 8.725789741538e-04 2.418181477510e+01
9.592500000000e+02 -4.342661307464e-01 8.799634486953e-04 2.422780833109e+01
9.595000000000e+02 -4.357242881269e-01 8.866888611308e-04 2.427309187630e+01
9.597500000000e+02 -4.370129526169e-01 8.927292556991e-04 2.431762444282e+01
9.600000000000e+02 -4.381481321079e-01 8.980804584974e-04 2.436136778430e+01
9.602500000000e+02 -4.391454795011e-01 9.027587084939e-04 2.440428672680e+01
9.605000000000e+02 -4.400199445537e-01 9.067984674987e-04 2.444634948402e+01
9.607500000000e+02 -4.407855420211e-01 9.102497342943e-04 2.448752785863e+01
9.610000000000e+02 -4.414552646228e-01 9.131747473602e-04 2.452779755594e+01
9.612500000000e+02 -4.420410729116e-01 9.156444751714e-04 2.456713828498e+01
9.615000000000e+02 -4.425540083296e-01 9.177348190040e-04 2.460553402836e+01
9.617500000000e+02 -4.430043534405e-01 9.195229038810e-04 2.464297308311e+01
9.620000000000e+02 -4.434018686290e-01 9.210834212818e-04 2.467944820096e+01
9.622500000000e+02 -4.437560641138e-01 9.224852434535e-04 2.471495670586e+01
9.625000000000e+02 -4.440765010481e-01 9.237885582206e-04 2.474950044767e+01
9.627500000000e+02 -4.443731109230e-01 9.250423886177e-04 2.478308587263e+01
9.630000000000e+02 -4.446565148636e-01 9.262827666304e-04 2.481572399277e+01
9.632500000000e+02 -4.449383283584e-01 9.275315397957e-04 2.484743034075e+01
9.635000000000e+02 -4.452314292926e-01 9.287958578510e-04 2.487822490143e+01
9.637500000000e+02 -4.455501618898e-01 9.300683803758e-04 2.490813199708e+01
9.640000000000e+02 -4.459104431970e-01 9.313281039408e-04 2.493718019132e+01
9.642500000000e+02 -4.463297343889e-01 9.325418445204e-04 2.496540211329e+01
9.645000000000e+02 -4.468268383166e-01 9.336664235780e-04 2.499283430015e+01
9.647500000000e+02 -4.474214885443e-01 9.346513468537e-04 2.501951701502e+01
9.650000000000e+02 -4.481337137296e-01 9.354419230414e-04 2.504549401451e+01
9.652500000000e+02 -4.489829691755e-01 9.359826752431e-04 2.507081233279e+01
9.655000000000e+02 -4.499870629909e-01 9.362209180833e-04 2.509552202832e+01
9.657500000000e+02 -4.511609302952e-01 9.361103055903e-04 2.511967591086e+01
9.660000000000e+02 -4.525153272999e-01 9.356140882209e-04 2.514332927046e+01
9.662500000000e+02 -4.540555704930e-01 9.347079465054e-04 2.516653955300e+01
9.665000000000e+02 -4.557804166539e-01 9.333820716484e-04 2.518936605635e+01
9.667500000000e+02 -4.576812275634e-01 9.316423887479e-04 2.521186959986e+01
9.670000000000e+02 -4.597415240643e-01 9.295107728088e-04 2.523411215775e+01
9.672500000000e+02 -4.619370070440e-01 9.270241167688e-04 2.525615661060e+01
9.675000000000e+02 -4.642361069814e-01 9.242324616457e-04 2.527806625766e+01
9.677500000000e+02 -4.666010291676e-01 9.211960370095e-04 2.529990467065e+01
9.680000000000e+02 -4.689892731600e-01 9.179817034222e-04 2.532173520189e+01
9.682500000000e+02 -4.713554885096e-01 9.146588411302e-04 2.534362086600e+01
9.685000000000e+02 -4.736535600981e-01 9.112951886961e-04 2.536562401101e+01
9.687500000000e+02 -4.758387520698e-01 9.079528278962e-04 2.538780601033e+01
9.690000000000e+02 -4.778697420510e-01 9.046847657168e-04 2.541022722219e+01
9.692500000000e+02 -4.797104291881e-01 9.015322989070e-04 2.543294659893e+01
9.695000000000e+02 -4.813313813004e-01 8.985234350135e-04 2.545602169763e+01
9.697500000000e+02 -4.827108826097e-01 8.956723977981e-04 2.547950831879e+01
9.700000000000e+02 -4.838355453091e-01 8.929802000115e-04 2.550346038063e+01
9.702500000000e+02 -4.847005189000e-01 8.904362482060e-04 2.552792977379e+01
9.705000000000e+02 -4.853093293689e-01 8.880206734278e-04 2.555296596149e+01
9.707500000000e+02 -4.856734137722e-01 8.857073556584e-04 2.557861580674e+01
9.710000000000e+02 -4.858113873337e-01 8.834672453985e-04 2.560492323828e+01
9.712500000000e+02 -4.857480770325e-01 8.812718533348e-04 2.563192893336e+01
9.715000000000e+02 -4.855133339316e-01 8.790966697181e-04 2.565966995611e+01
9.717500000000e+02 -4.851406165071e-01 8.769243653871e-04 2.568817942539e+01
9.720000000000e+02 -4.846653495348e-01 8.747476390212e-04 2.571748613508e+01
9.722500000000e+02 -4.841230561735e-01 8.725715671578e-04 2.574761422197e+01
9.725000000000e+02 -4.835473302359e-01 8.704153477782e-04 2.577858279013e+01
9.727500000000e+02 -4.829677396853e-01 8.683133129065e-04 2.581040557898e+01
9.730000000000e+02 -4.824078029628e-01 8.663150041346e-04 2.584309057803e+01
9.732500000000e+02 -4.818832790452e-01 8.644842764488e-04 2.587663977381e+01
9.735000000000e+02 -4.814009132621e-01 8.628971285530e-04 2.591104864474e+01
9.737500000000e+02 -4.809579417477e-01 8.616384004126e-04 2.594630590722e+01
9.740000000000e+02 -4.805424580039e-01 8.607972331419e-04 2.598239313094e+01
9.742500000000e+02 -4.801347299104e-01 8.604614919521e-04 2.601928440612e+01
9.745000000000e+02 -4.797094401736e-01 8.607114949242e-04 2.605694616335e+01
9.747500000000e+02 -4.792386457986e-01 8.616134520748e-04 2.609533680161e+01
9.750000000000e+02 -4.786952176195e-01 8.632131910137e-04 2.613440663543e+01
9.752500000000e+02 -4.780563593108e-01 8.655308859334e-04 2.617409797817e+01
9.755000000000e+02 -4.773067791528e-01 8.685572426554e-04 2.621434502109e+01
9.757500000000e+02 -4.764411550247e-01 8.722517407128e-04 2.625507429892e+01
9.760000000000e+02 -4.754655196473e-01 8.765433201502e-04 2.629620476034e+01
9.762500000000e+02 -4.743974083961e-01 8.813336012296e-04 2.633764843592e+01
9.765000000000e+02 -4.732646980363e-01 8.865020965571e-04 2.637931067163e+01
9.767500000000e+02 -4.721032707884e-01 8.919135104577e-04 2.642109090965e+01
9.770000000000e+02 -4.709537776788e-01 8.974262439651e-04 2.646288300743e+01
9.772500000000e+02 -4.698578782646e-01 9.029012612938e-04 2.650457588365e+01
9.775000000000e+02 -4.688543955789e-01 9.082105002300e-04 2.654605415317e+01
9.777500000000e+02 -4.679758349790e-01 9.132439097636e-04 2.658719847433e+01
9.780000000000e+02 -4.672456125238e-01 9.179148539589e-04 2.662788619085e+01
9.782500000000e+02 -4.666762519568e-01 9.221630467186e-04 2.666799199453e+01
9.785000000000e+02 -4.662686858286e-01 9.259552081560e-04 2.670738836398e+01
9.787500000000e+02 -4.660125933717e-01 9.292833270802e-04 2.674594637054e+01
9.790000000000e+02 -4.658876741604e-01 9.321611506637e-04 2.678353642799e+01
9.792500000000e+02 -4.658655993856e-01 9.346192544431e-04 2.682002912769e+01
9.795000000000e+02 -4.659124338665e-01 9.366994659629e-04 2.685529614990e+01
9.797500000000e+02 -4.659912135278e-01 9.384489923741e-04 2.688921133051e+01
9.800000000000e+02 -4.660645949742e-01 9.399152070030e-04 2.692165151292e+01
9.802500000000e+02 -4.660972995208e-01 9.411409655544e-04 2.695249763554e+01
9.805000000000e+02 -4.660583599687e-01 9.421611097552e-04 2.698163568830e+01
9.807500000000e+02 -4.659230702923e-01 9.430002010696e-04 2.700895761536e+01
9.810000000000e+02 -4.656746001837e-01 9.436714865318e-04 2.703436219890e+01
9.812500000000e+02 -4.653052079011e-01 9.441770952656e-04 2.705775585801e+01
9.815000000000e+02 -4.648169661075e-01 9.445094083131e-04 2.707905342275e+01
9.817500000000e+02 -4.642218459645e-01 9.446534677130e-04 2.709817894835e+01
9.820000000000e+02 -4.635411000100e-01 9.445903627153e-04 2.711506632532e+01
9.822500000000e+02 -4.628037513942e-01 9.443013506804e-04 2.712966003614e+01
9.825000000000e+02 -4.620442047022e-01 9.437724610370e-04 2.714191585869e+01
9.827500000000e+02 -4.612990896332e-01 9.429992781434e-04 2.715180131217e+01
9.830000000000e+02 -4.606034821185e-01 9.419913810858e-04 2.715929623853e+01
9.832500000000e+02 -4.599869372085e-01 9.407759347038e-04 2.716439300581e+01
9.835000000000e+02 -4.594697845248e-01 9.393998281389e-04 2.716709652423e+01
9.837500000000e+02 -4.590602140169e-01 9.379299026135e-04 2.716742415827e+01
9.840000000000e+02 -4.587526373661e-01 9.364507576005e-04 2.716540511904e+01
9.842500000000e+02 -4.585276846705e-01 9.350602212108e-04 2.716107988476e+01
9.845000000000e+02 -4.583539545517e-01 9.338625300570e-04 2.715449914512e+01
9.847500000000e+02 -4.581914536514e-01 9.329598114971e-04 2.714572288034e+01
9.850000000000e+02 -4.579963113493e-01 9.324424452255e-04 2.713481911770e+01
9.852500000000e+02 -4.577262442581e-01 9.323797997008e-04 2.712186300074e+01
9.855000000000e+02 -4.573459661710e-01 9.328119325482e-04 2.710693571042e+01
9.857500000000e+02 -4.568318151770e-01 9.337437561055e-04 2.709012371199e+01
9.860000000000e+02 -4.561748609704e-01 9.351423785027e-04 2.707151817260e+01
9.862500000000e+02 -4.553819654452e-01 9.369379936321e-04 2.705121441022e+01
9.865000000000e+02 -4.544745852217e-01 9.390286912370e-04 2.702931159226e+01
9.867500000000e+02 -4.534854137827e-01 9.412885344119e-04 2.700591241308e+01
9.870000000000e+02 -4.524532927674e-01 9.435780531931e-04 2.698112272274e+01
9.872500000000e+02 -4.514171443314e-01 9.457558797307e-04 2.695505104888e+01
9.875000000000e+02 -4.504097951851e-01 9.476901652988e-04 2.692780791235e+01
9.877500000000e+02 -4.494526625905e-01 9.492682692191e-04 2.689950500369e+01
9.880000000000e+02 -4.485520519107e-01 9.504033475178e-04 2.687025404360e+01
9.882500000000e+02 -4.476976876432e-01 9.510373629535e-04 2.684016561040e+01
9.885000000000e+02 -4.468636385085e-01 9.511400269234e-04 2.680934784927e+01
9.887500000000e+02 -4.460114860298e-01 9.507041353775e-04 2.677790521575e+01
9.890000000000e+02 -4.450952319893e-01 9.497381679332e-04 2.674593740816e+01
9.892500000000e+02 -4.440671618692e-01 9.482573411604e-04 2.671353841967e+01
9.895000000000e+02 -4.428837828319e-01 9.462747093625e-04 2.668079597328e+01
9.897500000000e+02 -4.415109142928e-01 9.437936031608e-04 2.664779127353e+01
9.900000000000e+02 -4.399272457501e-01 9.408026912037e-04 2.661459894903e+01
9.902500000000e+02 -4.381258251728e-01 9.372743407141e-04 2.658128740013e+01
9.905000000000e+02 -4.361134202696e-01 9.331665677334e-04 2.654791914184e+01
9.907500000000e+02 -4.339078495123e-01 9.284281381178e-04 2.651455139426e+01
9.910000000000e+02 -4.315339138544e-01 9.230061382508e-04 2.648123647830e+01
9.912500000000e+02 -4.290185036389e-01 9.168545794133e-04 2.644802225873e+01
9.915000000000e+02 -4.263858526631e-01 9.099432991160e-04 2.641495228210e+01
9.917500000000e+02 -4.236535384095e-01 9.022648712447e-04 2.638206586400e+01
9.920000000000e+02 -4.208299990827e-01 8.938393362305e-04 2.634939786614e+01
9.922500000000e+02 -4.179137265156e-01 8.847157200731e-04 2.631697846746e+01
9.925000000000e+02 -4.148943516191e-01 8.749704491986e-04 2.628483274894e+01
9.927500000000e+02 -4.117552263124e-01 8.647027332532e-04 2.625298036749e+01
9.930000000000e+02 -4.084770685452e-01 8.540277837288e-04 2.622143528764e+01
9.932500000000e+02 -4.050421067156e-01 8.430689997040e-04 2.619020563327e+01
9.935000000000e+02 -4.014379515190e-01 8.319500166564e-04 2.615929374859e+01
9.937500000000e+02 -3.976606564820e-01 8.207878982754e-04 2.612869648369e+01
9.940000000000e+02 -3.937165992104e-01 8.096878174703e-04 2.609840562785e+01
9.942500000000e+02 -3.896228411811e-01 7.987404229809e-04 2.606840855279e+01
9.945000000000e+02 -3.854060973501e-01 7.880214521850e-04 2.603868891138e+01
9.947500000000e+02 -3.811004654002e-01 7.775933441166e-04 2.600922743359e+01
9.950000000000e+02 -3.767443966982e-01 7.675084129902e-04 2.598000261602e+01
9.952500000000e+02 -3.723773025428e-01 7.578127993085e-04 2.595099140137e+01
9.955000000000e+02 -3.680363646370e-01 7.485503863537e-04 2.592216967323e+01
9.957500000000e+02 -3.637539493620e-01 7.397659556319e-04 2.589351259733e+01
9.960000000000e+02 -3.595559267249e-01 7.315070650571e-04 2.586499484441e+01
9.962500000000e+02 -3.554610312902e-01 7.238243343454e-04 2.583659061782e+01
9.965000000000e+02 -3.514812275719e-01 7.167702259463e-04 2.580827360511e+01
9.967500000000e+02 -3.476228838820e-01 7.103963992334e-04 2.578001688571e+01
9.970000000000e+02 -3.438884732564e-01 7.047502681363e-04 2.575179277170e+01
9.972500000000e+02 -3.402784551620e-01 6.998712590412e-04 2.572357271637e+01
9.975000000000e+02 -3.367929749840e-01 6.957871449126e-04 2.569532728432e+01
9.977500000000e+02 -3.334331488991e-01 6.925113342460e-04 2.566702616588e+01
9.980000000000e+02 -3.302017015384e-01 6.900410625921e-04 2.563863833020e+01
9.982500000000e+02 -3.271029082940e-01 6.883567776277e-04 2.561013223012e+01
9.985000000000e+02 -3.241419345874e-01 6.874229461712e-04 2.558147603089e+01
9.987500000000e+02 -3.213236325898e-01 6.871895118129e-04 2.555263794663e+01
9.990000000000e+02 -3.186511307222e-01 6.875943614704e-04 2.552358646590e+01
9.992500000000e+02 -3.161243663185e-01 6.885658436039e-04 2.549429062376e+01
9.995000000000e+02 -3.137388496624e-01 6.900251964771e-04 2.546472019203e+01
9.997500000000e+02 -3.114848840662e-01 6.918887944508e-04 2.543484573276e+01
1.000000000000e+03 -3.093472773488e-01 6.940694766566e-04 2.540463868545e+01
1.000250000000e+03 -3.073056729992e-01 6.964774119428e-04 2.537407129842e+01
1.000500000000e+03 -3.053354059177e-01 6.990203634787e-04 2.534311650080e+01
1.000750000000e+03 -3.034087481183e-01 7.016033678761e-04 2.531174784406e+01
1.001000000000e+03 -3.014964246452e-01 7.041283485735e-04 2.527993934755e+01
1.001250000000e+03 -2.995691702925e-01 7.064938385411e-04 2.524766537234e+01
1.001500000000e+03 -2.975991593743e-01 7.085948718281e-04 2.521490062762e+01
1.001750000000e+03 -2.955611623278e-01 7.103235793399e-04 2.518162014407e+01
1.002000000000e+03 -2.934333323772e-01 7.115703765868e-04 2.514779937485e+01
1.002250000000e+03 -2.911975618334e-01 7.122257865431e-04 2.511341428719e+01
1.002500000000e+03 -2.888394775642e-01 7.121828107978e-04 2.507844163233e+01
1.002750000000e+03 -2.863480868628e-01 7.113396917327e-04 2.504285913995e+01
1.003000000000e+03 -2.837152236247e-01 7.096028243671e-04 2.500664577660e+01
1.003250000000e+03 -2.809348991571e-01 7.068895974425e-04 2.496978200173e+01
1.003500000000e+03 -2.780026863435e-01 7.031309301230e-04 2.493225001223e+01
1.003750000000e+03 -2.749151982380e-01 6.982732802003e-04 2.489403387313e+01
1.004000000000e+03 -2.716698296251e-01 6.922801897019e-04 2.485511975712e+01
1.004250000000e+03 -2.682646657299e-01 6.851330954154e-04 2.481549599031e+01
1.004500000000e+03 -2.646985910489e-01 6.768314874410e-04 2.477515306477e+01
1.004750000000e+03 -2.609716617680e-01 6.673927349772e-04 2.473408374079e+01
1.005000000000e+03 -2.570854420011e-01 6.568513434733e-04 2.469228291593e+01
1.005250000000e+03 -2.530435120746e-01 6.452581490900e-04 2.464974770125e+01
1.005500000000e+03 -2.488517670697e-01 6.326790448498e-04 2.460647726881e+01
1.005750000000e+03 -2.445187501389e-01 6.191940781682e-04 2.456247293023e+01
1.006000000000e+03 -2.400556619301e-01 6.048962182689e-04 2.451773801263e+01
1.006250000000e+03 -2.354763423748e-01 5.898905567857e-04 2.447227796754e+01
1.006500000000e+03 -2.307969189643e-01 5.742931957256e-04 2.442610028931e+01
1.006750000000e+03 -2.260354597747e-01 5.582303973490e-04 2.437921465046e+01
1.007000000000e+03 -2.212113816081e-01 5.418373125289e-04 2.433163285461e+01
1.007250000000e+03 -2.163449521078e-01 5.252570829228e-04 2.428336897179e+01
1.007500000000e+03 -2.114566772210e-01 5.086392939360e-04 2.423443929393e+01
1.007750000000e+03 -2.065668693669e-01 4.921383457784e-04 2.418486243821e+01
1.008000000000e+03 -2.016952103789e-01 4.759114336727e-04 2.413465927713e+01
1.008250000000e+03 -1.968605225132e-01 4.601163271620e-04 2.408385298325e+01
1.008500000000e+03 -1.920806016372e-01 4.449088845650e-04 2.403246896360e+01
1.008750000000e+03 -1.873721719570e-01 4.304404689902e-04 2.398053478289e+01
1.009000000000e+03 -1.827509383455e-01 4.168552233527e-04 2.392808013200e+01
1.009250000000e+03 -1.782316568382e-01 4.042874709730e-04 2.387513672962e+01
1.009500000000e+03 -1.738282244132e-01 3.928592402084e-04 2.382173825012e+01
1.009750000000e+03 -1.695537314237e-01 3.826779835814e-04 2.376792025895e+01
1.010000000000e+03 -1.654204763849e-01 3.738348228816e-04 2.371372014621e+01
1.010250000000e+03 -1.614398733643e-01 3.664027855389e-04 2.365917710120e+01
1.010500000000e+03 -1.576223116627e-01 3.604357586323e-04 2.360433207192e+01
1.010750000000e+03 -1.539769282836e-01 3.559677947160e-04 2.354922776005e+01
1.011000000000e+03 -1.505113252345e-01 3.530127517523e-04 2.349390860430e+01
1.011250000000e+03 -1.472312524493e-01 3.515642754610e-04 2.343842079248e+01
1.011500000000e+03 -1.441403199492e-01 3.515963085974e-04 2.338281224711e+01
1.011750000000e+03 -1.412396641467e-01 3.530634569122e-04 2.332713261835e+01
1.012000000000e+03 -1.385277308665e-01 3.559019521313e-04 2.327143325134e+01
1.012250000000e+03 -1.360001384804e-01 3.600307992422e-04 2.321576714663e+01
1.012500000000e+03 -1.336495427322e-01 3.653526688221e-04 2.316018887568e+01
1.012750000000e+03 -1.314657207316e-01 3.717555908151e-04 2.310475451037e+01
1.013000000000e+03 -1.294356580227e-01 3.791141554003e-04 2.304952148364e+01
1.013250000000e+03 -1.275437311986e-01 3.872909471342e-04 2.299454844670e+01
1.013500000000e+03 -1.257720369616e-01 3.961385221373e-04 2.293989511753e+01
1.013750000000e+03 -1.241007044865e-01 4.055008956757e-04 2.288562208712e+01
1.014000000000e+03 -1.225082551512e-01 4.152153660290e-04 2.283179059559e+01
1.014250000000e+03 -1.209720530385e-01 4.251147161244e-04 2.277846235350e+01
1.014500000000e+03 -1.194686613322e-01 4.350289697020e-04 2.272569926315e+01
1.014750000000e+03 -1.179742848222e-01 4.447877208034e-04 2.267356321490e+01
1.015000000000e+03 -1.164651152781e-01 4.542220750980e-04 2.262211579971e+01
1.015250000000e+03 -1.149177133009e-01 4.631669872506e-04 2.257141808199e+01
1.015500000000e+03 -1.133093158422e-01 4.714632589653e-04 2.252153030624e+01
1.015750000000e+03 -1.116181425553e-01 4.789597415648e-04 2.247251165725e+01
1.016000000000e+03 -1.098236612381e-01 4.855152413256e-04 2.242441997614e+01
1.016250000000e+03 -1.079068325205e-01 4.910004373529e-04 2.237731150720e+01
1.016500000000e+03 -1.058503343130e-01 4.952995561263e-04 2.233124064230e+01
1.016750000000e+03 -1.036387419578e-01 4.983118306635e-04 2.228625968294e+01
1.017000000000e+03 -1.012587339831e-01 4.999529149222e-04 2.224241860592e+01
1.017250000000e+03 -9.869923215766e-02 5.001559456421e-04 2.219976486391e+01
1.017500000000e+03 -9.595154014759e-02 4.988722362557e-04 2.215834320001e+01
1.017750000000e+03 -9.300946094978e-02 4.960718970065e-04 2.211819549916e+01
1.018000000000e+03 -8.986933647913e-02 4.917441179823e-04 2.207936065098e+01
1.018250000000e+03 -8.653014514135e-02 4.858972743968e-04 2.204187447715e+01
1.018500000000e+03 -8.299346985358e-02 4.785587404759e-04 2.200576966411e+01
1.018750000000e+03 -7.926346687026e-02 4.697745120161e-04 2.197107574352e+01
1.019000000000e+03 -7.534679174483e-02 4.596085771814e-04 2.193781910937e+01
1.019250000000e+03 -7.125242142004e-02 4.481420056669e-04 2.190602302991e+01
1.019500000000e+03 -6.699155241807e-02 4.354719916313e-04 2.187570777024e+01
1.019750000000e+03 -6.257728384458e-02 4.217104953151e-04 2.184689062252e+01
1.020000000000e+03 -5.802444044612e-02 4.069832199154e-04 2.181958609174e+01
1.020250000000e+03 -5.334917853810e-02 3.914276949771e-04 2.179380595574e+01
1.020500000000e+03 -4.856874147815e-02 3.751916692534e-04 2.176955949179e+01
1.020750000000e+03 -4.370103080608e-02 3.584311833705e-04 2.174685355821e+01
1.021000000000e+03 -3.876427720775e-02 3.413086753128e-04 2.172569278523e+01
1.021250000000e+03 -3.377670272005e-02 3.239909282761e-04 2.170607978048e+01
1.021500000000e+03 -2.875610276210e-02 3.066468938048e-04 2.168801519138e+01
1.021750000000e+03 -2.371957887902e-02 2.894455243121e-04 2.167149797317e+01
1.022000000000e+03 -1.868316434340e-02 2.725533361372e-04 2.165652541219e+01
1.022250000000e+03 -1.366161000664e-02 2.561323409632e-04 2.164309338214e+01
1.022500000000e+03 -8.668102963853e-03 2.403378596658e-04 2.163119634875e+01
1.022750000000e+03 -3.714103453948e-03 2.253163267404e-04 2.162082751976e+01
1.023000000000e+03 1.190776245256e-03 2.112031982985e-04 2.161197897821e+01
1.023250000000e+03 6.038880982108e-03 1.981210709335e-04 2.160464162772e+01
1.023500000000e+03 1.082450921580e-02 1.861778290141e-04 2.159880535629e+01
1.023750000000e+03 1.554389589970e-02 1.754650620593e-04 2.159445900999e+01
1.024000000000e+03 2.019514497756e-02 1.660567359105e-04 2.159159034409e+01
1.024250000000e+03 2.477809573594e-02 1.580080004729e-04 2.159018612696e+01
1.024500000000e+03 2.929417507704e-02 1.513543180748e-04 2.159023205724e+01
1.024750000000e+03 3.374621392615e-02 1.461109149033e-04 2.159171266954e+01
1.025000000000e+03 3.813823776068e-02 1.422723777518e-04 2.159461141341e+01
1.025250000000e+03 4.247523899639e-02 1.398127302260e-04 2.159891054241e+01
1.025500000000e+03 4.676293893774e-02 1.386857803846e-04 2.160459100056e+01
1.025750000000e+03 5.100754809198e-02 1.388256120558e-04 2.161163250223e+01
1.026000000000e+03 5.521551544692e-02 1.401475454609e-04 2.162001342401e+01
1.026250000000e+03 5.939328517787e-02 1.425494269312e-04 2.162971070122e+01
1.026500000000e+03 6.354706757459e-02 1.459129951104e-04 2.164069993251e+01
1.026750000000e+03 6.768261611068e-02 1.501056467128e-04 2.165295530330e+01
1.027000000000e+03 7.180501476160e-02 1.549824287128e-04 2.166644953296e+01
1.027250000000e+03 7.591849375878e-02 1.603881284098e-04 2.168115393537e+01
1.027500000000e+03 8.002626518393e-02 1.661595263459e-04 2.169703852091e+01
1.027750000000e+03 8.413037259430e-02 1.721279446953e-04 2.171407190023e+01
1.028000000000e+03 8.823157547717e-02 1.781217000057e-04 2.173222143804e+01
1.028250000000e+03 9.232926136015e-02 1.839687054286e-04 2.175145331030e+01
1.028500000000e+03 9.642138656289e-02 1.894990851725e-04 2.177173256763e+01
1.028750000000e+03 1.005044566691e-01 1.945477122773e-04 2.179302334941e+01
1.029000000000e+03 1.045735372284e-01 1.989568143636e-04 2.181528884490e+01
1.029250000000e+03 1.086223085499e-01 2.025783585436e-04 2.183849153370e+01
1.029500000000e+03 1.126431559451e-01 2.052763831566e-04 2.186259327392e+01
1.029750000000e+03 1.166272956195e-01 2.069290871599e-04 2.188755556402e+01
1.030000000000e+03 1.205649444376e-01 2.074308208657e-04 2.191333954589e+01
1.030250000000e+03 1.244455209167e-01 2.066937937244e-04 2.193990625036e+01
1.030500000000e+03 1.282578773042e-01 2.046495203005e-04 2.196721686136e+01
1.030750000000e+03 1.319905765121e-01 2.012500263077e-04 2.199523271854e+01
1.031000000000e+03 1.356321840911e-01 1.964687356339e-04 2.202391558389e+01
1.031250000000e+03 1.391715863755e-01 1.903009978960e-04 2.205322791252e+01
1.031500000000e+03 1.425983411018e-01 1.827643740072e-04 2.208313281697e+01
1.031750000000e+03 1.459030081863e-01 1.738985553546e-04 2.211359445232e+01
1.032000000000e+03 1.490775075522e-01 1.637649340443e-04 2.214457809681e+01
1.032250000000e+03 1.521154583877e-01 1.524458761890e-04 2.217605021423e+01
1.032500000000e+03 1.550124836203e-01 1.400436035401e-04 2.220797879765e+01
1.032750000000e+03 1.577665063813e-01 1.266787675203e-04 2.224033340507e+01
1.033000000000e+03 1.603780059534e-01 1.124887612162e-04 2.227308520579e+01
1.033250000000e+03 1.628502030980e-01 9.762566957207e-05 2.230620725891e+01
1.033500000000e+03 1.651892103335e-01 8.225409912269e-05 2.233967452648e+01
1.033750000000e+03 1.674041203097e-01 6.654867702449e-05 2.237346384017e+01
1.034000000000e+03 1.695069895880e-01 5.069133143269e-05 2.240755416961e+01
1.034250000000e+03 1.715127831189e-01 3.486854441059e-05 2.244192640343e+01
1.034500000000e+03 1.734391897273e-01 1.926836468164e-05 2.247656358995e+01
1.034750000000e+03 1.753063995218e-01 4.077487250430e-06 2.251145065380e+01
1.035000000000e+03 1.771367536842e-01 -1.052183064087e-05 2.254657459603e+01
1.035250000000e+03 1.789543604226e-01 -2.435466299829e-05 2.258192416750e+01
1.035500000000e+03 1.807846176665e-01 -3.725632080345e-05 2.261748986013e+01
1.035750000000e+03 1.826536775027e-01 -4.907511581623e-05 2.265326382403e+01
1.036000000000e+03 1.845878931904e-01 -5.967482730751e-05 2.268923952044e+01
1.036250000000e+03 1.866132015317e-01 -6.893702792436e-05 2.272541161639e+01
1.036500000000e+03 1.887545045619e-01 -7.676317676708e-05 2.276177570187e+01
1.036750000000e+03 1.910350199856e-01 -8.307622160544e-05 2.279832814489e+01
1.037000000000e+03 1.934756739303e-01 -8.782197785374e-05 2.283506563517e+01
1.037250000000e+03 1.960944802554e-01 -9.097023049658e-05 2.287198497027e+01
1.037500000000e+03 1.989059545108e-01 -9.251520307806e-05 2.290908285427e+01
1.037750000000e+03 2.019206152249e-01 -9.247574545316e-05 2.294635536507e+01
1.038000000000e+03 2.051444864437e-01 -9.089518750885e-05 2.298379787919e+01
1.038250000000e+03 2.085787461687e-01 -8.784063113432e-05 2.302140452328e+01
1.038500000000e+03 2.122193910121e-01 -8.340191146415e-05 2.305916810664e+01
1.038750000000e+03 2.160570759394e-01 -7.769025465671e-05 2.309707960024e+01
1.039000000000e+03 2.200769899650e-01 -7.083631102242e-05 2.313512810531e+01
1.039250000000e+03 2.242589227983e-01 -6.298801893578e-05 2.317330037207e+01
1.039500000000e+03 2.285774012741e-01 -5.430834004864e-05 2.321158080307e+01
1.039750000000e+03 2.330020006897e-01 -4.497233742114e-05 2.324995116181e+01
1.040000000000e+03 2.374977652736e-01 -3.516421715320e-05 2.328839048303e+01
1.040250000000e+03 2.420258072585e-01 -2.507425739497e-05 2.332687488657e+01
1.040500000000e+03 2.465439691342e-01 -1.489548973821e-05 2.336537768819e+01
1.040750000000e+03 2.510076716238e-01 -4.820427630150e-06 2.340386929965e+01
1.041000000000e+03 2.553708454715e-01 4.962264564230e-06 2.344231731759e+01
1.041250000000e+03 2.595869453269e-01 1.427102101428e-05 2.348068662636e+01
1.041500000000e+03 2.636100425477e-01 2.293451981126e-05 2.351893959780e+01
1.041750000000e+03 2.673959776471e-01 3.079448083954e-05 2.355703620073e+01
1.042000000000e+03 2.709034850489e-01 3.770834544803e-05 2.359493443720e+01
1.042250000000e+03 2.740953482950e-01 4.355156141463e-05 2.363259058342e+01
1.042500000000e+03 2.769395027202e-01 4.821948720054e-05 2.366995948723e+01
1.042750000000e+03 2.794100351366e-01 5.162893161842e-05 2.370699517541e+01
1.043000000000e+03 2.814881160929e-01 5.371915984586e-05 2.374365112880e+01
1.043250000000e+03 2.831627661231e-01 5.445247330457e-05 2.377988089557e+01
1.043500000000e+03 2.844314678807e-01 5.381426560118e-05 2.381563856352e+01
1.043750000000e+03 2.853005890783e-01 5.181259563410e-05 2.385087943669e+01
1.044000000000e+03 2.857855922844e-01 4.847729312673e-05 2.388556044229e+01
1.044250000000e+03 2.859110196674e-01 4.385861796628e-05 2.391964079955e+01
1.044500000000e+03 2.857102583066e-01 3.802547096502e-05 2.395308268073e+01
1.044750000000e+03 2.852250569134e-01 3.106334677286e-05 2.398585163087e+01
1.045000000000e+03 2.845048330650e-01 2.307191920143e-05 2.401791720527e+01
1.045250000000e+03 2.836057663114e-01 1.416239021615e-05 2.404925354362e+01
1.045500000000e+03 2.825896889644e-01 4.454736873522e-06 2.407983980751e+01
1.045750000000e+03 2.815227918661e-01 -5.925059210166e-06 2.410966056454e+01
1.046000000000e+03 2.804742139337e-01 -1.684797380785e-05 2.413870630965e+01
1.046250000000e+03 2.795144824305e-01 -2.818464877169e-05 2.416697372000e+01
1.046500000000e+03 2.787138640969e-01 -3.980791581620e-05 2.419446586164e+01
1.046750000000e+03 2.781407028359e-01 -5.159533077831e-05 2.422119248648e+01
1.047000000000e+03 2.778597173123e-01 -6.343120101733e-05 2.424717004638e+01
1.047250000000e+03 2.779303329541e-01 -7.520832891241e-05 2.427242174952e+01
1.047500000000e+03 2.784051154319e-01 -8.682944241605e-05 2.429697747288e+01
1.047750000000e+03 2.793282961784e-01 -9.820810693143e-05 2.432087362872e+01
1.048000000000e+03 2.807344974143e-01 -1.092692852543e-04 2.434415290811e+01
1.048250000000e+03 2.826476475703e-01 -1.199493921102e-04 2.436686397091e+01
1.048500000000e+03 2.850801495792e-01 -1.301959040955e-04 2.438906104779e+01
1.048750000000e+03 2.880323559986e-01 -1.399665950997e-04 2.441080345899e+01
1.049000000000e+03 2.914923294314e-01 -1.492283133680e-04 2.443215508892e+01
1.049250000000e+03 2.954359657257e-01 -1.579555134127e-04 2.445318378169e+01
1.049500000000e+03 2.998274331832e-01 -1.661284542573e-04 2.447396070630e+01
1.049750000000e+03 3.046199713658e-01 -1.737312194962e-04 2.449455968343e+01
1.050000000000e+03 3.097569924608e-01 -1.807497762274e-04 2.451505646790e+01
1.050250000000e+03 3.151734864090e-01 -1.871698738724e-04 2.453552806611e+01
1.050500000000e+03 3.207976545375e-01 -1.929752615414e-04 2.455605197362e+01
1.050750000000e+03 3.265527557801e-01 -1.981459866623e-04 2.457670553904e+01
1.051000000000e+03 3.323590516418e-01 -2.026571495273e-04 2.459756521226e+01
1.051250000000e+03 3.381358421838e-01 -2.064780343075e-04 2.461870597970e+01
1.051500000000e+03 3.438034664245e-01 -2.095717329729e-04 2.464020074513e+01
1.051750000000e+03 3.492852085186e-01 -2.118951045471e-04 2.466211973234e+01
1.052000000000e+03 3.545091020502e-01 -2.133996520247e-04 2.468453013331e+01
1.052250000000e+03 3.594094653784e-01 -2.140326876728e-04 2.470749557027e+01
1.052500000000e+03 3.639282293578e-01 -2.137391298750e-04 2.473107580436e+01
1.052750000000e+03 3.680159856217e-01 -2.124636939769e-04 2.475532655124e+01
1.053000000000e+03 3.716326710178e-01 -2.101532782937e-04 2.478029910201e+01
1.053250000000e+03 3.747480201883e-01 -2.067598832497e-04 2.480604040682e+01
1.053500000000e+03 3.773416390891e-01 -2.022433566930e-04 2.483259281083e+01
1.053750000000e+03 3.794028138693e-01 -1.965744253356e-04 2.485999414861e+01
1.054000000000e+03 3.809300544533e-01 -1.897375099954e-04 2.488827774468e+01
1.054250000000e+03 3.819303658774e-01 -1.817330476276e-04 2.491747247899e+01
1.054500000000e+03 3.824183507465e-01 -1.725797650953e-04 2.494760287966e+01
1.054750000000e+03 3.824151143193e-01 -1.623162945711e-04 2.497868921294e+01
1.055000000000e+03 3.819470589540e-01 -1.510023375361e-04 2.501074760149e+01
1.055250000000e+03 3.810445974466e-01 -1.387191229710e-04 2.504379010483e+01
1.055500000000e+03 3.797408748890e-01 -1.255693431649e-04 2.507782480163e+01
1.055750000000e+03 3.780704866237e-01 -1.116762268090e-04 2.511285583802e+01
1.056000000000e+03 3.760683310526e-01 -9.718208026437e-05 2.514888343124e+01
1.056250000000e+03 3.737686062002e-01 -8.224610449139e-05 2.518590385349e+01
1.056500000000e+03 3.712040117135e-01 -6.704157326959e-05 2.522390935583e+01
1.056750000000e+03 3.684052294492e-01 -5.175247697928e-05 2.526288807033e+01
1.057000000000e+03 3.654007165367e-01 -3.656967801176e-05 2.530282380294e+01
1.057250000000e+03 3.622168040947e-01 -2.168667749126e-05 2.534369605098e+01
1.057500000000e+03 3.588781482745e-01 -7.295245065790e-06 2.538547947345e+01
1.057750000000e+03 3.554084671792e-01 6.419103382806e-06 2.542814403715e+01
1.058000000000e+03 3.518315270170e-01 1.928139290403e-05 2.547165444924e+01
1.058250000000e+03 3.481723010609e-01 3.113138042770e-05 2.551597025364e+01
1.058500000000e+03 3.444581869558e-01 4.182709642612e-05 2.556104552314e+01
1.058750000000e+03 3.407201924902e-01 5.124772194254e-05 2.560682858321e+01
1.059000000000e+03 3.369939302889e-01 5.929592599373e-05 2.565326218194e+01
1.059250000000e+03 3.333203497251e-01 6.589910726967e-05 2.570028332384e+01
1.059500000000e+03 3.297460923707e-01 7.100971280284e-05 2.574782316035e+01
1.059750000000e+03 3.263233648225e-01 7.460477011553e-05 2.579580741099e+01
1.060000000000e+03 3.231093618913e-01 7.668432651500e-05 2.584415622181e+01
1.060250000000e+03 3.201651714320e-01 7.726929899615e-05 2.589278455770e+01
1.060500000000e+03 3.175542295905e-01 7.639876128969e-05 2.594160265360e+01
1.060750000000e+03 3.153404334831e-01 7.412667311957e-05 2.599051615035e+01
1.061000000000e+03 3.135859549503e-01 7.051870355432e-05 2.603942672969e+01
1.061250000000e+03 3.123489291482e-01 6.564903790040e-05 2.608823255358e+01
1.061500000000e+03 3.116811140757e-01 5.959755012310e-05 2.613682899238e+01
1.061750000000e+03 3.116256872353e-01 5.244730572590e-05 2.618510900337e+01
1.062000000000e+03 3.122152553675e-01 4.428275926781e-05 2.623296396310e+01
1.062250000000e+03 3.134701702102e-01 3.518860406247e-05 2.628028429910e+01
1.062500000000e+03 3.153972794253e-01 2.524912012961e-05 2.632696021621e+01
1.062750000000e+03 3.179890783974e-01 1.454826285901e-05 2.637288241527e+01
1.063000000000e+03 3.212233811567e-01 3.170088881966e-06 2.641794284736e+01
1.063250000000e+03 3.250634457714e-01 -8.800327441518e-06 2.646203542121e+01
1.063500000000e+03 3.294586257525e-01 -2.127584330218e-05 2.650505674982e+01
1.063750000000e+03 3.343454743612e-01 -3.416599833203e-05 2.654690684748e+01
1.064000000000e+03 3.396493386793e-01 -4.737588065638e-05 2.658748981668e+01
1.064250000000e+03 3.452863633490e-01 -6.080506689351e-05 2.662671451191e+01
1.064500000000e+03 3.511658880794e-01 -7.434686019478e-05 2.666449514940e+01
1.064750000000e+03 3.571931624488e-01 -8.788784047553e-05 2.670075202428e+01
1.065000000000e+03 3.632722445702e-01 -1.013078380004e-04 2.673541192356e+01
1.065250000000e+03 3.693090353127e-01 -1.144804503947e-04 2.676840889953e+01
1.065500000000e+03 3.752141975811e-01 -1.272740706181e-04 2.679968463614e+01
1.065750000000e+03 3.809058907893e-01 -1.395536280416e-04 2.682918916523e+01
1.066000000000e+03 3.863120481024e-01 -1.511828694453e-04 2.685688121473e+01
1.066250000000e+03 3.913721384891e-01 -1.620274372223e-04 2.688272885313e+01
1.066500000000e+03 3.960381699902e-01 -1.719582435679e-04 2.690670975000e+01
1.066750000000e+03 4.002749685025e-01 -1.808556085810e-04 2.692881170674e+01
1.067000000000e+03 4.040596132247e-01 -1.886133262653e-04 2.694903273987e+01
1.067250000000e+03 4.073802077846e-01 -1.951429281625e-04 2.696738139304e+01
1.067500000000e+03 4.102340211673e-01 -2.003773344925e-04 2.698387654780e+01
1.067750000000e+03 4.126253002025e-01 -2.042739599170e-04 2.699854740300e+01
1.068000000000e+03 4.145629276483e-01 -2.068167577843e-04 2.701143296013e+01
1.068250000000e+03 4.160582133548e-01 -2.080171607155e-04 2.702258151945e+01
1.068500000000e+03 4.171230460724e-01 -2.079135966483e-04 2.703205000198e+01
1.068750000000e+03 4.177685745866e-01 -2.065695540488e-04 2.703990292361e+01
1.069000000000e+03 4.180045409998e-01 -2.040704964633e-04 2.704621143638e+01
1.069250000000e+03 4.178392676356e-01 -2.005196536748e-04 2.705105217531e+01
1.069500000000e+03 4.172802880780e-01 -1.960332341993e-04 2.705450605094e+01
1.069750000000e+03 4.163354226874e-01 -1.907352443984e-04 2.705665703418e+01
1.070000000000e+03 4.150141575826e-01 -1.847524557112e-04 2.705759094461e+01
1.070250000000e+03 4.133291113218e-01 -1.782099425955e-04 2.705739425415e+01
1.070500000000e+03 4.112973520747e-01 -1.712274231070e-04 2.705615305779e+01
1.070750000000e+03 4.089413893134e-01 -1.639166529461e-04 2.705395191860e+01
1.071000000000e+03 4.062897302908e-01 -1.563800266176e-04 2.705087297614e+01
1.071250000000e+03 4.033769022706e-01 -1.487102550100e-04 2.704699504865e+01
1.071500000000e+03 4.002429270427e-01 -1.409909590391e-04 2.704239282263e+01
1.071750000000e+03 3.969323304588e-01 -1.332980912578e-04 2.703713611960e+01
1.072000000000e+03 3.934927405732e-01 -1.257017467531e-04 2.703128920947e+01
1.072250000000e+03 3.899732142026e-01 -1.182678512643e-04 2.702491031016e+01
1.072500000000e+03 3.864224433994e-01 -1.110600302402e-04 2.701805092577e+01
1.072750000000e+03 3.828869072099e-01 -1.041408043851e-04 2.701075558099e+01
1.073000000000e+03 3.794091883349e-01 -9.757223166637e-05 2.700306133511e+01
1.073250000000e+03 3.760264274628e-01 -9.141584622046e-05 2.699499765877e+01
1.073500000000e+03 3.727691291999e-01 -8.573180637646e-05 2.698658623537e+01
1.073750000000e+03 3.696603543334e-01 -8.057782974297e-05 2.697784084042e+01
1.074000000000e+03 3.667153233167e-01 -7.600731320070e-05 2.696876751595e+01
1.074250000000e+03 3.639415847432e-01 -7.206717467914e-05 2.695936451102e+01
1.074500000000e+03 3.613396387666e-01 -6.879542663495e-05 2.694962262404e+01
1.074750000000e+03 3.589041443794e-01 -6.621896238529e-05 2.693952531832e+01
1.075000000000e+03 3.566254863994e-01 -6.435123280465e-05 2.692904917829e+01
1.075250000000e+03 3.544917501820e-01 -6.319059967403e-05 2.691816417957e+01
1.075500000000e+03 3.524907859636e-01 -6.271901101846e-05 2.690683428321e+01
1.075750000000e+03 3.506122687968e-01 -6.290163940267e-05 2.689501789454e+01
1.076000000000e+03 3.488494386281e-01 -6.368735178934e-05 2.688266858564e+01
1.076250000000e+03 3.472003335335e-01 -6.501030919537e-05 2.686973584277e+01
1.076500000000e+03 3.456682843790e-01 -6.679258918327e-05 2.685616599227e+01
1.076750000000e+03 3.442615914075e-01 -6.894800064836e-05 2.684190313397e+01
1.077000000000e+03 3.429923020108e-01 -7.138664409944e-05 2.682689023753e+01
1.077250000000e+03 3.418741872545e-01 -7.401999924886e-05 2.681107026569e+01
1.077500000000e+03 3.409201622440e-01 -7.676622918709e-05 2.679438726245e+01
1.077750000000e+03 3.401393968152e-01 -7.955495662664e-05 2.677678741370e+01
1.078000000000e+03 3.395345575271e-01 -8.233120088258e-05 2.675821997686e+01
1.078250000000e+03 3.390995560431e-01 -8.505772554496e-05 2.673863800693e+01
1.078500000000e+03 3.388181899665e-01 -8.771558169499e-05 2.671799889683e+01
1.078750000000e+03 3.386639402277e-01 -9.030257740638e-05 2.669626465172e+01
1.079000000000e+03 3.386010373436e-01 -9.282969652029e-05 2.667340192405e+01
1.079250000000e+03 3.385867410916e-01 -9.531583375105e-05 2.664938181020e+01
1.079500000000e+03 3.385745688147e-01 -9.778144968956e-05 2.662417948537e+01
1.079750000000e+03 3.385180973767e-01 -1.002417983273e-04 2.659777368367e+01
1.080000000000e+03 3.383748141701e-01 -1.027007283908e-04 2.657014616065e+01
1.080250000000e+03 3.381095511998e-01 -1.051459505873e-04 2.654128117903e+01
1.080500000000e+03 3.376969525596e-01 -1.075461476853e-04 2.651116508193e+01
1.080750000000e+03 3.371227165845e-01 -1.098509131771e-04 2.647978604673e+01
1.081000000000e+03 3.363833603528e-01 -1.119931022530e-04 2.644713401573e+01
1.081250000000e+03 3.354846137027e-01 -1.138938609999e-04 2.641320084155e+01
1.081500000000e+03 3.344386063247e-01 -1.154693494347e-04 2.637798060535e+01
1.081750000000e+03 3.332602767609e-01 -1.166384025106e-04 2.634147006323e+01
1.082000000000e+03 3.319636061959e-01 -1.173304659014e-04 2.630366918341e+01
1.082250000000e+03 3.305580877157e-01 -1.174920100861e-04 2.626458165635e+01
1.082500000000e+03 3.290461418043e-01 -1.170913569099e-04 2.622421534749e+01
1.082750000000e+03 3.274217356282e-01 -1.161204210277e-04 2.618258260518e+01
1.083000000000e+03 3.256705581809e-01 -1.145937077241e-04 2.613970040110e+01
1.083250000000e+03 3.237717050850e-01 -1.125444255701e-04 2.609559028580e+01
1.083500000000e+03 3.217006398120e-01 -1.100180089737e-04 2.605027815322e+01
1.083750000000e+03 3.194330731240e-01 -1.070643860596e-04 2.600379386576e+01
1.084000000000e+03 3.169491655522e-01 -1.037298743868e-04 2.595617078460e+01
1.084250000000e+03 3.142374730310e-01 -1.000497194105e-04 2.590744525428e+01
1.084500000000e+03 3.112980554214e-01 -9.604263342390e-05 2.585765612387e+01
1.084750000000e+03 3.081442991751e-01 -9.170793228989e-05 2.580684435336e+01
1.085000000000e+03 3.048031651010e-01 -8.702575084720e-05 2.575505276028e+01
1.085250000000e+03 3.013138260842e-01 -8.196041616920e-05 2.570232593374e+01
1.085500000000e+03 2.977248156460e-01 -7.646643130070e-05 2.564871033418e+01
1.085750000000e+03 2.940900899709e-01 -7.049632957483e-05 2.559425451515e+01
1.086000000000e+03 2.904644673520e-01 -6.400944860234e-05 2.553900949593e+01
1.086250000000e+03 2.868990530690e-01 -5.698021415149e-05 2.548302918829e+01
1.086500000000e+03 2.834371931498e-01 -4.940495914081e-05 2.542637081274e+01
1.086750000000e+03 2.801114636867e-01 -4.130650839381e-05 2.536909526417e+01
1.087000000000e+03 2.769419918656e-01 -3.273573964269e-05 2.531126738702e+01
1.087250000000e+03 2.739363191663e-01 -2.377015189489e-05 2.525295600228e+01
1.087500000000e+03 2.710906280891e-01 -1.450939636949e-05 2.519423387743e+01
1.087750000000e+03 2.683922349418e-01 -5.068790913221e-06 2.513517733305e+01
1.088000000000e+03 2.658227643503e-01 4.428842103944e-06 2.507586583753e+01
1.088250000000e+03 2.633617304389e-01 1.386149760471e-05 2.501638125118e+01
1.088500000000e+03 2.609898169393e-01 2.311585457427e-05 2.495680709840e+01
1.088750000000e+03 2.586915768734e-01 3.209359321171e-05 2.489722768650e+01
1.089000000000e+03 2.564571774539e-01 4.071553456723e-05 2.483772717040e+01
1.089250000000e+03 2.542829124213e-01 4.892350406176e-05 2.477838878231e+01
1.089500000000e+03 2.521706791523e-01 5.667957703119e-05 2.471929397572e+01
1.089750000000e+03 2.501263329426e-01 6.396345334311e-05 2.466052187651e+01
1.090000000000e+03 2.481574690433e-01 7.076808900657e-05 2.460214866483e+01
1.090250000000e+03 2.462707274962e-01 7.709484895372e-05 2.454424733123e+01
1.090500000000e+03 2.444693138163e-01 8.294838923046e-05 2.448688732283e+01
1.090750000000e+03 2.427508019173e-01 8.833262756869e-05 2.443013455567e+01
1.091000000000e+03 2.411058185157e-01 9.324772825218e-05 2.437405126067e+01
1.091250000000e+03 2.395175462657e-01 9.768894490961e-05 2.431869603403e+01
1.091500000000e+03 2.379621906471e-01 1.016471719037e-04 2.426412389485e+01
1.091750000000e+03 2.364104155159e-01 1.051109477310e-04 2.421038617493e+01
1.092000000000e+03 2.348293672625e-01 1.080697911965e-04 2.415753053266e+01
1.092250000000e+03 2.331851657049e-01 1.105180704818e-04 2.410560082532e+01
1.092500000000e+03 2.314454915676e-01 1.124589390164e-04 2.405463694106e+01
1.092750000000e+03 2.295819228704e-01 1.139077474228e-04 2.400467467828e+01
1.093000000000e+03 2.275718842939e-01 1.148943801782e-04 2.395574544743e+01
1.093250000000e+03 2.253998499715e-01 1.154642559078e-04 2.390787616198e+01
1.093500000000e+03 2.230578304094e-01 1.156777815293e-04 2.386108908550e+01
1.093750000000e+03 2.205450959173e-01 1.156083494274e-04 2.381540177567e+01
1.094000000000e+03 2.178672497847e-01 1.153390621805e-04 2.377082710442e+01
1.094250000000e+03 2.150347729799e-01 1.149585684812e-04 2.372737343560e+01
1.094500000000e+03 2.120613553279e-01 1.145564733654e-04 2.368504477952e+01
1.094750000000e+03 2.089621089672e-01 1.142188140295e-04 2.364384114182e+01
1.095000000000e+03 2.057519697362e-01 1.140239234335e-04 2.360375893897e+01
1.095250000000e+03 2.024444656768e-01 1.140391716908e-04 2.356479133662e+01
1.095500000000e+03 1.990508895156e-01 1.143187285982e-04 2.352692875671e+01
1.095750000000e+03 1.955800465671e-01 1.149026122437e-04 2.349015922273e+01
1.096000000000e+03 1.920384405877e-01 1.158166411813e-04 2.345446879420e+01
1.096250000000e+03 1.884309239337e-01 1.170735988599e-04 2.341984182634e+01
1.096500000000e+03 1.847616214202e-01 1.186748227186e-04 2.338626126903e+01
1.096750000000e+03 1.810350217848e-01 1.206123896605e-04 2.335370882573e+01
1.097000000000e+03 1.772570682897e-01 1.228714191174e-04 2.332216507606e+01
1.097250000000e+03 1.734360955109e-01 1.254319070071e-04 2.329160956134e+01
1.097500000000e+03 1.695835203430e-01 1.282707021212e-04 2.326202081428e+01
1.097750000000e+03 1.657141950222e-01 1.313625735511e-04 2.323337637993e+01
1.098000000000e+03 1.618463923297e-01 1.346807856699e-04 2.320565284141e+01
1.098250000000e+03 1.580014323957e-01 1.381968606178e-04 2.317882585158e+01
1.098500000000e+03 1.542030039637e-01 1.418804189115e-04 2.315287015666e+01
1.098750000000e+03 1.504762532276e-01 1.456987688793e-04 2.312775970825e+01
1.099000000000e+03 1.468467385278e-01 1.496160850217e-04 2.310346775112e+01
1.099250000000e+03 1.433393491045e-01 1.535927583302e-04 2.307996689960e+01
1.099500000000e+03 1.399772857558e-01 1.575853517651e-04 2.305722934682e+01
1.099750000000e+03 1.367811794319e-01 1.615466358462e-04 2.303522696042e+01
1.100000000000e+03 1.337684050476e-01 1.654262761769e-04 2.301393143567e+01
1.100250000000e+03 1.309526213012e-01 1.691719270359e-04 2.299331446233e+01
1.100500000000e+03 1.283435382885e-01 1.727306421360e-04 2.297334777297e+01
1.100750000000e+03 1.259468979438e-01 1.760507732512e-04 2.295400337397e+01
1.101000000000e+03 1.237646208165e-01 1.790838484897e-04 2.293525357953e+01
1.101250000000e+03 1.217950763867e-01 1.817865204588e-04 2.291707113240e+01
1.101500000000e+03 1.200334192279e-01 1.841224700939e-04 2.289942929391e+01
1.101750000000e+03 1.184719374723e-01 1.860640434463e-04 2.288230197207e+01
1.102000000000e+03 1.171003659625e-01 1.875933142173e-04 2.286566371301e+01
1.102250000000e+03 1.159061497034e-01 1.887029811339e-04 2.284948999650e+01
1.102500000000e+03 1.148746017688e-01 1.893965717440e-04 2.283375714421e+01
1.102750000000e+03 1.139890123186e-01 1.896884764382e-04 2.281844267842e+01
1.103000000000e+03 1.132306438475e-01 1.896033868686e-04 2.280352527327e+01
1.103250000000e+03 1.125787053935e-01 1.891755775667e-04 2.278898500201e+01
1.103500000000e+03 1.120103258350e-01 1.884478700596e-04 2.277480359512e+01
1.103750000000e+03 1.115004792349e-01 1.874704491855e-04 2.276096443792e+01
1.104000000000e+03 1.110220169968e-01 1.862997318386e-04 2.274745282573e+01
1.104250000000e+03 1.105457807197e-01 1.849971994851e-04 2.273425622607e+01
1.104500000000e+03 1.100407352817e-01 1.836283035797e-04 2.272136420554e+01
1.104750000000e+03 1.094743253112e-01 1.822614861937e-04 2.270876882349e+01
1.105000000000e+03 1.088128173813e-01 1.809673138018e-04 2.269646447541e+01
1.105250000000e+03 1.080218724696e-01 1.798177066521e-04 2.268444824502e+01
1.105500000000e+03 1.070670637423e-01 1.788852735304e-04 2.267271968799e+01
1.105750000000e+03 1.059145910730e-01 1.782425882494e-04 2.266128109428e+01
1.106000000000e+03 1.045319353853e-01 1.779616240498e-04 2.265013737340e+01
1.106250000000e+03 1.028885103849e-01 1.781132311270e-04 2.263929590238e+01
1.106500000000e+03 1.009563769503e-01 1.787661636412e-04 2.262876665459e+01
1.106750000000e+03 9.871081714959e-02 1.799862727326e-04 2.261856198084e+01
1.107000000000e+03 9.613082828394e-02 1.818356299198e-04 2.260869634923e+01
1.107250000000e+03 9.319962140484e-02 1.843714836485e-04 2.259918637267e+01
1.107500000000e+03 8.990491926384e-02 1.876451873523e-04 2.259005045078e+01
1.107750000000e+03 8.623919913587e-02 1.917010805508e-04 2.258130855658e+01
1.108000000000e+03 8.219983130751e-02 1.965753803328e-04 2.257298199447e+01
1.108250000000e+03 7.778907693326e-02 2.022951369934e-04 2.256509295753e+01
1.108500000000e+03 7.301410017253e-02 2.088772276398e-04 2.255766442379e+01
1.108750000000e+03 6.788679220624e-02 2.163275916179e-04 2.255071966902e+01
1.109000000000e+03 6.242360933126e-02 2.246405335411e-04 2.254428199607e+01
1.109250000000e+03 5.664528300596e-02 2.337983779841e-04 2.253837423857e+01
1.109500000000e+03 5.057659434228e-02 2.437712400660e-04 2.253301861622e+01
1.109750000000e+03 4.424602308292e-02 2.545171540102e-04 2.252823629021e+01
1.110000000000e+03 3.768537764673e-02 2.659823156968e-04 2.252404692172e+01
1.110250000000e+03 3.092947440530e-02 2.781016098225e-04 2.252046859900e+01
1.110500000000e+03 2.401569280593e-02 2.907993793581e-04 2.251751727567e+01
1.110750000000e+03 1.698361378262e-02 3.039904070793e-04 2.251520677830e+01
1.111000000000e+03 9.874542205606e-03 3.175810040646e-04 2.251354830314e+01
1.111250000000e+03 2.731105054820e-03 3.314702870267e-04 2.251255049769e+01
1.111500000000e+03 -4.403259515698e-03 3.455515018335e-04 2.251221905308e+01
1.111750000000e+03 -1.148476413647e-02 3.597135102655e-04 2.251255669088e+01
1.112000000000e+03 -1.846976356657e-02 3.738422311455e-04 2.251356318618e+01
1.112250000000e+03 -2.531529799805e-02 3.878220709104e-04 2.251523507408e+01
1.112500000000e+03 -3.197957667098e-02 4.015375032459e-04 2.251756592157e+01
1.112750000000e+03 -3.842252961514e-02 4.148744798143e-04 2.252054607674e+01
1.113000000000e+03 -4.460629006169e-02 4.277219592712e-04 2.252416301512e+01
1.113250000000e+03 -5.049571479410e-02 4.399732270801e-04 2.252840113924e+01
1.113500000000e+03 -5.605883368054e-02 4.515272111407e-04 2.253324216593e+01
1.113750000000e+03 -6.126729378600e-02 4.622898144631e-04 2.253866516596e+01
1.114000000000e+03 -6.609675718302e-02 4.721750693603e-04 2.254464662875e+01
1.114250000000e+03 -7.052722374337e-02 4.811062902116e-04 2.255116088435e+01
1.114500000000e+03 -7.454332703397e-02 4.890170068486e-04 2.255818018230e+01
1.114750000000e+03 -7.813454329542e-02 4.958518889956e-04 2.256567499969e+01
1.115000000000e+03 -8.129534016968e-02 5.015674138139e-04 2.257361414292e+01
1.115250000000e+03 -8.402525068263e-02 5.061325592190e-04 2.258196524705e+01
1.115500000000e+03 -8.632886803601e-02 5.095291732839e-04 2.259069489736e+01
1.115750000000e+03 -8.821578182150e-02 5.117523059281e-04 2.259976894995e+01
1.116000000000e+03 -8.970042049020e-02 5.128103693480e-04 2.260915281068e+01
1.116250000000e+03 -9.080184619895e-02 5.127251512956e-04 2.261881177983e+01
1.116500000000e+03 -9.154347487592e-02 5.115314281972e-04 2.262871114899e+01
1.116750000000e+03 -9.195274067847e-02 5.092767663216e-04 2.263881674664e+01
1.117000000000e+03 -9.206070695982e-02 5.060208532008e-04 2.264909506790e+01
1.117250000000e+03 -9.190166088925e-02 5.018347000869e-04 2.265951342853e+01
1.117500000000e+03 -9.151262633128e-02 4.967998113517e-04 2.267004048691e+01
1.117750000000e+03 -9.093291374043e-02 4.910070533007e-04 2.268064616688e+01
1.118000000000e+03 -9.020358629512e-02 4.845555435041e-04 2.269130219315e+01
1.118250000000e+03 -8.936698119241e-02 4.775512889473e-04 2.270198202335e+01
1.118500000000e+03 -8.846618035225e-02 4.701058231232e-04 2.271266114128e+01
1.118750000000e+03 -8.754449146223e-02 4.623347848129e-04 2.272331737305e+01
1.119000000000e+03 -8.664496622534e-02 4.543563457251e-04 2.273393076936e+01
1.119250000000e+03 -8.580990270939e-02 4.462897540072e-04 2.274448387356e+01
1.119500000000e+03 -8.508035603048e-02 4.382538781185e-04 2.275496195165e+01
1.119750000000e+03 -8.449572354913e-02 4.303656905394e-04 2.276535278841e+01
1.120000000000e+03 -8.409328010589e-02 4.227389052022e-04 2.277564709729e+01
1.120250000000e+03 -8.390782353885e-02 4.154826144609e-04 2.278583822583e+01
1.120500000000e+03 -8.397126500664e-02 4.087001012860e-04 2.279592251979e+01
1.120750000000e+03 -8.431234303968e-02 4.024876953620e-04 2.280589899003e+01
1.121000000000e+03 -8.495627980796e-02 3.969338153907e-04 2.281576963321e+01
1.121250000000e+03 -8.592456805759e-02 3.921181701176e-04 2.282553905961e+01
1.121500000000e+03 -8.723470586308e-02 3.881110205428e-04 2.283521476487e+01
1.121750000000e+03 -8.890006608657e-02 3.849726305765e-04 2.284480672155e+01
1.122000000000e+03 -9.092972126557e-02 3.827528929696e-04 2.285432757542e+01
1.122250000000e+03 -9.332837830842e-02 3.814911228737e-04 2.286379239799e+01
1.122500000000e+03 -9.609635189949e-02 3.812159116318e-04 2.287321845495e+01
1.122750000000e+03 -9.922954965249e-02 3.819451839617e-04 2.288262528385e+01
1.123000000000e+03 -1.027195512980e-01 3.836863922821e-04 2.289203439767e+01
1.123250000000e+03 -1.065537180863e-01 3.864368641831e-04 2.290146918598e+01
1.123500000000e+03 -1.107153755004e-01 3.901841457615e-04 2.291095460727e+01
1.123750000000e+03 -1.151839995174e-01 3.949064949074e-04 2.292051723139e+01
1.124000000000e+03 -1.199355004507e-01 4.005733966148e-04 2.293018495175e+01
1.124250000000e+03 -1.249425418468e-01 4.071463130103e-04 2.293998671327e+01
1.124500000000e+03 -1.301748686007e-01 4.145793851121e-04 2.294995254721e+01
1.124750000000e+03 -1.355997136285e-01 4.228200520334e-04 2.296011329542e+01
1.125000000000e+03 -1.411822267442e-01 4.318098407766e-04 2.297050036883e+01
1.125250000000e+03 -1.468858997757e-01 4.414852054792e-04 2.298114581523e+01
1.125500000000e+03 -1.526730589103e-01 4.517782733623e-04 2.299208196445e+01
1.125750000000e+03 -1.585053320962e-01 4.626176178230e-04 2.300334140060e+01
1.126000000000e+03 -1.643441308821e-01 4.739290443409e-04 2.301495693205e+01
1.126250000000e+03 -1.701511514469e-01 4.856363287960e-04 2.302696132075e+01
1.126500000000e+03 -1.758888460582e-01 4.976619628041e-04 2.303938731112e+01
1.126750000000e+03 -1.815208965865e-01 5.099278399236e-04 2.305226750375e+01
1.127000000000e+03 -1.870126591387e-01 5.223559355457e-04 2.306563440093e+01
1.127250000000e+03 -1.923316049847e-01 5.348688980270e-04 2.307952019893e+01
1.127500000000e+03 -1.974477152339e-01 5.473906435681e-04 2.309395683355e+01
1.127750000000e+03 -2.023338413357e-01 5.598469104145e-04 2.310897602620e+01
1.128000000000e+03 -2.069660451309e-01 5.721657102046e-04 2.312460908926e+01
1.128250000000e+03 -2.113238681303e-01 5.842778049103e-04 2.314088710997e+01
1.128500000000e+03 -2.153905820533e-01 5.961170584472e-04 2.315784075345e+01
1.128750000000e+03 -2.191533587176e-01 6.076208184736e-04 2.317550044430e+01
1.129000000000e+03 -2.226034169658e-01 6.187302111204e-04 2.319389618158e+01
1.129250000000e+03 -2.257360828806e-01 6.293903968919e-04 2.321305771907e+01
1.129500000000e+03 -2.285508256443e-01 6.395507452949e-04 2.323301438523e+01
1.129750000000e+03 -2.310511912836e-01 6.491649995220e-04 2.325379525289e+01
1.130000000000e+03 -2.332447247388e-01 6.581914499401e-04 2.327542895926e+01
1.130250000000e+03 -2.351427745475e-01 6.665930611151e-04 2.329794383759e+01
1.130500000000e+03 -2.367602773643e-01 6.743374457340e-04 2.332136781394e+01
1.130750000000e+03 -2.381154482720e-01 6.813967851482e-04 2.334572841382e+01
1.131000000000e+03 -2.392294395981e-01 6.877480799338e-04 2.337105264935e+01
1.131250000000e+03 -2.401259068090e-01 6.933731536006e-04 2.339736707505e+01
1.131500000000e+03 -2.408305448007e-01 6.982584306293e-04 2.342469767423e+01
1.131750000000e+03 -2.413705956277e-01 7.023949210017e-04 2.345306972527e+01
1.132000000000e+03 -2.417742771493e-01 7.057782027600e-04 2.348250782785e+01
1.132250000000e+03 -2.420702456457e-01 7.084083142041e-04 2.351303567007e+01
1.132500000000e+03 -2.422869861459e-01 7.102894053380e-04 2.354467603409e+01
1.132750000000e+03 -2.424522749944e-01 7.114297448931e-04 2.357745052252e+01
1.133000000000e+03 -2.425925775332e-01 7.118415515139e-04 2.361137954383e+01
1.133250000000e+03 -2.427325538606e-01 7.115407114317e-04 2.364648201657e+01
1.133500000000e+03 -2.428945447325e-01 7.105465317294e-04 2.368277525875e+01
1.133750000000e+03 -2.430981458713e-01 7.088814314374e-04 2.372027474521e+01
1.134000000000e+03 -2.433598213813e-01 7.065707343058e-04 2.375899394199e+01
1.134250000000e+03 -2.436926295453e-01 7.036423294834e-04 2.379894399445e+01
1.134500000000e+03 -2.441059947925e-01 7.001263195554e-04 2.384013352265e+01
1.134750000000e+03 -2.446055864030e-01 6.960547082134e-04 2.388256834489e+01
1.135000000000e+03 -2.451932731318e-01 6.914611506178e-04 2.392625123661e+01
1.135250000000e+03 -2.458671936037e-01 6.863805845480e-04 2.397118157034e+01
1.135500000000e+03 -2.466218802540e-01 6.808490321580e-04 2.401735512576e+01
1.135750000000e+03 -2.474484972346e-01 6.749033211561e-04 2.406476369470e+01
1.136000000000e+03 -2.483351322919e-01 6.685809912153e-04 2.411339488828e+01
1.136250000000e+03 -2.492671772711e-01 6.619200539949e-04 2.416323177277e+01
1.136500000000e+03 -2.502277601588e-01 6.549590032570e-04 2.421425267432e+01
1.136750000000e+03 -2.511982324462e-01 6.477366536100e-04 2.426643084596e+01
1.137000000000e+03 -2.521587153809e-01 6.402922909158e-04 2.431973433124e+01
1.137250000000e+03 -2.530886519222e-01 6.326655510388e-04 2.437412566029e+01
1.137500000000e+03 -2.539674149983e-01 6.248966365874e-04 2.442956176643e+01
1.137750000000e+03 -2.547749092003e-01 6.170263804350e-04 2.448599382110e+01
1.138000000000e+03 -2.554921742823e-01 6.090963802440e-04 2.454336715674e+01
1.138250000000e+03 -2.561019714188e-01 6.011491132268e-04 2.460162119977e+01
1.138500000000e+03 -2.565893710027e-01 5.932282058817e-04 2.466068955515e+01
1.138750000000e+03 -2.569422645161e-01 5.853784952750e-04 2.472050002997e+01
1.139000000000e+03 -2.571518573610e-01 5.776462761765e-04 2.478097481083e+01
1.139250000000e+03 -2.572130556281e-01 5.700793454506e-04 2.484203059647e+01
1.139500000000e+03 -2.571248212734e-01 5.627272397390e-04 2.490357894801e+01
1.139750000000e+03 -2.568903890810e-01 5.556412478339e-04 2.496552657494e+01
1.140000000000e+03 -2.565173887588e-01 5.488744480460e-04 2.502777567585e+01
1.140250000000e+03 -2.560178748047e-01 5.424817594295e-04 2.509022447152e+01
1.140500000000e+03 -2.554082137526e-01 5.365198557036e-04 2.515276767129e+01
1.140750000000e+03 -2.547088480502e-01 5.310469742474e-04 2.521529697636e+01
1.141000000000e+03 -2.539439619969e-01 5.261227313041e-04 2.527770171715e+01
1.141250000000e+03 -2.531410177801e-01 5.218077801256e-04 2.533986953077e+01
1.141500000000e+03 -2.523301882469e-01 5.181633088480e-04 2.540168692499e+01
1.141750000000e+03 -2.515437082364e-01 5.152504508592e-04 2.546304001206e+01
1.142000000000e+03 -2.508151417129e-01 5.131295442469e-04 2.552381526384e+01
1.142250000000e+03 -2.501786125911e-01 5.118592446882e-04 2.558390011083e+01
1.142500000000e+03 -2.496680006953e-01 5.114955033265e-04 2.564318369991e+01
1.142750000000e+03 -2.493161159785e-01 5.120903558586e-04 2.570155764119e+01
1.143000000000e+03 -2.491539462512e-01 5.136906847372e-04 2.575891655843e+01
1.143250000000e+03 -2.492098764775e-01 5.163367043616e-04 2.581515888112e+01
1.143500000000e+03 -2.495090724766e-01 5.200605975562e-04 2.587018731721e+01
1.143750000000e+03 -2.500728553694e-01 5.248848780168e-04 2.592390955970e+01
1.144000000000e+03 -2.509182481832e-01 5.308208029438e-04 2.597623875386e+01
1.144250000000e+03 -2.520576518177e-01 5.378670330619e-04 2.602709394648e+01
1.144500000000e+03 -2.534985532428e-01 5.460081241643e-04 2.607640060771e+01
1.144750000000e+03 -2.552434438349e-01 5.552134006874e-04 2.612409096625e+01
1.145000000000e+03 -2.572898591546e-01 5.654360298924e-04 2.617010427314e+01
1.145250000000e+03 -2.596304221653e-01 5.766121417745e-04 2.621438717281e+01
1.145500000000e+03 -2.622531020470e-01 5.886606203157e-04 2.625689384962e+01
1.145750000000e+03 -2.651414905352e-01 6.014831077463e-04 2.629758619105e+01
1.146000000000e+03 -2.682751502475e-01 6.149644413059e-04 2.633643389294e+01
1.146250000000e+03 -2.716300210552e-01 6.289735583293e-04 2.637341452537e+01
1.146500000000e+03 -2.751788356391e-01 6.433647982245e-04 2.640851352523e+01
1.146750000000e+03 -2.788916236680e-01 6.579797910772e-04 2.644172412870e+01
1.147000000000e+03 -2.827360953621e-01 6.726494477389e-04 2.647304734625e+01
1.147250000000e+03 -2.866781554054e-01 6.871966273944e-04 2.650249178835e+01
1.147500000000e+03 -2.906823437552e-01 7.014389401709e-04 2.653007352905e+01
1.147750000000e+03 -2.947123207706e-01 7.151918632243e-04 2.655581586846e+01
1.148000000000e+03 -2.987312590219e-01 7.282719136298e-04 2.657974915928e+01
1.148250000000e+03 -3.027023381910e-01 7.405000263437e-04 2.660191048498e+01
1.148500000000e+03 -3.065891503305e-01 7.517048280702e-04 2.662234339745e+01
1.148750000000e+03 -3.103560910395e-01 7.617259120449e-04 2.664109760752e+01
1.149000000000e+03 -3.139687900072e-01 7.704168841757e-04 2.665822861148e+01
1.149250000000e+03 -3.173944399155e-01 7.776481747563e-04 2.667379734312e+01
1.149500000000e+03 -3.206021056009e-01 7.833096454269e-04 2.668786979241e+01
1.149750000000e+03 -3.235630024022e-01 7.873127063601e-04 2.670051657512e+01
1.150000000000e+03 -3.262506768251e-01 7.895922434456e-04 2.671181252856e+01
1.150250000000e+03 -3.286411425351e-01 7.901078587659e-04 2.672183624183e+01
1.150500000000e+03 -3.307129439308e-01 7.888449843420e-04 2.673066961165e+01
1.150750000000e+03 -3.324471431317e-01 7.858151472983e-04 2.673839733082e+01
1.151000000000e+03 -3.338272865230e-01 7.810561313134e-04 2.674510639349e+01
1.151250000000e+03 -3.348393208989e-01 7.746313753977e-04 2.675088555826e+01
1.151500000000e+03 -3.354714833257e-01 7.666288417371e-04 2.675582479344e+01
1.151750000000e+03 -3.357142772240e-01 7.571597129497e-04 2.676001469998e+01
1.152000000000e+03 -3.355604361684e-01 7.463562811592e-04 2.676354591055e+01
1.152250000000e+03 -3.350050068529e-01 7.343696069497e-04 2.676650846427e+01
1.152500000000e+03 -3.340454705297e-01 7.213665857129e-04 2.676899118569e+01
1.152750000000e+03 -3.326820762244e-01 7.075270549823e-04 2.677108100449e+01
1.153000000000e+03 -3.309181720317e-01 6.930402916532e-04 2.677286231917e+01
1.153250000000e+03 -3.287606874502e-01 6.781015758243e-04 2.677441631439e+01
1.153500000000e+03 -3.262206562814e-01 6.629085679195e-04 2.677582032096e+01
1.153750000000e+03 -3.233137723481e-01 6.476580102519e-04 2.677714716510e+01
1.154000000000e+03 -3.200609153605e-01 6.325425286808e-04 2.677846454237e+01
1.154250000000e+03 -3.164885895041e-01 6.177474883148e-04 2.677983444456e+01
1.154500000000e+03 -3.126292463442e-01 6.034485202785e-04 2.678131259409e+01
1.154750000000e+03 -3.085213778624e-01 5.898093380775e-04 2.678294798305e+01
1.155000000000e+03 -3.042094831249e-01 5.769802774479e-04 2.678478238558e+01
1.155250000000e+03 -2.997437135354e-01 5.650971200980e-04 2.678684999120e+01
1.155500000000e+03 -2.951792987949e-01 5.542805025741e-04 2.678917715309e+01
1.155750000000e+03 -2.905757851454e-01 5.446358383035e-04 2.679178204902e+01
1.156000000000e+03 -2.859960057184e-01 5.362535148589e-04 2.679467463528e+01
1.156250000000e+03 -2.815049369145e-01 5.292094858210e-04 2.679785646400e+01
1.156500000000e+03 -2.771684031035e-01 5.235660063215e-04 2.680132079091e+01
1.156750000000e+03 -2.730517180359e-01 5.193724727306e-04 2.680505254644e+01
1.157000000000e+03 -2.692183239511e-01 5.166663419708e-04 2.680902863970e+01
1.157250000000e+03 -2.657284109848e-01 5.154738410165e-04 2.681321806304e+01
1.157500000000e+03 -2.626376665914e-01 5.158107226231e-04 2.681758236653e+01
1.157750000000e+03 -2.599960315747e-01 5.176826028710e-04 2.682207591948e+01
1.158000000000e+03 -2.578466851960e-01 5.210854150969e-04 2.682664652036e+01
1.158250000000e+03 -2.562250391089e-01 5.260052899073e-04 2.683123579325e+01
1.158500000000e+03 -2.551580312166e-01 5.324184429778e-04 2.683577990405e+01
1.158750000000e+03 -2.546634349062e-01 5.402908549294e-04 2.684021006157e+01
1.159000000000e+03 -2.547494655283e-01 5.495779148559e-04 2.684445324334e+01
1.159250000000e+03 -2.554145177810e-01 5.602238101540e-04 2.684843282435e+01
1.159500000000e+03 -2.566471987292e-01 5.721611110324e-04 2.685206932270e+01
1.159750000000e+03 -2.584264604905e-01 5.853099610341e-04 2.685528094694e+01
1.160000000000e+03 -2.607221188309e-01 5.995777048111e-04 2.685798430951e+01
1.160250000000e+03 -2.634955662641e-01 6.148584220503e-04 2.686009502558e+01
1.160500000000e+03 -2.667007532171e-01 6.310326286186e-04 2.686152827884e+01
1.160750000000e+03 -2.702854129327e-01 6.479671892346e-04 2.686219937521e+01
1.161000000000e+03 -2.741924796407e-01 6.655154581036e-04 2.686202422787e+01
1.161250000000e+03 -2.783616675793e-01 6.835177751791e-04 2.686091984764e+01
1.161500000000e+03 -2.827311030676e-01 7.018022678163e-04 2.685880475089e+01
1.161750000000e+03 -2.872390180625e-01 7.201862944955e-04 2.685559947420e+01
1.162000000000e+03 -2.918252327634e-01 7.384780141995e-04 2.685122687461e+01
1.162250000000e+03 -2.964325792393e-01 7.564788264108e-04 2.684561262445e+01
1.162500000000e+03 -3.010080008063e-01 7.739861401162e-04 2.683868560521e+01
1.162750000000e+03 -3.055033873872e-01 7.907967384014e-04 2.683037840942e+01
1.163000000000e+03 -3.098759776211e-01 8.067104382454e-04 2.682062767854e+01
1.163250000000e+03 -3.140885002234e-01 8.215342287598e-04 2.680937469784e+01
1.163500000000e+03 -3.181088727487e-01 8.350865069396e-04 2.679656572675e+01
1.163750000000e+03 -3.219096769114e-01 8.472013496295e-04 2.678215258000e+01
1.164000000000e+03 -3.254673607588e-01 8.577326275425e-04 2.676609302227e+01
1.164250000000e+03 -3.287613149587e-01 8.665578147429e-04 2.674835111906e+01
1.164500000000e+03 -3.317729189198e-01 8.735810528277e-04 2.672889773384e+01
1.164750000000e+03 -3.344846547222e-01 8.787357923426e-04 2.670771068386e+01
1.165000000000e+03 -3.368793613526e-01 8.819861874980e-04 2.668477513476e+01
1.165250000000e+03 -3.389397548807e-01 8.833279261993e-04 2.666008360914e+01
1.165500000000e+03 -3.406482216221e-01 8.827878102692e-04 2.663363612418e+01
1.165750000000e+03 -3.419868912691e-01 8.804223198499e-04 2.660544023659e+01
1.166000000000e+03 -3.429380837042e-01 8.763156487442e-04 2.657551080720e+01
1.166250000000e+03 -3.434849594207e-01 8.705765641270e-04 2.654386986631e+01
1.166500000000e+03 -3.436123405042e-01 8.633347637824e-04 2.651054642552e+01
1.166750000000e+03 -3.433077685887e-01 8.547371116247e-04 2.647557598562e+01
1.167000000000e+03 -3.425624762952e-01 8.449434754657e-04 2.643900022109e+01
1.167250000000e+03 -3.413723815835e-01 8.341225911584e-04 2.640086646425e+01
1.167500000000e+03 -3.397388690645e-01 8.224477853519e-04 2.636122729400e+01
1.167750000000e+03 -3.376695330631e-01 8.100935196908e-04 2.632013982394e+01
1.168000000000e+03 -3.351785507948e-01 7.972318969777e-04 2.627766522563e+01
1.168250000000e+03 -3.322868798477e-01 7.840297950009e-04 2.623386808479e+01
1.168500000000e+03 -3.290221945814e-01 7.706464002152e-04 2.618881579925e+01
1.168750000000e+03 -3.254185887109e-01 7.572312348661e-04 2.614257794595e+01
1.169000000000e+03 -3.215160592635e-01 7.439225870611e-04 2.609522568280e+01
1.169250000000e+03 -3.173598166220e-01 7.308464117553e-04 2.604683112512e+01
1.169500000000e+03 -3.129993566905e-01 7.181152890397e-04 2.599746692935e+01
1.169750000000e+03 -3.084875209832e-01 7.058281990563e-04 2.594720559227e+01
1.170000000000e+03 -3.038792885475e-01 6.940701956774e-04 2.589611914088e+01
1.170250000000e+03 -2.992305321015e-01 6.829125034105e-04 2.584427868828e+01
1.170500000000e+03 -2.945966162384e-01 6.724127509686e-04 2.579175428128e+01
1.170750000000e+03 -2.900310134779e-01 6.626155776235e-04 2.573861444408e+01
1.171000000000e+03 -2.855837633379e-01 6.535532228872e-04 2.568492633770e+01
1.171250000000e+03 -2.813000530531e-01 6.452463993768e-04 2.563075543674e+01
1.171500000000e+03 -2.772187898815e-01 6.377051361687e-04 2.557616585161e+01
1.171750000000e+03 -2.733713994987e-01 6.309296736404e-04 2.552122016188e+01
1.172000000000e+03 -2.697808305435e-01 6.249113562327e-04 2.546597985890e+01
1.172250000000e+03 -2.664609209302e-01 6.196332461891e-04 2.541050527836e+01
1.172500000000e+03 -2.634161750651e-01 6.150707487035e-04 2.535485611032e+01
1.172750000000e+03 -2.606420052124e-01 6.111918884610e-04 2.529909136065e+01
1.173000000000e+03 -2.581254954211e-01 6.079575836452e-04 2.524326985611e+01
1.173250000000e+03 -2.558466078109e-01 6.053213043383e-04 2.518745020792e+01
1.173500000000e+03 -2.537798323455e-01 6.032289761438e-04 2.513169107669e+01
1.173750000000e+03 -2.518961594280e-01 6.016188998876e-04 2.507605137253e+01
1.174000000000e+03 -2.501651777473e-01 6.004214410771e-04 2.502059011482e+01
1.174250000000e+03 -2.485572244060e-01 5.995593364327e-04 2.496536654362e+01
1.174500000000e+03 -2.470453281971e-01 5.989481637371e-04 2.491043998709e+01
1.174750000000e+03 -2.456068648783e-01 5.984975678017e-04 2.485586983880e+01
1.175000000000e+03 -2.442246403861e-01 5.981126207067e-04 2.480171520309e+01
1.175250000000e+03 -2.428874664151e-01 5.976962089447e-04 2.474803478410e+01
1.175500000000e+03 -2.415900562680e-01 5.971517390780e-04 2.469488659759e+01
1.175750000000e+03 -2.403323123322e-01 5.963863554521e-04 2.464232768882e+01
1.176000000000e+03 -2.391180519723e-01 5.953143841638e-04 2.459041384132e+01
1.176250000000e+03 -2.379532998201e-01 5.938608311720e-04 2.453919925829e+01
1.176500000000e+03 -2.368444058648e-01 5.919648281042e-04 2.448873634033e+01
1.176750000000e+03 -2.357959898782e-01 5.895822708255e-04 2.443907527560e+01
1.177000000000e+03 -2.348091784311e-01 5.866880176413e-04 2.439026383812e+01
1.177250000000e+03 -2.338801443425e-01 5.832771542074e-04 2.434234706869e+01
1.177500000000e+03 -2.329992296987e-01 5.793652672813e-04 2.429536707210e+01
1.177750000000e+03 -2.321506064713e-01 5.749873684071e-04 2.424936265038e+01
1.178000000000e+03 -2.313127620277e-01 5.701961284767e-04 2.420436916162e+01
1.178250000000e+03 -2.304595096234e-01 5.650587829381e-04 2.416041818555e+01
1.178500000000e+03 -2.295616965912e-01 5.596536657131e-04 2.411753737431e+01
1.178750000000e+03 -2.285892333454e-01 5.540659190831e-04 2.407575017421e+01
1.179000000000e+03 -2.275134335524e-01 5.483833246836e-04 2.403507570005e+01
1.179250000000e+03 -2.263093212329e-01 5.426920621894e-04 2.399552854309e+01
1.179500000000e+03 -2.249577648201e-01 5.370729552817e-04 2.395711864479e+01
1.179750000000e+03 -2.234471911861e-01 5.315985118061e-04 2.391985125563e+01
1.180000000000e+03 -2.217747624662e-01 5.263306412509e-04 2.388372686501e+01
1.180250000000e+03 -2.199468665840e-01 5.213194387011e-04 2.384874124511e+01
1.180500000000e+03 -2.179788759433e-01 5.166028903295e-04 2.381488552110e+01
1.180750000000e+03 -2.158942688944e-01 5.122074982349e-04 2.378214629139e+01
1.181000000000e+03 -2.137230512557e-01 5.081495406167e-04 2.375050579296e+01
1.181250000000e+03 -2.114997959621e-01 5.044370086786e-04 2.371994212372e+01
1.181500000000e+03 -2.092613155551e-01 5.010714559863e-04 2.369042948118e+01
1.181750000000e+03 -2.070442226051e-01 4.980500546617e-04 2.366193839927e+01
1.182000000000e+03 -2.048826693605e-01 4.953675844119e-04 2.363443606465e+01
1.182250000000e+03 -2.028062796948e-01 4.930176561613e-04 2.360788655639e+01
1.182500000000e+03 -2.008385696727e-01 4.909935394436e-04 2.358225112851e+01
1.182750000000e+03 -1.989959118073e-01 4.892883734587e-04 2.355748847509e+01
1.183000000000e+03 -1.972870550993e-01 4.878946620282e-04 2.353355493657e+01
1.183250000000e+03 -1.957133395343e-01 4.868035361703e-04 2.351040478030e+01
1.183500000000e+03 -1.942693684402e-01 4.860034200424e-04 2.348799038913e+01
1.183750000000e+03 -1.929441601725e-01 4.854786380544e-04 2.346626247002e+01
1.184000000000e+03 -1.917226145523e-01 4.852080917360e-04 2.344517026915e+01
1.184250000000e+03 -1.905871318937e-01 4.851641489978e-04 2.342466179903e+01
1.184500000000e+03 -1.895191716894e-01 4.853118238037e-04 2.340468400621e+01
1.184750000000e+03 -1.885007783145e-01 4.856088243469e-04 2.338518311193e+01
1.185000000000e+03 -1.875157043905e-01 4.860059205571e-04 2.336610482743e+01
1.185250000000e+03 -1.865502330608e-01 4.864480759155e-04 2.334739468684e+01
1.185500000000e+03 -1.855935133858e-01 4.868760348509e-04 2.332899830489e+01
1.185750000000e+03 -1.846376022243e-01 4.872286584507e-04 2.331086186334e+01
1.186000000000e+03 -1.836769384518e-01 4.874452584367e-04 2.329293233245e+01
1.186250000000e+03 -1.827076846150e-01 4.874683038302e-04 2.327515802025e+01
1.186500000000e+03 -1.817266819781e-01 4.872458412801e-04 2.325748879644e+01
1.186750000000e+03 -1.807304644826e-01 4.867339084363e-04 2.323987664522e+01
1.187000000000e+03 -1.797141584503e-01 4.858984070957e-04 2.322227585377e+01
1.187250000000e+03 -1.786706479106e-01 4.847165076655e-04 2.320464352293e+01
1.187500000000e+03 -1.775898760765e-01 4.831773796262e-04 2.318693967717e+01
1.187750000000e+03 -1.764585535636e-01 4.812824277734e-04 2.316912769606e+01
1.188000000000e+03 -1.752601455501e-01 4.790447207613e-04 2.315117431708e+01
1.188250000000e+03 -1.739752909719e-01 4.764878406191e-04 2.313304996598e+01
1.188500000000e+03 -1.725825004366e-01 4.736444413249e-04 2.311472864507e+01
1.188750000000e+03 -1.710591827095e-01 4.705543489309e-04 2.309618813708e+01
1.189000000000e+03 -1.693828353295e-01 4.672625975340e-04 2.307740991959e+01
1.189250000000e+03 -1.675323492863e-01 4.638174125787e-04 2.305837903614e+01
1.189500000000e+03 -1.654893246514e-01 4.602680723021e-04 2.303908416957e+01
1.189750000000e+03 -1.632392704393e-01 4.566632689526e-04 2.301951743629e+01
1.190000000000e+03 -1.607726289895e-01 4.530495430182e-04 2.299967432795e+01
1.190250000000e+03 -1.580855352979e-01 4.494703800225e-04 2.297955348163e+01
1.190500000000e+03 -1.551802873189e-01 4.459653384807e-04 2.295915673027e+01
1.190750000000e+03 -1.520654769219e-01 4.425697957886e-04 2.293848888330e+01
1.191000000000e+03 -1.487558062475e-01 4.393148711261e-04 2.291755764876e+01
1.191250000000e+03 -1.452716088523e-01 4.362277102660e-04 2.289637354767e+01
1.191500000000e+03 -1.416381201801e-01 4.333318637720e-04 2.287494984764e+01
1.191750000000e+03 -1.378845643049e-01 4.306478823592e-04 2.285330237893e+01
1.192000000000e+03 -1.340431153778e-01 4.281936886501e-04 2.283144960873e+01
1.192250000000e+03 -1.301478163215e-01 4.259851301593e-04 2.280941247456e+01
1.192500000000e+03 -1.262335229911e-01 4.240363793189e-04 2.278721419673e+01
1.192750000000e+03 -1.223349173456e-01 4.223599363887e-04 2.276488035417e+01
1.193000000000e+03 -1.184856649635e-01 4.209667218003e-04 2.274243852496e+01
1.193250000000e+03 -1.147177181791e-01 4.198657186581e-04 2.271991834453e+01
1.193500000000e+03 -1.110608094415e-01 4.190637619877e-04 2.269735109593e+01
1.193750000000e+03 -1.075421098212e-01 4.185649425438e-04 2.267476972367e+01
1.194000000000e+03 -1.041860631255e-01 4.183701550905e-04 2.265220836991e+01
1.194250000000e+03 -1.010143471684e-01 4.184763815615e-04 2.262970235412e+01
1.194500000000e+03 -9.804594447503e-02 4.188762977983e-04 2.260728770370e+01
1.194750000000e+03 -9.529728023358e-02 4.195578326411e-04 2.258500096544e+01
1.195000000000e+03 -9.278238927726e-02 4.205039033339e-04 2.256287898522e+01
1.195250000000e+03 -9.051308094405e-02 4.216924164203e-04 2.254095858004e+01
1.195500000000e+03 -8.849904436519e-02 4.230964426137e-04 2.251927619388e+01
1.195750000000e+03 -8.674794342153e-02 4.246845791867e-04 2.249786785136e+01
1.196000000000e+03 -8.526537850556e-02 4.264215702759e-04 2.247676871642e+01
1.196250000000e+03 -8.405484291898e-02 4.282690778837e-04 2.245601309438e+01
1.196500000000e+03 -8.311756128783e-02 4.301866056720e-04 2.243563418927e+01
1.196750000000e+03 -8.245227061306e-02 4.321324973288e-04 2.241566390066e+01
1.197000000000e+03 -8.205502250066e-02 4.340650181470e-04 2.239613289211e+01
1.197250000000e+03 -8.191892259881e-02 4.359433972589e-04 2.237707045237e+01
1.197500000000e+03 -8.203387004010e-02 4.377287686283e-04 2.235850439772e+01
1.197750000000e+03 -8.238641747185e-02 4.393851140199e-04 2.234046123199e+01
1.198000000000e+03 -8.295961459252e-02 4.408799636037e-04 2.232296607499e+01
1.198250000000e+03 -8.373297100585e-02 4.421849696726e-04 2.230604274431e+01
1.198500000000e+03 -8.468252576705e-02 4.432763051130e-04 2.228971384825e+01
1.198750000000e+03 -8.578096464462e-02 4.441348081513e-04 2.227400077358e+01
1.199000000000e+03 -8.699795456979e-02 4.447461005776e-04 2.225892391745e+01
1.199250000000e+03 -8.830047350847e-02 4.451003736421e-04 2.224450267821e+01
1.199500000000e+03 -8.965328719315e-02 4.451920656052e-04 2.223075556955e+01
1.199750000000e+03 -9.101950432531e-02 4.450196064130e-04 2.221770031900e+01
1.200000000000e+03 -9.236112333729e-02 4.445848481616e-04 2.220535385434e+01
1.200250000000e+03 -9.363974429359e-02 4.438925184379e-04 2.219373248930e+01
1.200500000000e+03 -9.481717791975e-02 4.429496340089e-04 2.218285190706e+01
1.200750000000e+03 -9.585603731676e-02 4.417648758241e-04 2.217272713265e+01
1.201000000000e+03 -9.672043944209e-02 4.403481888001e-04 2.216337269434e+01
1.201250000000e+03 -9.737644411172e-02 4.387101302838e-04 2.215480247630e+01
1.201500000000e+03 -9.779265376148e-02 4.368615005622e-04 2.214702986647e+01
1.201750000000e+03 -9.794050771952e-02 4.348127902675e-04 2.214006759562e+01
1.202000000000e+03 -9.779472191430e-02 4.325739625266e-04 2.213392785768e+01
1.202250000000e+03 -9.733342575873e-02 4.301540364766e-04 2.212862215323e+01
1.202500000000e+03 -9.653836287167e-02 4.275608905747e-04 2.212416130015e+01
1.202750000000e+03 -9.539500503812e-02 4.248010822364e-04 2.212055542952e+01
1.203000000000e+03 -9.389246684101e-02 4.218796102609e-04 2.211781381654e+01
1.203250000000e+03 -9.202354583320e-02 4.187998489993e-04 2.211594491809e+01
1.203500000000e+03 -8.978458352738e-02 4.155633810921e-04 2.211495624673e+01
1.203750000000e+03 -8.717529783640e-02 4.121700033992e-04 2.211485425379e+01
1.204000000000e+03 -8.419870832199e-02 4.086176649986e-04 2.211564432411e+01
1.204250000000e+03 -8.086088245809e-02 4.049023603850e-04 2.211733058200e+01
1.204500000000e+03 -7.717084108871e-02 4.010181705015e-04 2.211991587431e+01
1.204750000000e+03 -7.314035571959e-02 3.969572671909e-04 2.212340162259e+01
1.205000000000e+03 -6.878381665834e-02 3.927099693940e-04 2.212778774476e+01
1.205250000000e+03 -6.411807082129e-02 3.882649369208e-04 2.213307252362e+01
1.205500000000e+03 -5.916234500632e-02 3.836091268762e-04 2.213925257710e+01
1.205750000000e+03 -5.393811189384e-02 3.787281311194e-04 2.214632274646e+01
1.206000000000e+03 -4.846899951040e-02 3.736064589709e-04 2.215427604451e+01
1.206250000000e+03 -4.278070354709e-02 3.682278226004e-04 2.216310362371e+01
1.206500000000e+03 -3.690087635869e-02 3.625755899629e-04 2.217279472924e+01
1.206750000000e+03 -3.085904463602e-02 3.566331423575e-04 2.218333674453e+01
1.207000000000e+03 -2.468646923743e-02 3.503844793003e-04 2.219471519429e+01
1.207250000000e+03 -1.841600328168e-02 3.438147696858e-04 2.220691381616e+01
1.207500000000e+03 -1.208191374134e-02 3.369109036438e-04 2.221991463647e+01
1.207750000000e+03 -5.719672334259e-03 3.296620456482e-04 2.223369811550e+01
1.208000000000e+03 6.342907187230e-04 3.220605680959e-04 2.224824327409e+01
1.208250000000e+03 6.942876525050e-03 3.141024543444e-04 2.226352789828e+01
1.208500000000e+03 1.316863192636e-02 3.057881123268e-04 2.227952873502e+01
1.208750000000e+03 1.927410212076e-02 2.971228818042e-04 2.229622174431e+01
1.209000000000e+03 2.522222282158e-02 2.881174815972e-04 2.231358236385e+01
1.209250000000e+03 3.097670431826e-02 2.787886601560e-04 2.233158579971e+01
1.209500000000e+03 3.650247047429e-02 2.691593314712e-04 2.235020733401e+01
1.209750000000e+03 4.176605872950e-02 2.592590434265e-04 2.236942265748e+01
1.210000000000e+03 4.673606209378e-02 2.491238869082e-04 2.238920819688e+01
1.210250000000e+03 5.138351512351e-02 2.387967027126e-04 2.240954147074e+01
1.210500000000e+03 5.568230314532e-02 2.283267246686e-04 2.243040141332e+01
1.210750000000e+03 5.960949819594e-02 2.177694985922e-04 2.245176873615e+01
1.211000000000e+03 6.314570048192e-02 2.071862807272e-04 2.247362622644e+01
1.211250000000e+03 6.627530767853e-02 1.966435523006e-04 2.249595906265e+01
1.211500000000e+03 6.898673833176e-02 1.862123810655e-04 2.251875512691e+01
1.211750000000e+03 7.127262646277e-02 1.759674879189e-04 2.254200521506e+01
1.212000000000e+03 7.312993475084e-02 1.659863972841e-04 2.256570327930e+01
1.212250000000e+03 7.456002238131e-02 1.563484724789e-04 2.258984664806e+01
1.212500000000e+03 7.556866074351e-02 1.471337376943e-04 2.261443611496e+01
1.212750000000e+03 7.616598217995e-02 1.384218100745e-04 2.263947606500e+01
1.213000000000e+03 7.636639060971e-02 1.302907464305e-04 2.266497457782e+01
1.213250000000e+03 7.618840076574e-02 1.228158045815e-04 2.269094336698e+01
1.213500000000e+03 7.565444746809e-02 1.160683079710e-04 2.271739779217e+01
1.213750000000e+03 7.479063771968e-02 1.101144829776e-04 2.274435677641e+01
1.214000000000e+03 7.362645937866e-02 1.050143544350e-04 2.277184265797e+01
1.214250000000e+03 7.219447977235e-02 1.008206499591e-04 2.279988110700e+01
1.214500000000e+03 7.052994610618e-02 9.757798607273e-05 2.282850080107e+01
1.214750000000e+03 6.867041532956e-02 9.532192548975e-05 2.285773325703e+01
1.215000000000e+03 6.665531182453e-02 9.407809573703e-05 2.288761250141e+01
1.215250000000e+03 6.452552093733e-02 9.386163882083e-05 2.291817485368e+01
1.215500000000e+03 6.232284991655e-02 9.467681826748e-05 2.294945840066e+01
1.215750000000e+03 6.008963177779e-02 9.651644125923e-05 2.298150282397e+01
1.216000000000e+03 5.786815591660e-02 9.936181316594e-05 2.301434881018e+01
1.216250000000e+03 5.570020560533e-02 1.031826545556e-04 2.304803769512e+01
1.216500000000e+03 5.362659533643e-02 1.079372267735e-04 2.308261108689e+01
1.216750000000e+03 5.168666242229e-02 1.135725989018e-04 2.311811034507e+01
1.217000000000e+03 4.991775163232e-02 1.200251013744e-04 2.315457600439e+01
1.217250000000e+03 4.835486285325e-02 1.272208332192e-04 2.319204752227e+01
1.217500000000e+03 4.703010627822e-02 1.350765524783e-04 2.323056252551e+01
1.217750000000e+03 4.597242303808e-02 1.435004418430e-04 2.327015659183e+01
1.218000000000e+03 4.520710010100e-02 1.523932468955e-04 2.331086248957e+01
1.218250000000e+03 4.475556448527e-02 1.616493459316e-04 2.335270998021e+01
1.218500000000e+03 4.463498225365e-02 1.711583179399e-04 2.339572506371e+01
1.218750000000e+03 4.485814121870e-02 1.808059797726e-04 2.343992981263e+01
1.219000000000e+03 4.543316679967e-02 1.904760121408e-04 2.348534168709e+01
1.219250000000e+03 4.636344299112e-02 2.000514396986e-04 2.353197323009e+01
1.219500000000e+03 4.764757789164e-02 2.094161599294e-04 2.357983179183e+01
1.219750000000e+03 4.927932165781e-02 2.184566034047e-04 2.362891896013e+01
1.220000000000e+03 5.124767161967e-02 2.270633256769e-04 2.367923039162e+01
1.220250000000e+03 5.353697193665e-02 2.351323459669e-04 2.373075546119e+01
1.220500000000e+03 5.612713163049e-02 2.425667285489e-04 2.378347717215e+01
1.220750000000e+03 5.899381207220e-02 2.492781186914e-04 2.383737175634e+01
1.221000000000e+03 6.210877547557e-02 2.551879530336e-04 2.389240868588e+01
1.221250000000e+03 6.544023011148e-02 2.602286672047e-04 2.394855052248e+01
1.221500000000e+03 6.895327243009e-02 2.643447389322e-04 2.400575302171e+01
1.221750000000e+03 7.261031855233e-02 2.674935923642e-04 2.406396497362e+01
1.222000000000e+03 7.637163958233e-02 2.696463010441e-04 2.412312842865e+01
1.222250000000e+03 8.019589678293e-02 2.707881195181e-04 2.418317878889e+01
1.222500000000e+03 8.404072332791e-02 2.709188155074e-04 2.424404513545e+01
1.222750000000e+03 8.786330765172e-02 2.700527300572e-04 2.430565031198e+01
1.223000000000e+03 9.162100293130e-02 2.682187945483e-04 2.436791146844e+01
1.223250000000e+03 9.527193497431e-02 2.654600609114e-04 2.443074025124e+01
1.223500000000e+03 9.877559559806e-02 2.618332322208e-04 2.449404341660e+01
1.223750000000e+03 1.020934259644e-01 2.574079768286e-04 2.455772325368e+01
1.224000000000e+03 1.051893821805e-01 2.522658984787e-04 2.462167806440e+01
1.224250000000e+03 1.080304412887e-01 2.464995183412e-04 2.468580289414e+01
1.224500000000e+03 1.105871037483e-01 2.402108524945e-04 2.474998999918e+01
1.224750000000e+03 1.128338003396e-01 2.335101068778e-04 2.481412964394e+01
1.225000000000e+03 1.147492904758e-01 2.265139629190e-04 2.487811065504e+01
1.225250000000e+03 1.163169434894e-01 2.193440433252e-04 2.494182124419e+01
1.225500000000e+03 1.175250005949e-01 2.121250045291e-04 2.500514961740e+01
1.225750000000e+03 1.183667113117e-01 2.049828755949e-04 2.506798480917e+01
1.226000000000e+03 1.188404335294e-01 1.980430911282e-04 2.513021732271e+01
1.226250000000e+03 1.189496209680e-01 1.914287247495e-04 2.519173990296e+01
1.226500000000e+03 1.187027385211e-01 1.852587337059e-04 2.525244827512e+01
1.226750000000e+03 1.181131036319e-01 1.796461258702e-04 2.531224178985e+01
1.227000000000e+03 1.171986350677e-01 1.746963456132e-04 2.537102413168e+01
1.227250000000e+03 1.159815383723e-01 1.705058058222e-04 2.542870398865e+01
1.227500000000e+03 1.144879111037e-01 1.671603955599e-04 2.548519561611e+01
1.227750000000e+03 1.127472877477e-01 1.647342419527e-04 2.554041943415e+01
1.228000000000e+03 1.107921399493e-01 1.632886631564e-04 2.559430257286e+01
1.228250000000e+03 1.086573007600e-01 1.628712185860e-04 2.564677929618e+01
1.228500000000e+03 1.063793790962e-01 1.635150445710e-04 2.569779144684e+01
1.228750000000e+03 1.039961285102e-01 1.652383476153e-04 2.574728877316e+01
1.229000000000e+03 1.015458347809e-01 1.680441313877e-04 2.579522926377e+01
1.229250000000e+03 9.906663839655e-02 1.719201221699e-04 2.584157928584e+01
1.229500000000e+03 9.659592766688e-02 1.768389415320e-04 2.588631376994e+01
1.229750000000e+03 9.416971628581e-02 1.827584714726e-04 2.592941625058e+01
1.230000000000e+03 9.182210401878e-02 1.896224139012e-04 2.597087889904e+01
1.230250000000e+03 8.958469662770e-02 1.973611336704e-04 2.601070235455e+01
1.230500000000e+03 8.748615860094e-02 2.058926288556e-04 2.604889558223e+01
1.230750000000e+03 8.555184005892e-02 2.151236559641e-04 2.608547568664e+01
1.231000000000e+03 8.380337408003e-02 2.249511393497e-04 2.612046746155e+01
1.231250000000e+03 8.225850599586e-02 2.352635530212e-04 2.615390314545e+01
1.231500000000e+03 8.093084321506e-02 2.459426210419e-04 2.618582180149e+01
1.231750000000e+03 7.982985555723e-02 2.568648862205e-04 2.621626896247e+01
1.232000000000e+03 7.896079737060e-02 2.679035808759e-04 2.624529587377e+01
1.232250000000e+03 7.832487664820e-02 2.789304522267e-04 2.627295905272e+01
1.232500000000e+03 7.791934420470e-02 2.898175812201e-04 2.629931942639e+01
1.232750000000e+03 7.773781169109e-02 3.004390742080e-04 2.632444182878e+01
1.233000000000e+03 7.777048665015e-02 3.106729685631e-04 2.634839406355e+01
1.233250000000e+03 7.800460882962e-02 3.204028077034e-04 2.637124638427e+01
1.233500000000e+03 7.842479901730e-02 3.295193447767e-04 2.639307051622e+01
1.233750000000e+03 7.901356893173e-02 3.379218968409e-04 2.641393914717e+01
1.234000000000e+03 7.975174666296e-02 3.455197408701e-04 2.643392498169e+01
1.234250000000e+03 8.061898847899e-02 3.522332083621e-04 2.645310011670e+01
1.234500000000e+03 8.159427905265e-02 3.579946181801e-04 2.647153545577e+01
1.234750000000e+03 8.265638250385e-02 3.627490742238e-04 2.648929986094e+01
1.235000000000e+03 8.378432097735e-02 3.664549746909e-04 2.650645964117e+01
1.235250000000e+03 8.495781152359e-02 3.690843437901e-04 2.652307809129e+01
1.235500000000e+03 8.615764886811e-02 3.706229618793e-04 2.653921477798e+01
1.235750000000e+03 8.736607290662e-02 3.710702593477e-04 2.655492521910e+01
1.236000000000e+03 8.856707631898e-02 3.704390417399e-04 2.657026041118e+01
1.236250000000e+03 8.974666434432e-02 3.687550231768e-04 2.658526663152e+01
1.236500000000e+03 9.089306328594e-02 3.660561361031e-04 2.659998494161e+01
1.236750000000e+03 9.199687296759e-02 3.623917460646e-04 2.661445110136e+01
1.237000000000e+03 9.305116606539e-02 3.578216702603e-04 2.662869532443e+01
1.237250000000e+03 9.405151939329e-02 3.524151545998e-04 2.664274229719e+01
1.237500000000e+03 9.499601202794e-02 3.462495995683e-04 2.665661086742e+01
1.237750000000e+03 9.588513395074e-02 3.394093486591e-04 2.667031428972e+01
1.238000000000e+03 9.672167913642e-02 3.319844662068e-04 2.668385996671e+01
1.238250000000e+03 9.751054272702e-02 3.240692866234e-04 2.669724977347e+01
1.238500000000e+03 9.825851514028e-02 3.157608496888e-04 2.671047986475e+01
1.238750000000e+03 9.897398572733e-02 3.071578076094e-04 2.672354102758e+01
1.239000000000e+03 9.966663930899e-02 2.983589865043e-04 2.673641871090e+01
1.239250000000e+03 1.003471174940e-01 2.894620212002e-04 2.674909307994e+01
1.239500000000e+03 1.010266304221e-01 2.805622487364e-04 2.676153942670e+01
1.239750000000e+03 1.017165923929e-01 2.717514210600e-04 2.677372808737e+01
1.240000000000e+03 1.024282164014e-01 2.631168014074e-04 2.678562491433e+01
1.240250000000e+03 1.031721496463e-01 2.547401110673e-04 2.679719122357e+01
1.240500000000e+03 1.039581016188e-01 2.466968570524e-04 2.680838429059e+01
1.240750000000e+03 1.047945263289e-01 2.390555887714e-04 2.681915732513e+01
1.241000000000e+03 1.056883333484e-01 2.318774957848e-04 2.682945999636e+01
1.241250000000e+03 1.066446594881e-01 2.252159520611e-04 2.683923847540e+01
1.241500000000e+03 1.076666982516e-01 2.191163560555e-04 2.684843583281e+01
1.241750000000e+03 1.087556060108e-01 2.136160731261e-04 2.685699245056e+01
1.242000000000e+03 1.099104626787e-01 2.087444278823e-04 2.686484614513e+01
1.242250000000e+03 1.111283272206e-01 2.045229032185e-04 2.687193279526e+01
1.242500000000e+03 1.124043308208e-01 2.009653242520e-04 2.687818653375e+01
1.242750000000e+03 1.137318531676e-01 1.980782721620e-04 2.688354031631e+01
1.243000000000e+03 1.151027322428e-01 1.958613673117e-04 2.688792634895e+01
1.243250000000e+03 1.165075341008e-01 1.943076242135e-04 2.689127672394e+01
1.243500000000e+03 1.179358080724e-01 1.934038415459e-04 2.689352381445e+01
1.243750000000e+03 1.193763849890e-01 1.931309606985e-04 2.689460096208e+01
1.244000000000e+03 1.208176769372e-01 1.934643802049e-04 2.689444320212e+01
1.244250000000e+03 1.222479175949e-01 1.943742462191e-04 2.689298776119e+01
1.244500000000e+03 1.236554174138e-01 1.958256801982e-04 2.689017483987e+01
1.244750000000e+03 1.250287831602e-01 1.977789554566e-04 2.688594840349e+01
1.245000000000e+03 1.263570525068e-01 2.001896651072e-04 2.688025673838e+01
1.245250000000e+03 1.276298282625e-01 2.030088367904e-04 2.687305324947e+01
1.245500000000e+03 1.288373686684e-01 2.061830445972e-04 2.686429723415e+01
1.245750000000e+03 1.299705947226e-01 2.096545653581e-04 2.685395439689e+01
1.246000000000e+03 1.310211068428e-01 2.133615492715e-04 2.684199754810e+01
1.246250000000e+03 1.319811777817e-01 2.172382626960e-04 2.682840725449e+01
1.246500000000e+03 1.328436850319e-01 2.212154439092e-04 2.681317215196e+01
1.246750000000e+03 1.336021071556e-01 2.252207411544e-04 2.679628956778e+01
1.247000000000e+03 1.342504587972e-01 2.291793276410e-04 2.677776562872e+01
1.247250000000e+03 1.347833078982e-01 2.330146402420e-04 2.675761565828e+01
1.247500000000e+03 1.351957732086e-01 2.366491099798e-04 2.673586419670e+01
1.247750000000e+03 1.354835643936e-01 2.400052143844e-04 2.671254489831e+01
1.248000000000e+03 1.356430782518e-01 2.430066630498e-04 2.668770057783e+01
1.248250000000e+03 1.356714912111e-01 2.455795786155e-04 2.666138272091e+01
1.248500000000e+03 1.355669179961e-01 2.476537497783e-04 2.663365131564e+01
1.248750000000e+03 1.353285650264e-01 2.491639358052e-04 2.660457411867e+01
1.249000000000e+03 1.349569163636e-01 2.500511518055e-04 2.657422625892e+01
1.249250000000e+03 1.344539135036e-01 2.502639040724e-04 2.654268931461e+01
1.249500000000e+03 1.338231350088e-01 2.497593299617e-04 2.651005058251e+01
1.249750000000e+03 1.330699481800e-01 2.485042006936e-04 2.647640227958e+01
1.250000000000e+03 1.322016429483e-01 2.464757712829e-04 2.644184040505e+01
1.250250000000e+03 1.312275231930e-01 2.436624251807e-04 2.640646383104e+01
1.250500000000e+03 1.301589469418e-01 2.400641067215e-04 2.637037336978e+01
1.250750000000e+03 1.290093384600e-01 2.356925418451e-04 2.633367054173e+01
1.251000000000e+03 1.277941351950e-01 2.305712191694e-04 2.629645663791e+01
1.251250000000e+03 1.265306828035e-01 2.247351439251e-04 2.625883180970e+01
1.251500000000e+03 1.252381043258e-01 2.182304023943e-04 2.622089390430e+01
1.251750000000e+03 1.239371043606e-01 2.111135045222e-04 2.618273768540e+01
1.252000000000e+03 1.226497431472e-01 2.034505736653e-04 2.614445392790e+01
1.252250000000e+03 1.213991676552e-01 1.953163614388e-04 2.610612879842e+01
1.252500000000e+03 1.202093236001e-01 1.867931605469e-04 2.606784296023e+01
1.252750000000e+03 1.191046162302e-01 1.779695900786e-04 2.602967128306e+01
1.253000000000e+03 1.181095619777e-01 1.689393101696e-04 2.599168213245e+01
1.253250000000e+03 1.172483906017e-01 1.597996859154e-04 2.595393729672e+01
1.253500000000e+03 1.165446313275e-01 1.506503283326e-04 2.591649150776e+01
1.253750000000e+03 1.160206600144e-01 1.415917496351e-04 2.587939258853e+01
1.254000000000e+03 1.156972171203e-01 1.327238963965e-04 2.584268119931e+01
1.254250000000e+03 1.155929022312e-01 1.241447325004e-04 2.580639115837e+01
1.254500000000e+03 1.157236410217e-01 1.159488509239e-04 2.577054953372e+01
1.254750000000e+03 1.161021285524e-01 1.082261136100e-04 2.573517683989e+01
1.255000000000e+03 1.167372923208e-01 1.010604142946e-04 2.570028757181e+01
1.255250000000e+03 1.176337355873e-01 9.452846240745e-05 2.566589039016e+01
1.255500000000e+03 1.187912519508e-01 8.869877649881e-05 2.563198876277e+01
1.255750000000e+03 1.202043532632e-01 8.363072484610e-05 2.559858124171e+01
1.256000000000e+03 1.218619303903e-01 7.937384263996e-05 2.556566212001e+01
1.256250000000e+03 1.237469724897e-01 7.596724536737e-05 2.553322176470e+01
1.256500000000e+03 1.258364558684e-01 7.343933437509e-05 2.550124715369e+01
1.256750000000e+03 1.281013934036e-01 7.180770669730e-05 2.546972236038e+01
1.257000000000e+03 1.305070250218e-01 7.107926058585e-05 2.543862887620e+01
1.257250000000e+03 1.330132334472e-01 7.125058624778e-05 2.540794604196e+01
1.257500000000e+03 1.355751413135e-01 7.230858785608e-05 2.537765140762e+01
1.257750000000e+03 1.381438713029e-01 7.423119894840e-05 2.534772096556e+01
1.258000000000e+03 1.406675065760e-01 7.698834153783e-05 2.531812943974e+01
1.258250000000e+03 1.430921836311e-01 8.054301354452e-05 2.528885050323e+01
1.258500000000e+03 1.453632872662e-01 8.485234535192e-05 2.525985692522e+01
1.258750000000e+03 1.474267366360e-01 8.986873567113e-05 2.523112073639e+01
1.259000000000e+03 1.492302784419e-01 9.554097637349e-05 2.520261334011e+01
1.259250000000e+03 1.507247740294e-01 1.018151615754e-04 2.517430561492e+01
1.259500000000e+03 1.518654048194e-01 1.086355514339e-04 2.514616800356e+01
1.259750000000e+03 1.526127779900e-01 1.159452526796e-04 2.511817060081e+01
1.260000000000e+03 1.529338567262e-01 1.236867429442e-04 2.509028320964e+01
1.260250000000e+03 1.528027453611e-01 1.318020888436e-04 2.506247546197e+01
1.260500000000e+03 1.522012444992e-01 1.402330743784e-04 2.503471689797e+01
1.260750000000e+03 1.511191797576e-01 1.489211617610e-04 2.500697702948e+01
1.261000000000e+03 1.495545600808e-01 1.578072441827e-04 2.497922550866e+01
1.261250000000e+03 1.475134845877e-01 1.668314004629e-04 2.495143222244e+01
1.261500000000e+03 1.450098547455e-01 1.759326086314e-04 2.492356737706e+01
1.261750000000e+03 1.420649684003e-01 1.850484290783e-04 2.489560172252e+01
1.262000000000e+03 1.387068976319e-01 1.941148820190e-04 2.486750658357e+01
1.262250000000e+03 1.349698365756e-01 2.030663406661e-04 2.483925411694e+01
1.262500000000e+03 1.308932981158e-01 2.118356916286e-04 2.481081734795e+01
1.262750000000e+03 1.265213162978e-01 2.203546489061e-04 2.478217035386e+01
1.263000000000e+03 1.219016233334e-01 2.285543055243e-04 2.475328845946e+01
1.263250000000e+03 1.170847973768e-01 2.363659063418e-04 2.472414824370e+01
1.263500000000e+03 1.121234871889e-01 2.437218099857e-04 2.469472781363e+01
1.263750000000e+03 1.070716220876e-01 2.505566156123e-04 2.466500677626e+01
1.264000000000e+03 1.019837080471e-01 2.568084291455e-04 2.463496650513e+01
1.264250000000e+03 9.691413541901e-02 2.624201525327e-04 2.460459008866e+01
1.264500000000e+03 9.191654938797e-02 2.673408469212e-04 2.457386256660e+01
1.264750000000e+03 8.704324234831e-02 2.715269959833e-04 2.454277095812e+01
1.265000000000e+03 8.234458577061e-02 2.749436288036e-04 2.451130427053e+01
1.265250000000e+03 7.786847364483e-02 2.775653738405e-04 2.447945369066e+01
1.265500000000e+03 7.365978565088e-02 2.793772176295e-04 2.444721254819e+01
1.265750000000e+03 6.975985925755e-02 2.803750546697e-04 2.441457639223e+01
1.266000000000e+03 6.620599370759e-02 2.805659099844e-04 2.438154291593e+01
1.266250000000e+03 6.303093021754e-02 2.799682222625e-04 2.434811208762e+01
1.266500000000e+03 6.026240071142e-02 2.786114259220e-04 2.431428603534e+01
1.266750000000e+03 5.792268180718e-02 2.765355382982e-04 2.428006904529e+01
1.267000000000e+03 5.602823950575e-02 2.737904599653e-04 2.424546740281e+01
1.267250000000e+03 5.458938090540e-02 2.704352949544e-04 2.421048943752e+01
1.267500000000e+03 5.361003930975e-02 2.665373412895e-04 2.417514534291e+01
1.267750000000e+03 5.308766167406e-02 2.621709886943e-04 2.413944697749e+01
1.268000000000e+03 5.301314119659e-02 2.574167694283e-04 2.410340787544e+01
1.268250000000e+03 5.337095988333e-02 2.523601162594e-04 2.406704290545e+01
1.268500000000e+03 5.413935624378e-02 2.470902822122e-04 2.403036827957e+01
1.268750000000e+03 5.529070268916e-02 2.416990782793e-04 2.399340119705e+01
1.269000000000e+03 5.679190929332e-02 2.362799627399e-04 2.395615984808e+01
1.269250000000e+03 5.860500782343e-02 2.309268460774e-04 2.391866305895e+01
1.269500000000e+03 6.068774505787e-02 2.257330793102e-04 2.388093030731e+01
1.269750000000e+03 6.299430604245e-02 2.207903484677e-04 2.384298141025e+01
1.270000000000e+03 6.547603736822e-02 2.161876569267e-04 2.380483645204e+01
1.270250000000e+03 6.808220654582e-02 2.120102668577e-04 2.376651570526e+01
1.270500000000e+03 7.076077234505e-02 2.083386470405e-04 2.372803948076e+01
1.270750000000e+03 7.345913102856e-02 2.052474613878e-04 2.368942797595e+01
1.271000000000e+03 7.612483109719e-02 2.028044790140e-04 2.365070135755e+01
1.271250000000e+03 7.870624610128e-02 2.010696492492e-04 2.361187953222e+01
1.271500000000e+03 8.115320737460e-02 2.000940447325e-04 2.357298225987e+01
1.271750000000e+03 8.341757948796e-02 1.999189926392e-04 2.353402905718e+01
1.272000000000e+03 8.545377540369e-02 2.005753357507e-04 2.349503910644e+01
1.272250000000e+03 8.721926016336e-02 2.020826328357e-04 2.345603136943e+01
1.272500000000e+03 8.867499316342e-02 2.044486524531e-04 2.341702450195e+01
1.272750000000e+03 8.978582540140e-02 2.076691380344e-04 2.337803676466e+01
1.273000000000e+03 9.052093146651e-02 2.117275777522e-04 2.333908613185e+01
1.273250000000e+03 9.085417183385e-02 2.165952647892e-04 2.330019017014e+01
1.273500000000e+03 9.076447746230e-02 2.222315410245e-04 2.326136604729e+01
1.273750000000e+03 9.023617453582e-02 2.285844553443e-04 2.322263039963e+01
1.274000000000e+03 8.925937686668e-02 2.355913189110e-04 2.318399941888e+01
1.274250000000e+03 8.783026595371e-02 2.431797860319e-04 2.314548871309e+01
1.274500000000e+03 8.595138824589e-02 2.512688752806e-04 2.310711330294e+01
1.274750000000e+03 8.363184016877e-02 2.597702860676e-04 2.306888748661e+01
1.275000000000e+03 8.088746850931e-02 2.685895962481e-04 2.303082493489e+01
1.275250000000e+03 7.774088922844e-02 2.776277348640e-04 2.299293857447e+01
1.275500000000e+03 7.422144778876e-02 2.867823527923e-04 2.295524061627e+01
1.275750000000e+03 7.036500387125e-02 2.959492338686e-04 2.291774246587e+01
1.276000000000e+03 6.621364219798e-02 3.050235957764e-04 2.288045487930e+01
1.276250000000e+03 6.181516827354e-02 3.139013644085e-04 2.284338793167e+01
1.276500000000e+03 5.722246361101e-02 3.224802965876e-04 2.280655100988e+01
1.276750000000e+03 5.249272660170e-02 3.306612385262e-04 2.276995304891e+01
1.277000000000e+03 4.768652588379e-02 3.383489141273e-04 2.273360245096e+01
1.277250000000e+03 4.286676904140e-02 3.454528803359e-04 2.269750738228e+01
1.277500000000e+03 3.809756175759e-02 3.518881855600e-04 2.266167572604e+01
1.277750000000e+03 3.344299858822e-02 3.575762776702e-04 2.262611540780e+01
1.278000000000e+03 2.896594653136e-02 3.624455071757e-04 2.259083437414e+01
1.278250000000e+03 2.472679628584e-02 3.664319776720e-04 2.255584093526e+01
1.278500000000e+03 2.078232001945e-02 3.694798641044e-04 2.252114375587e+01
1.278750000000e+03 1.718453497046e-02 3.715423006020e-04 2.248675220316e+01
1.279000000000e+03 1.397978098638e-02 3.725817375910e-04 2.245267633710e+01
1.279250000000e+03 1.120784228528e-02 3.725707712125e-04 2.241892723027e+01
1.279500000000e+03 8.901310071715e-03 3.714925651890e-04 2.238551705919e+01
1.279750000000e+03 7.085148736588e-03 3.693412676103e-04 2.235245918888e+01
1.280000000000e+03 5.776361169578e-03 3.661227386490e-04 2.231976844230e+01
1.280250000000e+03 4.983942914818e-03 3.618547823733e-04 2.228746116313e+01
1.280500000000e+03 4.709030289174e-03 3.565672793976e-04 2.225555527040e+01
1.280750000000e+03 4.945122814204e-03 3.503024971711e-04 2.222407048916e+01
1.281000000000e+03 5.678565153314e-03 3.431148431869e-04 2.219302835867e+01
1.281250000000e+03 6.889095569932e-03 3.350706070945e-04 2.216245235254e+01
1.281500000000e+03 8.550544659424e-03 3.262473050288e-04 2.213236786522e+01
1.281750000000e+03 1.063150150473e-02 3.167330697518e-04 2.210280238647e+01
1.282000000000e+03 1.309611651190e-02 3.066254421293e-04 2.207378546252e+01
1.282250000000e+03 1.590484628725e-02 2.960302391108e-04 2.204534876035e+01
1.282500000000e+03 1.901522823527e-02 2.850601265093e-04 2.201752600577e+01
1.282750000000e+03 2.238253686498e-02 2.738329065783e-04 2.199035309422e+01
1.283000000000e+03 2.596045513853e-02 2.624697113100e-04 2.196386801367e+01
1.283250000000e+03 2.970165051373e-02 2.510931592765e-04 2.193811075691e+01
1.283500000000e+03 3.355825086183e-02 2.398254894623e-04 2.191312338751e+01
1.283750000000e+03 3.748228063585e-02 2.287866759823e-04 2.188894982250e+01
1.284000000000e+03 4.142600578588e-02 2.180926293326e-04 2.186563586410e+01
1.284250000000e+03 4.534221687503e-02 2.078534481938e-04 2.184322895490e+01
1.284500000000e+03 4.918446331021e-02 1.981718837325e-04 2.182177807323e+01
1.284750000000e+03 5.290727541904e-02 1.891420572109e-04 2.180133358640e+01
1.285000000000e+03 5.646631075583e-02 1.808485260630e-04 2.178194693571e+01
1.285250000000e+03 5.981858300783e-02 1.733653092575e-04 2.176367049866e+01
1.285500000000e+03 6.292259743254e-02 1.667555645806e-04 2.174655720646e+01
1.285750000000e+03 6.573862335394e-02 1.610711860894e-04 2.173066032423e+01
1.286000000000e+03 6.822892553495e-02 1.563529291940e-04 2.171603307584e+01
1.286250000000e+03 7.035801907590e-02 1.526308202991e-04 2.170272825573e+01
1.286500000000e+03 7.209306778486e-02 1.499245039192e-04 2.169079790607e+01
1.286750000000e+03 7.340422713447e-02 1.482440512785e-04 2.168029288350e+01
1.287000000000e+03 7.426500566074e-02 1.475909407316e-04 2.167126242436e+01
1.287250000000e+03 7.465276481167e-02 1.479588196646e-04 2.166375377354e+01
1.287500000000e+03 7.454911278532e-02 1.493346107850e-04 2.165781173315e+01
1.287750000000e+03 7.394027863169e-02 1.516996202660e-04 2.165347823434e+01
1.288000000000e+03 7.281758441746e-02 1.550303250331e-04 2.165079196301e+01
1.288250000000e+03 7.117772954095e-02 1.592994108958e-04 2.164978794954e+01
1.288500000000e+03 6.902308636279e-02 1.644764842638e-04 2.165049721750e+01
1.288750000000e+03 6.636184256154e-02 1.705286868974e-04 2.165294643357e+01
1.289000000000e+03 6.320815951308e-02 1.774210368162e-04 2.165715763449e+01
1.289250000000e+03 5.958209750493e-02 1.851167830611e-04 2.166314795786e+01
1.289500000000e+03 5.550950032882e-02 1.935773863306e-04 2.167092943722e+01
1.289750000000e+03 5.102169022858e-02 2.027625399826e-04 2.168050884073e+01
1.290000000000e+03 4.615514581067e-02 2.126298237055e-04 2.169188757043e+01
1.290250000000e+03 4.095096338265e-02 2.231344189962e-04 2.170506160739e+01
1.290500000000e+03 3.545427403644e-02 2.342286758816e-04 2.172002151750e+01
1.290750000000e+03 2.971354150999e-02 2.458616788619e-04 2.173675250751e+01
1.291000000000e+03 2.377982815820e-02 2.579787441348e-04 2.175523454378e+01
1.291250000000e+03 1.770597461549e-02 2.705209891842e-04 2.177544251024e+01
1.291500000000e+03 1.154576160355e-02 2.834249994941e-04 2.179734642994e+01
1.291750000000e+03 5.353080713449e-03 2.966226562672e-04 2.182091171536e+01
1.292000000000e+03 -8.188925824560e-04 3.100409949061e-04 2.184609947446e+01
1.292250000000e+03 -6.918488262938e-03 3.236024145301e-04 2.187286683546e+01
1.292500000000e+03 -1.289625113428e-02 3.372247869379e-04 2.190116731763e+01
1.292750000000e+03 -1.870562102005e-02 3.508220989955e-04 2.193095121237e+01
1.293000000000e+03 -2.430346049809e-02 3.643049653172e-04 2.196216598928e+01
1.293250000000e+03 -2.965056687836e-02 3.775816777535e-04 2.199475671022e+01
1.293500000000e+03 -3.471198852360e-02 3.905589557664e-04 2.202866645580e+01
1.293750000000e+03 -3.945733900644e-02 4.031433026482e-04 2.206383674367e+01
1.294000000000e+03 -4.386089401650e-02 4.152419586322e-04 2.210020794811e+01
1.294250000000e+03 -4.790170466339e-02 4.267643948453e-04 2.213771971084e+01
1.294500000000e+03 -5.156353931703e-02 4.376234858874e-04 2.217631133977e+01
1.294750000000e+03 -5.483474654377e-02 4.477366705685e-04 2.221592217454e+01
1.295000000000e+03 -5.770812573835e-02 4.570273463367e-04 2.225649195562e+01
1.295250000000e+03 -6.018066770438e-02 4.654258716219e-04 2.229796115030e+01
1.295500000000e+03 -6.225324925077e-02 4.728704763275e-04 2.234027124668e+01
1.295750000000e+03 -6.393038467393e-02 4.793083075842e-04 2.238336503964e+01
1.296000000000e+03 -6.521986792640e-02 4.846957794231e-04 2.242718685970e+01
1.296250000000e+03 -6.613245849867e-02 4.889993454546e-04 2.247168278733e+01
1.296500000000e+03 -6.668153667084e-02 4.921957145067e-04 2.251680079333e+01
1.296750000000e+03 -6.688282602993e-02 4.942721496560e-04 2.256249090591e+01
1.297000000000e+03 -6.675407633782e-02 4.952264182898e-04 2.260870527706e+01
1.297250000000e+03 -6.631479745901e-02 4.950666782224e-04 2.265539825260e+01
1.297500000000e+03 -6.558599485237e-02 4.938111747321e-04 2.270252636010e+01
1.297750000000e+03 -6.458997085898e-02 4.914879702616e-04 2.275004833306e+01
1.298000000000e+03 -6.335010337039e-02 4.881344208923e-04 2.279792504585e+01
1.298250000000e+03 -6.189067564253e-02 4.837966523386e-04 2.284611939749e+01
1.298500000000e+03 -6.023671745108e-02 4.785289465830e-04 2.289459627289e+01
1.298750000000e+03 -5.841386160297e-02 4.723931459750e-04 2.294332233722e+01
1.299000000000e+03 -5.644820829416e-02 4.654580652016e-04 2.299226596299e+01
1.299250000000e+03 -5.436621021315e-02 4.577988356614e-04 2.304139699658e+01
1.299500000000e+03 -5.219455122007e-02 4.494962723540e-04 2.309068661424e+01
1.299750000000e+03 -4.996000295835e-02 4.406361252215e-04 2.314010717778e+01
1.300000000000e+03 -4.768933871041e-02 4.313085038771e-04 2.318963197306e+01
1.300250000000e+03 -4.540916047845e-02 4.216072379420e-04 2.323923511114e+01
1.300500000000e+03 -4.314576928315e-02 4.116292574140e-04 2.328889132478e+01
1.300750000000e+03 -4.092504071420e-02 4.014739892558e-04 2.333857576495e+01
1.301000000000e+03 -3.877220643803e-02 3.912425966184e-04 2.338826393670e+01
1.301250000000e+03 -3.671174439397e-02 3.810374376964e-04 2.343793146496e+01
1.301500000000e+03 -3.476714236375e-02 3.709612655356e-04 2.348755405543e+01
[truncated: 126,441 more chars]
