# Supplementary material for: Tracking Charge Migration with Frequency-Matched Strobo-Spectroscopy
Source: J Phys Chem A. 2024 Jan 2;128(1):20–7. doi: 10.1021/acs.jpca.3c04234 (PMC10788909; doi:10.1021/acs.jpca.3c04234)
Supplement: Supplementary file 2 — jp3c04234_si_002.zip [file jp3c04234_si_002.zip › supplemental data/Scripts/fig2.py]

import numpy as np
import utils

import_dir = '../Data/CMdyn_tot.txt' # full path to the file containing the charge migration data
t, z, CM_data = utils.input_2d_paramdata(import_dir, unpack = True) # import the charge migration data

# structure of bromobutadiyne
coords = np.array([0.0000, 3.5907, 5.8583, 8.7532, 11.0210, 13.0336])
atoms = ['Br', 'C$_{1}$', 'C$_{2}$', 'C$_{3}$', 'C$_{4}$', 'H']

# plot the CM data
fig, ax, cb = utils.make_bin3dplot(t * 0.02419, z, CM_data, cmap = 'Blues', clim = [0.00, 0.15])
ax.set_ylim(min(coords) - 3, max(coords) + 1)
ax.set_xlim(0, 10)
ax.set_yticks(coords)
ax.set_yticklabels(atoms)
ax.set_xlabel('Time (fs)')
ax.set_ylabel('Position (a.u.)')
cb.set_label('Hole dens. (elec. / a.u.)')
[ax.axhline(x, linestyle = 'dashed', color = 'k', linewidth = 2) for x in coords]
fig.tight_layout()
