# Supplementary material for: Tracking Charge Migration with Frequency-Matched Strobo-Spectroscopy
Source: J Phys Chem A. 2024 Jan 2;128(1):20–7. doi: 10.1021/acs.jpca.3c04234 (PMC10788909; doi:10.1021/acs.jpca.3c04234)
Supplement: Supplementary file 2 — jp3c04234_si_002.zip [file jp3c04234_si_002.zip › supplemental data/Scripts/figs3-5.py]

import utils # make sure this script has access to the utils_slim package
import numpy as np
import matplotlib.pyplot as plt
from scipy.interpolate import interp1d

wl = 1344 # HHG-driving laser wavelength, in nanometers
T_au = (wl / 299.79) / 0.02419 # corresponding laser period, in atomic units
w_eV = 1242.2 / wl # corresponding fundamental laser frequency, in electron-volts
new_freqs = np.linspace(27.5, 42.5, int(1e3)) # frequency discretization used in interpolation scheme

cwd = '../Data/' # current working directory, where the repository data is stored
data_type = 'model' # subfolder within the data repository to analyze
plot_inverse_yield = True # whether to plot the inverse harmonic yield

def compute_spectrum(delay): # computes a single delay-resolved harmonic spectrum
    global cwd, data_type
    global harmonics, w_eV, new_freqs

    accel_data = np.genfromtxt(cwd + 'dipoles/%s/tau=%.4f.txt' % (data_type, delay), 
                               unpack = True, dtype = np.float64, comments = '#') # parse in the relevant dipole signal
    freq, spectrum = spectrum_worker(accel_data[0], accel_data[1], delay) # compute the windowed harmonic spectrum
    
    temp = utils.smooth_data(spectrum, kernel_size = np.searchsorted(freq, 6*w_eV), kernel_shape = 'sin2') # perform data smoothing
    func = interp1d(freq, temp) # perform data interpolation
    return func(new_freqs) 

def spectrum_worker(t, x, delay = 0): # windows and Fourier transforms the dipole signal to obtain the spectrum
    global T_au, window_w

    x = utils.window_cos(t, x, delay * T_au, 5 * T_au, power = 2, trim = True) # window the dipole signal
    fft = utils.evaluate_fourier(t, x, npad = int(1e5)) # Fourier transform
    return fft[0] * 27.2114, utils.sqNorm(fft[1]) / (fft[0] ** 4) # compute harmonic spectrum as a function of frequency (in eV)

def CM_FMSS():
    global freq_lim
    
    delays = np.arange(3.25, 5.30, 1/16) # define delays for which there is data in repository
    spectra = np.array([compute_spectrum(x) for x in delays]) # compute delay-resolved harmonic spectrum
    spectra = [(x / np.average(spectra, axis = 0)) for x in spectra] # normalize the delay-resolved spectrum by the delay-averaged spectrum
    print('Spectra computed.')
    
    # plot the normalized, delay-dependent spectrum
    clim, cmap = [0.5, 1.5], 'coolwarm'
    if plot_inverse_yield:
        fig1a, ax1a, cb1a = utils.make_bin3dplot(delays, new_freqs, 1/np.transpose(spectra), cmap = cmap, clim = clim, figsize = (9, 9))
    else:
        fig1a, ax1a, cb1a = utils.make_bin3dplot(delays, new_freqs, np.transpose(spectra), cmap = cmap, clim = clim, figsize = (9, 9))
    ax1a.set_ylim(27.5, 42.5)
    ax1a.set_xlabel('Delay (o.c.)')
    ax1a.set_ylabel('Harmonic Frequency (eV)')
    cb1a.set_label('Intensity (log. units)')
    cb1a.set_ticks(np.arange(-10, 10, 0.5))
    fig1a.tight_layout()
    
    # draw in the trend lines, taken from the model calculations
    cutoff = 39.44 # cutoff energy, in eV
    tl_y = np.linspace(15, cutoff, int(1e4))
    tl_x = np.array([(-0.01136*y + 4.097884) for y in tl_y if y <= cutoff])
    if plot_inverse_yield:
        [ax1a.plot(tl_x + n*0.5 + 0.175, tl_y, color = 'k', linestyle = 'dashed', linewidth = 3.5) for n in range(-2, 4)]
    else:
        [ax1a.plot(tl_x + n*0.5 + 0.5, tl_y, color = 'k', linestyle = 'dashed', linewidth = 3.5) for n in range(-2, 4)]
    ax1a.axhline(cutoff, linestyle = 'dashed', color = 'k', linewidth = 3.5)
    ax1a.set_xlim(3.25, 4.6)
    
    # remove the effect of the attochirp from the delay-dependent harmonic yield algebraically
    # mapping from delay to absolute time
    new_t = np.linspace(2.85, 4.85, int(1e4))
    new_data = []
    for f in new_freqs:
        temp = np.transpose(spectra)[np.searchsorted(new_freqs, f)]
        if f < 39.44:
            func = interp1d(delays + (-0.01136)*(39.44 - f), temp, kind = 'linear', bounds_error = False, fill_value = 0)
        else:
            func = interp1d(delays, temp, kind = 'linear', bounds_error = False, fill_value = 0)
        new_data.append(func(new_t + 0.4))
    new_data = np.transpose(np.array(new_data))

    # compare the hole density on the bromine atom to the integrated, attochirp-removed yield
    t, z, CM_data = utils.input_2d_paramdata(cwd + 'CMdyn_CMorbital.txt', unpack = True) # import the charge migration data
    br_dyn = 0.3 * np.sum(CM_data[147:155], axis = 0) # find the time-dependent hole density around the bromine atom
    integ_yield = np.average(new_data[:,np.searchsorted(new_freqs, 20):np.searchsorted(new_freqs, 40)], axis = 1) # integrate over the harmonic plateau
    
    # plot the comparison between hole density on bromine and recombination-time-dependent HHG yield
    fig, ax = plt.subplots(1, 1, figsize = (12, 6))
    ax.plot(t / T_au, (-1) * br_dyn, color = utils.dark_blue, linewidth = 5)
    ax.set_ylabel('Dens. on Br (elec.)')
    ax.set_ylim(-0.7, 0)
    ax.set_xlabel('Time (o.c.)')
    
    ax2 = ax.twinx()
    ax2.plot(new_t, np.log10(integ_yield), color = utils.maroon, linewidth = 5)
    ax2.set_xlim(2.9, 4.4)
    ax2.set_ylim(-0.65, 0.35)
    ax2.set_ylabel('Yield (log. arb. units)')
    ax2.set_xticks([3.0, 3.25, 3.5, 3.75, 4.0, 4.25])
    fig.tight_layout()

if __name__ == '__main__':
    CM_FMSS()
