# Supplementary material for: Tracking Charge Migration with Frequency-Matched Strobo-Spectroscopy
Source: J Phys Chem A. 2024 Jan 2;128(1):20–7. doi: 10.1021/acs.jpca.3c04234 (PMC10788909; doi:10.1021/acs.jpca.3c04234)
Supplement: Supplementary file 2 — jp3c04234_si_002.zip [file jp3c04234_si_002.zip › supplemental data/Scripts/utils.py]

"""
Utilities library for slotting into any Python script related to parsing or
processing the data from an OCTOPUS simulation. 
"""

import numpy as np
import matplotlib.pyplot as plt
import warnings

warnings.filterwarnings("ignore")

# STANDARD COLORS
deep_blue = (0.0000, 0.0000, 1.0000)
deep_red = (1.0000, 0.0000, 0.0000)
deep_green = (0.0000, 1.0000, 0.0000)
light_blue = (0.3010, 0.6550, 1.0000)
dark_blue = (0.0000, 0.4470, 0.7410)
maroon = (0.6350, 0.0780, 0.1840)

plt.rcParams.update({'font.size': 26})

def adjust_yaxis(ax, buffer = 0.1):
    """
    Given a matplotlib Axes() object, automatically adjusts the object's y-axis
    limits in-place such that the data shown within the plot area is maximally
    spread out in that area.

    Parameters
    ----------
    ax : matplotlib Axes() object
        The axes which contain plotted datasets that are to be calibrated.
    buffer : float, optional
        The buffer to append on either side of the data to make the plot
        look more visually appealing. The default is 0.1.

    Returns
    -------
    ax : matplotlib Axes() object

    """
    
    y_data = []
    xlim = ax.get_xlim()
    for line in ax.lines:
        xy_data = np.transpose(line.get_xydata())
        x_min = np.searchsorted(xy_data[0], xlim[0])
        x_max = np.searchsorted(xy_data[0], xlim[1])
        y_data.append(xy_data[1][x_min:x_max])
    y_data = np.concatenate(y_data).flat
    
    y_lim = [np.amin(y_data), np.amax(y_data)]
    if ax.get_yscale() == 'log':
        ax.set_ylim([10 ** (np.log10(y_lim[0]) - buffer), 10 ** (np.log10(y_lim[1]) + buffer)])
    else:
        ax.set_ylim([y_lim[0] - buffer, y_lim[1] + buffer])
        
    return ax

def make_bin3dplot(x, y, z, cmap = 'viridis', clim = [0, 1], nbins = 5, extend = True, figsize = (12, 9)):
    """
    Makes a binned 2D contour plot of a 3D dataset. For a more 
    visually-appealing, but less clear 2D plot, use contour3dplot() instead.
    

    Parameters
    ----------
    x : 1D NumPy array
        Array containing the spatial discretization along the x-axis.
    y : 1D NumPy array
        Array containing the spatial discretization along the y-axis.
    z : 2D NumPy array
        Array containing the dataset z = f(x, y) which is to be plotted.
    cmap : str, optional
        The colormap to be used in the contour plot. The default is 'viridis'.
    clim : list, optional
        Length-2 list containing the lower and upper limits of the colorbar,
        respectively. The default is [0, 1].
    nbins : int, optional
        The number of labels used on the colorbar. The default is 5.
    extend : bool, optional
        If True, puts spikes on the top and bottom of the colorbar to indicate
        that all values above or below the listed one also correspond to the 
        filled color. The default is False.
    figsize : tuple, optional
        The tuple to pass to the matplotlib Figure object, which determines
        its absolute size (and aspect ratio). The default is (12, 9).

    Returns
    -------
    fig : matplotlib Figure() object
    ax : matplotlib Axes() object
    cb : matplotlib Colorbar() object

    """
    
    from matplotlib.ticker import MaxNLocator
    
    dy, dx = (y[1] - y[0]), (x[1] - x[0])
    y_grid, x_grid = np.mgrid[slice(y[0] - (dy / 2), y[-1] + (dy/2), dy), slice(x[0] - (dx / 2), x[-1] + (dx / 2), dx)]
    
    fig, ax = plt.subplots(figsize = figsize)
    plt.pcolormesh(x_grid, y_grid, z, cmap = cmap, vmin = clim[0], vmax = clim[1])
    
    if extend:
        cb = plt.colorbar(ticks = MaxNLocator(nbins=nbins).tick_values(*clim), extend = 'both')
    else:
        cb = plt.colorbar(ticks = MaxNLocator(nbins=nbins).tick_values(*clim))
        
    return fig, ax, cb

def evaluate_fourier(times, values, npad = int(1e6), pad_both_sides = True):
    """
    Generalized method for calculating the Fourier transform of a time-dependent
    signal x(t). 

    Parameters
    ----------
    times : 1D NumPy array
        Array containing the time discretization of the signal, T = N * dt.
    values : 1D NumPy array
        Array containing the signal that is to be Fourier transformed, e.g. 
        its frequency distribution calculated.
    npad : int, optional
        The number of zeroes padded on both sides of the signal, useful for 
        increasing the frequency resolution of the Fourier transform. NOTE: This
        value can be arbitrarily large; however, doing so drastically increases
        the computation time while giving diminishing returns. The default is 
        1e6.

    Returns
    -------
    fft : list
        A list containing the frequency discretization of the applied Fourier
        transform as its first element, and the Fourier transform of the signal
        as its last.

    """
    
    dt = times[1] - times[0]

    if pad_both_sides:
        signal_padded = np.pad(values, (npad, npad), 'constant')
    else:
        signal_padded = np.pad(values, (0, 2*npad), 'constant')
        
    signal_w = np.fft.rfft(signal_padded)
    N = signal_padded.size
    freq = 2*np.pi*np.fft.rfftfreq(N, dt)

    return [freq, signal_w]
    
def frequency_filter(times, signal, cutoff, num = 1, filter_type = 'high'):
    """
    Applies a frequency filter with a user-specified cutoff frequency by 
    convoluting the data with one half-cycle of a sin^4 function. Can easily
    be reapplied an arbitrary number of times via recursion.

    Parameters
    ----------
    times : 1D NumPy array
        Array containing the time discretization of the signal, T = N * dt.
    signal : 1D NumPy array
        Array containing the signal, which has unwanted frequency components.
    cutoff : float
        The cutoff frequency used for the filter, outside of which the frequency
        profile of the signal decreases dramatically.
    num : int, optional
        The number of times to recursively apply the frequency filter. Larger
        values of num mean that the dropoff past the cutoff frequency will be 
        much more pronounced. The default is 1.
    filter_type : str, optional
        If 'high', applies a high-pass filter, e.g. low frequencies will be 
        suppressed. If 'low', applies a low-pass filter, e.g. high frequencies
        are suppressed. NOTE: This method could be applied twice in order to
        obtain a band-pass filter. The default is 'high'.

    Returns
    -------
    filtered_data : 1D NumPy array
        Array containing the filtered, time-dependent signal. NOTE: the time
        discretization is not returned; however, it should not have been changed
        by this method.

    """
    
    if cutoff <= 0.0:
        return signal
    
    num = int(num)
    if num < 1:
        return signal
    
    trimmed_times = times[:np.searchsorted(times, 4 / cutoff)]
    c_data = [np.sin((np.pi * cutoff / 4) * t) ** 4.0 for t in trimmed_times]
    c_data = np.array(c_data) / np.trapz(c_data)
    new_signal = np.convolve(signal, c_data, mode = 'same')
    
    if filter_type == 'low':
        if num == 1:
            return new_signal
        else:
            return frequency_filter(times, new_signal, cutoff, num - 1, filter_type = 'low')
    elif filter_type == 'high':
        if num == 1:
            return signal - new_signal
        else:
            return frequency_filter(times, signal - new_signal, cutoff, num - 1, filter_type = 'high')
        
def input_2d_paramdata(file_path, unpack = False, dtype = np.float64, delimiter = ','):
    """ Inputs data required to make a 2D contour plot. Linked to output_2d_paramdata(). 
    
    Parameters
    ----------
    file_path : str
        Full path to the file which contains the output from output_2d_paramdata().
    unpack : bool
        See documentation for np.genfromtxt().
    dtype : type
        See documentation for np.genfromtxt().
    delimiter : str
        See documentation for np.genfromtxt().

    Returns
    -------
    x, y : 1D NumPy arrays
        Array containing the discretization along the two axes.
    data : 2D NumPy array
        Array containing the data contained in the file f(x, y).
    """
    
    import re
    
    with open(file_path, 'r') as in_file:
        line1 = in_file.readline()
        temp = re.findall(r"[-+]?\d*\.\d+|\d+", line1)
        x = np.arange(float(temp[0]), float(temp[1]), float(temp[2]))
        
        line2 = in_file.readline()
        temp = re.findall(r"[-+]?\d*\.\d+|\d+", line2)
        y = np.arange(float(temp[0]), float(temp[1]), float(temp[2]))
        
    data = np.genfromtxt(file_path, comments = '#', unpack = unpack, delimiter = delimiter, dtype = dtype)
    return x, y, data

def output_2d_paramdata(x, y, data, fname, fmt = '%.12e', delimiter = ','):
    """ Inputs data required to make a 2D contour plot. Linked to output_2d_paramdata(). 
    
    Parameters
    ----------
    x, y : 1D NumPy arrays
        Array containing the discretization along the two axes.
    data : 2D NumPy array
        Array containing the data contained in the file f(x, y).
    fname : str
        Full path to the file where the data will be written.
    unpack : bool
        See documentation for np.genfromtxt().
    dtype : type
        See documentation for np.genfromtxt().
    delimiter : str
        See documentation for np.genfromtxt().
    """
    
    dx, dy = x[1] - x[0], y[1] - y[0]
    header = 'X: np.arange(%.8f, %.8f, %.8f)\n' % (x[0], x[-1] + dx/2, dx)
    header = header + 'Y: np.arange(%.8f, %.8f, %.8f)\n' % (y[0], y[-1] + dy/2, dy)

    np.savetxt(fname, data, fmt = fmt, delimiter = delimiter, newline = '\n', 
               comments = '#', header = header)

def smooth_data(data, kernel_size = 10, kernel_shape = 'square', axis = 0):
    """
    Smooths a given data set using a user-specified kernel (shape and length),
    along a given axis.

    Parameters
    ----------
    data : nD NumPy array
        Array containing the data, in which each element along the given axis
        is smoothed.
    kernel_size : integer
        Length of the moving window used to smooth the data.
    kernel_shape : string
        Shape of the moving window used to smooth the data. Can be 'square' or 
        'sin2'.
    axis : int, optional
        The axis along which data is sliced. The default is 0.

    Returns
    -------
    convolved_data : 2D NumPy array
        Array containing the convolved data, with identical dimensions as the
        input data.

    """
    
    if kernel_size == 0:
        return data
    
    if type(kernel_shape) == str:
        if kernel_shape == 'square':
            k = np.ones(kernel_size) / kernel_size
        elif kernel_shape == 'sin2':
            k = np.array([np.sin(np.pi * x / (kernel_size - 1))**2 for x in range(kernel_size)])
            k = k / np.sum(k)
        else:
            print('Unknown kernel shape. Returning...')
            return data
    elif type(kernel_shape) == list:
        if len(kernel_shape) != kernel_size:
            print('Mismatched kernel sizes. Returning...')
            return data
        
        k = kernel_shape
    else:
        print('Unknown data type for variable `kernel_shape\'. Returning...')
        return data
    
    return apply_convolution(data, k, axis = axis)

def apply_convolution(data, convolve_data, axis = 0):
    """
    Applies a convolution to a given dataset, along a given axis, using the
    native NumPy convolve() method, such that C(t) = Integrate[f(T) g(t - T) dT]
    over the real line.

    Parameters
    ----------
    data : 2D NumPy array
        Array containing the data, each element in which is to be convolved, 
        represented above by the function f.
    convolve_data : 1D NumPy array
        Array containing the data to be convolved against, represented above
        by the function g.
    axis : int, optional
        The axis along which data is sliced in order to obtain the function f.
        The default is 0.

    Returns
    -------
    convolved_data : 2D NumPy array
        Array containing the convolved data, with identical dimensions as the
        input data.

    """
    
    convolve_data = convolve_data / np.sum(convolve_data)
    return np.apply_along_axis(np.convolve, axis, data, convolve_data, mode = 'same')

def sqNorm(values):
    """
    Takes the square modulus of a given dataset, e.g. the signal times its
    complex conjugate.

    Parameters
    ----------
    values : nD NumPy array
        Array of arbitrary dimension, real or complex, whose square modulus 
        is to be taken.

    Returns
    -------
    modulus : nD NumPy array
        The square modulus of the given data.

    """
    
    return np.absolute(np.array(values) ** 2)

def window_cos(times, values, central_time = 0, width = -1, power = 4, trim = False):
    """
    Multiplies the given time-dependent signal by a cosine^n window function
    W(t), where n is specified by the user. Most commonly-used W(t) by far, 
    because it forces the signal to equal to at the beginning and end 
    specified by the user, which is helpful for cleaning up Fourier transforms. 

    Parameters
    ----------
    times : 1D NumPy array
        Array containing the time discretization of the signal, T = N * dt.
    values : 1D NumPy array
        Array containing the time-dependent signal the window function W(t) is
        to be applied to.
    central_time : float, optional
        The time at which the cosine^n window is equal to one. W(t) then 
        decreases monotonically on both sides of this value. The default is 0.
    width : float, optional
        The width, in time units, of the cosine^n window, outside of which W(t)
        should be equal to zero. WARNING: If this width is larger than the
        signal, or extends past the domain of the signal in either direction,
        the windowed signal will not correctly go to zero on both ends. The 
        default is 1.
    power : int, optional
        The power to raise the cosine window function to. Larger values of this
        variable lead to skinnier window functions. NOTE: A Gaussian window
        can be approximated using high powers of this cosine window. The 
        default is 4.

    Returns
    -------
    windowed_data : 1D NumPy array
        The windowed signal, x(t) * W(t). NOTE: This function does not return
        the time discretization.

    """

    windowed_data = []
    if width == 0.0:
        return values
    
    if width == -1:
        central_time = (times[-1] - times[0]) / 2
        width = times[-1] - times[0]
    
    for i in range(len(values)):
        if (times[i] > (central_time - 0.5 * width)) and\
           (times[i] < (central_time + 0.5 * width)):
            windowed_data.append(values[i] * (np.cos(np.pi * (times[i] - central_time) / width)) ** power)
        else:
            if not trim:
                windowed_data.append(0.0)
            
    return np.array(windowed_data)
